# Supplementary material for: Common and rare genetic variants show network convergence for a majority of human traits
Source: EMBO Rep. 2026 Mar 26;27(8):1918–43. doi: 10.1038/s44319-026-00733-4 (PMC13121720; doi:10.1038/s44319-026-00733-4)
Supplement: Supplementary file 3 — Dataset EV1 [file 44319_2026_733_MOESM3_ESM.xlsx]

## Sheet: Legend
Dataset EV1. All input common and rare studies, properties, and gene sets.
Columns
Mapped Trait	Description of the mapped trait identifier
Mapped EFO	Mapped trait identifier from the reported trait. Terms from the Experimental Factor Ontology (EFO), Mondo Disease Ontology (MONDO), Human Phenotype Ontology (HP), Gene Ontology (GO), or Ontology of Biological Attributes (OBA)
Study Identifier	GWAS Catalog accession number (common variant studies), or the PMID listed in the RAVAR (rare variant studies)
Variant Type	Common or rare variant association study
Trait Type	Categorical or continuous trait
Biological Domain	Associated biological domain of the trait, manually assigned
Analysis Set	Whether a study was used in the initial analysis of one study pair per trait, or as one of the additional studies used for replication analysis.
Reported Trait	The original DISEASE/TRAIT listed for each study in the GWAS Catalog (common variant studies), or the value of the column of the same name in the RAVAR (rare variant studies)
Trait Cosine Similarity	Cosine similarity of the sentence embeddings for the reported and mapped traits
Population Cohort	Named population cohort of the association study (where available)
Population Sample Size	Sample size of the association study
PUBMED ID	Publication ID associated with the association study
Gene Count	Number of significantly associated genes reported. See Methods for mapping of common variant associations to genes.
Gene List	List of significantly associated genes (NCBI Gene IDs)
SynIntol	Median value of synonymous intolerance for all genes in the gene set.
LOEUF	Median value of mutational constraint for all genes in the gene set.
Length	Median value of gene length for all genes in the gene set.
nGO	Median number of GO annotations for all genes in the gene set.
sHet	Median value of selective constraint for all genes in the gene set.
mrna	Median value of mrna expression across all tissues for all genes in the gene set.
n_mrna	Median number of tissues with non-zero mRNA expression for all genes in the gene set.
CDS	Median length of the CDS for all genes in the gene set.
ExpLoF	Median expected number of LoF mutations of X for all genes in the gene set.
PhyloP	Median value of evolutionary constraint for all genes in the gene set.

## Sheet: Dataset EV1 - Input Information
Mapped Trait	Mapped EFO	Study Identifier	Variant Type	Trait Type	Biological Domain	Analysis Set	Reported Trait	Trait Cosine Similarity	Population Cohort	Population Sample Size	PUBMED ID	Gene Count	Gene List	SynIntol	LOEUF	Length	nGO	sHet	mrna	n_mrna	CDS	ExpLoF	PhyloP
proteinuria	HP_0000093	34375979	Rare	Categorical	Renal	Initial	Isolated proteinuria	0.871416	UKB	190361	34375979	6	57724,3886,11016,221409,8874,51118	0.16519	0.7415	78041.5	10	0.0134294	12.0991	54	1193.5	44.8505	1.0576
neutrophil count	EFO_0004833	28089252	Rare	Continuous	Immunological	Initial	Neutrophil count	1	ARIC	1860	28089252	7	4332,3428,3310,2532,57863,149628,1944	-0.034458	1.033	18155	18	0.00235273	19.7269	49	1248	33.453	0.1575
autism spectrum disorder	EFO_0003756	35982160	Rare	Categorical	Psychiatric	Initial	Autism spectrum disorder	1	Meta	63237	35982160	119	57680,23394,85358,6326,8831,5728,27086,1106,23126,2904,51111,9378,57492,10765,55870,6529,80816,1859,64599,1778,4763,3996,55777,6812,9969,5991,10522,23314,55209,6096,1175,23389,79813,8452,23135,9024,287,25836,11011,493,58508,6323,253738,1788,6601,3786,6683,51322,51317,1499,64207,57551,6497,29123,4297,28514,80155,3778,26137,3745,1826,9439,6934,7716,2554,26053,5361,10664,57524,6942,4212,5290,1107,13…	0.21309	0.279	118587	24	0.196723	16.9349	54	2352	88.498	1.138
pulmonary tuberculosis	EFO_1000049	34375979	Rare	Categorical	Infection	Initial	Tuberculosis (tb	0.86746	UKB	281104	34375979	10	53919,83733,54437,5605,26523,7248,55181,57719,9970,54980	-0.087285	0.8265	44663.5	12.5	0.0379436	8.4379	54	2196	75.3785	1.05661
pulmonary embolism	EFO_0003827	34375979	Rare	Categorical	Cardiovascular	Initial	Pulmonary embolism	1	UKB	243267	34375979	11	5627,5624,5935,3212,57325,462,1129,85360,57798,10009,29803	0.61051	0.987	10815	15	0.0549036	19.7785	52	1401	36.468	1.026
gastroesophageal reflux disease	EFO_0003948	34375979	Rare	Categorical	Gastrointestinal	Initial	Gastro-oesophageal reflux disease	0.965834	UKB	266291	34375979	15	10804,26227,23216,9472,133,5265,4646,79815,26281,23678,117245,1716,2670,51092,5083	0.26571	0.991	29790	20	0.0123123	18.109	52	1239	32.365	1.026
hypothyroidism	EFO_0004705	34375979	Rare	Categorical	Endocrine	Initial	Other hypothyroidism	0.952587	UKB	180146	34375979	26	7253,7038,64135,4486,64599,113174,3746,8999,29980,4772,2239,8416,8139,53938,3769,81545,54941,11070,646603,10051,29985,4931,84172,4582,9859,84759	-0.046452	0.892	44756.5	11.5	0.00993757	8.9964	52.5	1634	54.948	1.06667
Barrett's esophagus	EFO_0000280	34375979	Rare	Categorical	Gastrointestinal	Initial	Barrett's oesophagus	0.936739	UKB	197822	34375979	12	26240,51091,168417,91646,3816,221391,27132,6575,1315,23635,9934,10765	0.103506	0.977	53692.5	8.5	0.0131886	8.02258	47	1434.5	35.3635	1.026
bacterial meningitis	EFO_1000831	34375979	Rare	Categorical	Infection	Initial	Bacterial meningitis| not elsewhere classified	0.890017	UKB	269170	34375979	7	57662,10362,5439,4007,23566,54933,134526	0.009865	1.0035	22441	12	0.0177124	8.05271	36	1062	26.142	1.026
endometriosis	EFO_0001065	34375979	Rare	Categorical	Reproductive	Initial	Endometriosis	1	UKB	146157	34375979	22	777,153830,79172,90993,114790,6532,6521,84945,1801,100506127,9564,126402,8771,339488,2316,10749,6236,8834,4602,64319,729974,6344	0.060155	0.954	24062	10	0.0420107	10.4024	53	1530	40.252	1.026
Varicose veins	HP_0002619	34375979	Rare	Categorical	Cardiovascular	Initial	Varicose veins	1	UKB	281104	34375979	8	132160,54600,26278,6390,375033,375611,2802,8431	0.217525	0.882	47864	12.5	0.00852195	12.7061	51.5	1776.5	59.4545	1.042
mean corpuscular hemoglobin concentration	EFO_0004528	34375979	Rare	Continuous	Hematological	Initial	Mean corpuscular haemoglobin concentration	0.955509	UKB	261243	34375979	8	3043,7037,6005,6521,8786,10661,388588,164656	-0.194555	1.172	13715	16	0.0054185	3.58242	24.5	1277.5	52.662	1.01467
total lipids in small LDL	EFO_0022168	36809768	Rare	Continuous	Metabolic	Initial	Total Lipids in Small LDL	1	UKB	97943	36809768	38	348,338,23624,255738,5817,1463,3949,343263,78992,728780,10087,256006,84226,64241,26762,64240,11321,134359,94039,23460,345,125931,116519,1952,284612,3837,8882,6580,2524,84811,353355,4018,7771,57523,7772,11129,27329,432	0.0921735	1.1145	26302.5	12	0.00197455	7.69679	29.5	1607	47.9775	1.013
total lipids in IDL	EFO_0022161	36809768	Rare	Continuous	Metabolic	Initial	Total Lipids in IDL	1	UKB	97924	36809768	43	348,587,255738,338,23624,3949,5817,23460,53345,728780,78992,1463,64241,64240,134359,9388,343263,256006,125931,4023,2524,57678,146894,23461,94039,3837,221037,27329,3990,6927,169436,6580,10019,284612,350,10072,284358,582,54905,353355,26762,7772,29881	0.12791	1.075	29644	17	0.00185083	6.99787	24	1428	49.467	1.014
spondylosis	MONDO_0002253	34375979	Rare	Categorical	Skeletal	Initial	Spondylosis	1	UKB	244193	34375979	27	3681,84940,29789,5105,1687,79641,1819,827,8078,79587,64407,79879,1618,253260,144132,125150,9750,1012,60685,27037,84133,128338,6227,493861,55124,84162,2995	-0.13806	0.9155	33170	13	0.0067628	17.089	54	1292	47.4425	1.082
bipolar disorder	MONDO_0004985	34375979	Rare	Categorical	Psychiatric	Initial	Bipolar affective disorder	0.899848	UKB	249423	34375979	8	5470,79137,4599,79768,6283,317772,6092,79722	-0.000315	0.8895	46379	16.5	0.00912016	5.51703	34	1450.5	53.2715	1.026
multiple sclerosis	MONDO_0005301	34375979	Rare	Categorical	Neurological	Initial	Multiple sclerosis	1	UKB	205297	34375979	6	55901,1955,57592,401152,22807,145497	0.073417	0.6805	41569	6	0.0546948	10.1559	52.5	1570.5	44.1975	1.026
pain	EFO_0003843	34375979	Rare	Categorical	Pain	Initial	Pain| unspecified	0.744602	UKB	269170	34375979	7	5595,7473,8635,2020,488,9787,51400	0.17864	0.775	43496	18	0.103646	28.3141	54	1002	35.86	1.134
body fat percentage	EFO_0007800	37262146	Rare	Continuous	Anthropometric	Initial	Body_fat_percentage	0.891474	UKB	414522	37262146	10	4160,5468,27436,5443,2746,5611,1296,27107,85004,8651	-0.408875	0.9435	37312	21	0.0448713	14.2639	51.5	1295	26.9155	1.12372
autoimmune thyroid disease	EFO_0006812	34375979	Rare	Categorical	Immunological	Initial	Autoimmune thyroiditis	0.955891	UKB	159166	34375979	6	1609,11069,114991,4128,2004,30012	-0.80003	0.608	83679.5	18	0.065965	19.1508	51.5	1955	87.918	1.05333
duodenal ulcer	EFO_0004607	34375979	Rare	Categorical	Gastrointestinal	Initial	Duodenal ulcer	1	UKB	186539	34375979	26	55237,8774,6251,10804,23621,3955,165082,113878,6164,9212,359,51062,1017,2911,1294,23196,222171,7227,55905,4123,25849,5050,84301,144811,10516,55698	-0.0492685	0.7995	31141.5	14	0.0182687	13.7982	52	1257	37.8685	1.026
mean reticulocyte volume	EFO_0010701	34375979	Rare	Continuous	Hematological	Initial	Mean reticulocyte volume	1	UKB	256371	34375979	13	1677,6005,6521,3043,6708,5426,759,6710,7015,63922,79733,10483,51750	-0.089831	0.728	38443	22	0.0154872	5.86977	31	2604	89.665	1.025
otitis media	EFO_0004992	34375979	Rare	Categorical	EarNoseThroat	Initial	Chronic mucoid otitis media	0.761139	UKB	269170	34375979	5	130617,4898,84839,144608,10788	0.30424	1.006	89614	12	0.00288367	7.13686	39	738	40.571	1.01012
chronic obstructive pulmonary disease	EFO_0000341	34375979	Rare	Categorical	Respiratory	Initial	Other chronic obstructive pulmonary disease	0.94026	UKB	222220	34375979	11	81789,8774,11178,285220,51252,57495,79836,126308,23373,10436,10572	-0.65508	0.989	48311	9	0.0295827	6.34886	51	1566	38.002	1.049
osteoporosis	EFO_0003882	34375979	Rare	Categorical	Skeletal	Initial	Osteoporosis	1	UKB	281104	34375979	6	7471,55423,92285,23217,79608,10403	-0.24037	1.087	40826	12.5	0.00226121	2.3801	17	996.5	28.617	0.79775
obsessive-compulsive disorder	EFO_0004242	34375979	Rare	Categorical	Psychiatric	Initial	Obsessive-compulsive disorder	1	UKB	269170	34375979	7	55007,91584,4664,79734,9816,7409,51526	0.47	0.786	33953	11	0.0446349	12.9565	53	1463	42.719	1.127
total lipids in medium VLDL	EFO_0022153	36809768	Rare	Continuous	Metabolic	Initial	Total Lipids in Medium VLDL	1	UKB	97869	36809768	41	348,338,345,4023,116519,8882,53345,84811,1463,51085,84226,11321,4018,9031,255738,27329,1071,5049,51129,337,8890,587,26160,6580,23624,3949,57159,256006,728780,8884,78992,10087,22837,23173,2524,343263,134359,23460,5817,64241,5140	0.056437	1.038	25407	18	0.0035998	11.2621	42	1428	49.467	1.022
glaucoma	MONDO_0005041	34375979	Rare	Categorical	Opthamological	Initial	Glaucoma	1	UKB	246781	34375979	43	4653,1280,11328,114785,26469,10325,200895,1544,219738,10267,414328,27065,4054,131920,57082,23352,390038,148979,1101,23052,125965,388701,2697,6095,283337,5068,80129,56606,780776,1413,163782,2701,29890,51686,79866,412,142940,643664,816,200909,55716,100820829,345462	0.056737	1.022	20371	11	0.00528732	8.81104	43	1149	32.876	1.025
chronic kidney disease	EFO_0003884	34375979	Rare	Categorical	Renal	Initial	Chronic renal failure	0.796286	UKB	250941	34375979	33	5310,7369,25865,6582,171023,79673,5292,23072,219654,283150,7305,3790,222234,1582,7167,79690,51228,23530,11167,84365,54790,2120,1285,389362,6430,8331,1540,84312,79792,55502,55704,1601,6300	0.00054384	0.818	47190	15	0.0179711	13.7347	53	1336	35.472	1.026
Mitral valve prolapse	HP_0001634	34375979	Rare	Categorical	Cardiovascular	Initial	Mitral (valve prolapse	0.976397	UKB	281104	34375979	3	839,84964,9669	0.11448	0.953	14961	11	0.0106811	13.9684	54	580	29.257	1.082
lung cancer	MONDO_0008903	34375979	Rare	Categorical	Neoplasm	Initial	Lung cancer	1	UKB	281104	34375979	6	6569,23233,1837,3118,91120,84064	0.35954	1.186	42769.5	11.5	0.00254368	8.8226	50.5	1281.5	48.032	1.08145
back pain	HP_0003418	34375979	Rare	Categorical	Pain	Initial	Back pain	1	UKB	281104	34375979	11	6336,5093,170712,112398,56097,4645,311,9711,81562,1272,51442	-0.113268	0.738	54683	17	0.0169021	13.6108	46	1493	59.062	1.026
breast cancer	MONDO_0007254	34375979	Rare	Categorical	Neoplasm	Initial	Breast cancer	1	UKB	281104	34375979	17	675,672,11200,79728,472,230,3009,766,51512,91664,1293,9933,4302,343169,25939,4311,27336	0.75119	0.889	38161	15	0.00715516	4.97926	39	2130	77.762	1.026
melanoma	EFO_0000756	34375979	Rare	Categorical	Neoplasm	Initial	Melanoma and other malignant neoplasms of skin	0.731199	UKB	245970	34375979	28	2312,5784,54790,2253,1029,4948,201294,64858,144347,7482,5664,7299,1545,83591,1132,150160,4771,23112,5310,4157,23636,10235,8943,353345,8939,118856,6117,10963	-0.016594	0.834	45059.5	19	0.0220718	6.50813	52	1561	45.3895	1.026
anxiety disorder	EFO_0006788	34375979	Rare	Categorical	Psychiatric	Initial	Other anxiety disorders	0.849481	UKB	222137	34375979	16	56942,4773,23635,80776,56949,23396,56479,2736,83893,23369,57572,51176,9333,27141,115353,81033	-0.009863	0.7555	66757	8.5	0.0332297	3.97704	53	2044	73.13	1.0504
epilepsy	EFO_0000474	34375979	Rare	Categorical	Neurological	Initial	Epilepsy	1	UKB	246487	34375979	25	91828,91156,3455,158,8887,10847,2977,3746,9211,80274,56475,127385,8893,199223,285641,58524,10863,8402,11122,79858,7337,81603,6224,5296,8932	-0.011545	0.76	43200	17	0.0446813	5.86879	49	1653	51.388	1.055
meningitis	MONDO_0021108	34375979	Rare	Categorical	Infection	Initial	Meningitis	1	UKB	281104	34375979	7	9479,55808,80834,158798,7094,65110,80149	0.274815	0.717	20814	16	0.0260644	16.7366	46	1800	56.079	1.014
psoriasis	EFO_0000676	34375979	Rare	Categorical	Dermatological	Initial	Psoriasis	1	UKB	244690	34375979	31	80864,8344,80737,374875,441272,51562,51143,27095,23173,29781,148156,3766,127687,23224,8228,4234,80209,9948,10509,11057,90161,6648,64763,83447,23654,57026,54625,23538,8732,2295,85465	-0.28907	0.816	28224	15	0.0257728	12.9206	54	1209	30.652	1.026
irritable bowel syndrome	EFO_0000555	34375979	Rare	Categorical	Gastrointestinal	Initial	Irritable bowel syndrome	1	UKB	200018	34375979	33	283849,9131,92104,6701,339221,84705,79034,221079,2582,55367,115004,196446,23113,30968,51661,4986,56941,6557,22847,84659,55357,3888,5552,55789,170689,118471,2625,202374,433,221935,1825,3354,259285	0.059399	1.0415	22208	11	0.00371848	7.88075	38	1377	40.811	1.026
Vertigo	HP_0002321	34375979	Rare	Categorical	Neurological	Initial	Vertigo	1	UKB	281104	34375979	11	285175,151188,22882,79092,3113,440193,170394,27342,4889,3996,10529	-0.24906	1.036	46081	18	0.0259841	9.90192	53	1929	52.172	1.00133
basal cell carcinoma	EFO_0004193	34375979	Rare	Categorical	Neoplasm	Initial	Basal cell carcinoma| nos	0.932893	UKB	281104	34375979	12	5784,2312,54790,79871,10235,7482,23345,9765,113802,83901,55159,4157	-0.42254	1.0715	54551	13.5	0.00879695	7.45591	53	1969.5	53.755	0.72775
diastolic blood pressure	EFO_0006336	37262146	Rare	Continuous	Cardiovascular	Initial	Diastolic_blood_pressure_automated_reading	0.678488	UKB	386589	37262146	12	2242,2982,79987,8216,5972,7015,6559,4091,1282,10332,1825,140831	-0.213426	0.96	46282	22	0.00821292	6.75291	45.5	2160.5	85.3225	1.026
lung adenocarcinoma	EFO_0000571	34375979	Rare	Categorical	Neoplasm	Initial	Adenocarcinoma| nos	0.609157	UKB	281104	34375979	21	472,675,4436,4292,3611,7367,1788,2956,25878,7015,6672,25939,80243,27189,64225,55780,3437,7066,158427,23428,3981	0.590505	0.844	57670	31	0.00793926	9.03597	54	1807	65.2995	1.026
thyroid cancer	MONDO_0002108	34244158	Rare	Categorical	Neoplasm	Initial	Thyroid cancer	1	MyCode	7727	34244158	10	6470,683,10712,3656,10665,55722,160140,5158,115350,50853	0.379539	1.092	40443	8	0.00132912	4.61348	45	1750.5	52.0655	0.877167
insomnia	EFO_0004698	34375979	Rare	Categorical	Psychiatric	Initial	Insomnia	1	UKB	281104	34375979	3	245972,471,6534	0.099457	1.044	37817	16	0.00203342	7.43905	12	1777	68.903	1.138
schizophrenia	MONDO_0005090	34375979	Rare	Categorical	Psychiatric	Initial	Schizophrenia	1	UKB	195468	34375979	24	55336,2840,9570,6895,84895,7220,84224,6768,79905,8678,26059,11187,56983,642,286262,79083,10056,285605,170689,84132,344,4081,537,2689	-0.21768	0.856	31730.5	12	0.0120545	11.4299	51.5	1498.5	45.004	1.026
renal cell carcinoma	EFO_0000681	34375979	Rare	Categorical	Neoplasm	Initial	Renal cell carcinoma	1	UKB	281104	34375979	8	993,259197,92140,339229,6626,6768,10621,10427	-0.34219	0.65	24520.5	13	0.0247869	23.6946	54	1182	28.4065	1.1
basophil count	EFO_0005090	34226706	Rare	Continuous	Immunological	Initial	Blood BASOPHIL COUNT	0.903518	UKB	438607	34226706	4	4353,3579,55248,9550	0.03781	1.1205	11585.5	25	0.00744918	7.17367	32.5	1113.5	24.5226	1.0643
benign prostatic hyperplasia	EFO_0000284	34375979	Rare	Categorical	Reproductive	Initial	Hyperplasia of prostate	0.835191	UKB	123057	34375979	12	146547,30818,678,11200,255022,114882,150962,5829,5289,79738,116931,2897	0.189025	1.158	66990.5	19	0.0123485	5.66088	50	1705.5	35.149	1.10042
red cell distribution width	EFO_0009188	34375979	Rare	Continuous	Hematological	Initial	Red blood cell (erythrocyte) distribution width	0.789239	UKB	261245	34375979	22	10661,3043,3313,5589,10483,171023,388588,164656,7037,6521,3931,10723,5426,1677,94103,9780,948,327,2766,6427,2035,6829	0.13969	0.891	34338	17.5	0.0116376	31.1761	54	1925.5	77.303	1.026
strabismus	HP_0000486	34375979	Rare	Categorical	Opthamological	Initial	Other strabismus	0.91605	UKB	256670	34375979	14	390197,55003,25837,148867,125336,23732,245806,4121,57570,2676,51176,5832,5045,64919	-0.516332	0.9325	29598.5	13	0.0229623	6.24106	35	1189	34.2445	1.0465
erectile dysfunction	EFO_0004234	34375979	Rare	Categorical	Reproductive	Initial	Erectile d| impotence	0.714978	UKB	281104	34375979	5	3364,23406,9842,134860,91875	-0.072548	1.477	49402	14	0.00933231	6.92491	54	1047	20.459	1
vitiligo	EFO_0004208	34375979	Rare	Categorical	Dermatological	Initial	Vitiligo	1	UKB	244421	34375979	6	81544,6241,375567,90990,80854,2584	-0.41804	0.992	91164	13	0.0250442	12.5539	53	1163	37.2365	1.01683
ulcerative colitis	EFO_0000729	34375979	Rare	Categorical	Gastrointestinal	Initial	Ulcerative colitis	1	UKB	243545	34375979	22	286144,6885,85313,1432,10519,64210,131873,4648,7275,51324,168433,51320,387748,2328,201294,5829,11098,3565,399823,268,7412,338785	-0.124755	0.9555	33879	14	0.00615386	12.5153	52	1547	32.1995	1.026
cardiovascular disease	EFO_0000319	34375979	Rare	Categorical	Cardiovascular	Initial	Heart disease| unspecified	0.76428	UKB	181627	34375979	6	9567,54878,317772,27031,6039,57801	-0.1802	0.9045	16883.5	11.5	0.00669493	16.0134	54	1162	24.496	0.984
heart failure	EFO_0003144	34375979	Rare	Categorical	Cardiovascular	Initial	Heart failure	1	UKB	188551	34375979	28	7273,8521,56832,8754,8823,1511,84290,100132476,4000,28992,285231,85302,114789,221806,717,79947,80133,1262,55809,6546,3268,171023,81578,55846,342931,1747,51090,50674	0.50535	0.924	37574.5	13.5	0.00899513	6.30906	35	1327.5	50.206	1.01467
shoulder impingement syndrome	EFO_1001178	34375979	Rare	Categorical	Skeletal	Initial	Impingement sof shoulder	0.800931	UKB	281104	34375979	18	23112,400224,399671,3852,117144,7581,339221,2831,90075,29093,23315,55195,63951,441054,6579,57684,8912,11196	0.53457	0.9855	26452.5	11	0.00315336	5.58248	46	1645.5	35.4555	1.026
hyperthyroidism	EFO_0009189	34375979	Rare	Categorical	Endocrine	Initial	Th[hyperthyroidism]	0.8903	UKB	281104	34375979	15	10350,284697,54929,7697,146,4285,8743,79979,388341,57674,7363,10602,100820829,150280,566	-0.588455	1.098	50616	8	0.00248949	8.54897	52.5	1312	40.0775	0.947
gastric ulcer	EFO_0009454	34375979	Rare	Categorical	Gastrointestinal	Initial	Gastric ulcer	1	UKB	234819	34375979	27	94239,146909,23262,130367,390271,349136,1277,1890,389400,9092,23430,85451,254359,22997,4179,50804,387082,51251,4642,79774,23312,23596,7941,2847,5411,11047,120586	-0.1603	1.0175	31492	13	0.00565117	7.15923	49.5	1185	33.7735	1.026
urolithiasis	MONDO_0024647	34375979	Rare	Categorical	Renal	Initial	Urolithiasis	1	UKB	177967	34375979	17	910,494115,25927,170960,164118,10979,388419,22980,3945,84196,284723,7739,142680,51764,9910,23307,83856	-0.134852	1.021	40057	7	0.0113664	9.58181	52	1368	36.198	1.026
colorectal cancer	MONDO_0005575	34375979	Rare	Categorical	Neoplasm	Initial	Large bowel cancer|colorectal cancer	0.808173	UKB	281104	34375979	11	4436,324,4292,2956,4595,3360,25996,4741,374291,7201,113251	0.20291	0.69	57670	18	0.0285495	12.004	54	1711	49.293	1.0892
actinic keratosis	EFO_0002496	34375979	Rare	Categorical	Dermatological	Initial	Actinic keratosis	1	UKB	228776	34375979	3	2312,51151,837	-0.84724	1.022	26500	13	0.00137798	12.6474	5	1236	24.778	0.235
stroke	EFO_0000712	34375979	Rare	Categorical	Cardiovascular	Initial	Stroke	1	UKB	281104	34375979	9	5654,2639,5300,55846,10620,374946,1298,6789,57169	0.87736	0.817	40480	12	0.0312346	15.2469	54	1347	51.867	1.03367
urticaria	EFO_0005531	34375979	Rare	Categorical	Immunological	Initial	Urticaria	1	UKB	216536	34375979	22	146956,6006,4064,2644,83715,91603,54986,84217,60686,339344,10966,130355,5587,81788,55888,51116,51727,91801,83860,391059,22997,6934	-0.066685	0.9525	41352.5	11.5	0.00584041	5.42577	51	1516.5	39.918	1.026
dementia	MONDO_0001627	34375979	Rare	Categorical	Neurological	Initial	Unspecified dementia	0.842994	UKB	226855	34375979	18	100505591,171023,340543,389549,2896,2938,9404,23608,145581,8862,26119,7837,65078,414,283471,1984,11275,23345	0.39274	0.629	34167	18.5	0.0355899	18.6523	51.5	1249.5	38.411	1.0255
systolic blood pressure	EFO_0006335	37262146	Rare	Continuous	Cardiovascular	Initial	Systolic_blood_pressure_automated_reading	0.681192	UKB	386579	37262146	20	2242,4091,4881,2669,5972,2982,81578,7015,57623,3315,81846,8639,8216,4878,3636,79987,1104,9119,119392,6609	-0.39615	1.013	16104.5	22.5	0.00587181	13.0622	51.5	1820	58.827	1.026
hypertension	EFO_0000537	34375979	Rare	Categorical	Cardiovascular	Initial	Hypertension	1	UKB	281104	34375979	31	5310,2242,2982,2297,2028,92235,284,221692,4846,9150,127733,23491,1788,5872,28999,23281,51547,2081,7103,81621,26341,85352,342125,55170,493,9780,139604,22834,54795,7511,8938	-0.08406	0.96	47190	20	0.0203752	8.55296	50	1746	62.8195	1.023
cervical cancer	MONDO_0002974	34375979	Rare	Categorical	Neoplasm	Initial	Cervical cancer	1	UKB	281104	34375979	8	6786,2258,892,23233,2348,3235,6382,25909	0.030279	0.735	59644	23	0.0787151	14.9611	45.5	925.5	24.891	1.073
allergic rhinitis	EFO_0005854	34375979	Rare	Categorical	Immunological	Initial	Other allergic rhinitis	0.944284	UKB	269170	34375979	4	85453,10877,6397,1240	-0.544105	1.204	41027	10.5	0.0134901	10.6997	47	1371.5	59.944	0.987
carpal tunnel syndrome	EFO_0004143	34375979	Rare	Categorical	Neurological	Initial	Carpal tunnel syndrome	1	UKB	215661	34375979	22	8458,3984,55008,79590,57722,1787,9353,94031,3607,79065,6548,81318,728568,23452,54952,55068,7581,1411,719,64963,148789,7029	0.245815	0.862	40527.5	9.5	0.0139649	9.05766	52.5	1383.5	46.701	1.026
cholecystitis	HP_0001082	34375979	Rare	Categorical	Gastrointestinal	Initial	Cholecystitis	1	UKB	232115	34375979	21	219578,56244,55714,3782,80153,1303,10989,10241,221184,192111,147872,7402,7448,64902,11136,9551,7179,80352,643904,5176,3426	0.21309	1.038	50034	11	0.00502553	14.0134	43	1464	58.812	1.026
cholelithiasis	EFO_0004799	34375979	Rare	Categorical	Gastrointestinal	Initial	Cholelithiasis	1	UKB	208850	34375979	41	64240,5244,81693,203228,124583,219875,22905,9354,10795,6227,10269,53836,158763,25885,140890,841,22915,113419,347168,3697,26995,715,2016,130271,51669,138240,10210,80267,4800,7026,55335,10023,3176,9914,283870,64852,2719,3743,624,3672,1796	-0.020607	1.0025	26393	13	0.00560256	10.6477	53	1235	35.8455	1.026
crohn's disease	EFO_0000384	34375979	Rare	Categorical	Gastrointestinal	Initial	Crohns disease	0.97572	UKB	281104	34375979	3	64127,2157,54758	-1.63445	1.3865	69507	14	0.00106257	5.60202	53	2832	71.543	1.015
androgenetic alopecia	EFO_0004191	34375979	Rare	Categorical	Other	Initial	Androgenic alopecia	0.959229	UKB	184493	34375979	6	345778,3855,84062,133558,10087,130271	-0.84868	0.9855	102026	10.5	0.00302158	14.9529	52	1589.5	40.2855	1.08
psoriasis vulgaris	EFO_1001494	34375979	Rare	Categorical	Dermatological	Initial	Psoriasis vulgaris	1	UKB	215900	34375979	7	84654,168975,22807,114826,10435,9540,1364	0.070331	1.402	33148	8	0.00266947	7.20855	41	1238	13.488	0.994167
inguinal hernia	HP_0000023	34375979	Rare	Categorical	Muscular	Initial	Inguinal hernia	1	UKB	134309	34375979	35	7455,6002,56999,91584,3670,79956,4146,6536,127247,23544,57343,23348,27258,79694,733,283659,493861,57589,3836,400566,1294,7038,28512,8352,83481,3881,254786,374900,79959,1757,51734,10897,10417,131076,26051	-0.14518	1.034	39967	11	0.00853479	7.58438	49.5	1617	36.673	1.026
rheumatoid arthritis	EFO_0000685	34375979	Rare	Categorical	Immunological	Initial	Rheumatoid arthritis	1	UKB	281104	34375979	8	1456,6452,5275,2048,341276,57620,509,26290	0.27255	0.8705	76570	12.5	0.0150431	8.93749	44	1438	34.2515	1.07
interstitial lung disease	EFO_0004244	34375979	Rare	Categorical	Respiratory	Initial	Other interstitial pulmonary diseases	0.84952	UKB	199639	34375979	9	7015,5931,788,4957,254827,3170,93035,403313,643812	-0.289546	1.053	41921	17	0.00767069	2.54904	22	1383	48.035	1.026
retinal detachment	EFO_0005773	34375979	Rare	Categorical	Opthamological	Initial	Retinal detachment	1	UKB	281104	34375979	10	1280,26985,3195,79709,9289,3304,6161,10244,285313,8940	0.293865	0.847	29050	10.5	0.018304	15.5666	53.5	1897.5	46.7695	1.0255
frozen shoulder	EFO_1000941	34375979	Rare	Categorical	Skeletal	Initial	Adhesive capsulitis of shoulder	0.520086	UKB	232291	34375979	9	91608,643596,4889,2172,23416,10455,2831,3229,7095	0.20029	0.949	11882	9	0.00840386	9.04848	23	993	21.438	1.026
chronic lymphocytic leukemia	EFO_0000095	34662886	Rare	Categorical	Neoplasm	Initial	Type of cancer: chronic lymphocytic leukemia of b-cell type (40006)	0.792311	UKB	74229.8	34662886	4	4851,4615,23451,7514	0.227692	0.1585	49089.5	56	0.34252	32.0681	54	2304.5	122.785	1.0785
total lipids in large HDL	EFO_0022189	36809768	Rare	Continuous	Metabolic	Initial	Total Lipids in Large HDL	1	UKB	98433	36809768	80	1071,345,335,949,51129,348,338,9388,146894,337,90203,9709,3990,5476,140831,9031,6559,5360,116519,8882,3172,55908,22837,3931,19,8567,57678,84811,10005,326625,89910,10062,10948,53,90199,280664,80212,11183,23387,283446,9026,64116,2064,2147,79797,5140,84106,4038,54905,5445,63925,23788,391253,4499,84166,10816,4493,432,55861,140825,5913,196385,57468,4023,158747,284110,10188,8736,170589,11043,28511,1528…	0.25463	0.955	24661	15	0.00741442	10.9855	52	1339.5	42.118	1.026
total lipids in small VLDL	EFO_0022148	36809768	Rare	Continuous	Metabolic	Initial	Total Lipids in Small VLDL	1	UKB	98154	36809768	46	345,4023,338,11183,116519,8882,84811,348,51085,1071,84226,9031,51129,5049,337,8890,26160,27329,255738,26762,23173,57159,8884,6580,94039,22837,2524,3949,256006,78992,5140,113201,728780,80212,84277,26291,146894,10087,284358,196385,9755,5335,3626,54854,4299,55692	0.0628045	1.0165	28378	16	0.00569816	13.7845	51	1381.5	40.637	1.019
acute pancreatitis	EFO_1000652	34375979	Rare	Categorical	Endocrine	Initial	Acute pancreatitis	1	UKB	250287	34375979	23	57644,10085,53353,2998,57335,5538,3682,55128,23265,2992,80173,11061,91120,51347,84190,3920,29999,55435,142686,339403,255022,160762,407	0.41909	1.051	41370	11	0.00243539	3.73669	49	1458	46.036	1.037
malaria	EFO_0001068	34375979	Rare	Categorical	Infection	Initial	Malaria	1	UKB	281104	34375979	8	10347,56950,26974,51474,6296,64785,4051,6668	0.59409	1.1155	44418	13	0.00308297	9.33108	51	1671.5	54.0635	1.024
hepatitis	HP_0012115	34375979	Rare	Categorical	Infection	Initial	Hepatitis	1	UKB	281104	34375979	3	203859,7472,85474	0.094655	1.034	47701	9	0.00407772	1.09301	14	1083	38.025	1.026
Headache	HP_0002315	34375979	Rare	Categorical	Neurological	Initial	Headache	1	UKB	235127	34375979	15	4352,4881,1419,3739,4082,3720,337963,8672,8019,219858,10917,221935,2925,728597,53615	-0.54753	0.8095	17881	13	0.0306625	1.20656	12	1401	38.125	1.026
prostate cancer	MONDO_0008315	34375979	Rare	Categorical	Neoplasm	Initial	Prostate cancer	1	UKB	281104	34375979	9	126070,56995,8887,3486,55423,90019,605,127943,472	-1.0796	0.868	28627	14	0.00793926	6.54741	53	1185	34.1	1.026
whole-brain volume	EFO_0005089	34662886	Rare	Continuous	Neurological	Initial	Volume of non wm hypointensities whole brain (26529)	0.727863	UKB	454787	34662886	4	8501,158763,191,10507	0.90908	0.686	31536.5	12.5	0.0164676	13.9545	53.5	1555.5	59.347	1.026
platelet count	EFO_0004309	34375979	Rare	Continuous	Hematological	Initial	Platelet count	1	UKB	261246	34375979	15	81027,2815,10019,4352,3674,2811,3717,5794,8328,2812,10788,7066,4065,100526664,578	0.84086	1.014	17469	19	0.00250919	2.986	28	1897	43.0205	1.022
gastritis	EFO_0000217	34375979	Rare	Categorical	Gastrointestinal	Initial	Other gastritis	0.922456	UKB	260313	34375979	23	11240,55631,2720,124045,1967,195977,389207,1620,55283,84947,80008,3211,55930,283,6605,8991,162427,84816,23224,166863,84614,63982,752	0.20387	0.938	47600	12	0.00809327	7.48156	51	1399	46.785	1.1126
seborrheic dermatitis	EFO_1000764	34375979	Rare	Categorical	Dermatological	Initial	Seborrhoeic dermatitis	0.958102	UKB	256208	34375979	8	1859,11023,649,4659,2331,9828,29906,79711	-0.103559	0.663	54149	16	0.0611048	23.9872	53	1714.5	79.796	1.081
lymphocyte count	EFO_0004587	34375979	Rare	Continuous	Immunological	Initial	Lymphocyte count	1	UKB	260832	34375979	8	22904,22821,23218,11200,23253,1106,10235,8877	-0.893965	0.8335	60655	15	0.0391176	21.8067	54	2343	102.544	1.0417
hypertrophic cardiomyopathy	EFO_0000538	34375979	Rare	Categorical	Cardiovascular	Initial	Hcardiom(hcm | hocm	0.191362	UKB	281104	34375979	7	4607,10972,253714,85363,79605,158506,285025	-0.136425	0.746	111842	12	0.0290628	4.4129	27	1471	83.3255	1.026
alopecia areata	EFO_0004192	34375979	Rare	Categorical	Immunological	Initial	Alopecia areata	1	UKB	237568	34375979	7	55501,55466,162466,5592,2896,56890,26285	-0.085627	1.024	18110	13	0.00555784	7.30081	54	1245	37.485	1.025
chronic pain	HP_0012532	34375979	Rare	Categorical	Pain	Initial	Other chronic pain	0.906899	UKB	231594	34375979	4	949,219749,10461,8382	0.94662	0.825	66443	25	0.00541837	16.1146	53	1433.5	46.7495	1.03475
severe aplastic anemia	EFO_0006927	34375979	Rare	Categorical	Hematological	Initial	Other aplastic anaemias	0.862185	UKB	217026	34375979	15	54790,26960,8435,55798,23498,6549,51428,5082,57169,23152,326,4682,10765,79066,309	0.78095	0.792	30199	16	0.0202501	10.3651	54	1665	74.089	1.026
platelet aggregation	GO_0070527	29185836	Rare	Continuous	Hematological	Initial	Platelet aggregation	1	Mixed	4213	29185836	22	9619,10168,132851,7175,162963,219749,55353,22852,1284,10060,79441,10367,11309,10637,6017,28968,51802,55601,57111,10628,79659,57369	0.357615	0.858	50065.5	13	0.0032341	5.99232	52	1608	42.354	1.026
hearing loss	EFO_0004238	34375979	Rare	Categorical	EarNoseThroat	Initial	Other hearing loss	0.919598	UKB	231201	34375979	22	23239,51735,115861,158046,56649,120776,112495,56929,340562,84070,51295,1757,81034,27158,117531,1280,81027,85440,7994,116211,81555,54831	0.048477	0.969	23555	10	0.00285067	2.77451	25	1617	49.201	1.024
pneumonia	EFO_0003106	34375979	Rare	Categorical	Infection	Initial	Pneumonia	1	UKB	281104	34375979	5	5425,862,131583,472,26018	0.2365	0.847	122466	11	0.041746	17.7764	54	1699	49.116	1.026
squamous cell carcinoma	EFO_0000707	34375979	Rare	Categorical	Neoplasm	Initial	Squamous cell carcinoma	1	UKB	281104	34375979	7	677,55083,29780,84937,675,7046,100131211	-0.58055	0.571	85182	15	0.0965654	11.5936	54	1254	37.726	1.073
periodontitis	EFO_0000649	34375979	Rare	Categorical	Skeletal	Initial	Chronic periodontitis	0.889882	UKB	230928	34375979	11	100526693,56942,284486,29895,652991,10550,6614,26140,79608,53358,5727	0.41206	1.053	45491	12	0.00311043	7.98693	44.5	1051	42.338	1.026
reticulocyte count	EFO_0007986	34375979	Rare	Continuous	Hematological	Initial	Reticulocyte count	1	UKB	256371	34375979	16	6521,6005,7866,6708,759,2766,8877,388588,3043,5313,2035,10767,10788,6710,9780,10107	0.17014	1.0375	41535	18	0.00494552	6.50331	40	1336.5	43.896	1.02525
dilated cardiomyopathy	EFO_0000407	34375979	Rare	Categorical	Cardiovascular	Initial	Dilated cardiomyopathy	1	UKB	169768	34375979	18	7273,1832,55628,51780,2318,79913,80219,873,29970,646,90441,57576,652,164091,10699,4928,147179,1797	0.59997	0.708	37129.5	14.5	0.0452114	15.6141	54	2312.5	63.847	1.04487
multiple myeloma	EFO_0001378	34375979	Rare	Categorical	Neoplasm	Initial	Multiple myeloma	1	UKB	203199	34375979	14	54790,84061,57128,25913,114805,284697,7411,7006,126068,390265,353091,389158,5270,5802	0.27723	0.871	88972	13.5	0.0140219	4.78591	53	1440.5	37.429	1.026
sarcoidosis	MONDO_0019338	34375979	Rare	Categorical	Immunological	Initial	Sarcoidosis	1	UKB	269170	34375979	24	200232,55529,8660,6169,10671,57501,5727,392309,7226,1879,55006,91607,116534,10017,23022,55317,7142,2020,8995,22861,79837,221044,27,342371	-0.019839	0.94	21942	17	0.00737272	6.38008	52	1109	35.589	0.9625
tuberculosis	MONDO_0018076	34375979	Rare	Categorical	Infection	Initial	Tuberculosis	1	UKB	190670	34375979	10	56905,53349,151,8313,51368,79828,597,201164,5685,80183	0.55483	0.827	24805.5	14	0.0118492	10.8103	53	1288.5	26.445	1.024
dysphagia	HP_0002015	34375979	Rare	Categorical	Muscular	Initial	Dysphagia	1	UKB	263387	34375979	28	57795,80821,7260,55179,10631,23020,51194,202500,11046,150353,148213,259289,51296,285175,26063,4335,84552,3083,1965,146198,8572,10844,8972,23234,401067,6335,4739,55615	-0.0358195	0.8485	43085	11.5	0.0084169	8.84498	52.5	1194.5	44.3725	1.026
mean corpuscular hemoglobin	EFO_0004527	34375979	Rare	Continuous	Hematological	Initial	Mean corpuscular haemoglobin	0.946638	UKB	261245	34375979	26	3043,10661,7037,2766,164656,7036,7015,4041,8786,11200,5426,51327,63922,3040,2057,896,9440,23253,1874,5073,4065,212,56997,79733,100526664,51750	-0.089831	0.892	40182	22	0.010039	13.3911	54	1888.5	66.709	1.026
ankylosing spondylitis	EFO_0003898	34375979	Rare	Categorical	Skeletal	Initial	Ankylosing spondylitis	1	UKB	202162	34375979	5	145942,161,4855,3745,255762	-0.26187	0.866	45785	22	0.00193529	3.40605	31	2577	54.872	1.026
diverticular disease	EFO_0009959	34375979	Rare	Categorical	Gastrointestinal	Initial	Diverticular disease|diverticulitis	0.914797	UKB	281104	34375979	14	25914,56606,8683,25938,170679,3925,1945,80776,4686,91748,85015,4194,4306,7535	0.30035	0.705	40910.5	13.5	0.0314037	7.1016	53.5	1432	53.8235	1.068
panic disorder	EFO_0004262	34375979	Rare	Categorical	Psychiatric	Initial	Panic attacks	0.861804	UKB	281104	34375979	10	146167,10782,9669,29896,79948,22976,90527,9245,29766,5395	0.146755	0.9395	35666.5	12	0.0201055	8.92755	53.5	1585.5	39.807	1.026
Umbilical hernia	HP_0001537	34375979	Rare	Categorical	Muscular	Initial	Umbilical hernia	1	UKB	170125	34375979	25	653784,7579,9480,9958,654346,259289,6184,157697,126074,54825,199746,144165,57216,122011,339324,58499,23161,4113,79065,23589,2181,1087,254786,7351,54751	0.235735	0.923	28114	9	0.00676878	5.25553	47	1185	33.2605	0.857
kidney cancer	MONDO_0002367	34244158	Rare	Categorical	Neoplasm	Initial	Kidney cancer	1	MyCode	7595	34244158	19	80781,11064,7267,114294,9790,57508,2862,27151,8785,55231,266629,118980,25953,4063,83854,84964,375790,221806,200373	0.46402	1.0885	35999	8	0.00228046	5.23344	41	1696	69.274	1.023
osteoarthritis	MONDO_0005178	34375979	Rare	Categorical	Skeletal	Initial	Osteoarthritis	1	UKB	281104	34375979	13	23125,283927,64319,54790,55244,90362,65217,253012,4734,222962,165140,1280,9388	0.32968	0.883	37935	16	0.00850017	4.78591	44	1579	61.781	1.026
chickenpox	EFO_0007204	34375979	Rare	Categorical	Infection	Initial	Varicella [chickenpox])	0.720573	UKB	281104	34375979	10	9499,2566,390157,23025,439,23457,57465,132949,26122,7100	0.134479	0.796	41920.5	15.5	0.00634303	6.37489	44	1531.5	49.374	1.06575
goiter	EFO_0004283	34375979	Rare	Categorical	Endocrine	Initial	Thwith tomultinodular goitre	0.362832	UKB	281104	34375979	7	84910,345895,6532,440533,167127,23281,79632	0.067507	0.816	41683	6	0.00198705	1.24816	21	1788	61.009	1.08007
emphysema	EFO_0000464	34375979	Rare	Categorical	Respiratory	Initial	Emphysema	1	UKB	236464	34375979	15	4151,6415,135941,83942,31,494119,8939,51098,220032,84866,29954,84867,84243,57121,1234	0.19783	1.0825	30916	10	0.00330693	12.4091	46	1119	32.2835	1.026
atrial fibrillation	EFO_0000275	34375979	Rare	Categorical	Cardiovascular	Initial	Atrial fibrillation	1	UKB	281104	34375979	9	7273,54806,440689,10919,55723,55705,79839,57584,10485	0.659355	0.7	55142	13	0.00924448	10.3988	43	2877.5	102.995	1.03987
otosclerosis	EFO_0004213	34375979	Rare	Categorical	Skeletal	Initial	Otosclerosis	1	UKB	223062	34375979	13	23383,64965,256815,26747,9381,284273,222,9942,23765,283849,84229,414328,9079	0.12613	1.055	37925	11	0.00224863	9.61622	51	1191	36.61	1.022
rheumatic fever	EFO_1001160	34375979	Rare	Categorical	Infection	Initial	Rheumatic fever	1	UKB	281104	34375979	4	1378,79849,79004,55195	0.50238	0.733	16953	12.5	0.00333656	2.74349	8.5	1205.5	44.248	0.654625
monocyte count	EFO_0005091	34375979	Rare	Continuous	Immunological	Initial	Monocyte count	1	UKB	260832	34375979	6	23765,4353,171023,729230,7852,80737	0.489305	0.948	11409	29.5	0.00642538	7.05526	43.5	2282.5	63.5095	1.0245
coronary artery disease	EFO_0001645	20549515	Rare	Categorical	Cardiovascular	Initial	Coronary artery disease	1	WTCCC	4174	20549515	4	7458,1030,148738,84722	0.25128	1.214	12840	20	0.00427051	10.2647	46	577.5	28.417	1.008
psoriatic arthritis	EFO_0003778	34375979	Rare	Categorical	Dermatological	Initial	Psoriatic arthropathy	0.841893	UKB	281104	34375979	5	11253,10739,7857,114801,8312	-0.41632	0.764	22332	20	0.00920469	22.4719	32	1854	51.264	0.947
Bell's palsy	EFO_0007167	34375979	Rare	Categorical	Muscular	Initial	Bell's palsy	1	UKB	244298	34375979	16	91612,121536,253980,124565,100132476,65083,84612,5972,285527,345895,11178,5002,7059,54102,3842,342346	0.38677	0.8785	35505	11	0.00636812	10.1922	51	1760	46.2015	1.026
aortic stenosis	EFO_0000266	34375979	Rare	Categorical	Cardiovascular	Initial	Aortic (valve stenosis	0.908932	UKB	281104	34375979	19	3949,374860,23172,317749,4774,23355,79365,6556,375775,10572,9244,7278,2195,219958,30812,9510,238,269,79822	-0.44304	0.924	35521	18	0.0104336	12.9444	52	1532	60.24	0.99925
total lipids in large LDL	EFO_0022163	36809768	Rare	Continuous	Metabolic	Initial	Total Lipids in Large LDL	1	UKB	97703	36809768	34	348,587,338,23624,255738,5817,3949,53345,1463,78992,728780,10087,343263,64241,11183,64240,23460,134359,256006,125931,94039,3837,284612,2524,84226,169436,26762,1952,11321,6580,353355,27329,7772,85302	-0.0324221	1.112	28920.5	12	0.00197455	7.5979	24.5	1607	44.9435	0.994125
peripheral vascular disease	EFO_0003875	34375979	Rare	Categorical	Cardiovascular	Initial	Peripheral vascular disease| unspecified	0.951061	UKB	176949	34375979	18	9227,439,1442,201595,203427,80097,390201,23094,26338,196441,11017,5774,83548,55720,140731,56882,6523,6752	0.082454	0.9595	16807.5	13.5	0.015802	9.09816	54	1042.5	26.9525	1.026
angina pectoris	EFO_0003913	34375979	Rare	Categorical	Cardiovascular	Initial	Angina pectoris	1	UKB	190963	34375979	25	3949,79012,388335,4846,171023,10019,7517,57830,9534,321,84513,324,644139,728568,56244,1482,93273,10277,55958,80024,4902,4033,9373,57507,23347	-0.097735	1	43870	12	0.00851996	10.9659	53	1449	46.402	1.026
rhegmatogenous retinal detachment	EFO_0005240	34375979	Rare	Categorical	Opthamological	Initial	Retinal detachment with retinal break	0.756751	UKB	201609	34375979	9	8859,6949,283298,376940,84542,51237,6499,50489,8291	0.35554	0.987	25989	9	0.00288737	12.6451	52	2056	38.901	1.02829
Myopia	HP_0000545	34375979	Rare	Categorical	Opthamological	Initial	Myopia	1	UKB	258110	34375979	3	57089,57502,388566	0.539343	1.091	51732	17	0.00320965	2.77436	41	1815	45.762	1.006
tinnitus	HP_0000360	34375979	Rare	Categorical	EarNoseThroat	Initial	Tinnitus	1	UKB	238658	34375979	8	977,257236,5118,92092,2986,51804,125228,9909	-0.14812	0.816	12574	8.5	0.00317432	5.38034	50	1509	35.601	1.026
sick sinus syndrome	MONDO_0001823	34375979	Rare	Categorical	EarNoseThroat	Initial	Sick sinus syndrome	1	UKB	211311	34375979	5	100507679,10580,54499,51367,4201	0.0294	1.203	24928	11	0.00623309	26.1253	54	533	23.166	1.026
total lipids in large VLDL	EFO_0022175	36809768	Rare	Continuous	Metabolic	Initial	Total Lipids in Large VLDL	1	UKB	98772	36809768	38	345,4023,11183,116519,8882,338,84811,51085,9031,4018,84226,11321,51129,5049,1463,337,6580,8890,27329,146894,57159,23173,8884,94039,26762,5140,84277,221037,113201,350,255738,94137,80212,196385,5340,83650,3626,256006	0.0769305	1.0025	34756.5	16	0.00506119	9.54266	22	1381.5	40.4255	1.01783
asthma	MONDO_0004979	34375979	Rare	Categorical	Respiratory	Initial	Asthma	1	UKB	253803	34375979	56	2312,90865,7579,27315,56927,51705,420,85458,8202,4809,25983,200909,84517,374928,10626,3783,763,57582,7430,54462,7525,27111,400713,10131,50848,55036,57118,8894,79626,90139,50617,197335,4293,222235,56341,10742,221481,390245,375387,10777,55114,3127,23550,57829,51009,10985,163486,22882,51248,10236,10716,91039,22983,7840,8879,5971	0.228015	0.825	41599	13.5	0.0148346	13.2403	51	1501.5	45.915	1.026
dental caries	EFO_0003819	34375979	Rare	Categorical	Skeletal	Initial	Dental caries	1	UKB	251474	34375979	13	826,8785,1183,284439,5054,10181,4112,773,5137,84701,4435,23072,255275	-0.113623	0.8555	15084	11	0.0248783	7.77288	38	1209	43.617	1.026
uterine prolapse	EFO_1001864	34375979	Rare	Categorical	Reproductive	Initial	Vaginal prolapse|uterine prolapse	0.941098	UKB	281104	34375979	6	5746,140862,57453,7466,161003,84839	-0.526055	1.3055	56396.5	9	0.00194184	1.62147	20	1440.5	47.8035	0.965194
gout	EFO_0004274	34375979	Rare	Categorical	Skeletal	Initial	Gout	1	UKB	145512	34375979	43	116085,9429,79068,55867,2220,1632,7837,7385,55799,57835,440590,8550,10321,4218,8503,30,6506,8927,23639,57125,342132,54981,2323,27154,9943,55101,29842,399473,3200,50862,53632,84947,10561,26133,56133,122748,5207,1080,196,5757,4824,9247,441024	0.35658	1.015	36046	16	0.00712883	7.14451	49	1332	35.868	1.026
systemic lupus erythematosus	MONDO_0007915	34375979	Rare	Categorical	Infection	Initial	Systemic lupus erythematosus	1	UKB	174675	34375979	5	9623,25948,5799,1553,10206	-0.4088	0.817	24593	13	0.0176205	9.69253	52	1485	42.263	0.991
celiac disease	EFO_0001060	34375979	Rare	Categorical	Immunological	Initial	Coeliac disease	0.778666	UKB	223597	34375979	24	80737,3127,85366,944,114821,9515,6136,55586,51684,2623,10092,54497,28964,26499,1952,25831,55644,1956,64127,120065,146183,1351,2178,1084	0.08211	0.812	17980	12.5	0.0177331	6.51816	41.5	1442	58.616	1.0225
diffuse large b-cell lymphoma	EFO_0000403	34375979	Rare	Categorical	Neoplasm	Initial	Large cell (diffuse	0.523445	UKB	281104	34375979	6	55773,84904,2670,493869,80223,64167	0.082175	1.032	28935	9.5	0.0077383	9.53071	40.5	1658.5	45.66	1.026
urinary albumin to creatinine ratio	EFO_0007778	34662886	Rare	Continuous	Renal	Initial	Urinary albumincreatinine ratio (rgc)	0.742041	UKB	126385	34662886	4	1286,8029,1285,4868	0.524635	0.7325	155954	22.5	0.00960705	3.05443	29	4339.5	179.35	0.721
eosinophil count	EFO_0004842	34226706	Rare	Continuous	Immunological	Initial	Blood EOSINOPHIL COUNT	0.912718	UKB	440275	34226706	28	90865,246,10019,1053,1232,345,1439,3568,5589,283849,58531,1154,23529,442194,85480,3567,23199,3120,221927,89882,22807,10538,54620,8288,101,1388,7837,113	-0.48787	1.0915	14920.5	18	0.00565136	5.52478	37.5	1160.5	33.8865	0.957667
Sjogren syndrome	EFO_0000699	34375979	Rare	Categorical	Immunological	Initial	Sjogren's ssyndrome	0.775342	UKB	281104	34375979	3	118663,143379,51283	0.25435	1.159	36305	2	0.00662329	4.39639	16	991	56.532	0.6225
pathological myopia	EFO_0004207	34375979	Rare	Categorical	Opthamological	Initial	Degenerative myopia	0.77394	UKB	269170	34375979	6	1280,760,4839,83903,126820,344148	0.329625	0.7535	24556	16	0.0230972	0.988028	12.5	2497.5	85.181	1.00937
juvenile idiopathic arthritis	EFO_0002609	34375979	Rare	Categorical	Skeletal	Initial	Seropositive rheumatoid arthritis| unspecified	0.477002	UKB	208040	34375979	8	116841,8521,3674,348793,9509,9068,137970,81025	0.662885	0.7945	21711	10	0.00975985	5.8508	35	1512	41.8235	1.0175
Parkinson disease	MONDO_0005180	34375979	Rare	Categorical	Neurological	Initial	Parkinson's disease	0.970499	UKB	200275	34375979	15	6453,120227,92960,552889,390081,165257,987,9377,3426,7128,4940,54948,51292,26173,27338	-0.083039	1.105	16100	10	0.0215082	14.1671	54	1054	28.35	1.026
lumbar disc degeneration	EFO_0004994	34375979	Rare	Categorical	Skeletal	Initial	Disc degeneration	0.756264	UKB	281104	34375979	7	91404,126306,7392,114659,1388,10290,57101	-0.20955	0.71	46121	10	0.0145921	13.185	52	2091	78.799	1.0798
Alzheimer disease	MONDO_0004975	37262146	Rare	Categorical	Neurological	Initial	G30_alzheimer_s_disease	0.665015	UKB	423721	37262146	32	6653,7305,344387,51398,55652,5663,257407,54739,29110,10472,29969,219874,81926,57338,84078,493869,161835,23387,9772,6773,3306,64208,493901,138715,29802,4760,4807,149478,26586,728,8091,441054	0.0735355	1.0475	19403	10	0.00919597	12.0456	50.5	1004	24.882	1.03867
BMI-adjusted waist-hip ratio	EFO_0007788	34226706	Rare	Continuous	Anthropometric	Initial	Body waist-hip ratio BMI	0.958256	UKB	49960	34226706	6	84883,5346,130399,23166,55773,9294	0.150484	0.8625	31934	17.5	0.0124459	12.9998	50	1417.5	38.0745	1.026
gestational diabetes	EFO_0004593	34375979	Rare	Categorical	Endocrine	Initial	Gestational diabetes	1	UKB	281104	34375979	6	10690,55352,10616,6532,816,441457	-0.127746	0.827	33162	20	0.0306047	14.5032	19	1269.5	49.423	1.02375
platelet component distribution width	EFO_0007984	34375979	Rare	Continuous	Hematological	Initial	Platelet distribution width	0.966636	UKB	261243	34375979	11	81027,2815,2811,948,54790,171023,345,116519,63897,9909,4023	0.76475	1.2175	17217	24	0.00207721	8.45491	38	1428	40.4765	1.026
cholesteryl esters to total lipids in medium LDL percentage	EFO_0022252	36809768	Rare	Continuous	Lipid Measurement	Initial	Cholesteryl Esters to Total Lipids in Medium LDL percentage	1	UKB	97854	36809768	39	338,345,348,4023,11183,4018,116519,1071,51085,8882,84811,53345,9031,27329,51129,84226,6580,11321,1463,8890,26160,337,5049,57159,9388,8884,350,146894,22837,84277,255738,5140,83650,94137,948,5340,23624,587,337970	0.071541	1.058	25010	20	0.00542819	9.98522	25	1380	47.386	1.004
cholesteryl esters to total lipids in small LDL percentage	EFO_0022255	36809768	Rare	Continuous	Lipid Measurement	Initial	Cholesteryl Esters to Total Lipids in Small LDL percentage	1	UKB	97943	36809768	39	348,345,116519,8882,84811,11183,4018,338,27329,337,51085,587,84226,23624,9031,11321,5049,1463,6580,8890,51129,57159,94137,4318,8884,5817,94039,55908,23387,22837,83650,8435,90203,5476,9709,9388,335,5140,55055	-0.041941	1.058	22364	17	0.0045397	13.9659	47	1383	47.386	1.026
cholesteryl esters to total lipids in large LDL percentage	EFO_0022249	36809768	Rare	Continuous	Lipid Measurement	Initial	Cholesteryl Esters to Total Lipids in Large LDL percentage	1	UKB	97703	36809768	36	1071,338,51085,11183,9031,19,587,116519,3931,8882,84226,4023,11321,4018,84811,1463,221037,27329,146456,3990,23387,337,150223,9709,26762,3172,8890,5049,345,350,26160,6560,94039,5817,54920,340156	0.19979	0.913	31979.5	19.5	0.00631128	16.0425	52.5	1381.5	47.7025	1.026
cholesteryl esters to total lipids in small HDL percentage	EFO_0022254	36809768	Rare	Continuous	Lipid Measurement	Initial	Cholesteryl Esters to Total Lipids in Small HDL percentage	1	UKB	97713	36809768	39	348,4023,116519,8882,3990,11183,51129,23624,345,27329,9388,51085,5049,337,338,23173,9031,3931,5817,4018,84226,11321,55908,26160,113201,8890,26291,28983,146894,161497,6580,25764,442319,6621,81579,343263,7158,9836,432	0.069172	1.059	22783	17	0.00463854	10.4117	47	1272	40.544	1.026
cholesteryl esters to total lipids in medium VLDL percentage	EFO_0022253	36809768	Rare	Continuous	Lipid Measurement	Initial	Cholesteryl Esters to Total Lipids in Medium VLDL percentage	1	UKB	97869	36809768	90	348,4023,51085,345,11183,9031,116519,8882,84811,51129,255738,587,337,4018,11321,23624,146894,26160,23173,221037,5817,23460,350,3949,338,5140,113201,57159,84277,22837,94137,4318,8884,83650,83706,23461,2696,25764,161497,5331,117155,80237,2923,64241,728780,125931,10087,6494,64240,7158,5468,9919,137075,169436,22932,9836,343263,23203,6621,5476,9122,9891,9451,3990,51005,6578,60485,2617,9534,23247,12753…	0.075746	1.037	27405.5	12	0.0045397	13.1156	53	1592.5	51.029	1.026
cholesteryl esters to total lipids in large HDL percentage	EFO_0022248	36809768	Rare	Continuous	Lipid Measurement	Initial	Cholesteryl Esters to Total Lipids in Large HDL percentage	1	UKB	98433	36809768	75	4023,345,11183,116519,8882,84811,335,51085,51129,9031,4318,5049,11321,337,90203,5476,8890,9709,140831,26160,146894,23173,3931,8567,10062,53,90199,5360,22837,5140,280664,1506,57159,53345,6559,113201,27329,259240,10005,8884,949,123904,6560,63925,79797,83706,10816,2147,587,5331,3172,391253,345275,4038,338,2696,54920,80212,4775,10019,57468,4018,5913,255738,140686,23624,4299,1463,84277,161497,25764,84…	0.071541	0.927	21508	17	0.00851996	14.4488	53	1341	47.386	1.026
cholesteryl esters to total lipids in very large VLDL percentage	EFO_0022258	36809768	Rare	Continuous	Lipid Measurement	Initial	Cholesteryl Esters to Total Lipids in Very Large VLDL percentage	1	UKB	98541	36809768	73	348,345,4018,4023,11183,51085,9031,338,116519,8882,84811,6580,84226,11321,255738,350,5049,51129,337,1071,587,8890,26160,23624,221037,23173,22837,5140,146894,23460,57159,2696,113201,5340,94137,84277,3949,8884,169436,5817,9919,25764,23203,161497,6494,83650,117155,83706,23461,2923,5468,80237,7158,6261,6621,5729,1374,29989,5331,8481,64848,201134,6187,29964,1938,9425,9936,79927,10964,4597,51759,7424,1…	0.0287674	0.99	26243	17	0.00819875	14.4488	52	1477	49.966	1.02067
cholesteryl esters to total lipids in medium HDL percentage	EFO_0022251	36809768	Rare	Continuous	Lipid Measurement	Initial	Cholesteryl Esters to Total Lipids in Medium HDL percentage	1	UKB	98022	36809768	62	1071,4023,345,116519,84811,51129,338,51085,5049,9031,337,146894,23173,84226,3931,11321,53345,27329,9709,5140,4018,8890,26160,1463,113201,22837,81579,19,3990,6559,4299,10062,2696,6560,53,57159,80212,8567,1506,123904,6580,3172,4775,345275,10351,3626,8884,54920,161497,83706,25764,5783,26291,5346,126695,79797,84277,948,117155,7158,2147,8431	0.168855	0.959	24040.5	17.5	0.00810853	11.6578	50	1405.5	46.3965	1.026
cholesteryl esters to total lipids in very small VLDL percentage	EFO_0022259	36809768	Rare	Continuous	Lipid Measurement	Initial	Cholesteryl Esters to Total Lipids in Very Small VLDL percentage	1	UKB	98412	36809768	61	348,4023,51085,11183,345,116519,8882,51129,23624,338,337,5049,84226,11321,23173,8890,221037,26160,146894,5817,113201,4018,57678,57159,84277,255738,3949,125931,5140,23460,8884,22837,83706,5476,94137,25764,90203,140831,161497,64241,2923,117155,80237,9836,2696,6580,5331,64240,7158,259240,23461,64116,125,9388,728780,134359,22932,10019,283489,7772,285382	0.056437	1.041	26885	17	0.00672313	10.1861	52	1428	45.49	1.026
cholesteryl esters to total lipids in very large HDL percentage	EFO_0022257	36809768	Rare	Continuous	Lipid Measurement	Initial	Cholesteryl Esters to Total Lipids in Very Large HDL percentage	1	UKB	98477	36809768	33	348,4023,1071,587,23624,84811,116519,51129,3931,3990,146894,5817,345,343263,9709,5049,19,6560,4775,54920,81579,123904,8567,335,4318,1506,10062,3172,84138,338,23173,948,53	0.071541	1.038	21922	21	0.00562907	18.6941	53	1164	40.63	1.026
cholesteryl esters to total lipids in large VLDL percentage	EFO_0022250	36809768	Rare	Continuous	Lipid Measurement	Initial	Cholesteryl Esters to Total Lipids in Large VLDL percentage	1	UKB	98772	36809768	56	348,1071,4018,338,11183,51085,9031,255738,350,6580,4023,84226,11321,116519,8882,23460,84811,26160,345,3990,3949,169436,337,5049,221037,23461,146894,51129,57159,5340,29989,29780,80339,5468,84277,9709,8884,83650,22837,6494,94137,6581,587,22932,78992,5265,115752,64241,9919,54905,5729,2911,8481,57763,338657,5452	0.056437	1.091	31979.5	19	0.0024899	13.7845	49	1404	43.854	1.0125
cholesteryl esters to total lipids in IDL percentage	EFO_0022247	36809768	Rare	Continuous	Lipid Measurement	Initial	Cholesteryl Esters to Total Lipids in IDL percentage	1	UKB	97924	36809768	44	348,4023,338,587,345,51129,51085,5817,11183,9031,8882,23173,116519,221037,84811,5049,146894,57678,3990,125931,84226,255738,9388,337,4018,11321,8890,26160,5140,7772,84277,64116,335,23387,126695,29956,11129,117155,80339,8431,161497,80237,2923,284352	0.0136155	0.97	29585	19	0.00902084	14.3042	51	1434	45.62	1.026
cholesteryl esters to total lipids in small VLDL percentage	EFO_0022256	36809768	Rare	Continuous	Lipid Measurement	Initial	Cholesteryl Esters to Total Lipids in Small VLDL percentage	1	UKB	98154	36809768	54	348,51085,9031,338,23460,587,4023,255738,8882,84811,116519,23624,23461,337,3949,4018,350,221037,5817,5049,11321,84226,9709,146894,1071,78992,26160,8890,169436,6580,64241,6559,64240,84166,9919,51129,343263,23387,19,728780,10087,94137,23203,84277,23173,125,1952,83650,256006,85363,10072,6621,29989,5729	-0.105876	1.0345	29687	17	0.00250402	12.7967	51	1620.5	54.344	1.0095
clostridium difficile infection	EFO_0009130	34375979	Rare	Categorical	Infection	Initial	Enterocolitis due to clostridium difficile	0.796638	UKB	269170	34375979	5	10603,2838,5310,1788,26037	0.4861	1.22	47190	22	0.0266228	8.30204	54	2048	106.98	1.026
type 1 diabetes mellitus	MONDO_0005147	34375979	Rare	Categorical	Endocrine	Initial	Insulin-dependent diabetes mellitus	0.658455	UKB	212650	34375979	10	23258,54931,92935,29979,57722,390264,165829,126231,8220,2492	0.23104	0.882	44726.5	6	0.0076468	3.9303	53	1782	51.206	1.026
free cholesterol to total lipids in medium VLDL percentage	EFO_0022284	36809768	Rare	Continuous	Lipid Measurement	Initial	Free Cholesterol to Total Lipids in Medium VLDL percentage	1	UKB	97869	36809768	92	348,51085,4023,255738,9031,11183,8882,116519,84811,338,587,345,23624,337,5049,3949,51129,4018,146894,84226,11321,350,8890,221037,23461,1071,23173,64241,728780,4318,10087,64240,6580,113201,78992,169436,84277,94137,83650,57159,256006,5140,343263,6494,25764,161497,134359,2696,10019,22837,83706,117155,2923,80237,3837,5331,125931,8884,9122,60485,222967,54439,246243,7389,6578,1429,51005,56931,9451,1528…	0.0628045	1.037	28980.5	13	0.00428286	10.6516	52	1573	49.5475	1.026
triglycerides to total lipids in medium VLDL percentage	EFO_0022335	36809768	Rare	Continuous	Lipid Measurement	Initial	Triglycerides to Total Lipids in Medium VLDL percentage	1	UKB	97869	36809768	99	348,51085,9031,11183,345,8882,116519,84811,587,23624,51129,337,338,5049,4018,84226,11321,146894,23460,255738,3949,8890,26160,5817,350,221037,23173,6580,23461,113201,5140,84277,57159,94137,4318,728780,64241,83650,10087,22837,64240,8884,169436,83706,78992,2696,25764,161497,1071,5331,117155,2923,80237,343263,125931,6494,256006,9919,10019,5468,22932,134359,23203,9122,246243,54439,222967,60485,1429,65…	0.071541	1.038	29730	13	0.0042525	10.9131	52	1590	49.526	1.026
cataract	MONDO_0005129	34375979	Rare	Categorical	Opthamological	Initial	Cataract	1	UKB	281104	34375979	15	1280,3842,631,84172,23036,646643,401565,3577,64078,10404,3156,25788,442117,23580,51605	0.35627	0.928	37903	15	0.0231387	6.02944	39	1543	51.822	1.026
type 2 diabetes mellitus	MONDO_0005148	34375979	Rare	Categorical	Endocrine	Initial	Non-insulin-dependent diabetes mellitus	0.650052	UKB	201921	34375979	34	5871,64599,130507,3177,55582,29986,11180,3172,54443,57153,57498,114793,93210,1496,23112,27097,6927,84343,610,145376,84691,55689,158471,7314,89792,26149,5256,164,221223,57111,79369,51559,54,6189	0.46131	0.735	40780.5	12.5	0.0266518	12.1993	52.5	1993.5	58.498	1.0285
triglycerides to total lipids in large VLDL percentage	EFO_0022332	36809768	Rare	Continuous	Lipid Measurement	Initial	Triglycerides to Total Lipids in Large VLDL percentage	1	UKB	98772	36809768	37	1071,338,345,348,255738,350,3990,9709,23460,169436,23461,4018,3949,6559,6560,80339,123904,84166,4775,78992,29989,337,19,29780,3931,10072,5265,6580,54920,5049,64240,9755,4318,3837,10351,4493,57763	0.071541	1.086	29730	22	0.00207979	12.0109	52	1546	58.606	1.014
free cholesterol to total lipids in large VLDL percentage	EFO_0022281	36809768	Rare	Continuous	Lipid Measurement	Initial	Free Cholesterol to Total Lipids in Large VLDL percentage	1	UKB	98772	36809768	36	1071,348,338,4318,9709,350,345,255738,169436,23460,949,90203,335,6559,3990,6560,123904,4775,4018,23461,5476,140831,54920,84166,337,19,3949,9919,9388,3172,55908,4493,84138,5049,150223,6580	0.0997255	1.0085	31170	22	0.00457958	10.431	49.5	1450.5	54.983	1.00362
total lipids in very small VLDL measurement	EFO_0022156	36809768	Rare	Continuous	Lipid Measurement	Initial	Total Lipids in Very Small VLDL	0.945372	UKB	98412	36809768	41	338,255738,1071,345,3990,53345,11183,3949,1463,116519,4023,23460,8882,84811,2524,27329,26762,728780,78992,10087,587,284358,84226,9388,23461,23624,6580,6927,64241,256006,11321,64240,26291,94039,54854,54905,3837,134359,85363,169436,284359	0.056437	1.075	26393	19	0.00207528	5.3214	14	1428	45.49	1.004
triglycerides in medium LDL measurement	EFO_0022322	36809768	Rare	Continuous	Lipid Measurement	Initial	Triglycerides in Medium LDL	0.945022	UKB	98345	36809768	42	11183,338,116519,8882,4023,84811,345,11321,348,9031,337,8890,5049,26160,4018,57159,23173,3990,8884,1463,26762,6580,113201,84277,22837,51374,2524,26291,27329,4318,284358,255738,5140,54854,2538,80212,94039,221037,196385,64838,8431,126695	0.0703565	1.0025	24040.5	16.5	0.00506119	10.2042	41.5	1288.5	37.508	1.026
free cholesterol to total lipids in very small VLDL percentage	EFO_0022290	36809768	Rare	Continuous	Lipid Measurement	Initial	Free Cholesterol to Total Lipids in Very Small VLDL percentage	1	UKB	98412	36809768	42	348,255738,51085,84811,9031,11183,337,587,23624,338,4023,3949,1071,23460,84226,343263,11321,5817,51129,23173,26160,8890,64241,5866,221037,78992,728780,23461,113201,64240,256006,23387,10087,27329,284612,25764,161497,4018,117155,335,345,4212	-0.0579165	1.044	28871	16.5	0.0061761	16.0425	50.5	1511.5	55.08	1.024
total lipids in medium HDL measurement	EFO_0022310	36809768	Rare	Continuous	Lipid Measurement	Initial	Total Lipids in Medium HDL	0.94497	UKB	98022	36809768	41	348,9388,4023,345,23387,55908,19,11183,146894,335,27329,9709,3172,949,57678,5049,84226,11321,326625,150223,89910,23624,29956,6559,7448,3931,587,337,1071,23788,3990,283446,64116,5190,754,255738,5817,26160,126695,8890,1874	0.078466	0.959	22783	22	0.00823446	20.0073	53	1325	40.63	1.026
triglycerides to total lipids in medium LDL percentage	EFO_0022334	36809768	Rare	Continuous	Lipid Measurement	Initial	Triglycerides to Total Lipids in Medium LDL percentage	1	UKB	97854	36809768	47	348,587,23624,4023,11183,51085,8882,116519,84811,3990,5817,255738,51129,5049,23173,337,345,84226,11321,113201,125931,338,8890,26160,1071,4018,221037,3949,146894,25764,343263,161497,2923,3931,9836,80237,117155,23460,64241,7771,2696,353355,78992,7158,84277,64240,7772	0.071541	1.047	24817	17	0.00366141	10.4232	50	1357	45.407	1.014
free cholesterol to total lipids in very large VLDL percentage	EFO_0022289	36809768	Rare	Continuous	Lipid Measurement	Initial	Free Cholesterol to Total Lipids in Very Large VLDL percentage	1	UKB	98541	36809768	43	348,11183,51085,338,11321,1071,255738,4018,350,8890,116519,4023,337,345,23460,84811,5049,4318,3949,6580,57159,3990,23461,90203,84277,5476,51129,221037,8884,83650,94137,169436,140831,22837,146894,5265,23173,728780,22932,23012,5729,23524,2911	-0.14436	1.102	25010	17	0.00207979	14.4488	50	1428	44.285	1.014
triglycerides to total lipids in very small VLDL percentage	EFO_0022341	36809768	Rare	Continuous	Lipid Measurement	Initial	Triglycerides to Total Lipids in Very Small VLDL percentage	1	UKB	98412	36809768	59	348,4023,51085,11183,345,116519,8882,84811,587,337,255738,23624,51129,5049,8890,26160,23173,221037,5817,4318,113201,3949,23460,4018,84277,57159,5140,8884,125931,64241,5476,94137,57678,140831,90203,23461,83706,25764,64240,161497,22837,728780,117155,2923,80237,10087,5331,9836,2696,259240,6580,78992,134359,7158,83650,256006,22932,343263,7772	0.0010979	1.038	25010	17	0.00285978	12.5574	52	1556	49.467	1.026
triglycerides to total lipids in very large VLDL percentage	EFO_0022340	36809768	Rare	Continuous	Lipid Measurement	Initial	Triglycerides to Total Lipids in Very Large VLDL percentage	1	UKB	98541	36809768	109	348,338,1071,4018,51085,9031,255738,345,4023,84226,11321,350,116519,8882,84811,6580,8890,26160,23460,337,5049,587,3949,221037,23624,169436,51129,23461,23173,57159,94137,5817,146894,84277,113201,8884,5999,29780,148327,2696,22837,83650,9919,6494,25764,29989,5729,115752,161497,63977,23203,2911,114034,9534,136371,7389,60485,51005,246243,6578,222967,9122,341277,54439,9060,3990,144983,9891,152877,23247…	0.1562	1.029	32196	11	0.00511786	10.584	52	1476	46.065	1.026
free cholesterol to total lipids in medium HDL percentage	EFO_0022282	36809768	Rare	Continuous	Lipid Measurement	Initial	Free Cholesterol to Total Lipids in Medium HDL percentage	1	UKB	98022	36809768	63	1071,348,345,51129,338,4318,9709,146894,5049,337,19,9388,949,3990,6559,587,335,23387,3931,5476,90203,23624,8567,10062,57678,140831,53,116519,8882,84811,51085,9031,55908,4038,2147,79797,64116,5913,10948,22837,5360,23788,255738,4023,5140,2064,9026,89910,326625,10019,390113,54905,150223,84106,10005,6688,84166,134359,90199,284110,23173,280664,3949	0.10317	0.97	24505	23	0.00768025	13.9659	53	1357	48.723	1.026
free cholesterol to total lipids in large HDL percentage	EFO_0022279	36809768	Rare	Continuous	Lipid Measurement	Initial	Free Cholesterol to Total Lipids in Large HDL percentage	1	UKB	98433	36809768	68	348,1071,4318,587,23624,5476,335,140831,51085,345,255738,11183,9031,4023,5817,337,949,338,5049,3949,10005,280664,3990,5360,51129,63925,84226,11321,64241,259240,146894,728780,10816,23460,116519,19,8882,8890,140825,64240,26160,84811,391253,57468,10087,85363,94137,83650,125931,134359,6927,140686,9507,5444,90204,137075,350,5866,343263,256006,54905,78992,55861,57678,57159,2971,51537,162962	0.0703565	1.068	23116	17	0.00209827	10.728	48.5	1356	41.3135	1.01568
cholesterol to total lipids in medium VLDL percentage	EFO_0022239	36809768	Rare	Continuous	Lipid Measurement	Initial	Cholesterol to Total Lipids in Medium VLDL percentage	1	UKB	97869	36809768	93	348,4023,51085,345,11183,9031,116519,84811,587,337,5049,4018,23624,84226,11321,146894,8890,26160,23460,338,3949,255738,5817,350,23173,6580,5140,113201,57159,84277,4318,94137,22837,23461,8884,83650,83706,64241,25764,2696,728780,161497,10087,5331,64240,117155,80237,2923,169436,78992,6494,125931,343263,5468,9919,7158,10019,22932,137075,9836,5476,23203,9122,51005,60485,222967,144983,3096,6578,152877,…	0.056437	1.041	28231	12	0.00473008	12.5574	53	1590	49.467	1.026
triglycerides to total lipids in small VLDL percentage	EFO_0022338	36809768	Rare	Continuous	Lipid Measurement	Initial	Triglycerides to Total Lipids in Small VLDL percentage	1	UKB	98154	36809768	63	348,4023,51085,9031,255738,587,11183,23624,8882,116519,84811,1071,345,337,5049,338,5817,23460,3949,11321,221037,8890,26160,23173,23461,350,64241,113201,343263,78992,728780,10087,84277,64240,94137,6580,125931,5140,161497,57159,25764,9919,169436,256006,2696,2923,80237,117155,83706,83650,134359,23203,125,353355,6621,5331,8884,7771,9836,7158,6494,7772,5729	-0.073892	1.018	25407	17	0.00366141	13.1201	51	1595	50.465	1.02467
triglycerides to total lipids in very large HDL percentage	EFO_0022339	36809768	Rare	Continuous	Lipid Measurement	Initial	Triglycerides to Total Lipids in Very Large HDL percentage	1	UKB	98477	36809768	60	348,345,116519,51085,8882,84811,9031,51129,337,5049,84226,11321,338,4318,335,8890,26160,146894,4018,90203,57159,5476,22837,140831,5140,23173,53345,8884,27329,84277,5360,1463,587,113201,94137,90199,949,259240,6580,5331,280664,83706,221037,10005,80212,23624,10816,63925,196385,83650,9709,3626,8658,4023,84330,51374,391253,2538,3083,256471	0.0661115	1.0215	19169	16	0.00506573	14.192	52	1266	41.536	1.026
triglycerides in IDL measurement	EFO_0022149	36809768	Rare	Continuous	Lipid Measurement	Initial	Triglycerides in IDL measurement	1	UKB	98353	36809768	45	338,11183,345,116519,4023,8882,84226,11321,3990,51085,9031,337,8890,348,5049,26160,23173,53345,26762,57159,8884,113201,2524,26291,27329,284358,4018,54854,255738,6580,1071,4299,84277,3931,22837,51374,284359,5140,388323,54905,28983,3626,94039,80339,442319	0.0090477	1.146	23264	16	0.00327358	7.50994	25	1350	40.543	1.014
triglycerides in very small VLDL measurement	EFO_0022144	36809768	Rare	Continuous	Lipid Measurement	Initial	Triglycerides in Very Small VLDL measurement	1	UKB	98854	36809768	45	11183,4023,345,116519,8882,84811,338,51085,9031,348,84226,11321,5049,8890,26160,3990,4018,27329,113201,8884,26762,1463,5140,84277,26291,22837,2524,6580,221037,284358,4299,146894,54854,25764,161497,3626,51374,9836,80237,2923,117155,80212,7158,126695,51129	0.071541	1.018	24817	16	0.00816304	9.98522	50	1383	38.381	1.026
triglycerides to total lipids in medium HDL percentage	EFO_0022333	36809768	Rare	Continuous	Lipid Measurement	Initial	Triglycerides to Total Lipids in Medium HDL percentage	1	UKB	98022	36809768	58	345,348,116519,8882,84811,51129,338,11183,51085,5049,9031,337,84226,11321,27329,5140,8890,26160,4018,3931,22837,53345,6559,113201,3990,4023,587,10062,81579,4318,80212,57159,53,8567,4299,8884,1463,84277,6580,23624,3626,2696,94137,83706,79797,3172,2147,5346,5331,26291,126695,32,161497,345275,25764,10019,5783,9612	0.0050728	0.959	21758	17.5	0.00819875	14.2301	50.5	1441	47.6825	1.026
triglycerides to total lipids in IDL percentage	EFO_0022329	36809768	Rare	Continuous	Lipid Measurement	Initial	Triglycerides to Total Lipids in IDL percentage	1	UKB	97924	36809768	53	348,4023,587,11183,345,23624,9031,8882,116519,84811,51129,5049,23173,337,84226,11321,113201,8890,221037,26160,146894,3990,125931,57678,4018,3949,25764,5140,84277,161497,2923,57159,117155,80237,9836,255738,7158,2696,4318,64241,8884,83706,64116,3931,22837,134359,64240,23460,10019,343263,5331,284352,7772	-0.12284	1.038	26393	17	0.00685531	13.1201	52	1556	47.386	1.026
non-Hodgkins lymphoma	EFO_0005952	34375979	Rare	Categorical	Neoplasm	Initial	Non-hodgkin's lunspecified type	0.399056	UKB	281104	34375979	12	57582,54790,3150,1469,23671,4706,51655,1271,9828,56164,10692,7128	-0.19339	0.731	29929.5	11.5	0.0239872	15.9572	51	1066.5	39.8895	1.03721
free cholesterol to total lipids in small VLDL percentage	EFO_0022287	36809768	Rare	Continuous	Lipid Measurement	Initial	Free Cholesterol to Total Lipids in Small VLDL percentage	1	UKB	98154	36809768	62	348,4023,51085,345,587,8882,116519,11183,23624,84811,255738,51129,337,5049,5817,146894,84226,11321,338,23173,3949,8890,4018,221037,26160,23460,113201,5140,84277,125931,343263,728780,10087,64241,94137,25764,83706,2696,78992,161497,64240,23461,57159,117155,2923,6580,80237,134359,5331,4318,350,9836,22837,10019,7158,57678,256006,83650,8884,353355,148741,7772	0.0287674	1.0505	26639	17	0.00326059	11.805	48.5	1575.5	46.438	1.02533
triglycerides to total lipids in large HDL percentage	EFO_0022330	36809768	Rare	Continuous	Lipid Measurement	Initial	Triglycerides to Total Lipids in Large HDL percentage	1	UKB	98433	36809768	67	1071,348,4023,345,116519,8882,84811,51129,11183,51085,5049,338,9031,337,146894,335,4318,84226,11321,9709,8890,26160,5140,587,27329,23173,90203,5476,22837,140831,3931,6559,23624,10062,57159,8567,5360,53,949,8884,113201,80212,53345,90199,280664,84277,94137,4018,79797,84330,83706,5331,2147,10005,259240,9026,2696,4038,84106,10019,63925,196385,1463,9612,345275,5817,8736	0.063051	0.985	21922	17	0.00685531	15.561	53	1383	47.979	1.026
triglycerides in small LDL measurement	EFO_0022323	36809768	Rare	Continuous	Lipid Measurement	Initial	Triglycerides in Small LDL	0.940273	UKB	98692	36809768	40	11183,4023,345,116519,84811,51085,338,9031,4018,84226,11321,5049,337,51129,348,26160,6580,1463,27329,22837,84277,113201,5140,146894,221037,3990,94137,51374,26291,94039,2524,5340,8431,255738,126695,80212,54854,64838,284358,2538	0.0703565	1.0885	25112	17	0.00506119	7.5979	30.5	1288.5	34.5085	1.0125
free cholesterol to total lipids in medium LDL percentage	EFO_0022283	36809768	Rare	Continuous	Lipid Measurement	Initial	Free Cholesterol to Total Lipids in Medium LDL percentage	1	UKB	97854	36809768	53	348,4023,345,116519,8882,84811,51085,338,9031,51129,4018,84226,11321,587,5049,337,23624,8890,26160,23173,1071,6580,146894,113201,27329,5140,5817,22837,221037,8884,53345,84277,94137,25764,161497,2696,1463,7158,255738,117155,80237,2923,83706,9836,83650,81579,5331,350,125931,4299,80212,8658,4318	0.069172	1.013	23264	17	0.00631128	13.1201	51	1383	50.465	1.018
total lipids in very large VLDL measurement	EFO_0022313	36809768	Rare	Continuous	Lipid Measurement	Initial	Total Lipids in Very Large VLDL	0.939867	UKB	98541	36809768	37	345,4023,11183,116519,8882,84811,51085,338,9031,84226,11321,51129,5049,337,1071,1463,8890,27329,146894,23173,8884,5140,26762,350,221037,84277,94039,113201,94137,80212,5340,83650,255738,196385,84456,3626,51374	0.12791	0.985	31349	16	0.00576726	10.4232	47	1380	38.381	1.026
total lipids in small HDL measurement	EFO_0022311	36809768	Rare	Continuous	Lipid Measurement	Initial	Total Lipids in Small HDL	0.939246	UKB	97713	36809768	48	11183,84226,11321,4318,9388,26160,23387,51085,90203,5476,335,9031,140831,27329,19,338,57159,337,116519,1463,84811,8882,10005,55908,348,90199,280664,259240,9507,29956,10816,432,140686,63925,391253,64838,150223,5360,80339,94137,57468,1109,336,5049,51374,1071,3931,4326	0.0703565	1.0125	21715	16	0.00508439	13.543	40.5	1289	39.3165	1.024
free cholesterol in medium VLDL measurement	EFO_0022269	36809768	Rare	Continuous	Lipid Measurement	Initial	Free Cholesterol in Medium VLDL measurement	1	UKB	98590	36809768	40	348,338,255738,345,53345,1463,587,1071,11183,3949,116519,84811,728780,78992,10087,26762,256006,94039,23460,27329,84226,4018,11321,5817,64241,343263,64240,134359,2524,6580,51085,3837,9031,23461,284612,169436,51129,8890,5335,29881	-0.100341	1.0505	29262.5	16.5	0.00226642	7.91957	32	1630.5	53.034	1.013
free cholesterol in medium HDL measurement	EFO_0022267	36809768	Rare	Continuous	Lipid Measurement	Initial	Free Cholesterol in Medium HDL measurement	1	UKB	98128	36809768	45	1071,4023,345,338,23387,146894,19,51129,9709,348,335,5049,949,27329,337,57678,6559,11183,9388,3990,326625,89910,150223,3931,23788,64116,8567,84811,10062,283446,53,7448,29956,754,10948,5913,80212,284110,6688,54920,10990,84226,11321,9026,256227	0.10317	0.883	25292	21	0.00816304	20.852	53	1338	40.63	1.026
total lipids in very large HDL measurement	EFO_0022312	36809768	Rare	Continuous	Lipid Measurement	Initial	Total Lipids in Very Large HDL	0.938959	UKB	98477	36809768	65	1071,4318,345,335,5476,140831,4023,949,51085,3990,9031,5049,5360,337,10005,280664,84226,11321,9709,63925,10816,116519,391253,8882,22837,146894,259240,57468,8890,6559,84811,26160,140825,255738,432,140686,9507,8567,90204,9388,3931,55861,338,10062,53,5140,10948,54905,5444,127,57678,55062,83650,6927,80212,587,9026,2064,5331,57159,3172,79797,2147,8411,10863	0.25207	0.985	23345	22	0.00768025	11.3047	52	1356	51.387	1.026
triglycerides to total lipids in small LDL percentage	EFO_0022337	36809768	Rare	Continuous	Lipid Measurement	Initial	Triglycerides to Total Lipids in Small LDL percentage	1	UKB	97943	36809768	51	348,4023,345,116519,8882,587,51085,84811,23624,9031,4018,51129,5049,337,11321,5817,255738,26160,23173,6580,146894,221037,113201,5140,3990,57159,125931,84277,94137,3949,8884,2696,27329,25764,161497,22837,117155,80237,2923,7158,9836,343263,83706,353355,23460,1374,7771,7772,5331,350,6621	0.071541	1.047	25010	17	0.00366141	13.1201	51	1428	49.467	1.014
free cholesterol to total lipids in small LDL percentage	EFO_0022286	36809768	Rare	Continuous	Lipid Measurement	Initial	Free Cholesterol to Total Lipids in Small LDL percentage	1	UKB	97943	36809768	56	348,4023,345,116519,84811,11183,587,23624,51085,4018,338,51129,5049,337,84226,11321,5817,8890,26160,6580,23173,27329,113201,57159,94137,221037,5140,125931,8884,255738,22837,84277,53345,3990,2696,25764,161497,7158,9388,117155,80237,9836,81579,2923,1374,7772,7771,353355,1463,4299,284352,350,8658,83650,11129,3949	0.0703565	1.028	31204	16	0.00726778	10.7384	50.5	1500	48.4265	1.014
free cholesterol to total lipids in IDL percentage	EFO_0022278	36809768	Rare	Continuous	Lipid Measurement	Initial	Free Cholesterol to Total Lipids in IDL percentage	1	UKB	97924	36809768	40	348,8882,116519,84811,4023,51085,11183,337,9031,5049,23173,345,51129,335,84226,255738,11321,27329,197,113201,8890,26160,25764,161497,2923,80237,117155,9836,7158,221037,3931,587,5866,9919,6494,53345,1374,23203,125,283489	0.04978	0.974	21102.5	20.5	0.0108518	25.9427	53.5	1351.5	41.64	1.026
triglycerides to total lipids in small HDL percentage	EFO_0022336	36809768	Rare	Continuous	Lipid Measurement	Initial	Triglycerides to Total Lipids in Small HDL percentage	1	UKB	97713	36809768	63	4023,345,1071,348,8882,84811,51129,338,11183,51085,9031,5049,146894,84226,11321,23173,4018,26160,5140,116519,22837,113201,9709,3990,80212,3931,6580,57159,84277,221037,8884,4318,81579,126695,3626,83706,53345,27329,8431,10062,2696,587,4299,94137,5331,53,8567,196385,3172,161497,5346,25764,84330,6559,55908,32,10019,117155,80237,8658,26762,2923,26291	0.08232	1.004	23264	17	0.00685531	14.0114	51	1357	42.118	1.026
triglycerides in very large VLDL measurement	EFO_0022325	36809768	Rare	Continuous	Lipid Measurement	Initial	Triglycerides in Very Large VLDL measurement	1	UKB	98899	36809768	77	345,4023,11183,116519,4018,84811,51085,9031,338,51129,5049,6580,53345,337,8890,26160,348,1463,22837,146894,23173,27329,8884,350,1071,5140,221037,84277,113201,94137,26762,94039,5340,80212,83650,2696,161497,196385,51374,25764,64838,5468,83706,5331,84456,7158,1962,1106,54439,222967,6578,60485,7389,9122,246243,51005,341277,136371,64866,338657,1429,56931,9451,152877,2617,9060,3096,23247,3990,23175,553…	0.13983	0.884	36903	12	0.00816304	10.9131	52	1476	48.165	1.026
free cholesterol to total lipids in small HDL percentage	EFO_0022285	36809768	Rare	Continuous	Lipid Measurement	Initial	Free Cholesterol to Total Lipids in Small HDL percentage	1	UKB	97713	36809768	55	348,1071,23624,255738,3990,4318,338,345,335,5817,90203,5476,140831,337,343263,5049,3949,3931,728780,2524,9507,1952,64241,6559,19,10087,336,64240,9709,350,10005,90199,78992,675,134359,949,8567,284358,254268,280664,54905,3837,85363,57468,55062,391253,54938,284612,10062,1374,10816,125931,54854,256006,23305	0.12791	1.036	22783	22	0.00234517	9.62261	22	1356	45.49	1.016
free cholesterol to total lipids in large LDL percentage	EFO_0022280	36809768	Rare	Continuous	Lipid Measurement	Initial	Free Cholesterol to Total Lipids in Large LDL percentage	1	UKB	97703	36809768	54	348,4023,345,51085,9031,116519,8882,338,51129,84226,11321,5049,337,587,23173,8890,26160,221037,113201,255738,146894,5817,84277,5140,22837,8884,25764,161497,4318,117155,2923,80237,7158,6580,57678,9836,94137,83706,2696,5331,125931,3949,83650,27329,133746,5476,51374,259240,23460,90203,140831,26762,285382,283489	0.0281879	1.0395	23204	17	0.00685531	10.8426	52	1419	48.4265	1.026
ovarian carcinoma	EFO_0001075	34375979	Rare	Categorical	Neoplasm	Initial	Ovarian cancer	0.93501	UKB	281104	34375979	10	675,2956,5530,672,3339,4221,28999,100137047,7629,7205	0.31363	0.822	61129	30.5	0.018504	23.2292	54	1727	65.313	1.026
cholesterol to total lipids in IDL percentage	EFO_0022233	36809768	Rare	Continuous	Lipid Measurement	Initial	Cholesterol to Total Lipids in IDL percentage	1	UKB	97924	36809768	45	348,4023,587,338,345,23624,51085,8882,116519,51129,9031,84811,23173,5817,5049,221037,337,113201,255738,84226,11321,57678,3990,8890,4018,26160,125931,117155,25764,161497,80237,2923,9836,7158,84277,5140,80339,64116,2696,3949,7772,126695,83706,3931,10019	0.0010979	1.018	26885	21	0.00823446	13.1201	52	1425	45.204	1.026
free cholesterol in IDL measurement	EFO_0022181	36809768	Rare	Continuous	Lipid Measurement	Initial	Free Cholesterol in IDL measurement	1	UKB	98120	36809768	39	348,587,255738,23624,338,3949,5817,23460,4023,78992,64241,10087,64240,134359,343263,53345,1463,256006,51085,221037,146894,125931,23461,57678,3837,9031,169436,2524,9388,51129,350,10019,284612,94039,6927,353355,7772,29881,27329	0.12791	1.054	29730	17	0.00243458	8.13142	39	1658	53.863	1.011
cholesterol to total lipids in large VLDL percentage	EFO_0022236	36809768	Rare	Continuous	Lipid Measurement	Initial	Cholesterol to Total Lipids in Large VLDL percentage	1	UKB	98772	36809768	45	1071,348,338,4018,255738,51085,350,11183,9031,6580,23460,3990,169436,3949,84226,11321,23461,9709,4023,26160,8882,8890,116519,84811,221037,29989,29780,5340,80339,78992,5468,9919,6581,6559,64241,64240,89894,5265,84166,587,3837,115752,5729,114034,2911	0.056437	1.038	42644	23	0.00285978	11.6548	50	1659	58.606	1.026
cholesterol to total lipids in small VLDL percentage	EFO_0022242	36809768	Rare	Continuous	Lipid Measurement	Initial	Cholesterol to Total Lipids in Small VLDL percentage	1	UKB	98154	36809768	62	348,1071,51085,255738,11183,8882,116519,23624,84811,337,338,23460,5049,51129,5817,345,3949,4018,146894,11321,84226,221037,23461,8890,26160,350,23173,64241,78992,6580,64240,343263,728780,10087,84277,113201,94137,169436,9919,125931,57159,83650,256006,161497,23203,25764,125,5140,2923,80237,117155,6621,134359,1952,2696,83706,6494,8884,3837,353355,5729,7772	-0.0363971	1.044	25809.5	16.5	0.0031848	11.9097	46.5	1598.5	46.438	1.01933
triglycerides to total lipids in large LDL percentage	EFO_0022331	36809768	Rare	Continuous	Lipid Measurement	Initial	Triglycerides to Total Lipids in Large LDL percentage	1	UKB	97703	36809768	50	348,587,4023,23624,11183,51085,8882,345,84811,9031,51129,23173,3990,255738,5049,337,84226,11321,113201,8890,26160,338,125931,146894,116519,221037,3931,3949,25764,161497,2923,117155,80237,9836,2696,64241,343263,7158,57159,5140,64240,83706,134359,84277,64116,57678,7771,1374,353355,7772	0.0287674	1.0095	26639	18.5	0.00750917	9.91673	52	1441	45.4485	1.026
triglycerides in large LDL measurement	EFO_0022319	36809768	Rare	Continuous	Lipid Measurement	Initial	Triglycerides in Large LDL	0.933008	UKB	98269	36809768	44	11183,338,116519,84226,8882,348,11321,84811,4023,345,51085,3990,9031,8890,26160,337,5049,23173,53345,57159,1463,8884,51129,26762,2524,113201,255738,26291,284358,4018,54854,6580,51374,4318,84277,22837,27329,388323,94039,284359,2538,1109,3837,442319	0.0360494	1.1645	23375.5	16.5	0.00294736	9.32368	29.5	1285.5	37.508	1.015
free cholesterol in small VLDL measurement	EFO_0022272	36809768	Rare	Continuous	Lipid Measurement	Initial	Free Cholesterol in Small VLDL measurement	1	UKB	98223	36809768	42	348,338,345,255738,53345,23624,1463,11183,4023,78992,23460,8882,728780,10087,26762,256006,84811,84226,5817,343263,11321,94039,64241,27329,64240,3949,2524,6580,134359,3837,23461,169436,284612,1952,5335,51085,4018,8890,10072,9031,284358,29881	-0.14111	1.0495	29687	16.5	0.00327358	8.39933	44.5	1714	54.344	1.0225
phospholipids in medium LDL measurement	EFO_0022183	36809768	Rare	Continuous	Lipid Measurement	Initial	Phospholipids in Medium LDL	0.932028	UKB	98148	36809768	44	348,587,338,23624,11183,5817,53345,255738,343263,78992,84226,3949,11321,10087,728780,64241,256006,94039,64240,1071,134359,116519,125931,345,23460,284612,3837,1952,8882,26762,4318,6580,432,57523,84811,8890,5335,2524,353355,169436,26160,7771,7772,27329	0.059744	1.059	25112	15.5	0.00232175	7.91957	37	1579	52.298	1.022
free cholesterol in medium LDL measurement	EFO_0022268	36809768	Rare	Continuous	Lipid Measurement	Initial	Free Cholesterol in Medium LDL	0.931819	UKB	98205	36809768	31	348,23624,255738,338,5817,3949,343263,78992,53345,1463,728780,10087,64241,125931,64240,134359,23460,256006,284612,3837,1952,353355,7772,94039,7771,169436,11129,11183,432,57523,10452	0.056437	1.041	28111	12	0.0035998	8.13142	42	1944	54.557	0.99925
free cholesterol in small HDL measurement	EFO_0022270	36809768	Rare	Continuous	Lipid Measurement	Initial	Free Cholesterol in Small HDL measurement	1	UKB	97944	36809768	33	11183,84226,11321,1071,23387,338,9388,8890,19,335,51085,27329,4318,53345,8884,1463,116519,90203,55908,84811,8882,5476,140831,3172,1109,29956,150223,64838,51374,3931,10005,146894,259240	0.0090477	0.909	15684	16	0.00685531	13.9659	52	1325	41.071	1.026
free cholesterol to total lipids in very large HDL percentage	EFO_0022288	36809768	Rare	Continuous	Lipid Measurement	Initial	Free Cholesterol to Total Lipids in Very Large HDL percentage	1	UKB	98477	36809768	98	1071,4318,345,949,4023,9388,90203,3990,348,5476,335,146894,51129,6559,5049,337,3931,10005,8567,55908,10948,5360,90199,10062,280664,3172,53,2064,4499,57468,22837,196385,326625,89910,23788,19,63925,9026,80212,4493,391253,2147,79797,158747,84166,89845,5445,283446,90204,10816,54905,284110,1506,55861,4038,6927,27329,54455,1874,11273,79153,374868,84254,22902,7043,55151,23261,347741,9204,84315,3065,2851…	0.287875	0.972	22467.5	12.5	0.00638291	11.5993	53	1323	42.9265	1.026
cholesterol to total lipids in small HDL percentage	EFO_0022240	36809768	Rare	Continuous	Lipid Measurement	Initial	Cholesterol to Total Lipids in Small HDL percentage	1	UKB	97713	36809768	48	348,4023,116519,345,23624,11183,51129,1071,27329,51085,5817,3990,5049,9388,9031,337,338,3931,4018,255738,84226,11321,343263,113201,8890,26160,55908,146894,3949,161497,2696,25764,345275,6580,6621,81579,7158,5140,2923,117155,125931,80237,9836,9919,4299,7448,23203,10062	0.0327424	1.0505	23023.5	20.5	0.00672313	10.935	47	1370	46.3965	1.01933
cholesterol to total lipids in medium HDL percentage	EFO_0022237	36809768	Rare	Continuous	Lipid Measurement	Initial	Cholesterol to Total Lipids in Medium HDL percentage	1	UKB	98022	36809768	70	1071,4023,345,116519,84811,51129,338,51085,9031,5049,337,146894,3931,23173,11321,19,5140,53345,22837,6559,113201,4018,8890,10062,81579,26160,3172,8567,53,27329,2696,80212,6560,4299,335,1506,79797,1463,587,123904,2147,3626,10351,54920,4775,83706,4038,4318,345275,5346,5783,161497,57159,5913,25764,6580,23624,126695,117155,5331,84456,7158,948,8431,80237,2923,84138,8884,10019,23276	0.111075	0.9555	24040.5	18	0.00912084	12.9884	50.5	1404	49.966	1.026
cholesterol to total lipids in large HDL percentage	EFO_0022234	36809768	Rare	Continuous	Lipid Measurement	Initial	Cholesterol to Total Lipids in Large HDL percentage	1	UKB	98433	36809768	77	1071,348,4023,345,11183,335,116519,4318,8882,51085,84811,9031,51129,5049,84226,90203,11321,5476,337,140831,8890,26160,146894,9709,23173,90199,587,5360,280664,10005,8567,3931,10062,949,22837,259240,53,5140,23624,57159,255738,338,63925,6559,113201,10816,391253,8884,27329,79797,57468,53345,5817,2147,83706,140686,5331,1506,4038,3172,4018,3949,2696,345275,55861,84277,80212,10019,5913,6633,94137,64241,…	0.063051	1.013	20733	18	0.00685531	15.4883	52	1341	42.001	1.026
cholesterol to total lipids in very large HDL percentage	EFO_0022243	36809768	Rare	Continuous	Lipid Measurement	Initial	Cholesterol to Total Lipids in Very Large HDL percentage	1	UKB	98477	36809768	34	348,3990,1071,4318,587,23624,90203,949,5476,140831,9388,5817,335,84811,10005,5360,55908,8882,116519,6927,27329,432,90199,343263,280664,5445,57468,54455,83608,642475,11024,2783,124935,387758	0.116406	1.0845	15165	17.5	0.0027025	11.8931	51.5	1166	46.635	1.026
free cholesterol in very small VLDL measurement	EFO_0022275	36809768	Rare	Continuous	Lipid Measurement	Initial	Free Cholesterol in Very Small VLDL measurement	1	UKB	98636	36809768	45	338,255738,1071,345,3949,3990,53345,23460,1463,587,728780,2524,78992,10087,26762,23624,4023,11183,23461,27329,256006,64241,64240,116519,284358,6580,6927,8882,94039,26291,3837,9388,84811,134359,54905,54854,85363,169436,343263,84226,350,10072,582,5817,29881	0.12791	1.058	28795	19	0.00188848	5.77945	14	1428	49.467	1.014
phospholipids in IDL measurement	EFO_0022164	36809768	Rare	Continuous	Lipid Measurement	Initial	Phospholipids in IDL measurement	1	UKB	98081	36809768	43	348,338,255738,23624,3949,5817,23460,728780,53345,78992,10087,1463,64240,134359,256006,343263,3990,2524,9388,23461,125931,94039,3837,27329,6927,6580,26762,146894,169436,284358,350,284612,54905,57678,221037,85363,10072,51301,10019,582,8647,29881,7772	0.063051	1.054	29730	17	0.00188848	6.99787	25	1454	44.397	1.015
cholesterol in very small VLDL measurement	EFO_0022231	36809768	Rare	Continuous	Lipid Measurement	Initial	Cholesterol in Very Small VLDL measurement	1	UKB	98555	36809768	41	348,338,255738,1071,587,3949,23460,23624,3990,728780,1463,78992,10087,23461,64241,2524,64240,9388,256006,5817,6927,27329,134359,345,26762,54905,284358,94039,6580,3837,350,169436,85363,343263,10072,582,4318,26291,54854,254359,29881	0.056437	1.091	26393	22	0.00149977	6.86353	14	1383	50.465	1.0045
free cholesterol in large HDL measurement	EFO_0022157	36809768	Rare	Continuous	Lipid Measurement	Initial	Free Cholesterol in Large HDL measurement	1	UKB	99062	36809768	79	1071,345,4023,348,4318,335,949,51129,90203,5476,338,5049,146894,140831,51085,3990,337,9709,9388,116519,5360,6559,11183,84811,10005,22837,90199,3172,8567,57678,280664,3931,10062,55908,53,10948,89910,326625,63925,80212,5140,391253,54905,2147,10816,79797,9026,64116,4038,57468,2064,19,140825,84106,283446,55861,5445,259240,23788,432,84166,4499,158747,6927,84226,196385,127,4493,89845,90204,5913,5444,10…	0.266095	1.003	23543	17	0.00634818	11.3047	52	1347	42.06	1.026
free cholesterol in large VLDL measurement	EFO_0022265	36809768	Rare	Continuous	Lipid Measurement	Initial	Free Cholesterol in Large VLDL measurement	1	UKB	98991	36809768	41	345,4023,11183,116519,8882,338,84811,51085,9031,1071,4018,53345,84226,51129,11321,5049,1463,337,348,8890,6580,26160,22837,27329,57159,23173,8884,26762,94039,5140,255738,84277,80212,113201,221037,94137,196385,3626,256006,83650,4318	0.069172	0.985	31349	16	0.00562907	10.4232	33	1428	44.397	1.02467
total lipids in medium LDL	EFO_0022180	36809768	Rare	Continuous	Lipid Measurement	Initial	Total Lipids in Medium LDL	1	UKB	97854	36809768	46	348,338,587,255738,11183,53345,1463,5817,3949,84226,11321,78992,343263,345,728780,10087,116519,256006,94039,8882,64241,134359,1071,64240,26762,3837,84811,284612,23460,8890,125931,51085,1952,26160,2524,6580,57159,9031,8884,57523,27329,432,169436,5335,4318,7772	0.059744	1.0475	25809.5	16	0.00322979	10.8369	40.5	1658.5	54.867	1.02383
cardiac arrhythmia	EFO_0004269	34375979	Rare	Categorical	Cardiovascular	Initial	Heart arrhythmia	0.97944	UKB	281104	34375979	9	7273,10919,326,202915,2315,55757,5099,4000,10267	-0.126	1.109	53213	23	0.00380629	7.99225	38	1828	69.059	1.03075
phospholipids in small LDL measurement	EFO_0022297	36809768	Rare	Continuous	Lipid Measurement	Initial	Phospholipids in Small LDL	0.924854	UKB	98836	36809768	40	348,587,338,255738,5817,3949,343263,53345,78992,1463,728780,10087,125931,64241,256006,64240,134359,23460,1952,26762,284612,11183,353355,3837,7771,94039,7772,11129,6580,284352,54938,84226,2524,57523,10019,675,23461,11321,10452,85302	-0.0087275	1.0395	31738.5	12	0.0043729	8.39678	50.5	1856.5	50.8955	1.01275
cholesterol to total lipids in medium LDL percentage	EFO_0022238	36809768	Rare	Continuous	Lipid Measurement	Initial	Cholesterol to Total Lipids in Medium LDL percentage	1	UKB	97854	36809768	21	348,587,3990,23624,338,255738,8882,23173,4023,84811,116519,3931,5049,9388,5866,3949,337,5817,19,27329,1071	0.069172	1.038	22968	31	0.00576726	13.1201	53	1356	49.467	1.026
free cholesterol in small LDL measurement	EFO_0022271	36809768	Rare	Continuous	Lipid Measurement	Initial	Free Cholesterol in Small LDL	0.923664	UKB	98514	36809768	29	348,587,23624,255738,338,3949,343263,125931,64241,728780,10087,64240,53345,284612,23460,134359,256006,1463,1952,353355,7771,7772,3837,11129,4023,284352,10452,94039,432	0.056437	1.041	31059	12	0.0042525	8.13142	42	1769	54.557	1.0035
cholesterol to total lipids in small LDL percentage	EFO_0022241	36809768	Rare	Continuous	Lipid Measurement	Initial	Cholesterol to Total Lipids in Small LDL percentage	1	UKB	97943	36809768	19	348,1071,255738,338,3990,9388,4318,53345,169436,3931,23173,1463,221037,27329,19,4023,1589,432,3949	0.063051	1.013	29730	29	0.00672313	10.4117	23	1443	53.863	1.014
free cholesterol in very large HDL measurement	EFO_0022273	36809768	Rare	Continuous	Lipid Measurement	Initial	Free Cholesterol in Very Large HDL measurement	1	UKB	99143	36809768	63	348,1071,4318,345,11183,51085,90203,335,5476,9031,84226,11321,949,337,587,3990,5049,10005,116519,8882,280664,26160,23624,84811,5360,259240,63925,10816,338,391253,22837,3949,57468,9507,140825,140686,5817,57159,83650,55062,221037,432,255738,64241,90204,6559,8884,64240,55861,350,94137,5140,9709,146894,57678,23173,5444,137075,127,728780,3083,80321,9545	0.12791	1.077	23543	18	0.00207979	10.6161	36	1341	40.626	1.026
free cholesterol in very large VLDL measurement	EFO_0022274	36809768	Rare	Continuous	Lipid Measurement	Initial	Free Cholesterol in Very Large VLDL measurement	1	UKB	99067	36809768	40	345,4023,11183,8882,338,84811,4018,51085,1071,51129,84226,11321,5049,6580,1463,348,8890,26160,27329,22837,23173,57159,26762,8884,5140,94039,255738,116519,84277,113201,221037,80212,94137,5340,256006,350,3626,84456,196385,81579	0.148015	0.984	38589	16	0.00631128	11.7717	48.5	1405.5	45.8915	1.02533
cholesterol to total lipids in large LDL percentage	EFO_0022235	36809768	Rare	Continuous	Lipid Measurement	Initial	Cholesterol to Total Lipids in Large LDL percentage	1	UKB	97703	36809768	60	348,1071,587,23624,4023,345,255738,51129,11183,338,23173,8882,3931,116519,19,84811,337,3172,51085,3949,4318,125931,343263,5049,8567,3990,113201,10062,53,9031,146894,2696,1374,9709,134359,64241,10087,6560,728780,8890,26160,90203,284352,84226,79797,2147,1506,5476,10019,11321,64240,123904,54920,140831,4038,83706,5140,335,256006,340156	-0.0363971	0.97	25767	20.5	0.00805401	15.5247	53	1437.5	50.3965	1.026
docosahexaenoic acid to total fatty acids percentage	EFO_0022262	36809768	Rare	Continuous	Lipid Measurement	Initial	Docosahexaenoic Acid to Total Fatty Acids percentage	1	UKB	97645	36809768	18	5866,1374,4023,221037,116519,8882,345,745,84811,4018,7439,338,3619,6580,147798,747,80339,51129	0.144715	1.0635	33679	23	0.00569816	13.8414	50.5	1602.5	58.186	1.01933
generalised epilepsy	EFO_0005917	34375979	Rare	Categorical	Neurological	Initial	Generalised idiopathic epilepsand epileptic syndromes	0.686217	UKB	281104	34375979	9	58190,253461,401024,390061,8390,221830,2977,64137,1894	0.19159	0.704	13601	12	0.0224033	3.54269	39	1941	37.92	1.026
major depressive disorder	MONDO_0002009	34375979	Rare	Categorical	Psychiatric	Initial	Recurrent depressive disorder	0.81422	UKB	225060	34375979	10	4128,9583,149986,639,8793,90321,8924,8572,146330,342909	0.72254	0.905	27449	10	0.0789357	19.1094	53	1206.5	38.074	1.026
polyunsaturated fatty acids to monounsaturated fatty acids ratio	EFO_0022302	36809768	Rare	Continuous	Lipid Measurement	Initial	Polyunsaturated Fatty Acids to Monounsaturated Fatty Acids ratio	1	UKB	97645	36809768	39	4023,11183,345,116519,84811,348,84226,11321,9031,51129,4018,338,8890,26160,5049,5866,57159,8884,6580,23173,146894,1374,22837,5140,94137,1071,113201,84277,26291,51374,83706,55193,4318,27329,4299,284358,30837,53345,2524	0.0010979	1.075	24817	16	0.00750917	14.4604	52	1428	42.001	1.026
free cholesterol in large LDL measurement	EFO_0022176	36809768	Rare	Continuous	Lipid Measurement	Initial	Free Cholesterol in Large LDL	0.916231	UKB	97990	36809768	37	348,587,23624,255738,338,5817,3949,78992,728780,10087,343263,64241,64240,23460,53345,4023,1463,134359,125931,256006,3837,284612,146894,169436,94039,353355,57678,221037,1952,7771,51129,7772,11129,10019,23461,2524,29881	0.063051	1.054	29730	16	0.00243458	8.13142	46	1769	54.557	1.004
phospholipids in large LDL measurement	EFO_0022174	36809768	Rare	Continuous	Lipid Measurement	Initial	Phospholipids in Large LDL	0.915366	UKB	97972	36809768	33	348,23624,338,255738,5817,3949,1463,78992,728780,10087,343263,64241,23460,64240,134359,256006,125931,3837,94039,284612,11183,169436,2524,1952,6580,353355,23461,26762,7772,7771,27329,29881,432	0.056437	1.06	29730	12	0.00164846	7.50994	24	1769	50.465	1.004
saturated fatty acids to total fatty acids percentage	EFO_0022305	36809768	Rare	Continuous	Lipid Measurement	Initial	Saturated Fatty Acids to Total Fatty Acids percentage	1	UKB	97645	36809768	14	11183,125,80339,84226,348,11321,57678,25813,8890,26291,57159,26160,29780,4018	-0.33878	1.211	43016	15.5	0.00728863	14.9686	53	1425	35.2385	1.0635
polyunsaturated fatty acids to total fatty acids percentage	EFO_0022303	36809768	Rare	Continuous	Lipid Measurement	Initial	Polyunsaturated Fatty Acids to Total Fatty Acids percentage	1	UKB	97645	36809768	38	11183,4023,345,348,84226,11321,51085,4018,116519,8882,8890,84811,26160,9031,51129,57159,8884,5049,1374,337,6580,221037,338,26291,23173,5866,22837,146894,51374,5140,284358,1071,84277,30837,2524,113201,23218,94137	0.0528405	0.999	27524	16	0.00816304	16.0425	52.5	1404	42.105	1.02533
sex hormone-binding globulin measurement	EFO_0004696	34375979	Rare	Continuous	Endocrine	Initial	SHBG measurement	0.938476	UKB	232971	34375979	5	6462,10462,3172,1984,54989	-0.15613	0.439	9946	10	0.0511912	3.66854	37	867	44.404	1.13462
triglycerides in HDL measurement	EFO_0022317	36809768	Rare	Continuous	Lipid Measurement	Initial	Triglycerides in HDL measurement	1	UKB	98199	36809768	48	348,11183,4023,116519,84811,345,51085,337,9031,84226,11321,51129,5049,27329,3990,8890,26160,338,9388,1071,4018,23173,57159,23624,8884,53345,23387,55908,335,5140,1463,113201,94137,84277,6580,26291,22837,5817,146894,51092,81539,25764,161497,4299,284358,51374,2524,442319	-0.0164467	1.0585	24040.5	16.5	0.00768025	10.2042	40	1370	39.5035	1.017
migraine disorder	MONDO_0005277	34375979	Rare	Categorical	Neurological	Initial	Migraine	0.908636	UKB	194812	34375979	19	8411,166824,10018,56146,162394,83733,85569,23030,54596,27248,6626,2814,64400,338322,9020,131149,55167,4017,79084	-0.68717	1.054	40270	11	0.00976069	9.95711	53	1566	37.355	1.026
spinal stenosis	EFO_0007490	34375979	Rare	Categorical	Skeletal	Initial	Spinal stenosis	1	UKB	269170	34375979	18	84948,23408,4091,9058,7554,23324,113802,114971,7475,23086,84969,526,201516,1410,66008,6633,1506,22835	0.013354	1.161	24162	12	0.00298857	7.35898	53	1373	26.1465	1.02479
free cholesterol in VLDL measurement	EFO_0022276	36809768	Rare	Continuous	Lipid Measurement	Initial	Free Cholesterol in VLDL measurement	1	UKB	97676	36809768	42	345,338,4023,348,11183,116519,8882,84811,1071,1463,84226,51085,11321,255738,9031,51129,27329,26762,6580,8890,337,94039,26160,3949,256006,57159,728780,22837,8884,10087,78992,23460,2524,23173,587,26291,23624,5140,64241,64240,9755,80212	0.0327424	1.0395	25900	17.5	0.00506119	12.1911	44.5	1487	49.966	1.0135
sleep apnea	EFO_0003877	34375979	Rare	Categorical	Neurological	Initial	Sleep apnoea	0.668098	UKB	174781	34375979	19	83700,4544,958,9723,7874,392309,27143,182,84734,5727,6938,64135,91544,80896,285533,10094,7789,1615,345275	-0.332675	0.9685	41091	15	0.0141391	10.3899	53	1348	37.9915	1.026
FEV/FVC ratio	EFO_0004713	34375979	Rare	Continuous	Respiratory	Initial	Fev1/ fvc ratio z-score	0.659359	UKB	213774	34375979	4	83872,1953,80144,55757	0.596915	0.919	354230	12.5	0.00426819	5.20983	42.5	5369.5	276.12	1.00346
cholesterol in medium VLDL measurement	EFO_0022225	36809768	Rare	Continuous	Lipid Measurement	Initial	Cholesterol in Medium VLDL measurement	1	UKB	98089	36809768	31	348,338,255738,587,23624,3949,53345,1071,23460,345,78992,728780,256006,64241,343263,64240,26762,134359,94039,23461,27329,3837,6580,2524,284612,169436,1952,10072,125931,582,29881	0.063051	1.054	26393	17	0.00161371	7.50994	19	1546	58.606	1.004
free cholesterol in HDL measurement	EFO_0022264	36809768	Rare	Continuous	Lipid Measurement	Initial	Free Cholesterol in HDL measurement	1	UKB	97804	36809768	54	1071,4023,345,348,9388,146894,51129,9709,949,5049,19,3990,337,4318,55908,335,3172,6559,57678,3931,8567,89910,326625,10062,84811,53,23788,64116,27329,10948,150223,90203,283446,5476,5913,2147,79797,4038,28983,2064,54905,140831,9026,5360,80212,284110,6688,390113,22837,84106,6927,4499,84166,28511	0.184305	0.909	21715	21.5	0.00786713	12.9884	52	1344	47.979	1.026
hepatitis B virus infection	EFO_0004197	34375979	Rare	Categorical	Infection	Initial	Hepatitis b	0.897626	UKB	281104	34375979	7	27180,51596,10224,56957,23543,389643,89858	0.36696	0.863	11745	7	0.00149414	3.0822	51	1611	51.784	0.947
cholesterol in IDL measurement	EFO_0021899	36809768	Rare	Continuous	Lipid Measurement	Initial	Cholesterol in IDL measurement	1	UKB	98050	36809768	38	348,587,23624,255738,338,5817,3949,4023,10087,64241,53345,64240,1463,134359,9388,146894,125931,57678,343263,221037,256006,51085,51129,23461,94039,3837,9031,10019,2524,169436,6927,284612,353355,27329,7772,7771,350,29881	0.134985	1.056	30394.5	17.5	0.00307251	7.60883	33.5	1713.5	54.21	1.0095
Nasal cavity polyp	EFO_1000391	34375979	Rare	Categorical	EarNoseThroat	Initial	Nasal polyp	0.937509	UKB	192665	34375979	21	3010,91373,81127,341880,2555,3849,84436,79792,84669,316,90865,79862,51129,1936,83461,53832,51088,23212,200424,7737,25829	-0.132148	1.029	19844	10	0.00900965	14.0576	52	1196	37.6575	1.011
phospholipids in very large VLDL measurement	EFO_0022299	36809768	Rare	Continuous	Lipid Measurement	Initial	Phospholipids in Very Large VLDL measurement	1	UKB	98958	36809768	41	345,4023,11183,116519,8882,84811,338,9031,1071,51129,84226,11321,5049,6580,337,1463,348,8890,26160,146894,27329,23173,57159,5140,8884,26762,94039,84277,221037,113201,255738,94137,80212,350,5340,3626,84456,196385,256006,83650,81579	0.13983	1.013	32610	16	0.00562907	10.4232	33	1380	38.85	1.026
cholesterol in medium HDL measurement	EFO_0021903	36809768	Rare	Continuous	Lipid Measurement	Initial	Cholesterol in Medium HDL measurement	1	UKB	98128	36809768	51	1071,4023,345,338,348,51129,146894,19,23387,9709,335,55908,3931,337,949,6559,57678,9388,27329,150223,29956,326625,64116,89910,80212,84811,23788,54920,126695,10062,8567,6560,53,8431,123904,4775,5913,283446,5190,11183,9026,10990,84166,754,1506,116519,8882,7448,81579,948,10948	0.21988	0.883	20733	20	0.00768025	16.8889	54	1323	43.608	1.026
cirrhosis of liver	EFO_0001422	34375979	Rare	Categorical	Hepatic	Initial	Fibrosis and cirrhosis of liver	0.811168	UKB	212990	34375979	15	107,8329,23036,55611,3646,5789,81037,344148,1016,10514,23025,1432,56128,90639,57338	-1.178	0.628	94759	15	0.0450433	9.52917	42	2057	50.641	1.05183
cholesterol in large VLDL measurement	EFO_0021902	36809768	Rare	Continuous	Lipid Measurement	Initial	Cholesterol in Large VLDL measurement	1	UKB	98991	36809768	40	345,4023,338,116519,11183,8882,84811,1071,53345,9031,4018,51129,1463,11321,348,5049,337,8890,6580,26160,27329,255738,22837,146894,26762,94039,23173,57159,8884,5140,256006,80212,84277,113201,3626,196385,94137,221037,728780,78992	0.0703565	0.999	29008.5	14.5	0.00409311	10.2042	41.5	1368.5	41.536	1.02333
infectious mononucleosis	EFO_0007326	34375979	Rare	Categorical	Infection	Initial	Infectious mononucleosis	1	UKB	269170	34375979	5	8972,84514,51372,56829,51428	-0.34594	0.832	5714	11	0.00399285	19.5893	54	1512	82.394	1.026
cholesterol in very large VLDL measurement	EFO_0022230	36809768	Rare	Continuous	Lipid Measurement	Initial	Cholesterol in Very Large VLDL measurement	1	UKB	98925	36809768	40	345,4023,338,116519,11183,1071,84811,4018,51085,9031,348,84226,51129,11321,1463,337,6580,8890,26160,27329,22837,255738,26762,94039,146894,57159,23173,8884,5140,256006,80212,84277,113201,3626,94137,196385,728780,221037,10087,5340	0.075746	0.999	41459.5	16	0.00624219	9.32368	30.5	1487	43.199	1
cholesterol in small VLDL measurement	EFO_0022228	36809768	Rare	Continuous	Lipid Measurement	Initial	Cholesterol in Small VLDL measurement	1	UKB	98223	36809768	48	348,338,1071,345,255738,4023,116519,8882,84811,3949,23624,84226,23460,11321,78992,26762,256006,728780,10087,27329,51085,51129,6580,343263,94039,64241,2524,64240,9031,23461,5817,5049,8890,337,169436,3837,4018,5335,26160,134359,1952,57159,284358,10072,8884,114609,284612,55692	-0.0324221	1.059	26302.5	19	0.00264718	11.9097	49.5	1487	49.966	1.02533
phospholipids in very small VLDL measurement	EFO_0022300	36809768	Rare	Continuous	Lipid Measurement	Initial	Phospholipids in Very Small VLDL measurement	1	UKB	98781	36809768	43	338,348,345,1071,255738,4023,3990,53345,11183,8882,84811,1463,3949,23460,26762,2524,27329,728780,10087,78992,84226,11321,284358,6580,23461,256006,6927,26291,64241,94039,64240,54854,51129,9388,587,54905,85363,23173,3837,134359,337,23624,4299	-0.14436	1.041	26393	19	0.00243458	7.68586	22	1383	44.397	1.004
phospholipids in HDL measurement	EFO_0022293	36809768	Rare	Continuous	Lipid Measurement	Initial	Phospholipids in HDL measurement	1	UKB	97880	36809768	41	1071,9388,4023,345,348,55908,338,23387,146894,51129,949,19,9709,335,27329,5049,3990,3172,57678,337,326625,89910,11183,6559,150223,283446,7448,23788,64116,10948,28983,3931,84811,8567,284110,754,80212,10062,4318,4499,9026	0.18151	0.959	25292	23	0.00768025	18.6941	52	1338	42.118	1.026
basophil percentage of leukocytes	EFO_0007992	34662886	Rare	Continuous	Immunological	Initial	Basophil percentage (30220)	0.799153	UKB	418439	34662886	4	4353,2782,93129,51411	0.28428	0.879	27355	20.5	0.00535221	16.4565	51	1314.5	35.3735	1.044
vitamin D deficiency	EFO_0003762	34375979	Rare	Categorical	Metabolic	Initial	Vitamin d deficiency	1	UKB	220528	34375979	13	25992,4607,10861,126859,9620,4704,6872,1266,7088,2020,55662,5494,11259	-0.070673	0.6755	53335	18	0.0532703	13.2414	53	2313	64.485	1.026
cholesterol in very large HDL measurement	EFO_0022229	36809768	Rare	Continuous	Lipid Measurement	Initial	Cholesterol in Very Large HDL measurement	1	UKB	98937	36809768	70	1071,348,4318,345,335,11183,5476,51085,140831,9031,5049,3990,116519,8882,84226,5360,11321,90199,84811,949,9709,255738,587,146894,63925,8890,22837,10816,26160,391253,259240,338,57468,23624,6559,8567,140825,3931,140686,10062,53,5140,9507,432,3949,90204,55861,83650,2147,79797,57159,4038,57678,3172,83706,5331,23173,10948,5444,9026,127,55062,80212,54905,5817,10019,221037,64241,10863,9545	0.109331	1.0085	23872.5	19.5	0.00814423	14.2074	53	1356.5	49.683	1.026
eosinophil percentage of leukocytes	EFO_0007991	34375979	Rare	Continuous	Immunological	Initial	Eosinophill percentage	0.773128	UKB	260834	34375979	6	90865,54790,1439,246,171023,3717	-0.06895	1.0175	61593	31	0.0115897	8.68565	53	2515	71.5495	0.537214
apolipoprotein B measurement	EFO_0004615	34375979	Rare	Continuous	Lipid Measurement	Initial	Apolipoprotein b measurement	1	UKB	255235	34375979	9	338,255738,3949,7772,345,85302,432,64599,27329	0.12791	1.209	25407	34	0.00206489	9.70027	35	2334	58.606	0.989
lichen planus	EFO_1000726	34375979	Rare	Categorical	Dermatological	Initial	Lichen planus	1	UKB	209319	34375979	15	221037,256126,84060,57162,347,1723,29985,390201,117245,22955,29777,51360,5201,65123,57599	0.24496	1.0515	29790	12	0.016149	15.3092	54	1117	25.016	1.026
bone fracture	EFO_0003931	34375979	Rare	Categorical	Skeletal	Initial	Fracture	0.875324	UKB	281104	34375979	15	221188,248,375748,56341,84816,55917,26998,284417,1952,121364,57410,9863,116931,51085,91662	-0.051562	0.982	32264	10	0.0167794	2.01031	20	1920	54.419	1.022
preeclampsia	EFO_0000668	34375979	Rare	Categorical	Reproductive	Initial	Preeclampsia| unspecified	0.918805	UKB	146157	34375979	8	5272,196472,4846,5468,688,339967,440163,5605	0.0544485	0.9	23068	23.5	0.0130021	9.76503	48	1218.5	40.578	1.026
cholesterol in small HDL measurement	EFO_0022226	36809768	Rare	Continuous	Lipid Measurement	Initial	Cholesterol in Small HDL measurement	1	UKB	97944	36809768	50	11183,4318,84226,11321,90203,23387,5476,19,335,4023,8890,338,348,26160,9388,1071,53345,10005,51085,3931,3990,29956,9507,432,57159,9031,90199,280664,27329,1463,8884,259240,146894,5360,10816,948,3172,140686,63925,55908,80339,337,150223,391253,81579,57468,51129,3717,336,4326	0.0661115	1.044	21145	17	0.00406975	13.9886	36.5	1324	41.536	1.024
cholesterol in large HDL measurement	EFO_0021900	36809768	Rare	Continuous	Lipid Measurement	Initial	Cholesterol in Large HDL measurement	1	UKB	99003	36809768	82	1071,345,335,4318,348,949,51085,90203,146894,9709,5049,5476,337,338,9031,140831,8882,11183,3990,6559,5360,22837,3172,3931,8567,10005,10062,90199,53,280664,80212,57678,5140,19,10948,2147,79797,63925,326625,89910,84226,4038,23173,9026,391253,11321,84106,55908,2064,64116,10816,57468,84166,55861,23788,8890,283446,3626,5913,259240,4493,54905,140825,158747,4023,5445,4499,196385,432,26160,53345,83706,53…	0.1871	0.9375	23164	17	0.00810853	13.543	52.5	1348.5	42.863	1.026
pulse pressure measurement	EFO_0005763	33230300	Rare	Continuous	Cardiovascular	Initial	Pulse pressure measurement	1	Mixed	670472	33230300	76	81578,153241,2669,8425,4643,6910,125,285025,4881,463,79987,5571,3911,50507,80206,11095,2028,9351,10198,83756,79598,79027,23371,4524,6237,22984,4170,57623,221322,3083,9851,11259,23082,904,6655,65986,6339,55835,5189,51018,10411,51196,896,7273,6521,7455,153443,124989,57818,64787,94031,114900,89887,5331,140609,9208,9779,130271,23580,55114,92736,54620,91179,3488,124535,5168,119587,9815,64750,93035,317…	-0.0046895	0.842	48829.5	13	0.0183833	12.5425	53	2405	67.2945	1.026
body weight	EFO_0004338	34375979	Rare	Continuous	Anthropometric	Initial	Weight	0.875551	UKB	268126	34375979	4	4160,57623,176,84162	0.007433	0.629	141876	17.5	0.0323246	2.86976	30	5117.5	133.51	1.082
alcoholic liver cirrhosis	EFO_1000802	34375979	Rare	Categorical	Hepatic	Initial	Alcoholic cirrhosis of liver	0.984152	UKB	151130	34375979	4	9601,124359,169841,81037	-0.749565	0.725	36008	6.5	0.015784	27.005	52	1401	53.3435	1.0025
low density lipoprotein cholesterol measurement	EFO_0004611	34375979	Rare	Continuous	Lipid Measurement	Initial	Ldl direct measurement	0.500942	UKB	256046	34375979	10	338,255738,3949,27329,7772,345,64599,29881,64240,432	0.33252	1.214	25900	30	0.00157895	5.12861	11	2287	58.916	1.00712
comparative body size at age 10, self-reported	EFO_0009819	34662886	Rare	Continuous	Anthropometric	Initial	Comparative height size at age 10 - shorter (1697)	0.721487	UKB	423975	34662886	6	10641,170691,57623,176,81794,222663	0.292668	0.5155	55520	11	0.053326	4.97147	42.5	3155	120.92	1.026
neutrophil percentage of leukocytes	EFO_0007990	34375979	Rare	Continuous	Immunological	Initial	Neutrophill percentage	0.531868	UKB	260834	34375979	5	3579,23253,4763,2870,5922	-0.13824	0.604	128317	12	0.0624448	11.4502	54	2550	80.576	1.1334
aspartate aminotransferase measurement	EFO_0004736	34375979	Rare	Continuous	Metabolic	Initial	Aspartate aminotransferase measurement	1	UKB	255610	34375979	5	2805,203859,338,2683,4763	0.67208	0.69	66843	42	0.0274277	8.4353	54	2486	102.71	1.026
serum gamma-glutamyl transferase measurement	EFO_0004532	34226706	Rare	Continuous	Hepatic	Initial	Biochemistry Gamma Glutamyl transferase measurement	0.938809	UKB	437651	34226706	33	91828,388886,29974,23384,2538,440822,8795,7249,57715,7366,9294,63898,144406,196410,8431,5310,54502,23523,80012,5027,200634,9970,253512,7755,51171,163259,11183,5373,2244,116984,1652,55616,1969	0.21391	0.885	41524	11	0.00375753	9.22574	48	1701	50.708	1.026
urinary bladder carcinoma	MONDO_0004986	34375979	Rare	Categorical	Neoplasm	Initial	Bladder cancer	0.862491	UKB	281104	34375979	5	6538,153918,79705,168544,10878	-0.0066612	1.302	73907	6	0.00281537	3.72554	18	1114	35.723	0.608
saturated fatty acids measurement	EFO_0022304	36809768	Rare	Continuous	Lipid Measurement	Initial	Saturated Fatty Acids	0.86119	UKB	98095	36809768	37	11183,11321,338,116519,8882,53345,84811,51085,4018,8890,9031,27329,345,9388,348,8884,337,6580,5049,94039,55908,26762,2524,26291,23387,255738,284358,51374,3990,1109,23173,64838,10087,51129,22837,84277,728780	-0.16172	1.102	23264	17	0.0035998	9.98522	50	1191	36.635	1.014
urinary microalbumin measurement	EFO_0010967	37262146	Rare	Continuous	Renal	Initial	Microalbumin_in_urine measurement	0.891485	UKB	129422	37262146	6	1286,1285,5420,3294,27158,23143	-0.35871	0.658	106849	16	0.0142663	9.5407	43.5	1777.5	59.798	0.697
total cholesterol measurement	EFO_0004574	34375979	Rare	Continuous	Lipid Measurement	Initial	Cholesterol	0.722656	UKB	256510	34375979	11	338,255738,27329,19,3949,64599,29881,3931,23166,85302,949	0.056437	0.843	29157	34	0.00672313	12.0109	53	2487	121.34	1.01736
esterified cholesterol measurement	EFO_0008589	36809768	Rare	Continuous	Lipid Measurement	Initial	Total Esterified Cholesterol to Total Lipids percentage	0.746896	UKB	96285	36809768	54	348,4023,345,8882,116519,11183,51085,84811,51129,587,4018,23624,338,5049,84226,337,11321,146894,23173,255738,8890,26160,6580,221037,5817,113201,5140,3949,22837,57159,2696,84277,350,161497,94137,25764,8884,83706,117155,2923,80237,7158,1071,125931,5331,27329,9836,6621,9919,343263,83650,23203,132158,5468	0.0327424	1.0425	23936.5	17	0.00576726	13.4268	51.5	1381.5	46.3965	1.02133
malignant epithelial tumor of ovary	MONDO_0018364	34375979	Rare	Categorical	Neoplasm	Initial	Malignant neoplasm of ovary	0.874623	UKB	146287	34375979	23	675,672,26118,283514,2956,83483,8550,25898,51208,222068,158038,84305,90161,2104,2188,8498,128977,6195,83990,54958,4720,1794,115861	0.25123	0.83	60209	12	0.026186	10.261	53	1313	44.598	1.049
corneal resistance factor	EFO_0010067	34375979	Rare	Continuous	Opthamological	Initial	Corneal resistance factor (left)	0.908773	UKB	66503	34375979	3	1293,1291,11328	0.37301	0.706	49526	14	0.0280516	79.1111	54	3087	136.52	1.026
lymphocyte percentage of leukocytes	EFO_0007993	34375979	Rare	Continuous	Immunological	Initial	Lymphocyte percentage	0.872621	UKB	260834	34375979	8	4763,3579,5922,23253,56848,22821,1106,171023	-0.47811	0.8655	135055	22	0.0190834	12.4415	54	2416	92.75	1.07175
hemoglobin measurement	EFO_0004509	34226706	Rare	Continuous	Hematological	Initial	Blood HEMOGLOBIN measurement	0.969431	UKB	445373	34226706	22	7076,7036,10019,2766,2217,164656,272,10347,112398,4286,1555,9351,64420,340024,6097,5348,56893,949,10095,3645,23495,5211	-0.14598	0.907	25674.5	18.5	0.00766122	13.9878	53	1350.5	54.062	1.01518
grip strength measurement	EFO_0006941	37262146	Rare	Continuous	Muscular	Initial	Hand_grip_strength_right measurement	0.855515	UKB	420442	37262146	23	487,10765,5167,9568,9611,83690,23112,85301,7273,9455,4620,64714,60676,3667,25977,2131,57634,6650,2691,7148,57584,84033,220064	0.38961	0.674	87139	19	0.0234713	11.1807	51	3729	113.09	1.026
heel bone mineral density	EFO_0009270	37262146	Rare	Continuous	Skeletal	Initial	Heel_bone_mineral_density_bmd_t_score_automated	0.58577	UKB	235897	37262146	18	4041,7471,4091,79026,54461,9780,55366,121340,121227,1278,50964,653,9645,249,1588,55301,57534,55917	0.0189415	0.8825	69447.5	23.5	0.0221273	13.6528	52	1810.5	42.632	1.026
rectum cancer	EFO_1000657	34375979	Rare	Categorical	Neoplasm	Initial	Rectal cancer	0.842945	UKB	281104	34375979	4	324,3360,5831,92104	0.135351	0.9115	74374.5	14	0.00847685	6.56044	52.5	1523	35.2175	1.026
monocyte percentage of leukocytes	EFO_0007989	34375979	Rare	Continuous	Immunological	Initial	Monocyte percentage	0.781887	UKB	260834	34375979	4	4353,54790,729230,23765	0.17955	1.4085	20909.5	28	0.00642538	3.03978	35	2394	63.5095	0.6745
platelet crit	EFO_0007985	34375979	Rare	Continuous	Hematological	Initial	Platelet crit	1	UKB	261243	34375979	14	10019,4352,81027,5794,7066,100526664,3717,11200,3674,4065,2815,578,7015,948	0.900065	1.022	35090	19	0.00217093	3.39097	33	1661	46.641	1.026
HDL cholesterol change measurement	EFO_0007805	34375979	Rare	Continuous	Lipid Measurement	Initial	Hdl cholesterol measurement	0.932299	UKB	235112	34375979	17	19,3931,1071,949,4023,335,3990,9388,116519,5140,27329,55908,10062,338,5346,51129,5468	0.1871	1.013	21922	34	0.00816304	11.4075	33	1357	42.118	1.026
peritonsillar abscess	EFO_0007429	34375979	Rare	Categorical	EarNoseThroat	Initial	Peritonsillar abscess	1	UKB	218317	34375979	10	6944,84417,5594,92799,2932,57591,10226,653583,5737,3624	-0.34402	0.88	34630	15.5	0.0152088	22.9413	54	1283	32.0325	1.08725
phosphatidylcholine measurement	EFO_0010226	36809768	Rare	Continuous	Metabolic	Initial	Phosphatidylcholines measurement	0.994474	UKB	97949	36809768	42	9388,338,27329,348,23387,55908,3990,11321,53345,1463,19,335,84811,116519,8890,26160,8882,28983,146894,949,6927,3172,57678,57159,89910,8884,326625,150223,2524,94039,337,54905,23788,1109,4023,284358,10087,255738,7448,9709,134359,51085	0.092745	0.974	23728	22	0.00672375	10.0511	48.5	1365	44.0025	1.026
vasculitis	EFO_0006803	34375979	Rare	Categorical	Cardiovascular	Initial	Vasculitis	1	UKB	281104	34375979	8	51444,4072,9253,27440,9400,26084,118980,55258	-0.806015	1.0645	34320.5	10.5	0.00343356	14.3837	53	1082.5	39.2015	1.034
gallstones	EFO_0004210	34375979	Rare	Categorical	Gastrointestinal	Initial	Cholelithiasis|gall stones	0.774906	UKB	281104	34375979	9	5244,54905,7444,80179,85291,10795,4800,4703,7289	0.4073	1.138	47799	20	0.00408425	6.17448	51	1350	42.784	1.053
atopic eczema	EFO_0000274	34375979	Rare	Categorical	Dermatological	Initial	Haallergic rhinitis or eczema	0.661644	UKB	281104	34375979	9	2312,79080,29998,84243,6569,11127,785,92822,629	0.3022	0.91	23074	12	0.0242721	12.6474	52	1589	45.89	1.026
apolipoprotein a 1 measurement	EFO_0004614	36809768	Rare	Continuous	Lipid Measurement	Initial	Apolipoprotein A1 measurement	0.927275	UKB	98147	36809768	46	345,23387,19,348,55908,338,146894,335,51129,9709,27329,11183,5049,949,337,9388,57678,3931,3990,6559,326625,89910,1071,150223,23788,84226,11321,64116,283446,7448,8567,84811,4023,54920,29956,10062,754,53,10990,5913,10948,6560,123904,28983,80212,6688	0.14234	0.896	25054.5	19	0.00819875	19.773	53	1297.5	41.374	1.026
triglyceride measurement	EFO_0004530	34375979	Rare	Continuous	Lipid Measurement	Initial	Triglycerides measurement	0.978465	UKB	256301	34375979	11	345,338,27329,116519,4023,5140,51129,55908,53345,11183,2538	0.063051	1.075	11081	20	0.00285978	5.77945	15	1164	35.927	1.026
pyruvate measurement	EFO_0010117	31367044	Rare	Continuous	Metabolic	Initial	PYR measurement	0.978949	Finnish	10900	31367044	5	80777,1723,6560,1001,10725	0.1985	0.83	67862	18	0.0103978	10.6151	54	2422	82.274	1.026
c-reactive protein measurement	EFO_0004458	36809768	Rare	Continuous	Hepatic	Initial	C-reactive protein measurement	1	UKB	392480	36809768	168	3570,348,6927,1401,3953,11183,126668,11321,8890,26160,3172,23624,19,10645,35,103,127623,57159,5265,84747,5027,1209,8884,84639,84101,64897,10062,146722,8567,10648,23173,53,325,23499,2524,89872,84456,51085,26476,113201,4486,11015,1141,350,63891,7318,27179,627,285989,2147,79797,26024,5913,10452,587,79792,4038,284358,8683,64170,2444,27165,64231,6175,54905,57863,9031,51374,945,2532,114,5872,6621,11497…	-0.081915	0.9385	20751.5	14	0.00618265	11.3047	52	1296	43.486	1.026
alkaline phosphatase measurement	EFO_0004533	34375979	Rare	Continuous	Metabolic	Initial	Alkaline phosphatase measurement	1	UKB	256510	34375979	8	2822,249,432,283358,8647,283375,338,5105	0.46672	0.911	55828.5	35	0.00361592	10.3345	24.5	2196	52.792	1.026
omega-6 polyunsaturated fatty acid measurement	EFO_0005680	36809768	Rare	Continuous	Lipid Measurement	Initial	Omega-6 Fatty Acids to Polyunsaturated Fatty Acids percentage measurement	0.928938	UKB	97938	36809768	27	5866,53345,11183,1374,1463,11321,9031,745,51085,338,7439,94039,747,26160,345,8890,3619,55048,23173,116519,51296,9066,8882,84811,147798,221037,153830	0.1797	0.815	31358	16	0.0176376	18.6941	53	1659	62.241	1.026
prostate carcinoma	EFO_0001663	34375979	Rare	Categorical	Neoplasm	Initial	Hof prostate	0.632409	UKB	281104	34375979	20	146547,11200,25979,147179,199786,88,6427,146542,150962,2897,79918,5829,8727,55902,161931,30818,259296,92285,51156,55975	0.0720135	1.073	55005.5	10	0.00274976	9.48628	51.5	1347.5	35.605	1.0615
body mass index	EFO_0004340	25583502	Rare	Continuous	Anthropometric	Initial	Body mass index	1	WHI	360	25583502	5	23135,8651,57489,6453,37	-1.6866	1.077	20579	22	0.0689179	8.3834	54	1969	82.383	1.025
acne	EFO_0003894	34375979	Rare	Categorical	Dermatological	Initial	Acne	1	UKB	223543	34375979	13	2312,9039,11023,1201,5250,2923,57134,9124,2803,6591,10385,6725,479	-0.18165	0.848	23074	18	0.0219205	12.6474	53	1182	36.52	1.026
vitamin D measurement	EFO_0004631	34375979	Rare	Continuous	Metabolic	Initial	Vitamin d measurement	1	UKB	245260	34375979	5	2312,1717,338,120227,387755	-0.083039	1.113	24675	14	0.00137798	7.50994	14	1612	49.991	1.026
polyunsaturated fatty acid measurement	EFO_0010733	36809768	Rare	Continuous	Lipid Measurement	Initial	Polyunsaturated Fatty Acids measurement	0.981814	UKB	97938	36809768	47	348,338,11183,53345,116519,8882,1463,84811,27329,9388,84226,11321,51085,255738,94039,9031,4018,1071,55908,337,8890,23387,26160,26762,3949,728780,10087,57159,5049,8884,345,3990,587,134359,6580,28983,23624,78992,19,64241,256006,1109,64240,2444,2524,5866,8647	0.036509	1.036	31349	18	0.0035998	8.13142	19	1454	51.299	1.02467
phenylalanine measurement	EFO_0005001	31367044	Rare	Continuous	Metabolic	Initial	PHE measurement	0.953963	Finnish	8757	31367044	3	3816,29780,5053	0.19871	1.265	121521	9	0.00175739	11.5936	17	1035	27.545	1.1195
Hernia	HP_0100790	34375979	Rare	Categorical	Muscular	Initial	Hernia	1	UKB	211329	34375979	30	7293,114786,56999,9019,1470,51060,55816,148103,25920,5025,4015,2157,55181,3991,1729,54790,8425,23108,55245,733,728294,3836,3881,84310,400566,55193,23243,9321,147658,55615	-0.17712	0.909	53034.5	11	0.0124767	12.3037	53.5	1308	43.488	1.032
forced expiratory volume	EFO_0004314	34375979	Rare	Continuous	Respiratory	Initial	Forced expiratory volume in 1-second (fev1)| predicted	0.751471	UKB	80480	34375979	4	176,81794,51514,57623	0.292668	0.551	71882	14.5	0.057155	3.02303	31.5	3197.5	120.92	1.02117
osteoarthritis, hip	EFO_1000786	34375979	Rare	Categorical	Skeletal	Initial	Coxarthrosis [arthrosis of hip])	0.717041	UKB	281104	34375979	5	84881,115560,210,5147,54854	-0.11221	1.299	14978	11	0.00158879	17.7599	54	993	28.592	1.026
proliferative diabetic retinopathy	EFO_0009322	34375979	Rare	Categorical	Opthamological	Initial	Other proliferative retinopathy	0.810837	UKB	198992	34375979	4	4988,171568,94121,343	0.15401	0.937	39573.5	25.5	0.0027264	6.77536	28	975.5	26.722	1.1033
obesity	EFO_0001073	34375979	Rare	Categorical	Anthropometric	Initial	Obesity	1	UKB	261751	34375979	30	81850,58527,90268,3743,80063,4494,23256,54715,9340,10897,146956,10564,4924,9486,2039,22874,5818,3552,5592,121274,201266,83752,3586,56926,26160,7441,9344,54676,54497,57473	0.140859	0.8105	24910	12	0.0268898	14.3363	53	1348.5	45.3785	1.08708
lymphoid leukemia	EFO_0004289	34662886	Rare	Categorical	Neoplasm	Initial	Icd10 c91: lymphoid leukemia	0.663503	UKB	387828	34662886	7	4851,1106,4615,4794,23451,7157,673	0.77564	0.237	46564	57	0.197199	20.1372	54	1605	92.182	1.022
astigmatism	HP_0000483	34375979	Rare	Categorical	Opthamological	Initial	Astigmatism	1	UKB	241159	34375979	9	7174,645832,401474,27094,221074,22954,131177,440699,57582	-0.20482	1.11	32888	9	0.00627749	2.61216	18	942	34.02	1.026
lipoprotein A measurement	EFO_0006925	34375979	Rare	Continuous	Lipid Measurement	Initial	Lipoprotein a measurement	1	UKB	204350	34375979	5	6582,4018,29074,56895,5340	0.08898	1.072	106577	16	0.00460212	6.43461	3	1336	50.111	0.993833
phosphate measurement	EFO_0010968	34375979	Rare	Continuous	Metabolic	Initial	Phosphate	0.789086	UKB	234781	34375979	3	249,5167,142680	0.045816	0.987	69013	41	0.0110991	6.42976	38	1800	55.067	1.026
diaphragmatic hernia	EFO_0008561	34375979	Rare	Categorical	Muscular	Initial	Diaphragmatic hernia	1	UKB	260008	34375979	36	7535,147837,54469,49856,1089,1636,54102,7293,5170,10277,375686,2214,25920,255809,257415,9880,30062,10782,7423,113026,10221,3991,27333,402682,11211,988,57795,56955,84447,147700,9941,22908,5411,8683,3543,7739	-0.16608	0.932	24905.5	12	0.00566397	11.4245	52	1461	32.887	1.02325
diabetic retinopathy	EFO_0003770	34375979	Rare	Categorical	Opthamological	Initial	Diabetic retinopathy	1	UKB	194251	34375979	13	149685,8669,147339,340665,57498,387758,116512,200162,1266,4288,666,11198,64324	0.32438	0.6845	29764	11	0.0298876	11.9327	53	1025	37.9035	0.957
cystatin c measurement	EFO_0004617	34375979	Rare	Continuous	Renal	Initial	Cystatin c measurement	1	UKB	256492	34375979	9	1471,5310,142680,4036,10019,9071,54790,25865,84952	-0.61819	1.208	47190	27	0.00971794	13.8961	54	2454	85.536	1.01
susceptibility to plantar warts measurement	EFO_0008406	34375979	Rare	Continuous	Infection	Initial	Viral warts measurement	0.739856	UKB	259879	34375979	20	83451,143888,3767,26145,4776,2956,2896,54552,6916,54737,26140,908,4939,430,93343,1815,80262,51270,6678,6584	0.041533	0.9555	25891	20.5	0.0192695	16.3676	54	1376.5	46.4875	1.026
glycine measurement	EFO_0009767	31367044	Rare	Continuous	Metabolic	Initial	GLY measurement	0.969287	Finnish	8206	31367044	3	10840,2731,114780	-1.8809	1.09	113262	9	0.00177476	3.33543	22	2266	101.27	0.98
omega-6:omega-3 polyunsaturated fatty acid ratio	EFO_0010732	36809768	Rare	Continuous	Lipid Measurement	Initial	Omega-6 Fatty Acids to Omega-3 Fatty Acids ratio	0.857127	UKB	97938	36809768	27	5866,53345,11183,1374,1463,11321,9031,745,51085,338,7439,94039,747,26160,345,8890,3619,55048,23173,116519,51296,9066,8882,84811,147798,221037,153830	0.1797	0.815	31358	16	0.0176376	18.6941	53	1659	62.241	1.026
dysplasia of cervix	EFO_1000910	34375979	Rare	Categorical	Reproductive	Initial	Dysplasia of cervix uteri	0.901873	UKB	146190	34375979	9	80764,196294,131831,5446,26575,125206,2317,9770,89927	0.23853	0.997	72250	12	0.0081387	6.41804	52	930	38.784	1.049
myeloproliferative disorder	EFO_0004251	36138231	Rare	Categorical	Neoplasm	Initial	Myeloproliferative disease	0.942151	UKB	165578	36138231	5	3717,6427,54790,811,171023	-0.55164	0.848	80989	26	0.0512126	30.6951	54	2327	51.754	1.122
myelodysplastic syndrome	EFO_0000198	34375979	Rare	Categorical	Neoplasm	Initial	Myelodysplastic syndromes	0.979054	UKB	206382	34375979	14	6427,54790,171023,51428,2146,84436,23451,2120,6167,6482,401551,63967,1387,2492	-0.037853	0.6245	63412	17	0.0244386	15.314	54	1482	66.6345	1.04467
omega-3 polyunsaturated fatty acid measurement	EFO_0010119	31367044	Rare	Continuous	Lipid Measurement	Initial	FAW3 measurement	0.299234	Finnish	8751	31367044	11	53345,57794,1463,80714,94039,57130,1374,51291,100271849,26509,3508	0.2686	0.778	40275	14	0.00552088	13.4587	52	1938	92.45	0.947
alanine measurement	EFO_0009765	31367044	Rare	Continuous	Metabolic	Initial	ALA measurement	0.951258	Finnish	8758	31367044	3	6560,1723,80777	-0.21445	1.034	26127	12	0.00922662	38.3618	54	1185	39.347	1.026
calcium measurement	EFO_0004838	34226706	Rare	Continuous	Metabolic	Initial	Biochemistry Calcium measurement	0.92907	UKB	400792	34226706	15	5265,85302,23682,1591,154214,29886,29974,249,151636,345,7424,11183,284111,23460,6565	0.050926	0.987	62192	19	0.00274324	9.70027	50	1455	48.416	1.026
adiponectin measurement	EFO_0004502	31367044	Rare	Continuous	Endocrine	Initial	Adipon measurement	0.767834	Finnish	14172	31367044	6	9370,197,1012,146167,6480,1974	-0.83651	0.8875	24443.5	23	0.0136092	23.4495	26	1165	43.495	1.026
red blood cell density	OBA_2045260	33257650	Rare	Categorical	Hematological	Initial	Red blood cell count	0.772411	UKB	487409	33257650	11	170680,7746,11120,387032,8348,64288,7718,94026,8342,84547,2882	0.47241	1.461	8995	7	0.00144019	5.00972	52	1062	23.351	0.923
diabetes mellitus	EFO_0000400	34375979	Rare	Categorical	Endocrine	Initial	Diabetes mellitus	1	UKB	203275	34375979	44	5871,64599,57153,114793,54443,3172,130507,27097,164,51092,23112,57565,116154,51052,2026,84875,170961,2318,55689,146956,8859,3177,55582,389840,152815,51559,5122,93210,8999,282809,6383,54964,8260,80737,610,8237,9066,2186,64223,22835,1572,169026,54805,1496	0.48088	0.71	42967.5	14	0.0283872	11.805	52.5	1843	60.208	1.04983
partial epilepsy	EFO_0004263	34375979	Rare	Categorical	Neurological	Initial	Localisation-related (focal (partial sepilepsand epileptic swith simple partial seizures	0.694002	UKB	281104	34375979	4	56126,9895,84432,10162	0.0637465	1.128	24250.5	9.5	0.0189957	10.642	47	1933.5	32.068	1.026
retinopathy	EFO_0003839	34375979	Rare	Categorical	Opthamological	Initial	Retinal problem	0.687998	UKB	281104	34375979	10	1280,10244,5961,3195,9476,5096,56137,81492,26610,148252	0.089485	0.9065	28793	9.5	0.00362777	1.91931	35.5	1238	35.48	1.0417
total blood protein measurement	EFO_0004536	34375979	Rare	Continuous	Metabolic	Initial	Total protein measurement	0.857908	UKB	234932	34375979	7	85302,2217,23253,23166,10788,8741,23495	-0.82734	0.852	31566	12	0.00460278	11.4502	54	2334	105.48	1.01012
bilirubin measurement	EFO_0004570	34375979	Rare	Continuous	Hematological	Initial	Total bilirubin measurement	0.950908	UKB	255481	34375979	16	54658,54578,54600,54575,28234,54576,54577,54657,54659,54579,6521,10599,339766,286410,6708,147837	-0.14644	1.002	78852	14.5	0.00176185	0.699394	3	1605	46.376	0.224
tyrosine measurement	EFO_0005058	31367044	Rare	Continuous	Metabolic	Initial	TYR measurement	0.945028	Finnish	8754	31367044	3	164,91862,23035	-0.70404	0.684	80201	16	0.0306954	6.29464	53	2040	81.016	1.026
nephrotic syndrome	EFO_0004255	34375979	Rare	Categorical	Renal	Initial	Nephrotic syndrome	1	UKB	269170	34375979	20	29902,3681,27163,8038,27237,3667,2737,100131755,796,128308,10840,54812,6832,57562,64410,7267,6594,155185,57703,79366	0.12919	0.859	68607	11.5	0.00305345	10.6149	52	2313.5	67.324	0.999
upper respiratory tract disorder	MONDO_0004867	34375979	Rare	Categorical	Respiratory	Initial	Other diseases of upper respiratory tract	0.85401	UKB	225773	34375979	6	201254,51022,63891,8330,4974,2052	-0.55808	1.3415	20387	9.5	0.00259588	17.7721	54	909.5	20.0085	1.05337
Eczematoid dermatitis	HP_0000964	34375979	Rare	Categorical	Dermatological	Initial	Dermatitis and eczema	0.881131	UKB	269170	34375979	20	2312,85414,10224,117579,27124,81832,2925,7535,403313,1022,83891,27143,825,258010,79848,7391,60677,51643,730112,28962	0.08816	1.082	30352	11	0.00709161	12.1834	52.5	1190	35.047	1.0325
glucose measurement	EFO_0004468	34375979	Rare	Continuous	Metabolic	Initial	Glucose	0.748396	UKB	234928	34375979	3	5871,389840,64599	-2.9377	0.801	18323	7	0.0109794	11.3163	54	3108	127.25	1.026
vital capacity	EFO_0004312	34375979	Rare	Continuous	Respiratory	Initial	Forced vital capacity (fvc)| best measure	0.744255	UKB	199886	34375979	3	5654,170691,57623	-1.2907	0.873	235261	9	0.0234132	4.41877	53	3328	111.13	1.026
fatty acid measurement	EFO_0005110	36809768	Rare	Continuous	Lipid Measurement	Initial	Monounsaturated Fatty Acids	0.6103	UKB	97998	36809768	42	11183,8882,84811,4023,345,51085,84226,338,11321,9031,4018,53345,8890,26160,337,27329,1463,5049,348,57159,51129,8884,26762,23173,9388,94039,84277,94137,51374,2524,22837,116519,26291,284358,23387,113201,221037,55908,5140,64838,255738,83650	0.0360494	1.0025	24913.5	16	0.00631128	11.7717	50	1223	37.508	1.0195
cerebral atherosclerosis	EFO_1000860	34375979	Rare	Categorical	Cardiovascular	Initial	Cerebral atherosclerosis	1	UKB	197974	34375979	3	340543,131601,128853	-1.06139	1.219	23027	9	0.0061156	24.6675	41	621	31.3165	1.0004
choline measurement	EFO_0010116	31367044	Rare	Continuous	Metabolic	Initial	TOTCHO measurement	0.797232	Finnish	10970	31367044	6	9388,3990,338,92483,4643,54778	-0.375245	0.72	100960	27	0.0126589	5.07102	8.5	2220	62.189	1.02
base metabolic rate measurement	EFO_0007777	34662886	Rare	Continuous	Metabolic	Initial	Basal metabolic rate (23105) measurement	0.751792	UKB	423650	34662886	15	57623,4160,8614,3667,3480,176,7273,2261,222663,254251,90864,9780,3483,60676,5140	-0.04436	0.674	69882	18	0.0291461	5.52417	36	3262	101.16	1.026
Chronic Obstructive Asthma	EFO_0009759	34375979	Rare	Categorical	Respiratory	Initial	Chronic obstructive pulmonardisease| unspecified	0.237286	UKB	281104	34375979	22	5884,5734,340485,5293,55367,9375,55007,83862,4148,29841,171023,8491,55689,222950,25900,120227,6601,11176,84962,80349,90050,4889	0.396985	0.7845	24538	18	0.029552	14.0716	54	1488	48.3745	1.11709
liver neoplasm	EFO_1001513	34375979	Rare	Categorical	Neoplasm	Initial	Secondarmalignant neoplasm of liver	0.850617	UKB	281104	34375979	14	675,472,672,79728,22895,767,7099,146754,284293,90410,22827,350,152816,79723	0.648505	0.825	41326.5	24	0.00752283	4.28084	38	1655.5	50.1025	1.044
urate measurement	EFO_0004531	34375979	Rare	Continuous	Renal	Initial	URATE measurement	1	UKB	256197	34375979	12	116085,56606,5174,9429,6524,4036,55867,5310,5837,4296,3483,64232	-0.544695	1.1225	21634	16.5	0.00162975	1.9641	14.5	1634	59.424	0.946
lipoprotein measurement	EFO_0004732	36809768	Rare	Continuous	Lipid Measurement	Initial	Total Concentration of Lipoprotein Particles	0.692921	UKB	97412	36809768	44	1071,9388,11183,23387,19,146894,335,27329,55908,345,51129,3172,9709,338,3931,150223,53345,57678,348,26160,8890,23788,5049,6559,1463,29956,8567,326625,89910,10990,64116,10062,337,54920,5913,53,4023,6560,57159,3717,8884,6688,123904,754	0.0703565	0.839	23120	19	0.0105693	14.9686	53	1289	42.8045	1.04533
intermediate density lipoprotein measurement	EFO_0008595	31367044	Rare	Continuous	Lipid Measurement	Initial	IDL-C measurement	0.851349	Finnish	10987	31367044	12	3949,348,338094,255738,10053,338,1785,5473,23358,6597,5196,10452	-0.20259	1.082	20025.5	44.5	0.00826517	15.5291	37	1791	54.0975	0.994125
HbA1c measurement	EFO_0004541	34375979	Rare	Continuous	Hematological	Initial	Glycated haemoglobin (hba1c) measurement	0.761563	UKB	256676	34375979	15	5871,6521,6005,6708,9780,5213,2035,389840,64599,169026,57818,5794,327,338,3739	0.393615	0.756	31664	16	0.0136298	3.39097	12	2206	102.63	1.026
susceptibility to measles measurement	EFO_0008414	34375979	Rare	Categorical	Infection	Initial	Measles	0.676062	UKB	249059	34375979	14	11316,23457,140733,2566,64093,51686,116447,57526,57489,84002,23484,190,7745,4542	0.31568	0.744	57787	12	0.0266525	5.15464	46.5	1284.5	46.6265	1.026
citrate measurement	EFO_0010114	36809768	Rare	Continuous	Metabolic	Initial	Citrate measurement	1	UKB	98137	36809768	15	162517,284111,8218,1589,51085,23173,9031,83986,6927,113201,79589,221037,28234,56172,5891	0.123885	0.848	80690	16	0.0321415	16.5967	51	1627	47.206	1.026
susceptibility to rubella infection measurement	EFO_0008418	34375979	Rare	Categorical	Infection	Initial	Rubella [german measles]	0.657291	UKB	241189	34375979	16	395,8698,64403,7348,81887,7433,27284,3930,81931,79956,91807,126306,9333,83889,90933,27089	-0.152973	1.035	32982	11.5	0.00398703	7.88961	38	1771.5	60.598	1.013
susceptibility to mumps measurement	EFO_0008404	34375979	Rare	Categorical	Infection	Initial	Mumps	0.667995	UKB	243769	34375979	12	126410,23457,51657,112869,1762,84759,2566,9466,159371,283933,150737,4792	0.33712	0.781	29665.5	12.5	0.0108523	5.2801	51	1179.5	41.307	1.026
myositis	EFO_0000783	34375979	Rare	Categorical	Muscular	Initial	Myositis	1	UKB	218510	34375979	10	607,2800,8331,9091,55720,89891,6469,10426,51019,2491	-0.70752	1.036	36251.5	10	0.0278092	14.1175	54	1686	50.859	1.026
remnant cholesterol measurement	EFO_0010815	31367044	Rare	Continuous	Lipid Measurement	Initial	Remnant-c measurement	0.423737	Finnish	10984	31367044	23	255738,8882,116519,84811,10053,3949,348,345,53345,338,23358,27329,85440,7398,91120,5473,10452,5196,57794,1463,56242,338094,6597	0.092531	1.073	15507	17	0.00562907	8.66214	52	1386	49.589	0.99925
susceptibility to shingles measurement	EFO_0008401	34375979	Rare	Categorical	Infection	Initial	Shingles	0.633774	UKB	281104	34375979	6	7349,57549,10039,51676,3105,79778	-0.35903	1.459	13443	23	0.0014725	18.9833	53.5	1719	57.0755	0.98
IgF-1 measurement	EFO_0004627	34375979	Rare	Continuous	Endocrine	Initial	IGF-1 measurement	0.813291	UKB	255118	34375979	12	3483,60676,3486,2688,4481,7559,3480,3717,2691,2693,2692,11180	-0.698225	0.858	14623.5	24.5	0.0179757	8.5968	27.5	1308.5	43.9885	0.999
nephrolithiasis	EFO_0004253	34375979	Rare	Categorical	Renal	Initial	Calculus of kidney and ureter	0.376792	UKB	180439	34375979	14	6535,7739,170960,494115,1495,90293,79633,22980,26190,56302,8856,3617,79727,10844	-0.044658	0.831	40813	10	0.0353948	9.98098	52	1701.5	60.22	1.025
congenital left-sided heart lesions	EFO_0005938	34375979	Rare	Categorical	Cardiovascular	Initial	Congenital malformations of aortic and mitral valves	0.569045	UKB	198669	34375979	6	8778,200504,58489,55008,192666,3702	0.064528	1.1065	41905.5	8.5	0.00184792	3.38032	24	1617	36.709	0.964833
neoplasm of mature b-cells	EFO_0000096	34375979	Rare	Categorical	Neoplasm	Initial	Follicular [nodular] non-hodgkin's lymphoma	0.271044	UKB	235163	34375979	8	9543,25973,55827,23203,10189,1390,784,131583	-0.07655	0.789	16254.5	9	0.0523907	19.4324	54	1416.5	35.8905	1.026
osteitis deformans	EFO_0004261	34375979	Rare	Categorical	Skeletal	Initial	M88 paget's disease of bone [osteitis deformans]	0.719976	UKB	281104	34375979	5	51086,51596,57089,8698,164091	0.47598	1.358	14224	12	0.00320965	9.42777	44	1155	26.098	1.026
stenosing tenosynovitis	EFO_0010822	34375979	Rare	Categorical	Muscular	Initial	Trigger finger-hand	-0.00333458	UKB	246730	34375979	14	4144,256710,79709,26261,163786,2583,144983,5191,130502,5104,2359,10136,55670,58473	-0.385715	1.132	22304	8	0.00460232	8.71938	48.5	1003.5	28.1675	0.9673
neutrophil count	EFO_0004833	34226706	Rare	Continuous	Immunological	Additional	Blood NEUTROPHIL COUNT	0.934107	UKB	443782	34226706	22	6372,10019,11200,3552,149041,2244,4864,8557,2870,1053,9294,9368,948,140609,84961,9552,1589,4065,100526664,10648,56244,5698	0.5072	0.9185	18661.5	20.5	0.00888881	13.932	48	1217.5	33.668	1.026
hearing loss	EFO_0004238	34662886	Rare	Categorical	EarNoseThroat	Additional	Hearing loss (rgc)	0.811281	UKB	295014	34662886	8	113730,4646,375611,7007,1302,2706,8871,25794	0.72319	0.8665	60032.5	19	0.0123164	3.06158	27.5	3205	98.8195	1.0805
diastolic blood pressure	EFO_0006336	33230300	Rare	Continuous	Cardiovascular	Additional	Diastolic blood pressure	1	Mixed	670472	33230300	49	1621,2028,9351,4524,6655,80012,2030,65986,51332,4846,4881,6542,189,54502,7827,342125,5331,140628,4323,51433,113251,2975,1856,153241,1843,3223,79987,220004,9732,6237,79748,140894,81846,22955,91181,2843,81858,57580,26005,64116,154,3308,57130,333926,954,7701,51196,5151,79441	-0.12057	0.705	40199	14	0.0264025	10.359	53	1912	66.317	1.026
platelet aggregation	GO_0070527	34131117	Rare	Continuous	Hematological	Additional	Aggregation of activated platelets	0.887002	TOPMed	3855	34131117	4	53630,3419,7469,79987	-0.83723	1.0245	55819.5	11	0.0467183	13.5966	47.5	1334.5	50.5335	1.03313
polyunsaturated fatty acid measurement	EFO_0010733	31367044	Rare	Continuous	Lipid Measurement	Additional	PUFA measurement	0.851805	Finnish	8751	31367044	10	53345,8882,3949,85440,27329,7398,116519,84811,5473,345	0.059744	1.027	11633.5	27	0.00461444	9.4498	39	1381.5	47.601	1.026
sex hormone-binding globulin measurement	EFO_0004696	37262146	Rare	Continuous	Endocrine	Additional	SHBG measurement	0.938476	UKB	365408	37262146	37	6462,4763,54989,3171,3083,91039,6654,8216,2063,100131017,84699,5345,81579,200734,3175,22834,7015,1589,2538,96459,1371,4091,4288,1109,64121,9330,5781,6927,710,343450,3145,259282,23395,5361,65986,10956,60677	-0.01175	0.8	29764	15	0.0509293	10.4112	54	1815	46.3	1.026
vitamin D measurement	EFO_0004631	36088354	Rare	Continuous	Metabolic	Additional	Vitamin d measurement	1	UKB	174472	36088354	3	120227,2312,1717	-0.74898	1.113	23074	13	0.00137798	12.6474	54	1296	46.763	1.026
FEV/FVC ratio	EFO_0004713	30175238	Rare	Continuous	Respiratory	Additional	Ratio of fev1 to fvc	0.803522	SpiroMeta,CHARGE	68470	30175238	11	57211,8425,128178,4689,259215,55540,140628,6297,126069,348093,196527	0.4205	0.991	19226	10	0.0177225	11.8927	51	1314	35.788	1.026
body mass index	EFO_0004340	36280733	Rare	Continuous	Anthropometric	Additional	BMI	0.864352	Mixed	87735	36280733	3	4160,10556,79870	-0.54102	1.37	36601	13	0.00390644	9.72272	42	888	14.177	1.124
lymphocyte count	EFO_0004587	36138231	Rare	Continuous	Immunological	Additional	Lymphocyte count	1	UKB	162010	36138231	29	23495,4277,1041,629,7919,63940,7916,780,259215,177,3304,11200,100423062,2794,3689,10665,79969,4683,22904,8877,64926,9046,5341,3106,22821,3127,30834,7148,23218	0.33512	1.031	15108	16	0.0099208	25.4257	53.5	1390	35.778	1.0042
schizophrenia	MONDO_0005090	32415273	Rare	Categorical	Psychiatric	Additional	SCZD	0.851595	SCZD	6135	32415273	25	5291,83440,51663,611,58985,80329,10765,1965,51816,604,6749,54505,7514,9880,130589,23371,5646,145173,161436,3848,5547,94025,285676,152518,51530	0.52318	0.81	48552	13	0.0148426	12.5446	54	1935	48.774	1.026
eosinophil percentage of leukocytes	EFO_0007991	34662886	Rare	Continuous	Immunological	Additional	Eosinophil percentage (30210)	0.763616	UKB	418308	34662886	14	90865,54790,1439,8288,2782,246,1788,3568,1053,1232,171023,6427,5589,717	-0.06895	0.951	45042.5	19.5	0.00801099	7.00425	50.5	1671	70.2545	0.980667
cystatin c measurement	EFO_0004617	36809768	Rare	Continuous	Renal	Additional	Cystatin C measurement	1	UKB	393300	36809768	230	1471,128822,10019,10636,5310,92912,100129583,128817,6927,22862,22918,142680,6198,29956,3626,6754,89845,91734,9071,256764,3717,6239,91646,11183,51174,51276,7701,27148,4580,4036,25865,51032,92086,100527963,1062,6565,26291,83889,284076,79819,735,114294,57708,26751,5265,399909,3652,84952,4126,3043,23139,8503,89894,149483,91624,8416,9654,284358,2524,84775,54790,29123,51085,7056,100131755,9031,161829,7…	0.101531	0.956	35777.5	13.5	0.00612234	10.359	53	1564.5	56.774	1.026
phosphate measurement	EFO_0010968	37262146	Rare	Continuous	Metabolic	Additional	Phosphate	0.789086	UKB	368220	37262146	15	249,142680,846,325,8074,5167,8527,11227,6694,368,5780,10019,8216,5129,56172	0.03267	1.01	60786	26	0.00851996	10.542	38	1782	55.067	1.026
melanoma	EFO_0000756	34244158	Rare	Categorical	Neoplasm	Additional	Melanoma cancer	0.819818	MyCode	8016	34244158	5	253725,23265,9718,27159,22869	0.61442	0.965	29715	15	0.00112577	7.18163	53	2052	84.715	1.005
lipoprotein A measurement	EFO_0006925	36088354	Rare	Continuous	Lipid Measurement	Additional	Lipoprotein a measurement	1	UKB	146248	36088354	12	154197,5340,3482,29074,6581,56895,4018,4216,9512,6580,84624,6648	-0.327278	0.9405	98084	18	0.00460212	8.96951	48	1562.5	63.6505	1.00925
apolipoprotein B measurement	EFO_0004615	36809768	Rare	Continuous	Lipid Measurement	Additional	Apolipoprotein B measurement	1	UKB	391332	36809768	161	348,23624,255738,338,587,5817,3949,343263,11183,1952,64241,64240,125931,11129,1071,284612,116519,728780,10087,8882,256006,84811,23460,134359,2524,7772,94039,6580,284358,11321,3837,353355,1209,23461,7771,284352,26762,4018,284359,5335,26291,675,78992,345,85363,1760,350,57153,2948,9755,114609,147700,6927,85302,124989,54938,3717,432,79574,8890,8647,54520,51374,57535,8884,26160,4318,29974,1723,9785,57…	0.080393	1.0125	27672	13	0.00454195	10.6816	53	1602	49.9765	1.022
reticulocyte count	EFO_0007986	34226706	Rare	Continuous	Hematological	Additional	Blood IMMATURE RETICULOCYTE FRAC	0.562939	UKB	438154	34226706	46	8780,8877,10019,759,6005,10058,10788,286,388931,5313,9780,494143,283450,645,83483,343406,5346,272,5140,11068,27102,64420,127064,5794,81027,9180,54855,6614,5589,54461,63891,2993,5213,2038,4340,6007,81442,23640,10906,130399,91300,4041,9669,115098,345,23495	0.17371	0.9875	28162.5	11	0.00500299	12.4938	48	1538.5	45.992	1.026
psoriasis	EFO_0000676	36138231	Rare	Categorical	Dermatological	Additional	Psoriasis	1	UKB	166954	36138231	15	1388,80864,4277,3135,7916,629,259215,3304,7919,63940,3123,1041,780,7407,3133	0.75439	0.808	6436	19	0.0145921	39.7407	54	1284	40.44	1.025
forced expiratory volume	EFO_0004314	30175238	Rare	Continuous	Respiratory	Additional	Forced expiratory volume in one second(fev1)	0.778564	SpiroMeta,CHARGE	68470	30175238	8	259215,54504,2949,387707,344805,63922,23511,25862	0.224424	1.0055	61522.5	5	0.00125615	7.07931	48.5	1996	49.2985	1.0065
alkaline phosphatase measurement	EFO_0004533	36088354	Rare	Continuous	Metabolic	Additional	Alkaline phosphatase measurement	1	UKB	182741	36088354	5	2822,3339,283358,1889,9695	0.36254	0.828	103570	23	0.0149898	22.0691	48	2523	96.217	1.026
colorectal cancer	MONDO_0005575	34244158	Rare	Categorical	Neoplasm	Additional	Colorectal cancer	1	MyCode	7763	34244158	11	27159,50940,23230,171023,8291,221322,84767,9718,6300,286207,8831	0.45204	0.984	34028	15	0.00105919	7.18163	45	2315	85.852	1.026
urinary bladder carcinoma	MONDO_0004986	34244158	Rare	Categorical	Neoplasm	Additional	Bladder cancer	0.862491	MyCode	7608	34244158	20	23423,387836,84142,134526,256380,3074,3297,5481,64318,6300,23779,1788,553158,50628,150160,115701,157855,84804,672,7050	0.26958	1.0695	64007	12	0.00235512	5.07326	52	1315	43.7475	1.00487
platelet crit	EFO_0007985	34662886	Rare	Continuous	Hematological	Additional	Platelet crit (30090)	0.912737	UKB	419029	34662886	25	3717,10019,23495,811,81027,11200,5794,7066,4352,4065,388931,100526664,578,2812,3690,1788,861,6427,23218,57623,9780,51750,80724,2811,948	0.33512	1.05	45700	19	0.00670052	8.30204	41	1897	51.754	1.026
urinary microalbumin measurement	EFO_0010967	34662886	Rare	Continuous	Renal	Additional	Microalbumin in urine (30500) measurement	0.883499	UKB	133420	34662886	4	1286,8029,1285,4868	0.524635	0.7325	155954	22.5	0.00960705	3.05443	29	4339.5	179.35	0.721
total cholesterol measurement	EFO_0004574	36303018	Rare	Continuous	Lipid Measurement	Additional	Total cholesterol measurement	1	TOPMed	21015	36303018	12	255738,3949,341,10452,6597,26526,25959,57572,81890,3609,199964,57153	0.11022	0.9805	35808.5	14.5	0.00916286	29.4475	54	2114.5	66.2975	0.979125
monocyte percentage of leukocytes	EFO_0007989	34662886	Rare	Continuous	Immunological	Additional	Monocyte percentage (30190)	0.715903	UKB	418411	34662886	14	23765,4353,3717,23495,1053,54790,729230,2322,9938,4851,10019,8877,4864,64333	-0.301015	0.9445	44001	30	0.00932192	7.60298	49.5	2118	63.24	1.026
systolic blood pressure	EFO_0006335	33230300	Rare	Continuous	Cardiovascular	Additional	Systolic blood pressure	1	Mixed	670472	33230300	57	4881,2028,9351,1621,4524,6655,4643,79987,65986,5571,2669,6237,5331,54502,80012,51196,22984,113251,125,57623,23371,1856,51332,9732,1308,6910,9726,8425,2843,54801,189,4846,10906,23082,10411,3911,9156,4170,390162,128611,10129,9779,3223,3636,55643,51018,5024,54620,140628,9457,57580,2307,94031,7629,128869,23360,391365	-0.17861	0.735	37344	17	0.0249744	12.9517	53	2202	68.659	1.026
corneal resistance factor	EFO_0010067	34662886	Rare	Continuous	Opthamological	Additional	Corneal resistance factor right (5257)	0.90417	UKB	105888	34662886	4	1291,256691,10218,56265	-0.31688	0.969	14953	6.5	0.00532962	23.1992	35	2133	78.734	1.076
heel bone mineral density	EFO_0009270	34662886	Rare	Continuous	Skeletal	Additional	78_heel_bone_mineral_density_bmd_t_score_automated_inst_mean__rint	0.618743	UKB	246183	34662886	5	56955,387755,7471,4041,6462	0.38019	1.096	25416	15	0.00263158	0.982304	8	1113	44.404	1.127
crohn's disease	EFO_0000384	36038634	Rare	Categorical	Gastrointestinal	Additional	Crohn's disease	1	Study36038634	120000	36038634	7	64127,84938,5747,8771,5608,387911,219959	0.5055	1.234	39489	9	0.00165259	2.73487	40	939	26.645	1.015
cholelithiasis	EFO_0004799	37262146	Rare	Categorical	Gastrointestinal	Additional	K80_cholelithiasis	0.799718	UKB	447189	37262146	9	5244,64240,329,6569,50624,6555,64241,22878,79898	-0.57433	1.109	26393	26	0.00147794	1.28624	10	1824	56.919	1.026
grip strength measurement	EFO_0006941	37301943	Rare	Continuous	Muscular	Additional	Hand grip strength measurement	0.954628	UKB	340319	37301943	30	10765,84033,64599,7273,9821,8669,10137,9611,6787,79758,23173,5728,57634,9989,487,4604,51200,6505,57556,6650,22803,51491,51762,54904,2983,165257,6938,4880,245972,10988	-0.0765955	0.798	73332.5	19	0.0419163	16.9157	54	2381.5	66.652	1.1289
lymphocyte percentage of leukocytes	EFO_0007993	34662886	Rare	Continuous	Immunological	Additional	Lymphocyte percentage (30180)	0.832362	UKB	418415	34662886	17	4851,4615,7297,2782,5922,4763,23253,7514,3717,22821,23765,4794,1106,23451,6372,4353,2920	0.056304	0.655	51615	26	0.0512126	14.9941	54	2505	72.755	1.026
rheumatoid arthritis	EFO_0000685	20549515	Rare	Categorical	Immunological	Additional	Rheumatoid arthritis	1	WTCCC	4798	20549515	5	26191,9348,167826,10956,51266	-0.077961	0.977	34501	14	0.0234108	0.992142	13	1815	68.173	1.08529
c-reactive protein measurement	EFO_0004458	37262146	Rare	Continuous	Hepatic	Additional	C_reactive_protein measurement	0.953117	UKB	401986	37262146	12	1401,2538,114548,249,948,8647,27329,9971,1612,91754,6944,6927	0.36736	0.875	58502	35	0.0105108	8.52989	17.5	1429.5	48.598	1.07556
red cell distribution width	EFO_0009188	33257650	Rare	Continuous	Hematological	Additional	Red blood cell distribution width	0.840433	UKB	487409	33257650	20	8360,10661,3024,3010,8361,11118,346157,2882,9753,8969,85235,7718,222698,8342,64288,345,84547,80345,8336,8328	-0.42882	1.6825	3072.5	9	0.00170551	1.57625	5	810	12.2255	0.944
body weight	EFO_0004338	37262146	Rare	Continuous	Anthropometric	Additional	Weight	0.875551	UKB	420921	37262146	29	4160,57623,3480,10641,222663,11083,3667,4430,5781,5069,2696,254251,3483,60676,79009,5834,26147,5122,2247,85301,5443,5795,10188,2691,85464,84059,23304,170691,89890	-0.020154	0.637	68508	14	0.0283381	9.84427	52	2532	99.704	1.026
platelet count	EFO_0004309	33257650	Rare	Continuous	Hematological	Additional	Platelet count	1	UKB	487409	33257650	6	84260,83892,22895,10788,2811,4352	0.76174	1.014	56140.5	21.5	0.00238692	8.26792	29	1928	86.757	1.026
triglyceride measurement	EFO_0004530	36280733	Rare	Continuous	Lipid Measurement	Additional	Triglycerides	0.759514	Mixed	76434	36280733	4	345,338,4023,27329	0.323324	1.142	25718.5	47	0.00483141	25.6834	6	1405.5	43.924	1.019
low density lipoprotein cholesterol measurement	EFO_0004611	36564505	Rare	Continuous	Lipid Measurement	Additional	Low-density lipoprotein cholesterol measurement	0.994887	TOPMed	200000	36564505	7	338,255738,3949,64240,348,29881,56254	0.12791	1.091	28795	58	0.00672313	7.50994	13	2487	105.28	0.99925
neutrophil percentage of leukocytes	EFO_0007990	34662886	Rare	Continuous	Immunological	Additional	Neutrophil percentage (30200)	0.809976	UKB	418391	34662886	15	3717,4851,4615,4353,2782,23495,6372,23253,2920,1441,7297,2870,3579,23451,673	0.1738	0.721	39697	27	0.0248333	14.9941	54	1648	72.755	1.022
apolipoprotein a 1 measurement	EFO_0004614	31367044	Rare	Continuous	Lipid Measurement	Additional	APOA1 measurement	0.956631	Finnish	14458	31367044	16	1071,9388,3990,54778,348,23387,345,1066,4023,19,6559,146894,57795,64180,9159,23568	0.25444	1.0215	34486	24	0.00643443	9.73245	34.5	1479	49.651	1.026
prostate cancer	MONDO_0008315	31748686	Rare	Categorical	Neoplasm	Additional	Prostate cancer	1	KARE	7258	31748686	5	124359,4486,2852,130560,117583	-0.45706	0.985	34731	18	0.00757682	4.79012	47	1523	45.678	0.992
HDL cholesterol change measurement	EFO_0007805	31992710	Rare	Continuous	Lipid Measurement	Additional	Hdl cholesterol measurement	0.932299	UKB	44675	31992710	4	19,3931,1071,949	0.554625	0.639	63867	41.5	0.0217671	21.834	53.5	1426.5	61.853	1.02168
aspartate aminotransferase measurement	EFO_0004736	36809768	Rare	Continuous	Metabolic	Additional	Aspartate aminotransferase measurement	1	UKB	391897	36809768	187	2805,80339,25813,221074,54899,29780,10613,2806,1147,5265,64116,53345,345275,6655,3626,10990,79443,55532,2212,1463,203859,128272,9531,80709,10332,350,80833,9033,374955,85363,57210,2528,3842,23268,23788,84824,79892,11183,64167,11196,57558,10019,8302,4582,1893,338,127,672,127943,94039,23317,94137,26291,4666,116519,779,4077,8882,25778,1671,84226,1520,4580,6688,84811,1435,29062,55280,2525,84456,84072,…	0.15633	0.922	34135	15	0.00562907	11.7306	53	1525	46.263	1.026
cardiovascular disease	EFO_0000319	25187575	Rare	Categorical	Cardiovascular	Additional	Cardiovascular disease risk	0.777235	NHLBI-ESP,CHARGE	9159	25187575	5	10452,348,3953,3570,6927	-0.3145	0.589	23969	35	0.0491455	13.2343	54	1188	42.174	1.02533
obesity	EFO_0001073	29273807	Rare	Categorical	Anthropometric	Additional	Obesity	1	Meta	526508	29273807	8	10411,5571,4160,283455,2696,23011,388662,23173	0.462115	0.9155	41050	22.5	0.0286089	11.1282	39	1146	48.024	1.1355
bilirubin measurement	EFO_0004570	36809768	Rare	Continuous	Hematological	Additional	Total bilirubin measurement	0.950908	UKB	391694	36809768	103	54578,54657,54659,54577,339766,10599,54576,6295,79054,55355,54579,28234,55054,53919,54658,2539,10019,221037,54600,54575,6708,8527,164656,80723,391112,286,25791,3739,79912,6521,1589,53345,3421,2157,3172,4299,57678,127,8882,116519,5523,3043,84811,56005,5973,147837,7365,85302,6514,2524,6005,1562,9780,6580,343406,2998,283111,100132963,1463,23051,54536,6799,11322,23075,85363,286410,284358,348180,5468,…	-0.13193	0.982	44258	15	0.00439063	5.77253	37	1593	46.376	1.025
monocyte count	EFO_0005091	36138231	Rare	Continuous	Immunological	Additional	Monocyte count	1	UKB	162010	36138231	19	23765,23495,2322,3394,8698,7916,9938,4353,259215,629,4820,120425,3304,7919,63940,4277,177,5310,5341	0.50569	0.836	17056	19	0.0143799	11.0959	52	1284	47.99	1.025
urate measurement	EFO_0004531	30315176	Rare	Continuous	Renal	Additional	Serum urate measurement	0.778981	Mixed	16189	30315176	8	56606,116085,9429,6568,11183,10050,85460,3626	-0.188495	1.099	37818.5	13	0.00162975	1.43878	20	1472	47.272	0.9725
total blood protein measurement	EFO_0004536	36809768	Rare	Continuous	Metabolic	Additional	Total protein measurement	0.857908	UKB	359796	36809768	163	2217,84824,5639,11183,127943,5265,29886,407977,2524,23173,57333,864,8741,284358,23460,85302,124997,54899,8890,6462,5468,23521,84226,23461,7187,113201,1589,11321,6198,23293,284359,3083,22936,23253,2444,58506,125,9919,54407,22806,80757,57659,23526,2213,80010,10788,3661,9507,23166,55024,57210,57523,25764,10019,6688,80237,2923,79834,25970,1493,11273,23203,55823,57479,24148,23495,2214,9736,161497,5715…	0.10571	0.842	24081	13	0.014839	14.5613	54	1592	50.5865	1.026
body fat percentage	EFO_0007800	34662886	Rare	Continuous	Anthropometric	Additional	Leg fat percentage right (23111)	0.739475	UKB	423666	34662886	3	4160,4204,23304	0.47972	0.9065	115530	22	0.0638746	15.8551	54	999	104.876	1.138
autism spectrum disorder	EFO_0003756	24151499	Rare	Categorical	Psychiatric	Additional	Autism spectrum disorders	0.952854	AGP	1657	24151499	12	3123,8404,54438,51232,9229,84687,23348,154865,728597,114815,2596,51305	-0.351115	0.4835	116552	9.5	0.0553427	11.7089	43	2018	56.083	1.05537
red blood cell density	OBA_2045260	36280733	Rare	Categorical	Hematological	Additional	Red blood cell count	0.772411	Mixed	41818	36280733	3	3043,7076,55640	-0.387245	1.432	4381	31	0.00418705	305.072	54	489	25.32	1.025
endometriosis	EFO_0001065	28900119	Rare	Categorical	Reproductive	Additional	Endometriosis	1	Mixed	28169	28900119	7	143,3240,92610,682,9778,10741,25788	0.57342	0.998	12987	17	0.00809996	17.4915	54	891	60.6105	1.026
mean reticulocyte volume	EFO_0010701	37262146	Rare	Continuous	Hematological	Additional	Mean_reticulocyte_volume	0.949816	UKB	402910	37262146	68	1677,5426,6708,759,7015,1890,2038,3717,10107,56997,25914,3040,10483,2035,1874,6240,56848,79733,63922,7866,81558,83990,4864,9857,2782,23230,896,5297,899,4041,6006,7832,51750,645,6573,8879,6005,1021,63967,54790,6502,540,6427,10058,10480,11177,3301,1503,1938,27329,8295,22916,171023,11200,56254,6241,7372,29028,3931,23451,5073,3838,1870,9126,4091,51643,338,5105	0.0028792	0.7315	44542.5	24	0.0198005	13.6616	54	1708.5	47.806	1.03982
platelet component distribution width	EFO_0007984	33257650	Rare	Continuous	Hematological	Additional	Platelet distribution width	0.966636	UKB	487409	33257650	3	81027,2811,116519	0.8655	1.289	3053	24	0.00207721	1.05171	4	1356	27.061	1.026
bipolar disorder	MONDO_0004985	28195573	Rare	Categorical	Psychiatric	Additional	Bipolar disorder	1	Faroe Islands	242	28195573	4	57605,4842,4691,5286	0.514715	0.3795	148933	31	0.119698	16.7311	53.5	3773	102.606	1.08145
vital capacity	EFO_0004312	30175238	Rare	Continuous	Respiratory	Additional	Forced vital capacity (fvc)	0.721124	SpiroMeta,CHARGE	68470	30175238	7	14,124404,9626,57333,59344,10045,2194	-0.67495	1.288	18959	14	0.00213389	8.70601	37	1287	47.385	0.947
coronary artery disease	EFO_0001645	19847924	Rare	Categorical	Cardiovascular	Additional	Coronary artery disease	1	WTCCC	4764	19847924	6	100271849,7458,1030,148738,23099,30850	0.0594025	0.9735	21084.5	16	0.0128288	9.23719	52.5	862	26.3895	1.0855
glucose measurement	EFO_0004468	37262146	Rare	Continuous	Metabolic	Additional	Glucose	0.748396	UKB	368499	37262146	9	5871,57818,64599,169026,55031,8925,23460,8914,105378803	0.325515	0.862	43235	13	0.00579914	11.2621	54	3108	124.02	1.026
mean corpuscular hemoglobin concentration	EFO_0004528	34662886	Rare	Continuous	Hematological	Additional	Mean corpuscular haemoglobin concentration (30060)	0.921261	UKB	419147	34662886	10	3043,3717,2766,6005,6521,6708,7037,10661,286,164656	-0.194555	0.7745	50619.5	24.5	0.0216431	4.12149	15.5	2080	62.555	1.0255
Alzheimer disease	MONDO_0004975	33804025	Rare	Categorical	Neurological	Additional	Alzheimer disease	1	ADNI	713	33804025	13	2885,3579,3274,6195,5585,6354,3454,6037,2787,210,7389,5566,8794	0.64961	0.914	14978	29	0.0214086	20.5068	54	961	21.37	1.022
fatty acid measurement	EFO_0005110	31367044	Rare	Continuous	Lipid Measurement	Additional	MUFA measurement	0.744655	Finnish	8751	31367044	17	8882,84811,116519,345,1463,53345,57794,3990,85440,9031,51085,27329,80714,7398,54778,2538,4023	0.0090477	0.909	31349	20	0.00576726	10.2699	47	1454	54.131	1.048
IgF-1 measurement	EFO_0004627	36809768	Rare	Continuous	Endocrine	Additional	IGF-1 measurement	0.813291	UKB	391189	36809768	310	6755,3483,2688,84226,11321,1109,55857,3142,113201,54832,55010,2690,7297,125,9726,339105,23036,8567,375519,60676,390113,112755,10062,64897,23162,28983,350,3486,5371,7366,80270,284358,55719,8890,26291,26160,79023,57585,995,81168,2524,2147,390148,219417,390152,79797,57715,219464,2587,4481,219447,126695,51085,50940,8431,1288,4990,57337,4038,8471,10990,51340,338557,387103,284110,64788,284359,254528,21…	0.133215	0.893	28917	13	0.00920544	10.1194	53	1594	50.0075	1.026
mean corpuscular hemoglobin	EFO_0004527	34226706	Rare	Continuous	Hematological	Additional	Blood MEAN CORPUSCULAR VOL	0.573698	UKB	444035	34226706	51	54855,4041,253725,79866,23495,3008,80262,11200,6199,64577,2120,2961,81696,25914,896,84954,51727,100526664,4065,10840,5292,2193,56257,388931,23759,159296,81628,7036,51327,79622,7013,57817,64388,54806,8892,5589,79969,6125,7015,286826,2057,81579,653319,7018,23334,55604,80325,284076,8368,2356,10475	0.098638	0.892	32722	14	0.0123123	14.4867	53	1359	45.778	1.026
lung cancer	MONDO_0008903	34244158	Rare	Categorical	Neoplasm	Additional	Lung cancer	1	MyCode	7798	34244158	7	1788,51507,80144,6237,472,80208,90594	1.1808	0.852	108870	19	0.00737929	8.30204	54	2048	106.98	1.026
breast cancer	MONDO_0007254	36138231	Rare	Categorical	Neoplasm	Additional	Breast cancer	1	UKB	91645	36138231	5	675,672,11200,79728,25939	1.2863	0.889	61664	46	0.00462291	3.8002	39	2941	103.47	0.531404
eosinophil count	EFO_0004842	33257650	Rare	Continuous	Immunological	Additional	Eosinophil count	1	UKB	487409	33257650	33	346157,170680,84547,81697,10385,9753,85235,94026,8361,90865,29777,11118,11120,8353,8342,10384,2882,8969,3024,222698,387032,3010,8343,7746,696,10279,8330,8348,222696,26212,8328,7745,22895	0.33067	1.57	8601	8	0.00206987	2.70745	20	995	16.187	1.011
osteoporosis	EFO_0003882	37262146	Rare	Categorical	Skeletal	Additional	M81_osteoporosis_without_pathological_fracture	0.746727	UKB	439479	37262146	6	7471,4041,4088,683,1277,10063	0.19365	0.7195	29094.5	58	0.0335132	25.3775	50.5	1083.5	42.9975	1.0765
chronic obstructive pulmonary disease	EFO_0000341	26736064	Rare	Categorical	Respiratory	Additional	Chronic obstructive pulmonary disease	1	COPDGene	347	26736064	9	3987,6289,6291,266727,59350,5555,10577,55274,6368	0.23195	1.212	17985	13	0.00535398	13.7123	32	501	19.664	0.9559
HbA1c measurement	EFO_0004541	36280733	Rare	Continuous	Hematological	Additional	HBA1C measurement	1	Mixed	48677	36280733	6	9780,5871,2539,63891,10481,347273	-0.17054	0.875	24035	16.5	0.00917699	14.5442	54	1755.5	117.48	1.0415
asthma	MONDO_0004979	36138231	Rare	Categorical	Respiratory	Additional	Asthma	1	UKB	164470	36138231	4	90865,5545,115677,7272	-0.169615	1.579	40418.5	19	0.0020725	6.3099	30.5	1086.5	21.65	0.62725
calcium measurement	EFO_0004838	34662886	Rare	Continuous	Metabolic	Additional	Calcium (30680) measurement	0.915512	UKB	378235	34662886	8	846,85302,9247,249,8527,26504,23253,2217	-0.06419	0.75	59992.5	15.5	0.0238637	10.8864	54	2331	63.521	1.066
type 2 diabetes mellitus	MONDO_0005148	20549515	Rare	Categorical	Endocrine	Additional	Type 2 diabetes	0.947436	WTCCC	4901	20549515	3	57623,132612,54469	-0.70928	0.778	80724	9	0.0234132	4.41877	54	1702	55.24	1.138
total cholesterol measurement	EFO_0004574	36280733	Rare	Continuous	Lipid Measurement	Additional	Total cholesterol measurement	1	Mixed	76999	36280733	14	3949,255738,348,338,23460,27329,64240,19,9388,29881,85302,350,51594,6580	0.0921735	1.112	37694.5	31.5	0.00206489	8.69306	11.5	2219.5	82.253	1.0115
crohn's disease	EFO_0000384	21738570	Rare	Categorical	Gastrointestinal	Additional	Crohn's disease	1	WTCCC	4690	21738570	19	345611,64127,159296,149233,1540,91975,55054,400757,5771,124460,6584,3118,8927,81492,202865,84619,275,327,6774	0.52741	0.906	28677	24	0.0040866	5.81694	35	1301	42.53	1.015
sex hormone-binding globulin measurement	EFO_0004696	36809768	Rare	Continuous	Endocrine	Additional	SHBG measurement	0.938476	UKB	356748	36809768	269	7157,201243,6462,55135,1140,407977,54407,221037,643664,23135,11183,116840,968,5265,1973,8741,11321,9744,10599,80010,80339,374768,9971,23173,284114,8890,345275,26160,25813,1109,3837,126695,8431,57523,3083,124872,28983,65986,57159,146754,57048,8884,4299,5345,3626,10462,124997,350,9513,3172,7366,29780,6927,402682,5468,127,81579,22837,54869,51374,51168,6579,23499,84316,6655,64897,9526,2668,10613,2285…	0.10345	0.911	25526	13	0.00772387	12.0514	53	1529.5	48.347	1.026
reticulocyte count	EFO_0007986	34662886	Rare	Continuous	Hematological	Additional	30250_reticulocyte_count_inst_mean__rint	0.678738	UKB	412387	34662886	29	7866,2766,6708,3717,6005,5313,6521,6427,8877,10019,9780,3043,2035,10788,286,272,54790,388931,5140,6710,8780,759,11068,10385,10107,9351,25981,9921,5346	-0.095279	1.006	45700	17	0.00851996	7.13686	53	1569	46.641	1.026
mean corpuscular hemoglobin	EFO_0004527	31992710	Rare	Continuous	Hematological	Additional	Mean corpuscular haemoglobin	0.946638	UKB	50101	31992710	3	3043,10661,164656	-1.4054	1.777	3931	16	0.00197621	2.20141	8	1089	25.146	1.01283
lymphocyte count	EFO_0004587	37262146	Rare	Continuous	Immunological	Additional	Lymphocyte_count	0.964847	UKB	409154	37262146	43	100423062,22821,5922,8877,11200,23218,3683,10235,56848,23253,10019,8698,4615,55843,22904,2870,374403,3717,6793,59307,7412,7852,54790,472,197358,23526,64766,156,1901,2516,27250,150468,5310,64926,10146,22890,84166,9402,6093,8879,54518,2529,23370	-0.14621	0.847	39697	17	0.0237659	14.2421	54	1648	51.728	1.026
coronary artery disease	EFO_0001645	24507775	Rare	Categorical	Cardiovascular	Additional	Coronary artery disease	1	Mixed	2005	24507775	4	255738,3949,338,150379	0.0921735	1.1705	34025.5	62	0.00428698	4.69939	10	2296	81.943	0.762687
Alzheimer disease	MONDO_0004975	26394601	Rare	Categorical	Neurological	Additional	Alzheimer’s	0.858125	NCRAD	77	26394601	5	123041,80704,8567,143888,116444	0.1849	0.968	34265	17	0.00299937	3.88906	31	1806	53.594	1.134
low density lipoprotein cholesterol measurement	EFO_0004611	30140000	Rare	Continuous	Lipid Measurement	Additional	Low-density lipoprotein cholesterol measurement	0.994887	Study30140000	16324	30140000	4	255738,348,3949,338	0.0921735	1.1705	34025.5	66.5	0.00826517	14.3007	33.5	2296	81.943	0.9605
eosinophil count	EFO_0004842	35935937	Rare	Continuous	Immunological	Additional	Eosinophil count	1	UKB	200000	35935937	17	90865,8698,1439,246,3717,1053,22807,23765,7148,10019,54620,7916,3107,96459,3568,3127,8807	-0.76139	0.848	30739	23	0.00892589	10.5099	52	1658	46.197	0.952
platelet count	EFO_0004309	36138231	Rare	Continuous	Hematological	Additional	Platelet count	1	UKB	162248	36138231	41	8328,5900,3717,10019,81027,2815,4352,283450,10788,221477,2812,23495,2811,115677,3674,4584,7272,115209,4065,811,100526664,5794,80018,80724,4855,7148,3710,114548,8575,163259,23316,5545,91828,51751,11200,259215,7805,7066,3107,7916,150468	0.186785	0.9	38640	18	0.00324616	4.79806	39	1989	54.895	1.0228
platelet component distribution width	EFO_0007984	36138231	Rare	Continuous	Hematological	Additional	Platelet distribution width	0.966636	UKB	162246	36138231	24	81027,8328,5900,163259,51012,51497,2815,81704,2811,342618,5341,948,4653,171023,2812,3717,116519,23215,11200,84790,56257,4864,140876,4091	0.32578	0.918	49650.5	18.5	0.0110696	13.932	50	1503	35.605	1.026
monocyte count	EFO_0005091	37262146	Rare	Continuous	Immunological	Additional	Monocyte_count	0.927127	UKB	409154	37262146	31	2322,729230,7852,2323,23765,3845,4763,8698,3394,23495,54790,1238,5310,11318,8291,9957,83706,64115,8837,9473,10019,151112,93973,84166,339,2873,54436,90332,23108,22904,5140	0.0010979	0.836	36414	19	0.0130994	9.42777	52	1534	47.334	0.952
psoriasis	EFO_0000676	24212883	Rare	Categorical	Dermatological	Additional	Psoriasis	1	Psoriasis	1457	24212883	6	51752,149233,2706,125893,2524,6894	0.415375	1.33	30411	23	0.00163453	8.26281	37	1153.5	29.693	1.0245
mean reticulocyte volume	EFO_0010701	34662886	Rare	Continuous	Hematological	Additional	Mean reticulocyte volume (30260)	0.906309	UKB	412489	34662886	34	1677,3717,3043,6708,5426,6005,286,6521,6710,79866,1890,23451,7866,51750,1874,5933,2782,56997,7015,79733,10107,63922,10483,759,9857,345,25914,171023,343406,6199,63967,6427,7832,3040	0.0067995	0.774	35053.5	19	0.0159472	11.1573	54	1774.5	62.095	1.026
alkaline phosphatase measurement	EFO_0004533	31992710	Rare	Continuous	Metabolic	Additional	Alkaline phosphatase measurement	1	UKB	48372	31992710	4	249,2822,432,8647	0.608945	0.9075	69826.5	40.5	0.00373021	6.4917	34	1999.5	52.792	1.026
c-reactive protein measurement	EFO_0004458	34662886	Rare	Continuous	Hepatic	Additional	C reactive protein (30710) measurement	0.899595	UKB	411217	34662886	4	1401,19,2538,3953	1.02184	0.776	80395	28	0.0207313	8.53851	26	1767	71.6375	1.05167
red cell distribution width	EFO_0009188	36138231	Rare	Continuous	Hematological	Additional	Red blood cell (erythrocyte) distribution width	0.789239	UKB	162248	36138231	28	10661,5589,10723,3313,3043,345,164656,10483,85409,7037,81628,1677,340024,3717,286,327,3931,2766,147138,10615,171023,10107,7036,558,6521,80325,2035,5922	-0.13441	0.9125	22939.5	20	0.00687939	17.321	54	1932.5	71.872	1.0255
total blood protein measurement	EFO_0004536	34226706	Rare	Continuous	Metabolic	Additional	Biochemistry Total Protein measurement	0.833092	UKB	400482	34226706	13	2217,29886,608,23166,10788,5265,29974,2356,345,5348,6614,8863,7424	-0.49397	1.006	25630	17	0.00460278	16.9589	51	1398	41.42	0.962
bilirubin measurement	EFO_0004570	36088354	Rare	Continuous	Hematological	Additional	Total bilirubin measurement	0.950908	UKB	181997	36088354	3	8527,55054,6295	-0.45655	0.547	85623	27	0.0622359	21.2543	54	1617	83.017	1.1364
triglyceride measurement	EFO_0004530	33763119	Rare	Continuous	Lipid Measurement	Additional	Triglyceride levels measurement	0.950777	Nevada	9183	33763119	15	116519,345,4023,84811,11183,51085,337,8890,29959,9031,26160,23387,64838,81566,5496	-0.041941	0.745	24817	16	0.0597371	31.1858	54	1632	55.806	1.026
phosphate measurement	EFO_0010968	36809768	Rare	Continuous	Metabolic	Additional	Phosphate	0.789086	UKB	359484	36809768	82	249,10636,2251,1475,8074,368,83666,5167,6295,23431,124997,6569,142680,5345,860,79748,10948,2264,338773,6694,80129,5468,4582,9988,6927,5335,283383,56172,1109,5909,90342,4351,135228,1584,2804,25989,10216,55062,942,2064,4580,54869,60312,92421,80198,51168,196740,9755,5169,3174,3837,3059,27165,54805,124989,8818,157285,325,55054,127385,9733,6565,9118,126070,1942,64220,79812,9424,54842,79930,3257,5251,9…	0.03267	0.899	33371	16.5	0.0111101	12.2526	47.5	1659	58.354	1.026
cystatin c measurement	EFO_0004617	37262146	Rare	Continuous	Renal	Additional	Cystatin_c measurement	0.982821	UKB	402826	37262146	38	1471,142680,9071,10019,5310,4763,6569,340024,25865,54790,55603,11136,5314,6557,4036,6427,29842,3845,5781,145957,533,2538,23253,5129,3758,23218,55714,3645,22981,4091,4864,3717,6121,8850,115098,144100,79832,80781	0.054195	0.848	74468.5	17	0.024307	10.2734	51	1852.5	70.293	1.026
obesity	EFO_0001073	32492392	Rare	Categorical	Anthropometric	Additional	Obesity	1	SCOOP,INTERVAL	9441	32492392	43	7358,23195,5544,610,389549,27107,51741,54832,23256,9205,342372,728378,114,11336,653720,65082,133308,339184,83879,55023,56616,6249,3904,9512,7716,5630,57639,11325,4593,4124,7743,84162,23019,387338,1759,8495,373509,23499,8590,79172,11027,57154,5339	0.2289	0.783	52690	17	0.0227326	9.93647	54	2019	58.278	1.05336
breast cancer	MONDO_0007254	34662886	Rare	Categorical	Neoplasm	Additional	Icd10 z85.3: personal history of malignant neoplasm of breast	0.562092	UKB	387892	34662886	4	675,11200,79728,672	1.4165	0.8925	69930.5	46.5	0.00350062	2.94402	38.5	3419	139.155	0.409702
forced expiratory volume	EFO_0004314	34662886	Rare	Continuous	Respiratory	Additional	Forced expiratory volume in 1 second fev1 (3063)	0.726337	UKB	395451	34662886	5	140628,170691,57623,54507,7273	-1.1544	0.92	235261	11	0.0234132	4.41877	32	3328	124.75	1.026
diastolic blood pressure	EFO_0006336	34226706	Rare	Continuous	Cardiovascular	Additional	Diastolic blood pressure	1	UKB	422713	34226706	11	1621,80012,4093,152273,9351,56898,9938,3434,54461,54502,128611	-0.12057	0.936	76056	15	0.014027	10.053	50	1701	47.827	1.026
body mass index	EFO_0004340	27646141	Rare	Continuous	Anthropometric	Additional	BMI	0.864352	COPDGene	399	27646141	5	81575,10302,9843,11173,150	-1.57978	1.7975	52258	10	0.00600684	14.167	49	1398	9.9036	1.018
lipoprotein A measurement	EFO_0006925	28089252	Rare	Continuous	Lipid Measurement	Additional	Lipoprotein(a) measurement	0.959493	ARIC	1860	28089252	3	6581,8076,5340	-0.94558	0.975	51903	32	0.00218972	19.6423	34	1380	42.755	1.022
grip strength measurement	EFO_0006941	34662886	Rare	Continuous	Muscular	Additional	Hand grip strength right (47) measurement	0.886701	UKB	429316	34662886	6	7273,5066,10765,57634,197135,23112	0.683145	0.6685	203134	26	0.0263087	10.9776	54	3998	178.365	1.116
urate measurement	EFO_0004531	37262146	Rare	Continuous	Renal	Additional	URATE measurement	1	UKB	402384	37262146	29	116085,56606,5174,9429,5635,6557,6524,4036,1286,11136,3483,7498,4296,9071,2538,145957,1607,3645,5871,90,8867,22981,4224,3758,8216,5122,112609,54963,6509	-0.12959	1.0015	46389	16	0.00268681	4.16051	21	1703	60.6135	1.026
heel bone mineral density	EFO_0009270	34226706	Rare	Continuous	Skeletal	Additional	Bmd HEEL TSCORE	0.76434	UKB	445855	34226706	18	4041,54461,64388,23705,56955,1588,80067,1374,54850,114990,23166,22955,6694,54436,2139,135228,4038,121340	0.35203	0.849	60828	14.5	0.0180834	8.71311	51	1610	49.6105	1.026
HbA1c measurement	EFO_0004541	34226706	Rare	Continuous	Hematological	Additional	Biochemistry HbA1c measurement	0.93347	UKB	437749	34226706	34	57818,9780,56172,5589,5211,286,7036,81579,272,169026,2038,10347,343406,23495,5794,645,388931,6005,84126,5341,147138,5198,2766,83795,9429,26128,3651,391112,558,164656,154810,5078,22937,10019	0.0695585	1.022	29961.5	15	0.00509311	8.38747	51	1507.5	62.8285	1.026
systolic blood pressure	EFO_0006335	34226706	Rare	Continuous	Cardiovascular	Additional	Systolic blood pressure	1	UKB	422713	34226706	16	2669,81578,1621,80012,9351,6494,54461,152273,54620,140628,392,168455,6237,399909,5972,54502	-1.16539	1.0025	22314.5	17	0.0388224	14.2381	52.5	1701	49.328	1.026
glucose measurement	EFO_0004468	36809768	Rare	Continuous	Metabolic	Additional	Glucose	0.748396	UKB	359757	36809768	49	6514,57818,169026,11183,57405,115677,5871,5122,84226,11321,2740,63892,3630,26160,8890,8567,389840,83986,58498,54790,26086,55062,3767,56172,6833,3837,53,64599,169436,8518,3717,54832,147912,80267,83637,54942,8189,10051,2572,23051,7466,79966,51619,2696,79841,27434,4038,3626,6239	0.006258	0.887	42522	15	0.0109794	12.7355	53	1948	58.352	1.04467
IgF-1 measurement	EFO_0004627	36088354	Rare	Continuous	Endocrine	Additional	IGF-1 measurement	0.813291	UKB	181758	36088354	6	3483,3486,2688,2691,60676,7559	-0.580885	0.853	10181	16.5	0.0190881	7.93572	20	1083.5	21.377	0.730833
HDL cholesterol change measurement	EFO_0007805	37262146	Rare	Continuous	Lipid Measurement	Additional	Hdl_cholesterol measurement	0.916942	UKB	368755	37262146	42	19,3931,335,10062,116519,948,27329,5360,5140,23166,5346,10019,338,6427,345,5468,867,84699,81579,2590,4091,3990,23218,9388,8856,85441,1071,9817,54790,9619,84649,100128927,57678,5046,1582,84312,3039,123016,150483,3172,2342,558	0.0243668	0.9425	38244.5	26	0.0111445	9.80663	48	1362.5	46.78	1.026
neutrophil count	EFO_0004833	34662886	Rare	Continuous	Immunological	Additional	Neutrophil count (30140)	0.90756	UKB	418407	34662886	16	3717,10019,4353,6372,3579,1441,7852,54790,2920,11200,2782,9368,4763,23765,8698,673	0.03781	1.073	25732	30	0.00926161	10.7437	53.5	1407.5	37.5025	1.0235
phosphate measurement	EFO_0010968	34226706	Rare	Continuous	Metabolic	Additional	Biochemistry Phosphate	0.738303	UKB	400159	34226706	17	249,6694,142680,11227,56172,5167,23682,368,846,81579,83463,6569,325,8074,340024,11200,10019	0.045816	1.201	45700	27	0.00274324	3.8002	16	1471	42.48	1.026
mean corpuscular hemoglobin	EFO_0004527	34662886	Rare	Continuous	Hematological	Additional	Mean corpuscular haemoglobin (30050)	0.907894	UKB	419105	34662886	36	3043,2766,10661,164656,7037,7036,3040,8131,79733,5426,3313,79866,11200,9440,23451,63922,253725,51750,7015,1677,212,56997,2782,6241,23253,23456,5933,5073,6199,1874,56254,51327,4864,171023,6521,63967	0.078645	0.759	42023	22.5	0.0182197	12.5183	54	1894.5	66.709	1.026
HbA1c measurement	EFO_0004541	37262146	Rare	Continuous	Hematological	Additional	Glycated_haemoglobin_hba1c measurement	0.777625	UKB	401817	37262146	47	5871,5213,9780,2035,6708,3739,327,57818,19,2038,147138,5211,3931,164656,6927,6006,7036,2621,338,2993,286,79802,91937,6710,84699,1803,272,8925,5589,8639,64599,3172,6561,10519,5794,6007,23218,4763,51527,90,23230,3043,91039,2642,5198,4299,558	0.087664	0.777	41265	17	0.0115882	8.93272	52	2057	80.942	1.026
cystatin c measurement	EFO_0004617	34226706	Rare	Continuous	Renal	Additional	Biochemistry Cystatin C measurement	0.960716	UKB	437846	34226706	26	10019,142680,84952,27237,6569,9071,283450,1591,11136,4286,29842,128821,6654,54502,140628,345,6557,6526,2886,10725,10903,5739,7056,286256,4036,92359	-0.180025	1.0485	29565	14	0.00713474	9.80977	32	1512.5	47.9585	1.026
urate measurement	EFO_0004531	36809768	Rare	Continuous	Renal	Additional	URATE measurement	1	UKB	392869	36809768	197	116085,56606,9429,11183,9948,3626,4580,84226,126133,4296,3174,11321,92912,9379,51085,26160,9031,9066,1589,56955,51032,6239,1942,220963,4036,5331,3697,23166,64943,401262,26354,57159,3166,6787,6927,254102,6494,50801,55867,8884,5174,8431,3172,5310,126695,283234,116449,3798,80339,89792,89845,9092,23317,6789,5859,254187,10072,823,842,9073,27165,22823,6655,125,6524,6569,79026,5526,25923,3630,50999,2346…	0.18902	0.899	27558	14	0.00879822	12.6134	52	1610	60.388	1.026
eosinophil count	EFO_0004842	34662886	Rare	Continuous	Immunological	Additional	Eosinophil count (30150)	0.919753	UKB	418303	34662886	14	90865,54790,1439,8288,246,23765,10019,1053,1232,3568,345,6427,2782,8698	-0.5083	1.2335	28775	22	0.00746197	7.56712	32.5	1119	24.185	0.841042
monocyte count	EFO_0005091	34662886	Rare	Continuous	Immunological	Additional	30130_monocyte_count_inst_mean__rint	0.592364	UKB	418416	34662886	12	23765,23495,2322,4353,171023,9938,7852,729230,64333,4763,1053,8698	0.365785	0.9075	23644.5	24.5	0.00936314	7.10732	38	1832	63.24	1.026
platelet component distribution width	EFO_0007984	37262146	Rare	Continuous	Hematological	Additional	Platelet_distribution_width	0.915948	UKB	409922	37262146	51	81027,948,6427,116519,54790,140876,80739,4864,3717,63897,8328,27329,9909,23166,80005,2815,4023,7277,148932,81704,2812,117143,4091,57140,51294,5777,114786,51379,10788,79890,10066,2516,64781,51429,7171,392,163259,9124,1796,57666,5795,150468,11252,4778,6938,1848,23218,9703,8821,375033,2814	0.1779	0.8195	31008	15	0.0157042	11.2024	53	1644	53.257	1.026
glucose measurement	EFO_0004468	34226706	Rare	Continuous	Metabolic	Additional	Biochemistry Glucose	0.703189	UKB	400458	34226706	5	57818,56172,169026,83795,84826	0.087664	1.463	8709	9	0.0011257	0.224811	2	833	22.266	1.026
bilirubin measurement	EFO_0004570	37262146	Rare	Continuous	Hematological	Additional	Direct_bilirubin measurement	0.89293	UKB	342245	37262146	35	54658,54579,54659,54578,54577,54575,54576,10599,54657,3043,9970,6005,6521,1244,85302,6708,29974,286,10019,8856,8340,2035,8714,7516,164656,114548,56261,23166,26245,4633,3739,2217,7184,6710,5213	0.017838	0.936	45700	20	0.00460278	2.20141	10	1605	46.376	1.02537
coronary artery disease	EFO_0001645	28642624	Rare	Categorical	Cardiovascular	Additional	Coronary artery disease	1	PDAY	985	28642624	3	25806,65986,9706	-0.60445	0.766	64797	23	0.0342075	6.65969	53	2379	68.659	1.099
IgF-1 measurement	EFO_0004627	37262146	Rare	Continuous	Endocrine	Additional	IGF_1 measurement	0.808195	UKB	400675	37262146	42	3483,60676,3717,3480,2691,2693,2688,11180,23166,55576,3489,6755,10846,219409,5795,2538,10765,1109,7015,58986,949,57623,56999,79109,6603,58158,5140,23534,58499,80274,2965,2487,6045,23051,54676,55023,4481,54980,283455,158326,5159,1606	0.16928	0.8265	70549	17	0.0248327	7.86859	51.5	2108	61.9355	1.026
Alzheimer disease	MONDO_0004975	30255815	Rare	Categorical	Neurological	Additional	Alzheimer disease	1	ADNI	695	30255815	5	91828,7127,140901,79689,130827	-0.8631	1.107	36002	8	0.00580476	14.0925	40	1605	41.925	1.02
mean reticulocyte volume	EFO_0010701	34226706	Rare	Continuous	Hematological	Additional	Blood MEAN RETICULOCYTE VOL	0.82109	UKB	436944	34226706	36	343406,2993,286,57217,79866,759,345,79006,8877,896,6199,25914,645,6005,81442,2038,81448,6521,1890,540,5933,2120,159296,10058,222698,51727,124491,79591,283450,5198,23640,79671,2766,80262,8780,51171	-0.041713	1.0235	23641.5	13	0.00487769	10.3178	52.5	1242	34.7105	1.026
total blood protein measurement	EFO_0004536	37262146	Rare	Continuous	Metabolic	Additional	Total_protein measurement	0.811216	UKB	368534	37262146	26	2217,85302,23253,23166,608,23495,10788,23102,29886,2213,54453,57623,5345,8741,5289,9881,8973,8692,55667,22821,50615,8001,54855,7099,166929,10019	-0.239775	0.828	47784	12.5	0.0164315	10.351	53	1445	41.769	1.026
platelet count	EFO_0004309	31992710	Rare	Continuous	Hematological	Additional	Platelet count	1	UKB	50129	31992710	4	81027,4352,3674,2815	0.85318	1.022	11936.5	18.5	0.00217093	0.8336	4	1626.5	86.809	1.024
total cholesterol measurement	EFO_0004574	31367044	Rare	Continuous	Lipid Measurement	Additional	TOTCHOL measurement	0.827113	Finnish	19291	31367044	12	3949,338094,53345,255738,338,23025,348,10147,5473,9388,56242,5196	0.0804055	1.082	27099.5	25	0.00516146	3.85473	15.5	1431.5	49.504	0.9375
red cell distribution width	EFO_0009188	31992710	Rare	Continuous	Hematological	Additional	Red blood cell (erythrocyte) distribution width	0.789239	UKB	39306	31992710	3	3043,10661,10483	-1.4054	1.777	3931	15	0.00197621	22.9401	54	1089	25.146	1.025
c-reactive protein measurement	EFO_0004458	31367044	Rare	Continuous	Hepatic	Additional	CRP measurement	0.883004	Finnish	17927	31367044	4	348,1401,2538,3953	0.115375	1.141	8621.5	28	0.0074275	55.341	26	826.5	22.4565	0.978667
triglyceride measurement	EFO_0004530	36564505	Rare	Continuous	Lipid Measurement	Additional	Triglycerides	0.759514	TOPMed	200000	36564505	7	80781,345,5049,116519,348,335,337	0.069172	1.146	3366	39	0.00980722	112.322	16	954	26.901	0.911
alkaline phosphatase measurement	EFO_0004533	36809768	Rare	Continuous	Metabolic	Additional	Alkaline phosphatase measurement	1	UKB	393351	36809768	304	284358,2524,84224,169436,29989,249,2822,221037,432,284359,26291,3339,5909,6927,11183,6484,53345,147798,22981,5834,9856,9837,1548,4982,23587,11093,9750,85363,1463,127,84226,55630,11321,11094,94039,11182,57109,587,2064,57678,51473,1889,116443,1366,11181,94137,10948,2528,6835,57589,37,124997,85415,57523,9919,5345,59344,955,283358,23203,8890,26160,348,433,9700,4796,84881,84318,6838,80267,125,8647,510…	-0.016743	0.9575	32097	14	0.0061075	12.1352	53	1513.5	49.3465	1.026
lymphocyte count	EFO_0004587	34226706	Rare	Continuous	Immunological	Additional	Blood LYMPHOCYTE COUNT	0.952923	UKB	443762	34226706	38	8877,23495,11200,4683,10019,177,5341,9294,3107,56244,7297,54518,388931,79969,472,2794,1589,59307,3383,81696,9046,167465,4855,3574,27250,283450,1901,64135,374403,3689,80724,3120,51744,55619,7706,64147,121599,7916	0.31034	1.0125	31125.5	19.5	0.0079683	11.9278	52	1391.5	47.163	1.02083
low density lipoprotein cholesterol measurement	EFO_0004611	36280733	Rare	Continuous	Lipid Measurement	Additional	LDL-C	0.686403	Mixed	74962	36280733	12	348,3949,255738,338,23460,29881,64240,350,6580,345,85302,27156	0.226435	1.2035	34234.5	34	0.00156894	8.69306	11	2030.5	58.916	0.9605
HDL cholesterol change measurement	EFO_0007805	34662886	Rare	Continuous	Lipid Measurement	Additional	Hdl cholesterol (30760) measurement	0.870126	UKB	378175	34662886	25	345,19,949,1071,3990,5140,81579,9388,3717,4023,10019,27329,10062,3931,116519,5346,338,51129,948,55908,5468,335,6427,55532,84699	0.0090477	1.075	21922	31	0.00816304	12.0109	38	1323	40.521	1.026
crohn's disease	EFO_0000384	20549515	Rare	Categorical	Gastrointestinal	Additional	Crohn's disease	1	WTCCC	4686	20549515	9	149233,5734,64127,10665,91975,8927,441376,84619,130951	0.46499	0.937	39489	15	0.00254795	2.73487	15	1542	42.53	0.997
diastolic blood pressure	EFO_0006336	27980654	Rare	Continuous	Cardiovascular	Additional	Diastolic blood pressure	1	GAW19	1851	27980654	4	6462,54407,54816,23099	-0.0346395	0.649	26320	7.5	0.0723814	7.57616	53.5	1331.5	49.743	1.09183
forced expiratory volume	EFO_0004314	37262146	Rare	Continuous	Respiratory	Additional	Forced_expiratory_volume_in_1_second_fev1	0.70612	UKB	385013	37262146	24	9719,81794,57623,5654,55636,56981,115426,7273,84629,4864,256364,6526,55128,5046,3480,9146,91754,10226,54841,9611,2660,84948,4091,10818	-0.218925	0.6495	68339	22	0.03894	11.6067	54	2292	100.57	1.11485
systolic blood pressure	EFO_0006335	34662886	Rare	Continuous	Cardiovascular	Additional	Systolic blood pressure automated reading (4080)	0.731813	UKB	408149	34662886	4	81578,57623,9351,7273	-1.33805	1.009	270037	13	0.0262797	7.98244	46	3232.5	92.7655	1.03075
sex hormone-binding globulin measurement	EFO_0004696	34662886	Rare	Continuous	Endocrine	Additional	SHBG (30830) measurement	0.926371	UKB	374767	34662886	14	6462,9971,284114,81579,10462,3172,3171,54989,116840,4763,84938,91039,146754,6654	0.37136	0.767	35206.5	12.5	0.0140155	6.35449	48	1452	48.4885	1.05667
eosinophil count	EFO_0004842	30206357	Rare	Continuous	Immunological	Additional	Eosinophils percentage	0.835801	SLSJ	1214	30206357	3	65080,6470,140775	-0.34957	1.077	12763	25	0.00525575	21.4093	54	1393	40.964	1.026
HbA1c measurement	EFO_0004541	36809768	Rare	Continuous	Hematological	Additional	Glycated haemoglobin (HbA1c) measurement	0.761563	UKB	392479	36809768	317	3739,2539,6708,11322,2157,164656,391112,3421,5973,9780,286,169026,100132963,341567,3897,343406,147138,6005,63892,6904,391114,23075,23230,5213,5871,26086,79634,54869,10019,57818,3581,51168,11183,272,3717,945,6239,25893,56172,5552,6006,6789,6710,63891,2035,51619,6521,493901,389840,10162,6833,6633,2639,28988,5198,116985,2876,5211,221264,85413,121273,170370,3630,147339,64951,169436,56005,78994,1001,5…	0.19332	0.8735	28988	14	0.00853321	12.122	54	1581	56.635	1.026
total cholesterol measurement	EFO_0004574	36809768	Rare	Continuous	Lipid Measurement	Additional	Total Cholesterol measurement	1	UKB	393339	36809768	39	348,338,587,255738,23624,53345,3949,1463,9388,5817,728780,10087,134359,64241,11183,64240,23460,27329,343263,94039,256006,1071,2524,26762,23387,146894,3837,57678,84226,10019,169436,125931,4023,284612,11321,19,284358,6580,29881	0.0090477	1.06	36029	16	0.00274629	7.50994	25	1546	49.467	1.015
urate measurement	EFO_0004531	36088354	Rare	Continuous	Renal	Additional	URATE measurement	1	UKB	182537	36088354	5	56606,5174,126133,9429,116449	-1.113	1.308	141478	17	0.000927153	5.04277	35	1565	46.528	0.961
sex hormone-binding globulin measurement	EFO_0004696	34226706	Rare	Continuous	Endocrine	Additional	Biochemistry SHBG measurement	0.923829	UKB	397043	34226706	35	9971,81579,9513,254863,5265,3083,84938,3171,11183,2538,10462,147179,84461,283600,8711,7494,84699,9784,3294,54908,643664,26137,5066,1109,79670,29982,3000,4286,162417,84316,29974,25794,51225,57521,6154	-0.36071	1.048	19423	17	0.00548033	8.56269	50	1239	35.553	1.026
cystatin c measurement	EFO_0004617	34662886	Rare	Continuous	Renal	Additional	30720_cystatin_c_inst_mean__rint measurement	0.755786	UKB	412029	34662886	20	1471,10019,5310,142680,4036,3717,9071,84952,25865,54790,27237,6569,4286,4763,6526,10725,64599,11136,128821,140628	-0.2531	0.9625	44276	27	0.0179884	9.19565	50.5	1978.5	55.2915	1.02433
alkaline phosphatase measurement	EFO_0004533	37262146	Rare	Continuous	Metabolic	Additional	Alkaline_phosphatase measurement	0.991207	UKB	402875	37262146	47	249,2822,8647,283375,1889,8431,948,5310,338,5105,57678,432,4864,2217,3643,6487,55334,248,6555,2538,89866,121340,166929,79143,80267,57589,4091,8871,27440,5373,148867,10142,9321,10221,2494,57710,6526,55741,1244,94015,8600,79882,4982,6942,4547,57534,22904	0.16868	0.808	64626	20	0.0173854	10.3251	52	1623	54.419	1.026
HDL cholesterol change measurement	EFO_0007805	36088354	Rare	Continuous	Lipid Measurement	Additional	Hdl cholesterol (+1) measurement	0.859727	UKB	168042	36088354	3	3931,949,4023	-0.12284	0.71	65542	52	0.0173401	36.2348	54	1428	49.467	1.026
Alzheimer disease	MONDO_0004975	28539126	Rare	Categorical	Neurological	Additional	Alzheimer's disease	0.969215	ADNI	818	28539126	9	2176,64864,57537,11124,23461,4689,79890,84879,2802	0.1779	0.863	157802	18	0.0375569	12.5574	53	1979	66.85	1.026
bilirubin measurement	EFO_0004570	34226706	Rare	Continuous	Hematological	Additional	Biochemistry Total Bilirubin measurement	0.900861	UKB	436055	34226706	23	54658,339766,54578,10599,54579,79054,54575,54577,54659,9970,8527,7076,9780,53919,645,29974,54657,26137,10019,7036,55054,6295,5066	-0.064301	0.961	60393	17	0.00185601	1.05758	7	1605	46.445	1.008
low density lipoprotein cholesterol measurement	EFO_0004611	31367044	Rare	Continuous	Lipid Measurement	Additional	LDL-C measurement	0.84301	Finnish	12519	31367044	8	3949,338094,255738,53345,338,4153,5473,348	-0.0264515	1.2265	11701	43.5	0.00272531	3.07341	10.5	1305.5	43.108	0.78675
total blood protein measurement	EFO_0004536	34662886	Rare	Continuous	Metabolic	Additional	Total protein (30860) measurement	0.77767	UKB	377954	34662886	8	23495,85302,2217,23253,10788,23166,8741,608	-0.77391	0.929	30361.5	10.5	0.00355598	10.5752	53	1581.5	68.407	0.867812
triglyceride measurement	EFO_0004530	37262146	Rare	Continuous	Lipid Measurement	Additional	Triglycerides measurement	0.978465	UKB	402541	37262146	33	338,51129,345,53345,3643,84699,5346,2538,3931,3990,5360,2621,5447,10062,79786,3083,4091,11183,5105,19,10749,9684,948,4018,3145,85302,5468,22937,91937,5046,9330,372,2217	-0.41034	0.963	30643	22	0.0125554	16.8889	53	1491	45.518	1.026
platelet component distribution width	EFO_0007984	34662886	Rare	Continuous	Hematological	Additional	Platelet distribution width (30110)	0.894285	UKB	418994	34662886	29	81027,3717,171023,163259,81704,2811,54790,948,6427,345,9342,116519,10788,342618,9909,140876,5777,51807,8328,80301,23215,116154,51379,80005,117143,2812,11200,4864,811	0.32089	0.871	47687	18	0.0146822	10.7979	53	1398	46.641	1.026
IgF-1 measurement	EFO_0004627	34662886	Rare	Continuous	Endocrine	Additional	IGF 1 (30770) measurement	0.77401	UKB	409903	34662886	22	3483,145741,3486,60676,6755,3717,3480,95,2691,7559,126,2693,10846,55576,90864,23166,10765,5053,2244,3489,2538,50940	0.0108545	0.9155	17287.5	14.5	0.00542782	8.74163	26.5	1249	40.9455	1.026
monocyte count	EFO_0005091	34226706	Rare	Continuous	Immunological	Additional	Blood MONOCYTE COUNT	0.859173	UKB	443529	34226706	31	23765,23495,9938,9294,1053,5341,7916,55248,57501,729230,5698,9550,2650,121599,79890,6954,1238,5310,405,83483,177,54620,7357,146206,114990,8416,79825,115650,6184,29886,259173	0.066751	0.921	30539	13	0.00925766	10.5099	52	1329	41.795	1.025
lymphocyte count	EFO_0004587	34662886	Rare	Continuous	Immunological	Additional	Lymphocyte count (30120)	0.878406	UKB	418426	34662886	19	4851,3717,4615,23495,11200,8877,22821,10019,10235,7514,22904,7297,1106,5922,4794,64926,59307,23253,23451	-0.72048	0.848	46564	18	0.0248333	20.1372	54	2181	70.817	1.026
red cell distribution width	EFO_0009188	34662886	Rare	Continuous	Hematological	Additional	30070_red_blood_cell_erythrocyte_distribution_width_inst_mean__rint	0.54354	UKB	419168	34662886	34	5589,3043,10661,171023,3313,345,164656,3717,10723,2766,948,5426,23451,10483,1677,7037,327,2035,811,9780,6521,7036,6427,6829,150274,5933,949,23367,6610,23253,94103,23479,5794,80325	0.13278	0.8885	34386.5	18.5	0.0116376	31.6075	54	1919	77.303	1.04956
mean corpuscular hemoglobin	EFO_0004527	33257650	Rare	Continuous	Hematological	Additional	Mean corpuscular haemogliobin	0.89209	UKB	487409	33257650	15	8360,7738,10661,8335,8339,8294,170680,8364,3012,2766,8969,11200,11120,3007,3017	-2.6925	1.85	1594	10	0.00323925	3.62245	36	393	6.7147	1.026
platelet count	EFO_0004309	34226706	Rare	Continuous	Hematological	Additional	Blood PLATELET COUNT	0.939006	UKB	444866	34226706	45	10019,81027,2815,4352,10788,3674,23495,5794,1589,2811,150468,578,283450,4650,8328,7805,163259,7297,345,11200,342618,7076,63901,388931,991,83463,64780,948,7916,147687,9342,613227,81579,117286,2538,5341,5739,170680,8877,7036,9718,29886,3195,2120,1621	0.468325	0.971	18069	18	0.00231983	7.52217	38	1398	35.605	1.022
proteinuria	HP_0000093	GCST90250893	Common	Categorical	Renal	Initial	Proteinuria	1	other	1078	36399516	3	51084,7450,11173	0.21331	0.761	122207	19	0.00600684	40.9457	51	5061	143.69	1.02225
neutrophil count	EFO_0004833	GCST90002355	Common	Continuous	Immunological	Initial	Neutrophil count	1	Airwave|BBJ|BioME|BioME|BioME|CaPS|Estonia|Estonia|FHS|FINCAVAS|GERA|GERA|GERA|GERA|GERA|HANDLS|INTERVAL|JHS|MESA|MESA|MESA|MHIphase1|MHIphase2|SHIPNATREND|UKB|UKB|UKB|UKB|WHI	627215	32888493	200	284110,2920,9586,1021,1441,5329,55636,3579,8698,10581,56952,9487,29091,2646,28,7015,10767,221037,56623,81671,7704,114548,3394,6310,22856,167465,1615,63892,202243,8794,8476,80762,607,3676,56848,92370,200734,23786,9679,2322,9768,10320,81704,55002,10336,11138,5596,1265,3683,23139,5062,64123,6387,29957,57580,85464,6101,266655,4641,51085,375190,6239,80790,10493,1373,9744,29941,9658,113263,10390,55213,…	0.278725	0.687	92952	15	0.0334255	11.4327	53	1563	48.406	1.026
autism spectrum disorder	EFO_0003756	GCST007556	Common	Categorical	Psychiatric	Initial	Autism spectrum disorder	1		46350	30804558	20	55904,140733,374900,84830,8618,4137,5101,55857,284058,2589,100874028,8502,2550,3781,6251,23327,55568,51319,2103,2977	0.20612	0.683	226390	14	0.0573179	7.27445	50.5	1808	47.295	1.134
pulmonary tuberculosis	EFO_1000049	GCST90275073	Common	Categorical	Infection	Initial	Pulmonary tuberculosis	1	NR	2786	37009413	4	23040,5933,3909,4734	1.42205	0.748	216754	16.5	0.00997072	4.34708	44	3352.5	111.055	1.03912
pulmonary embolism	EFO_0003827	GCST90278093	Common	Categorical	Cardiovascular	Initial	Pulmonary embolism	1	other	9475	37076872	7	2169,80320,54715,28,8632,9223,10257	-0.36479	0.859	153699	15	0.0175349	4.19706	19	1166	46.355	1.026
gastroesophageal reflux disease	EFO_0003948	GCST90000514	Common	Categorical	Gastrointestinal	Initial	Gastroesophageal reflux disease	1	UKB	602604	34187846	20	8379,64116,56853,1630,3899,5137,2066,64771,2918,84435,22986,57578,85004,56252,23373,3097,11122,5530,104,5101	0.060764	0.4155	349763	14.5	0.0977978	5.69383	40.5	2468	64.076	1.1285
hypothyroidism	EFO_0004705	GCST90319320	Common	Categorical	Endocrine	Initial	Hypothyroidism	1	EB|FinnGen|UKBB	691986	39067062	67	6775,4026,60468,221178,7173,8635,114904,969,7038,10846,150280,10783,84159,7297,9744,8764,9159,2322,90355,126129,7098,10125,3633,53347,57661,3662,27161,8553,5878,10666,440574,5890,128178,4914,84071,23505,7042,23534,29941,921,3595,145508,57538,919,7133,3705,55647,22806,64771,2308,169792,2289,11177,4522,221937,57580,6721,63892,9736,5782,283234,3716,59338,814,337867,4772,28996	0.29607	0.664	99283	16	0.0290464	12.6117	53	2034	64.09	1.026
Barrett's esophagus	EFO_0000280	GCST90000515	Common	Categorical	Gastrointestinal	Initial	Barrett's esophagus	1	UKB|EAC	56429	34187846	3	151449,23373,7111	-1.117	0.594	98655	23	0.0559469	19.7368	53	1353	40.888	0.947
bacterial meningitis	EFO_1000831	GCST005010	Common	Categorical	Infection	Initial	Bacterial meningitis	1		83620	28928442	19	56934,1767,10725,288,8671,196951,5818,51167,155185,3784,776,9890,27065,8821,3084,375298,6536,9515,91522	0.4369	0.659	321490	22	0.0435776	4.26727	39	1494	64.506	1.125
endometriosis	EFO_0001065	GCST90018839	Common	Categorical	Reproductive	Initial	Endometriosis	1	BBJ|UKB|FinnGen	314532	34594039	5	80129,157313,9687,54361,389072	0.4564	0.694	127176	5	0.024185	3.25771	22	2152	73.767	1.023
Varicose veins	HP_0002619	GCST90018939	Common	Categorical	Cardiovascular	Initial	Varicose veins	1	BBJ|UKB|FinnGen	638428	34594039	29	54897,9780,1879,4773,51564,6919,8406,466,81606,84159,84910,395,2778,54714,7328,284086,1140,10365,8470,23400,81846,8603,219699,8751,81704,5606,5890,6345,5575	-0.084562	0.692	90294	16	0.0360925	15.9194	54	2079	71.706	1.054
mean corpuscular hemoglobin concentration	EFO_0004528	GCST90002332	Common	Continuous	Hematological	Initial	Mean corpuscular hemoglobin concentration	1	Airwave|BBJ|BioME|CaPS|CHS|CHS|Estonia|Estonia|FHS|FINCAVAS|HANDLS|INTERVAL|JHS|MESA|MHIphase1|MHIphase2|RS|RS|RSI|SHIP|SHIPNATREND|UKB|WHI|YFS	642173	32888493	90	164656,10767,8347,286,6521,6708,3042,25893,7036,26284,388588,84717,10260,2766,3783,28,4650,6563,23585,23075,10347,3842,92140,5198,80724,3043,9775,6513,84988,23205,221687,2035,7332,26100,9839,254102,150274,5062,91748,54498,54726,64778,23230,7203,4778,1879,5693,2590,26065,51571,1950,57707,4363,55062,1029,11214,54810,64420,999,23200,4218,54926,220972,440275,3557,64755,10436,55553,221395,23331,9489,2…	0.11911	0.741	75587	16	0.0267035	14.5236	54	1565	55.748	1.02825
total lipids in small LDL	EFO_0022168	GCST90302097	Common	Continuous	Metabolic	Initial	Total lipids in small LDL	1	Multiple	136016	38448586	34	348,3949,255738,53345,64241,9415,8882,3250,8854,5265,19,2646,8701,23461,126695,85440,29881,3482,55219,6484,57523,144108,85363,7629,675,350,7227,5468,1742,54520,160897,9103,28983,54899	0.24891	0.912	50141	20	0.00710639	11.4075	52	1654	61.411	1.026
total lipids in IDL	EFO_0022161	GCST90301981	Common	Continuous	Metabolic	Initial	Total lipids in IDL	1	Multiple	136016	38448586	31	348,255738,9415,23383,64241,85440,23460,9785,29881,3482,8882,126695,19,55219,84310,6484,1071,85363,350,5265,144108,28983,9388,675,7227,84875,57523,23301,29941,8647,2646	0.41727	0.815	44492	19	0.00768025	11.2621	52	2022	74.129	1.026
spondylosis	MONDO_0002253	GCST012616	Common	Categorical	Skeletal	Initial	Spondylosis	1		13850	33332786	10	654,112885,6660,9922,1602,64131,285489,440279,391475,2909	-1.05126	0.5005	262410	15.5	0.0763352	3.5055	40	1784.5	68.3805	1.0552
bipolar disorder	MONDO_0004985	GCST012465	Common	Categorical	Psychiatric	Initial	Bipolar disorder	1		413466	34002096	41	775,11120,9415,221981,55193,288,7511,6789,22941,10014,6671,11317,8379,5339,55690,108,84162,57519,51678,2286,5045,8451,3745,6196,89,6137,23635,9885,9455,2903,253782,7067,23345,4482,64919,284110,26011,6326,91584,783,51780	0.1433	0.467	145392	20	0.089911	9.86937	54	2329	84.973	1.116
multiple sclerosis	MONDO_0005301	GCST001198	Common	Categorical	Neurological	Initial	Multiple sclerosis	1		26621	21833088	38	23274,965,7813,100287898,7132,8740,54806,942,3559,11262,6774,57727,55765,51300,10892,27120,79970,5594,57178,10461,84769,10538,3575,6565,60468,6198,4126,140685,10301,10055,55892,11140,80762,115352,6239,23228,55501,115701	0.075948	0.74	65777	18	0.0201434	8.76277	53	1787	42.25	1.0255
pain	EFO_0003843	GCST90281295	Common	Categorical	Pain	Initial	Pain	1	other	352	37146008	3	51575,7048,6457	0.043943	0.854	87771	14	0.0183567	13.2318	53	1671	50.224	1.138
body fat percentage	EFO_0007800	GCST90020232	Common	Continuous	Anthropometric	Initial	Body fat percentage	1	UKB	442278	33980691	130	79068,10658,57188,203238,5468,23017,10903,2696,390598,9671,22837,55596,64116,2186,7227,80726,5184,26289,10207,7916,57497,27143,158038,115,9320,100101267,55118,54796,176,131034,27247,55705,55690,55534,57578,10144,10642,9866,104,11137,64839,5314,9837,64901,1806,84619,111,85464,27327,399979,26053,57521,50,6886,83851,1871,55959,7187,5137,79890,9637,55858,253559,3777,26,406,9863,219402,2175,23211,5086…	0.2031	0.6425	136729	11	0.0474502	9.84427	53	2110.5	67.364	1.08558
autoimmune thyroid disease	EFO_0006812	GCST90454273	Common	Categorical	Immunological	Initial	Autoimmune thyroid disease	1	UKB	376871	37002690	25	1493,6775,60468,114904,2322,221178,10125,29121,7173,3661,30009,7038,3633,64135,10846,23533,10666,8764,2065,64599,2534,87178,6760,1524,5862	0.37633	0.695	77472	19	0.0290464	7.91986	45	1989	64.09	0.947
duodenal ulcer	EFO_0004607	GCST90270932	Common	Categorical	Gastrointestinal	Initial	Duodenal ulcer	1	BBJ|ToMMo|UKB|FinnGen	884325	38036781	14	23548,28,2778,2122,2776,2678,79840,219931,23228,10699,863,164714,26207,4987	0.160905	0.817	96931.5	16	0.0117967	8.62004	52.5	1107	40.2765	1.01536
mean reticulocyte volume	EFO_0010701	GCST90025975	Common	Continuous	Hematological	Initial	Mean reticulocyte volume	1	UKB	436944	34226706	14	6708,6005,79866,5933,23240,645,8877,759,345,790,1874,57217,2120,7023	-0.13047	0.7435	30056.5	18.5	0.0164866	10.5678	50.5	1300.5	39.7205	1.026
otitis media	EFO_0004992	GCST90090962	Common	Categorical	EarNoseThroat	Initial	Otitis media	1	NR	391	33693626	7	114781,23228,2908,80321,84878,57507,54715	0.50778	0.311	157581	11	0.11956	8.38723	54	1765	58.965	1.13125
chronic obstructive pulmonary disease	EFO_0000341	GCST90399695	Common	Categorical	Respiratory	Initial	Chronic obstructive pulmonary disease	1	BBJ|BioMe|BioVU|CCPM|CKB|EB|FinnGen|G&H|GS:SFHS|HUNT|Lifelines|MGBB|MGI|TWB|UCLA|UKB	1392366	36777996	8	1137,3117,8550,1548,60312,3360,348,79875	-0.232137	0.8565	47693.5	20	0.0141719	9.2939	47	1266.5	44.1975	0.981429
osteoporosis	EFO_0003882	GCST90018887	Common	Categorical	Skeletal	Initial	Osteoporosis	1	BBJ|UKB|FinnGen	667227	34594039	8	51384,23109,84870,4041,55553,8312,7979,64093	0.29829	0.6755	108747	15.5	0.0428156	12.4942	42	1721	44.2525	1.105
obsessive-compulsive disorder	EFO_0004242	GCST007208	Common	Categorical	Psychiatric	Initial	Obsessive-compulsive disorder	1		9870	30456828	7	57143,64582,4008,2895,51293,114791,5144	-0.28164	0.843	134905	16	0.0043609	7.91598	53	1724	51.923	1.05382
total lipids in medium VLDL	EFO_0022153	GCST90302063	Common	Continuous	Metabolic	Initial	Total lipids in medium VLDL	1	Multiple	136016	38448586	21	8882,2646,53345,85440,146894,2590,3107,22837,6597,221035,4299,8567,286046,84870,84243,201625,5184,196,54622,144347,64241	0.092531	0.827	118494	11	0.0191081	9.98522	54	1380	50.699	1.059
glaucoma	MONDO_0005041	GCST90018852	Common	Categorical	Opthamological	Initial	Glaucoma	1	BBJ|UKB|FinnGen	662330	34594039	15	4010,8522,4016,60312,64778,144100,253559,10873,4026,80114,221981,1301,54828,8997,23365	-0.17216	0.541	288000	11	0.0863372	7.89319	50	2255	87.81	1.134
chronic kidney disease	EFO_0003884	GCST008064	Common	Categorical	Renal	Initial	Chronic kidney disease	1		625219	31152163	26	204474,51422,256764,10806,57619,2628,6569,4772,1601,6582,23185,10636,80179,1373,8395,55244,283116,84456,84902,10287,383,85004,29842,23136,6711,84665	0.131825	0.775	118810	17.5	0.024141	9.11214	51	1692	60.7085	1.026
Mitral valve prolapse	HP_0001634	GCST90096803	Common	Categorical	Cardiovascular	Initial	Mitral valve prolapse	1	FHS|MGBB|MVP|UKB	439533	35245370	5	9531,6711,6311,282996,6910	0.24417	0.319	156191	39	0.117151	18.6567	54	3313	95.696	1.13525
lung cancer	MONDO_0008903	GCST90018875	Common	Categorical	Neoplasm	Initial	Lung cancer	1	BBJ|UKB|FinnGen	671529	34594039	4	7015,1138,143187,5893	0.72645	0.909	60119	24.5	0.0107776	2.41287	28.5	873.5	44.4035	0.860333
back pain	HP_0003418	GCST90245851	Common	Categorical	Pain	Initial	Back pain	1	UKB|CHARGE	453862	30747904	15	6660,116328,9469,5654,64771,8817,54932,282973,1630,7148,83594,6988,4684,64116,80155	-0.16615	0.674	116315	18	0.0191423	8.50733	52	1378	44.097	1.11933
breast cancer	MONDO_0007254	GCST90011804	Common	Categorical	Neoplasm	Initial	Breast cancer	1	UKB|GERA	428231	32887889	31	152110,57591,2099,79068,8028,124359,1879,5890,166968,84319,3174,5083,348980,57178,79915,23331,83734,196951,595,4905,11101,55603,11086,440193,23095,10903,129080,23612,54900,92747,23414	0.083924	0.609	218984	13	0.0417215	6.5563	51	1523	52.532	1.05
melanoma	EFO_0000756	GCST90011809	Common	Categorical	Neoplasm	Initial	Melanoma	1	UKB|GERA	417127	32887889	19	92822,22913,128869,4507,6687,51151,7299,81037,4600,8398,7157,54901,4948,6733,2915,196,140685,160140,4289	-0.5122	0.737	117884	15	0.0121182	10.5963	54	1589	53.605	1.026
anxiety disorder	EFO_0006788	GCST90451691	Common	Categorical	Psychiatric	Initial	Anxiety disorder	1	AllofUs|FinnGen|iPSYCH|MVP|PGC|UKB	1266780	39294497	5	53942,3694,54664,23359,5079	-0.3302	0.813	200999	17	0.034206	3.19219	19	1620	40.01	1.13756
epilepsy	EFO_0000474	GCST012370	Common	Categorical	Neurological	Initial	Epilepsy	1		9793	33913524	5	23316,8315,217,22895,80018	0.43133	0.639	82107	18	0.0552387	11.5262	54	2053	81.775	1.134
meningitis	MONDO_0021108	GCST90276150	Common	Categorical	Infection	Initial	Meningitis	1	CROATIA-KORCULA|CROATIA-SPLIT|CROATIA-VIS	4624	37108169	6	6444,3707,49855,5954,473,777	-0.463225	0.5625	496048	14	0.0861705	19.2889	54	2693	76.6195	1.138
psoriasis	EFO_0000676	GCST90435379	Common	Categorical	Dermatological	Initial	Psoriasis	1	FinnGen|EB|UKB	925649	38763176	4	84629,3566,6091,10584	-0.682933	0.7295	115814	24	0.023184	20.1814	52.5	3309	94.906	0.94025
irritable bowel syndrome	EFO_0000555	GCST90016564	Common	Categorical	Gastrointestinal	Initial	Irritable bowel syndrome	1	UKB|TwinGene|GERA|MayoGC|EGCUT|HUNT|Lifelines|MGI|other	486601	34741163	4	5253,7916,4684,23348	0.127605	0.3255	198100	11.5	0.20485	29.3898	53.5	3963	161.315	1.08675
Vertigo	HP_0002321	GCST90085927	Common	Categorical	Neurological	Initial	Vertigo	1	deCode|UKB|FinnGen|Other	942613	34620984	47	7644,340990,283310,7007,57574,731220,29102,5271,824,2915,23637,64072,81558,55313,442117,4869,653567,10653,137868,375449,89845,2674,1804,54549,57103,84869,7982,54806,10777,81624,6840,22998,10006,79834,81551,23201,6482,84888,8618,157869,158219,283129,151647,5588,221711,22999,116931	-0.0071719	0.767	146505	9	0.0286272	8.30733	49	1606	55.869	1.09814
basal cell carcinoma	EFO_0004193	GCST90013410	Common	Categorical	Neoplasm	Initial	Basal cell carcinoma	1	UKB	392871	33549134	37	5119,55920,7053,81037,841,22913,26166,7299,27086,7157,3852,51151,54796,3117,2036,60468,65986,11116,54504,7015,1545,4026,55691,84501,283234,22904,1520,122953,100130988,7421,4345,54849,64759,51168,23221,140901,55770	-0.69368	0.765	53544	16	0.0301108	13.849	53	1590	53.605	1.026
diastolic blood pressure	EFO_0006336	GCST90310295	Common	Continuous	Cardiovascular	Initial	Diastolic blood pressure	1	ICBP|UKB|MVP|BioVU	1028980	38689001	576	6311,1185,57139,64116,143872,128611,3643,490,54897,91012,22978,55553,4046,54986,7482,10806,57480,4846,183,389,22834,84316,81846,5136,23075,255743,6494,285025,84890,51422,1800,1456,2982,2201,80315,9531,898,134359,9351,5314,783,79628,4650,5493,2028,51312,253461,6541,10335,55105,7145,776,3221,26579,23269,59343,79875,63976,11077,121006,646962,7323,2122,4836,7042,51564,4194,57546,64641,10846,23236,865…	0.070331	0.633	121107	15	0.0428237	11.0381	53	1785	60.146	1.06192
lung adenocarcinoma	EFO_0000571	GCST90297563	Common	Categorical	Neoplasm	Initial	Lung adenocarcinoma	1	FLCCA|ILCCO|other|NR	109071	37236969	3	92345,6439,64762	-0.25026	0.846	56817	13	0.0824091	7.41389	52	1146	50.826	1.04183
thyroid cancer	MONDO_0002108	GCST90399737	Common	Categorical	Neoplasm	Initial	Thyroid cancer	1	BBJ|BioMe|BioVU|CCPM|CKB|DECODE|EB|FinnGen|HUNT|MGBB|MGI|QSKIN|UKB	1620354	36777996	4	3084,64097,7015,80003	-0.138105	0.7295	294581	25	0.0452526	2.40723	35.5	2682.5	77.0855	1.05833
insomnia	EFO_0004698	GCST90131901	Common	Categorical	Psychiatric	Initial	Insomnia	1	UKB|23andMe	2365010	35835914	511	4211,10562,257194,5045,140688,64116,93986,54542,6925,57605,23196,491,55206,117283,114781,6299,2775,54927,57113,254359,339479,6622,23007,10125,388135,2890,23264,5371,5101,4836,197335,5138,200942,1630,387893,92017,10293,8079,389421,89,283455,23613,100526737,64067,53942,5334,80816,81624,6688,3831,130940,1946,22986,57477,55024,266727,5079,6405,57504,339834,3710,83989,113026,221935,5253,8028,22871,226…	0.10317	0.677	121003	13	0.0441971	7.99368	51	1665	54.779	1.10587
schizophrenia	MONDO_0005090	GCST90128471	Common	Categorical	Psychiatric	Initial	Schizophrenia	1	multiple	175799	35396580	469	8379,5045,10198,64116,3697,7444,9162,203062,55626,9628,57688,783,389084,26051,1143,488,26251,9344,22864,23368,8911,83943,10274,3661,91752,9839,64219,2823,4978,1316,665,4665,6733,6925,9472,26010,90952,55206,10000,55964,25797,9651,23113,22905,51678,152330,57476,4750,4325,84978,2903,56924,9420,55068,284058,83857,1806,23293,9892,9779,23228,4124,55215,776,473,3745,10336,124540,11141,89944,8452,64919,2…	-0.072127	0.628	155776	14	0.0557669	8.65987	52	1911	60.226	1.10067
renal cell carcinoma	EFO_0000681	GCST90319855	Common	Categorical	Neoplasm	Initial	Renal cell carcinoma	1	SUPER-RCC-Nx|KoGES	4423	38200428	20	26032,140733,57521,83478,23108,23263,57731,8495,9627,10783,8110,219578,374470,25966,157922,23426,80790,2960,51422,53353	-0.101674	0.6095	262670	12	0.0468896	8.97391	51.5	2014.5	77.2225	1.0461
basophil count	EFO_0005090	GCST90002296	Common	Continuous	Immunological	Initial	Basophil count	1	Airwave|BBJ|BioME|CaPS|Estonia|Estonia|FHS|FINCAVAS|HANDLS|INTERVAL|JHS|MESA|MHIphase1|MHIphase2|SHIPNATREND|UKB|WHI	577663	32888493	69	5029,2078,1053,51185,115727,8826,7791,4299,9586,5929,284805,2131,399939,3092,54518,58513,5000,2029,79895,3579,9679,79966,861,51291,2215,7529,8794,10320,5728,113263,10581,2528,3575,2322,3676,29125,4363,604,11113,945,8477,22856,57707,90459,4055,2308,4144,29091,7704,5062,825,5329,23199,3717,60468,51196,105371893,51530,5922,206358,6583,79890,23569,9559,30008,54838,421,23495,948	0.15551	0.81	76999.5	16	0.0231887	10.5889	53	1310	44.837	1.026
benign prostatic hyperplasia	EFO_0000284	GCST008169	Common	Categorical	Reproductive	Initial	Benign prostatic hyperplasia	1		10419	30988330	4	8224,23025,2729,79071	0.42547	0.416	136491	20	0.084564	7.49316	33.5	1602.5	48.368	1.0935
red cell distribution width	EFO_0009188	GCST90002372	Common	Continuous	Hematological	Initial	Red cell distribution width	1	Airwave|BioME|BioME|BioME|CaPS|FHS|GERA|GERA|GERA|GERA|GERA|HANDLS|INTERVAL|JHS|MHIphase1|MHIphase2|RS|RS|RSI|SHIP|SHIPNATREND|UKB|UKB|UKB|UKB|WHI	563352	32888493	204	8334,5693,10767,10723,26284,51251,25893,7037,55553,55466,7036,22818,348,91750,6006,5337,28,23250,6708,4642,493,140688,5524,53335,6453,665,948,92140,10171,6710,254102,145407,220972,90459,388588,92346,10036,11322,2590,286,284904,8882,6521,80007,3042,51312,7357,3842,55691,1870,374618,23645,51130,57609,11200,5891,51174,5933,10053,283450,23317,116444,7332,342618,23200,26112,2646,27236,3607,3098,51129,…	0.17508	0.7655	77429.5	15	0.0316949	13.3897	54	1534.5	51.1565	1.07356
strabismus	HP_0000486	GCST009247	Common	Categorical	Opthamological	Initial	Strabismus	1		66694	31073882	13	55666,5257,85320,64754,6444,56243,401145,1767,57096,84706,5789,64478,8618	-0.18254	0.677	477070	13	0.0171118	4.61722	42	3069	103.75	1.026
erectile dysfunction	EFO_0004234	GCST006956	Common	Categorical	Reproductive	Initial	Erectile dysfunction	1		223805	30583798	13	1012,4147,159963,9093,4774,253738,29951,24141,401494,56967,5194,56981,64131	-0.38325	0.774	137820	11	0.0146957	7.71368	50	1315	55.554	1.107
vitiligo	EFO_0004208	GCST90455548	Common	Categorical	Dermatological	Initial	Vitiligo	1	NR	13327	38286188	5	3710,85013,5771,91442,51684	0.082129	0.67	76209	32	0.0192171	10.7896	54	1110	33.429	1.13614
ulcerative colitis	EFO_0000729	GCST90018933	Common	Categorical	Gastrointestinal	Initial	Ulcerative colitis	1	BBJ|UKB|FinnGen	596621	34594039	9	2212,84629,3586,149233,2859,6097,150962,6585,1611	-0.12417	0.739	78649	11	0.0225896	4.00006	46	1123	34.693	0.8545
cardiovascular disease	EFO_0000319	GCST90446535	Common	Categorical	Cardiovascular	Initial	Cardiovascular disease	1	UKB	459138	37947095	26	4018,1952,348,6581,2242,8613,10933,255738,4846,6597,221692,11173,1282,2982,5819,56895,143872,5340,55013,344758,6582,1012,4670,1029,4023,8633	-0.377325	0.7135	93919	25	0.0198608	8.9431	50	1708.5	51.6785	1.026
heart failure	EFO_0003144	GCST90162626	Common	Categorical	Cardiovascular	Initial	Heart failure	1	UKB|PMB|eMERGE|BioMe|MyCode|FinnGen|other	1665481	36376295	17	79068,4018,1187,23293,9531,283450,1021,57602,100101267,6801,11124,4774,26249,463,4864,80816,783	0.32762	0.543	172976	22	0.0626513	8.83568	53	2343	79.157	1.04038
shoulder impingement syndrome	EFO_1001178	GCST90010423	Common	Categorical	Skeletal	Initial	Shoulder impingement syndrome	1	UKB	7252	32690583	5	9844,57568,1363,23236,25980	0.51228	0.412	232606	14	0.0772217	17.4423	53	1608	88.063	1.049
hyperthyroidism	EFO_0009189	GCST90319319	Common	Categorical	Endocrine	Initial	Hyperthyroidism	1	EB|FinnGen|UKB	743008	39067062	7	7253,440574,4026,3559,56981,60468,10125	0.37633	0.765	145418	14	0.0153643	4.20974	39	1728	61.438	1.03533
gastric ulcer	EFO_0009454	GCST90270931	Common	Categorical	Gastrointestinal	Initial	Gastric ulcer	1	BBJ|ToMMo|UKB|FinnGen	895890	38036781	8	5562,2778,23228,3728,28,2678,3651,2122	0.647355	0.5535	40865.5	24.5	0.0773262	9.1584	53	1211	52.557	1.07286
urolithiasis	MONDO_0024647	GCST90018935	Common	Categorical	Renal	Initial	Urolithiasis	1	BBJ|UKB|FinnGen	667072	34594039	19	160851,204474,2646,7021,8527,27156,256764,9429,57619,9071,145282,11112,55532,6582,157680,846,161882,3062,2037	0.082562	0.992	141478	17	0.0125742	2.95945	20	1755	50.699	1.02737
colorectal cancer	MONDO_0005575	GCST90018808	Common	Categorical	Neoplasm	Initial	Colorectal cancer	1	BBJ|UKB|FinnGen	637693	34594039	14	80018,26585,143187,57580,7015,357,6578,1284,5836,81928,3915,25853,85415,55553	0.84736	0.685	103038	21.5	0.0304175	10.2118	52.5	2459	81.775	1.0905
actinic keratosis	EFO_0002496	GCST90095184	Common	Categorical	Dermatological	Initial	Actinic keratosis	1	GERA	92240	35449187	8	51151,54849,22913,7299,8924,27086,3117,7227	-0.519825	0.831	116273	16.5	0.0473196	12.7287	52	1413	53.63	1.05539
stroke	EFO_0000712	GCST90399733	Common	Categorical	Cardiovascular	Initial	Stroke	1	BBJ|BioMe|BioVU|CCPM|EB|FinnGen|G&H|GS:SFHS|HUNT|Lifelines|MGBB|MGI|QSKIN|TWB|UCLA|UKB	1370901	36777996	5	217,5139,1282,9644,1785	-0.37307	0.376	158239	21	0.0883497	52.5689	53	2607	92.866	1.026
urticaria	EFO_0005531	GCST90018936	Common	Categorical	Immunological	Initial	Urticaria	1	BBJ|UKB|FinnGen	656032	34594039	3	148823,6786,64499	0.9542	1.803	70632	6	0.0124925	15.5271	36	826	7.9852	0.851
dementia	MONDO_0001627	GCST90449022	Common	Categorical	Neurological	Initial	Dementia	1	3C|AGES|ARIC|ASPREE|CHS|FVG|FHS|GR@CE|Apulia|HKOS|HUNT|MEMENTO|MYHAT|ROSMAP|RS|ADGC|UKB|other|SALSA	524852	39046104	155	64231,23607,1378,1636,164781,83449,64097,2324,5601,51112,5071,5579,23118,123041,2898,2992,3775,375686,55714,4600,146691,140733,5742,4133,5340,6814,28232,27241,55260,9229,463,203238,148641,2962,10347,23064,84498,1282,4784,440275,102,64759,6305,131034,1794,6196,4781,23362,306,1232,7464,5793,6000,121256,118430,153020,8495,10098,257019,23012,9197,1761,7092,5587,50807,6446,238,3720,221336,83473,26059,…	0.057916	0.714	158239	14	0.0271162	9.14628	50	1779	66.176	1.07311
systolic blood pressure	EFO_0006335	GCST90310294	Common	Continuous	Cardiovascular	Initial	Systolic blood pressure	1	ICBP|UKB|MVP|BioVU	1028980	38689001	670	1185,22978,783,5045,4046,57139,6311,3643,9570,64116,7482,91012,55553,51196,6494,183,83478,10428,81846,255743,51422,58489,5076,3767,2201,2122,8943,4846,6517,1879,23075,776,59269,4792,7148,64641,5493,8881,389,11060,6541,27327,152273,57158,93166,1021,79944,65220,4650,9457,23414,140685,7145,4140,9351,79783,54622,10801,2959,1385,23263,23371,84301,7525,7015,4289,221692,79987,204474,144100,84316,22834,8…	0.057033	0.638	120532	15	0.0442565	12.3516	53	1767	60.225	1.06192
hypertension	EFO_0000537	GCST90446531	Common	Categorical	Cardiovascular	Initial	Hypertension	1	UKB	459138	37947095	78	143872,1185,57139,4836,783,490,22978,4883,3643,51196,3090,4046,284498,2122,58489,4905,64641,3070,23075,3693,6311,79628,115,183,5420,440275,6625,57480,11060,64116,6259,25921,83478,4846,90993,57580,54897,7482,27327,8516,10335,152485,10979,51422,81846,51012,8189,8821,5139,1021,255743,79944,717,4881,283489,23316,23177,2982,1398,63976,23464,134957,23279,286205,2765,23587,407977,152273,9905,3080,84871,…	0.0891485	0.6525	121107	18.5	0.0366969	11.011	52	2045.5	65.428	1.0755
cervical cancer	MONDO_0002974	GCST90011816	Common	Categorical	Neoplasm	Initial	Cervical cancer	1	UKB|GERA	416913	32887889	5	5089,100507679,3118,7916,79591	0.88716	0.765	17056	8	0.0341686	17.8845	54	1333	42.483	1.018
allergic rhinitis	EFO_0005854	GCST009719	Common	Categorical	Immunological	Initial	Allergic rhinitis	1		258688	31361310	12	728294,4088,132612,23274,8826,2139,5334,919,2207,246,3696,6311	0.094061	0.643	103805	20.5	0.0456448	10.3467	51	1826	57.279	1.137
carpal tunnel syndrome	EFO_0004143	GCST90018813	Common	Categorical	Neurological	Initial	Carpal tunnel syndrome	1	BBJ|UKB|FinnGen	658927	34594039	6	81794,170691,27291,27143,2202,23093	0.299385	0.8195	150130	8.5	0.00961539	11.881	52.5	2367	109.731	1.0256
cholecystitis	HP_0001082	GCST90018818	Common	Categorical	Gastrointestinal	Initial	Cholecystitis	1	BBJ|UKB|FinnGen	641364	34594039	9	5244,7104,987,6822,6927,3172,158219,2646,252969	-0.15613	1.138	28697	17	0.00207674	2.95945	10	1423	52.573	1.026
cholelithiasis	EFO_0004799	GCST90018819	Common	Categorical	Gastrointestinal	Initial	Cholelithiasis	1	BBJ|UKB|FinnGen	665111	34594039	26	64241,7104,3172,987,5244,6822,2646,5265,6927,221035,158219,55107,9516,8189,10430,6928,80339,57619,6555,79068,25953,23112,157680,23677,221955,11015	-0.156705	1.069	76103	17	0.0127821	6.76746	50	1506	57.3395	1.03319
crohn's disease	EFO_0000384	GCST90446792	Common	Categorical	Gastrointestinal	Initial	Crohn's disease	1	NR	367592	37156999	98	64127,57178,2859,84629,6774,345611,22904,5771,4088,2581,283463,253461,1997,3586,22806,8809,3460,150962,11262,2646,64167,163486,8844,80762,26040,55765,54901,958,91869,639,63892,9844,64116,9516,3676,81619,4026,5334,51174,375686,84870,6203,5788,27,1810,283450,1611,9180,3083,221895,3559,28,7297,60468,84072,150280,374900,143162,128611,1398,81704,6097,8454,30008,253430,441151,79705,285761,55612,1788,70…	0.104383	0.698	97320	15	0.0276894	8.40469	53	1604	51.5765	1.054
androgenetic alopecia	EFO_0004191	GCST90257014	Common	Categorical	Other	Initial	Androgenetic alopecia	1	NR	421	35754308	3	4978,84131,56916	-0.090035	0.531	83681	5	0.0788049	5.36264	51	2116	36.935	1.138
psoriasis vulgaris	EFO_1001494	GCST90018907	Common	Categorical	Dermatological	Initial	Psoriasis vulgaris	1	BBJ|UKB|FinnGen	655669	34594039	4	10318,7297,117289,864	0.334855	0.662	62493.5	24.5	0.0520481	22.1272	44	1693.5	59.683	1.005
inguinal hernia	HP_0000023	GCST90018868	Common	Categorical	Muscular	Initial	Inguinal hernia	1	BBJ|UKB|FinnGen	623807	34594039	8	2202,51352,8406,10283,83716,26059,54796,122042	-0.210495	0.6735	86185.5	11.5	0.0168856	9.60849	43	1482	67.983	1.138
rheumatoid arthritis	EFO_0000685	GCST90018910	Common	Categorical	Immunological	Initial	Rheumatoid arthritis	1	BBJ|UKB|FinnGen	595872	34594039	11	1235,79722,6775,4794,9145,4772,7332,1432,10320,84159,7297	0.39099	0.564	94759	28	0.0569029	9.76339	54	1269	49.065	1.053
interstitial lung disease	EFO_0004244	GCST90018863	Common	Categorical	Respiratory	Initial	Interstitial lung disease	1	BBJ|UKB|FinnGen	647847	34594039	5	7015,54908,1832,54920,54886	0.52948	0.593	45391	14	0.0734137	4.7426	44	1447	71.046	1.04075
retinal detachment	EFO_0005773	GCST90018911	Common	Categorical	Opthamological	Initial	Retinal detachment	1	BBJ|UKB|FinnGen	647323	34594039	3	120114,169044,5959	-0.20742	1.005	325806	9	0.0024607	3.09435	21	4881	186.85	1.026
frozen shoulder	EFO_1000941	GCST90000513	Common	Categorical	Skeletal	Initial	Frozen shoulder	1	UKB|FinnGen	627998	34111113	3	7477,4323,11214	-0.98769	0.362	56796	49	0.0868557	19.7905	53	1630	66.213	1.04175
chronic lymphocytic leukemia	EFO_0000095	GCST90027053	Common	Categorical	Neoplasm	Initial	Chronic lymphocytic leukemia	1	UKB	272843	34290314	24	57476,3662,4088,351,5167,23761,27010,158326,11262,3882,11196,79068,343099,128387,29088,1804,346517,402569,116832,3112,4160,81930,9001,375449	-0.03937	0.9515	81821	11.5	0.00623709	6.27127	39	1452.5	46.944	1.05169
total lipids in large HDL	EFO_0022189	GCST90302001	Common	Continuous	Metabolic	Initial	Total lipids in large HDL	1	Multiple	136016	38448586	28	8854,4023,9415,348,146894,51129,51085,10062,57572,949,22837,57678,57610,23499,2646,19,64757,54887,23042,7227,84870,83892,3117,7332,220972,23161,4018,168537	0.26493	0.71	74480.5	15.5	0.0182394	17.0786	53	1471	55.721	1.054
total lipids in small VLDL	EFO_0022148	GCST90302110	Common	Continuous	Metabolic	Initial	Total lipids in small VLDL	1	Multiple	136016	38448586	25	8882,2646,348,85440,53345,51129,146894,1952,255738,2590,1643,4299,22837,126695,64241,9785,84870,29881,2621,388323,19,196,2222,201625,84922	0.063051	0.815	26845	17	0.0126947	9.98522	52	1878	58.606	1.015
acute pancreatitis	EFO_1000652	GCST90255375	Common	Categorical	Endocrine	Initial	Acute pancreatitis	1	UKB|FinnGen|EB	855309	36736436	4	64241,54830,79589,202374	-1.28414	1.243	93114	12	0.0037954	2.51242	25.5	1110	58.091	1.0815
malaria	EFO_0001068	GCST90274860	Common	Categorical	Infection	Initial	Malaria	1	other	1103	36752565	4	53832,23245,11188,11141	-0.24365	0.488	518584	18	0.0646322	3.83201	40.5	2285.5	133.85	1.09146
hepatitis	HP_0012115	GCST90276149	Common	Categorical	Infection	Initial	Hepatitis	1	CROATIA-KORCULA|CROATIA-SPLIT|CROATIA-VIS	4624	37108169	4	50863,130940,23047,7050	0.17988	0.495	238624	7	0.0768901	9.91725	44	1211.5	46.6365	1.13369
Headache	HP_0002315	GCST90029067	Common	Categorical	Neurological	Initial	Headache	1	Taiwan	13906	34404248	6	7049,1523,337876,5577,55733,23012	-0.046385	0.6705	254080	14.5	0.0526744	18.0639	53	1974.5	56.7255	1.102
prostate cancer	MONDO_0008315	GCST90274713	Common	Categorical	Neoplasm	Initial	Prostate cancer	1	ELLIPSE|iCOGS|PEGASUS_Pca|BPC3|ProHealth|UKB|FinnGen|BioMe|BioVU|eMERGE|PLCO|MVP|AAPC|GPS|CA UG Study|NCI-MD|JAPC|BBJ|LAPC|other	944762	37945903	201	6928,4477,354,10481,221895,3856,7015,222546,3655,219931,22853,60678,63892,10611,54847,151449,55275,56731,50636,22834,81603,1107,26575,27173,51043,79954,10979,357,166824,79083,57666,26205,56159,27244,8813,6899,389136,4650,63876,8751,7113,395,8495,3625,1488,7157,57646,57178,253461,54801,1513,55055,3619,257397,56946,25777,23112,29841,64759,5890,27348,143888,57082,91522,10301,54906,54908,23139,23094,…	0.087758	0.709	97159	15	0.0396243	11.5317	53	1643.5	55.9325	1.0531
whole-brain volume	EFO_0005089	GCST000891	Common	Continuous	Neurological	Initial	Whole-brain volume	1		963	21116278	3	8029,8701,157807	0.24173	0.756	358800	21	0.00562671	0.868104	14	10872	385.13	1.026
platelet count	EFO_0004309	GCST90002361	Common	Continuous	Hematological	Initial	Platelet count	1	Airwave|BBJ|BioME|BioME|BioME|CaPS|CHNS|CHS|CHS|Estonia|Estonia|FHS|FINCAVAS|GERA|GERA|GERA|GERA|GERA|HANDLS|INTERVAL|JHS|MESA|MESA|MESA|MHIphase1|MHIphase2|RS|RS|RSI|SHIP|SHIPNATREND|UKB|UKB|UKB|UKB|WHI|YFS	721201	32888493	292	50650,10767,221037,148823,60626,5781,7066,8328,30845,7171,57551,26052,80305,91768,22818,10788,342618,55711,9911,10257,55604,2646,57140,5339,1201,81027,1029,9927,7168,283349,10954,6006,5890,11252,11329,11176,9779,57130,23293,7704,10109,54855,54879,23199,5899,2113,196740,1373,3480,3659,2938,161882,164656,80762,948,6764,79774,2078,375033,2812,81704,5978,4815,57609,23495,81,9727,9734,2590,3842,4084,2…	0.20933	0.655	92513.5	16	0.041076	13.8839	54	1581	53.151	1.06767
gastritis	EFO_0000217	GCST002638	Common	Categorical	Gastrointestinal	Initial	Gastritis	1		8738	25317112	4	56934,7373,11140,27085	0.4931	0.6775	205263	12	0.0334223	23.0475	42.5	1926	53.625	1.08958
seborrheic dermatitis	EFO_1000764	GCST005655	Common	Categorical	Dermatological	Initial	Seborrheic dermatitis	1		4050	29203360	6	375449,222223,2913,84629,59343,166336	-0.160591	0.5245	201859	7.5	0.0920698	9.99159	52	2721.5	82.447	1.11125
lymphocyte count	EFO_0004587	GCST90002320	Common	Continuous	Immunological	Initial	Lymphocyte count	1	Airwave|BBJ|BioME|CaPS|Estonia|Estonia|FHS|FINCAVAS|GERA|GERA|GERA|HANDLS|INTERVAL|JHS|MESA|MHIphase1|MHIphase2|RS|RS|RSI|SHIPNATREND|UKB|WHI	643370	32888493	225	6311,969,29072,3575,165324,1029,8826,4126,10767,63892,55843,23526,57707,27086,79966,7332,5937,64005,23169,1027,841,3298,23492,6708,23236,10055,152100,196740,409,7597,4063,3559,1524,2646,128611,25816,7187,23495,23108,60468,9555,23264,3662,4792,253461,129685,118429,5341,50650,8807,3190,387893,286,1997,493,84159,84166,111,146206,4690,256227,23550,7185,132720,1950,7091,51571,9780,31,221895,285513,262…	0.17401	0.698	85134	17	0.0343717	11.843	53	1608	53.1	1.0484
hypertrophic cardiomyopathy	EFO_0000538	GCST012101	Common	Categorical	Cardiovascular	Initial	Hypertrophic cardiomyopathy	1		50266	33495597	7	9531,80206,27129,1026,5578,143187,64778	0.28026	0.595	362091	29	0.0290491	15.854	54	1728	40.707	1.1268
alopecia areata	EFO_0004192	GCST90428476	Common	Categorical	Immunological	Initial	Alopecia areata	1	CMUH	8575	37752970	3	133584,143458,3117	0.093409	1.033	207071	11	0.00280726	9.71479	46	979	30.416	1.12057
chronic pain	HP_0012532	GCST012125	Common	Categorical	Pain	Initial	Chronic pain	1		473	33685280	3	23254,5588,2070	0.41731	0.571	291614	14	0.0538512	3.78967	36	1820	75.865	1.138
severe aplastic anemia	EFO_0006927	GCST009734	Common	Categorical	Hematological	Initial	Severe aplastic anemia	1		1755	32004448	3	3115,79698,94240	-0.079891	1.473	105883	4	0.000887905	5.26097	50	603	26.844	0.595
platelet aggregation	GO_0070527	GCST000693	Common	Continuous	Hematological	Initial	Platelet aggregation	1		3991	20526338	5	375033,83643,10335,137868,3784	-1.6252	1.051	203027	9	0.00634446	19.1943	52	1494	69.155	1.026
hearing loss	EFO_0004238	GCST90132906	Common	Categorical	EarNoseThroat	Initial	Hearing loss	1	GHS|MDC-CC|BioMe|UKB|FinnGen	595246	35661827	32	24149,64283,113730,7299,11078,286676,60313,8871,7275,2070,6711,22795,23187,54536,64072,9892,2887,1742,84159,83892,5048,155006,5747,7739,64699,132,4008,79068,256714,1299,360200,5597	-0.0692315	0.6645	101313	14.5	0.0219521	12.655	52.5	2042.5	67.2635	1.04419
pneumonia	EFO_0003106	GCST90027159	Common	Categorical	Infection	Initial	Pneumonia	1	UKB|FinnGen	550375	34340725	8	3658,1138,85441,40,283149,221061,56341,5090	-0.234347	0.4175	111834	18	0.107157	8.29302	50	1788.5	58.7645	1.09025
squamous cell carcinoma	EFO_0000707	GCST008872	Common	Categorical	Neoplasm	Initial	Squamous cell carcinoma	1		635331	31174203	14	3662,4157,7299,51151,4948,4026,9919,675,84062,60468,29123,3852,7227,8924	-0.24173	0.693	129068	18.5	0.032607	8.91088	48.5	2031.5	61.6175	1.0248
periodontitis	EFO_0000649	GCST006486	Common	Categorical	Skeletal	Initial	Periodontitis	1		12591	30218097	3	8778,30811,11164	0.41331	0.976	30561	8	0.039497	9.38778	38.5	1656	35.164	1.026
reticulocyte count	EFO_0007986	GCST90025972	Common	Continuous	Hematological	Initial	Reticulocyte count	1	UKB	437291	34226706	21	5313,8877,6005,6708,2766,8780,9780,388931,645,286,759,342618,5140,83483,9351,10788,9180,64420,55466,6521,2038	0.23158	1.006	33316	16	0.00605239	5.56584	39	1678	53.689	1.026
dilated cardiomyopathy	EFO_0000407	GCST011210	Common	Categorical	Cardiovascular	Initial	Dilated cardiomyopathy	1		402844	33495596	5	9531,7709,2318,4828,80206	-0.059675	0.538	28868	20	0.0607824	20.677	54	2337	76.584	1.066
multiple myeloma	EFO_0001378	GCST90451657	Common	Categorical	Neoplasm	Initial	Multiple myeloma	1	SNMB|B58C|NBBS|GMMG|HNR|DBDS|MRC|PRACTICAL|BCAC|CGEMS|deCODE|UKB|B-PROOF|NR|other	377127	39103364	20	8701,23492,1838,23495,54535,54480,151827,9474,1029,4782,57580,22936,10365,4601,55159,80012,64092,153241,3662,675	-0.148365	0.8755	77727.5	13.5	0.0181118	10.046	54	1590.5	56.1415	1.05727
sarcoidosis	MONDO_0019338	GCST90018918	Common	Categorical	Immunological	Initial	Sarcoidosis	1	BBJ|UKB|FinnGen	664560	34594039	4	311,3119,400757,150864	-0.229155	1.46	94735.5	12.5	0.00137399	22.6056	53	1197	22.1595	0.91815
tuberculosis	MONDO_0018076	GCST90454455	Common	Categorical	Infection	Initial	Tuberculosis	1	ITHGC	33689	38224499	3	158399,8495,10428	0.086571	1.1	139805	7	0.0279958	10.8702	54	1069	33.862	1.026
dysphagia	HP_0002015	GCST002995	Common	Categorical	Muscular	Initial	Dysphagia	1		555	26116289	5	1400,128866,29994,9764,153657	0.14276	0.44	66448	6	0.0644877	19.2386	54	1146	52.217	1.03467
mean corpuscular hemoglobin	EFO_0004527	GCST90002326	Common	Continuous	Hematological	Initial	Mean corpuscular hemoglobin	1	Airwave|BBJ|BioME|CaPS|Estonia|Estonia|FHS|FINCAVAS|HANDLS|INTERVAL|JHS|MESA|MHIphase1|MHIphase2|RS|RS|RSI|SHIP|SHIPNATREND|UKB|WHI|YFS	630125	32888493	214	7037,10171,64599,8131,10767,84717,7263,10260,147339,545,55731,10320,2766,220972,25793,3098,92521,7015,84747,9911,23039,8031,6911,51312,26100,596,83855,4299,91748,23228,754,8140,25893,7018,1870,160140,6521,94239,22978,11030,28,6240,8660,5292,8850,29982,84941,9230,999,9839,10541,145282,5926,1373,51218,9792,4208,92140,23460,374618,7764,5295,80339,29125,64795,7398,54498,4524,64093,6708,63976,115286,2…	0.067009	0.678	70380	16	0.0455013	14.2126	54	1496	49.065	1.06475
ankylosing spondylitis	EFO_0003898	GCST007844	Common	Categorical	Skeletal	Initial	Ankylosing spondylitis	1		3004	30946743	8	3106,9101,4210,51752,4843,355,22856,754	0.030835	0.9025	45526.5	32	0.00771943	13.2916	54	2104.5	61.3835	0.856125
diverticular disease	EFO_0009959	GCST90301393	Common	Categorical	Gastrointestinal	Initial	Diverticular disease	1	UKB|FinnGen|BioVU	454768	37492107	82	55843,148641,57512,728215,222234,55100,83716,2006,28,116931,6281,783,797,11060,256158,123591,1292,658,5125,7145,1140,26051,79109,10283,131965,9637,8292,55107,11344,63895,9644,55083,64105,23085,64399,7227,80790,3206,55007,60312,4052,81532,65059,59338,23787,5592,84619,25855,23140,6091,196740,25777,161835,686,800,8028,3720,23387,392617,10071,4166,23293,80210,4661,28966,256764,8398,10951,1730,5784,39…	0.040818	0.726	173254	12	0.0321428	9.57112	52	1696.5	64.304	1.0415
panic disorder	EFO_0004262	GCST000320	Common	Categorical	Psychiatric	Initial	Panic disorder	1		400	19165232	6	57101,5317,54549,57658,2917,27242	-0.201355	0.579	194217	21	0.0390986	11.569	22.5	2484.5	79.301	1.054
Umbilical hernia	HP_0001537	GCST90027170	Common	Categorical	Muscular	Initial	Umbilical hernia	1		275546	34382107	4	342184,643136,800,89795	0.33844	0.6225	327824	13	0.0752848	2.24288	30	2696	87.314	0.919893
kidney cancer	MONDO_0002367	GCST90320054	Common	Categorical	Neoplasm	Initial	Kidney cancer	1	UKB|FinnGen|BBJ	864690	38671320	53	8110,2034,8379,26579,2887,207,472,3663,3784,7015,129080,23341,7428,3619,25902,54962,8795,255919,9839,4648,9185,50861,2177,285231,160140,340024,23464,140685,83660,11030,7157,8028,3709,4036,51460,3643,29781,5663,949,53349,8650,6540,8943,10891,7029,2762,81615,25913,1742,9156,197021,23331,8850	0.268115	0.7215	93030	18	0.0400256	8.69966	54	1684	66.9985	1.026
osteoarthritis	MONDO_0005178	GCST90134284	Common	Categorical	Skeletal	Initial	Osteoarthritis	1	UKBB | MVP	2421870	36411363	17	1780,7039,2202,8738,23293,55024,7040,2765,406,7884,1302,8347,9910,10180,286046,11280,8814	0.10556	0.682	110614	18	0.0403476	4.967	49	1313	66.288	1.0596
chickenpox	EFO_0007204	GCST004999	Common	Categorical	Infection	Initial	Chickenpox	1		123751	28928442	13	80352,205327,9315,5243,55016,26010,27130,55809,220164,5521,4482,80223,100507679	0.20318	0.841	210306	8	0.0296255	6.74245	51	1373	40.294	1.03367
goiter	EFO_0004283	GCST90018853	Common	Categorical	Endocrine	Initial	Goiter	1	BBJ|UKB|FinnGen	633436	34594039	7	196951,3643,832,3705,51105,6299,4774	0.44515	0.556	179406	27	0.154858	15.1186	54	1315	35.834	1.13717
emphysema	EFO_0000464	GCST90027902	Common	Categorical	Respiratory	Initial	Emphysema	1	Other	548	34404834	5	10464,11278,3760,1016,2199	0.099417	0.737	234328	13	0.0450433	5.37376	51	1674	41.007	1.137
atrial fibrillation	EFO_0000275	GCST90204201	Common	Categorical	Cardiovascular	Initial	Atrial fibrillation	1	BBJ|AFGen|HUNT|deCODE|DiscovEHR|MGI|UKB|FINNGEN	2339188	36653681	86	463,9148,857,23066,23177,84909,26010,9472,89797,221656,3781,387119,3752,1026,7456,83938,79658,64395,221035,23039,5318,3797,8082,54897,845,7068,1607,817,8110,26018,6123,6310,2042,3757,51807,4624,23036,3480,27145,152002,10418,5747,4092,6586,84700,28965,29915,4137,85449,2066,8022,5523,23150,22955,2702,9586,23353,282996,57178,1021,84660,79741,132660,9948,64710,29998,4629,4772,23013,11278,222256,55777…	-0.077572	0.6415	159841	15	0.0545231	10.2587	52	1905.5	66.588	1.04925
otosclerosis	EFO_0004213	GCST90129575	Common	Categorical	Skeletal	Initial	Otosclerosis	1	FinnGen|UKB|EB	864702	36653343	25	4054,4140,5649,117283,8464,64682,84441,10301,10507,57580,1786,7040,4088,135228,2139,80206,1435,79834,5396,9057,4345,401145,1807,26037,4123	0.193433	0.5925	136731	18	0.0373198	11.9182	53	2270	61.6395	1.026
rheumatic fever	EFO_1001160	GCST005018	Common	Categorical	Infection	Initial	Rheumatic fever	1		89191	28928442	15	11221,9353,340168,993,5789,9312,5649,55790,4437,9794,153768,57626,6263,10160,55799	-0.035068	0.489	363570	19	0.0595821	5.5703	42	2736	73.093	1.134
monocyte count	EFO_0005091	GCST90002344	Common	Continuous	Immunological	Initial	Monocyte count	1	Airwave|BBJ|BioME|CaPS|Estonia|Estonia|FHS|FINCAVAS|GERA|GERA|GERA|HANDLS|INTERVAL|JHS|MESA|MHIphase1|MHIphase2|RS|RS|RSI|SHIPNATREND|UKB|WHI	639696	32888493	190	27439,3676,3394,6184,2322,597,2029,1021,3106,4069,91662,5159,1053,3783,79966,56952,29091,4055,1524,53944,55289,23495,10767,596,896,4046,2651,85464,10673,7227,23236,1240,3822,6239,2859,9862,8698,11072,79722,4026,221395,79890,2113,9150,23293,5922,10581,10109,30845,115,5293,111,54855,55248,6513,2077,8844,10260,129080,2078,3626,11177,3570,5878,196740,55213,9586,164668,7791,54838,84166,79865,10326,232…	0.16375	0.692	77829	15	0.0337699	11.7019	53	1386	44.952	1.036
coronary artery disease	EFO_0001645	GCST90132305	Common	Categorical	Cardiovascular	Initial	Coronary artery disease	1	MVP|UKB|CARDIoGRAMplusC4D|BBJ	1077578	35915156	35	6764,201292,6934,23245,4983,3672,483,3705,64839,80339,4734,137682,55111,10493,161882,4481,727,163227,6444,10795,25778,9924,2122,1774,8224,6935,728621,6101,65268,8728,4012,163486,51535,6238,80114	-0.16387	0.771	179406	15	0.0210439	7.89319	52	1600	57.887	1.049
psoriatic arthritis	EFO_0003778	GCST90243956	Common	Categorical	Dermatological	Initial	Psoriatic arthritis	1	UKB|UKHLS	26351	35507331	8	400757,10318,7297,6584,6773,4843,864,7128	0.598605	0.662	36921.5	30.5	0.0311465	19.3887	53	2103.5	79.763	1.0225
Bell's palsy	EFO_0007167	GCST011354	Common	Categorical	Muscular	Initial	Bell's palsy	1		1016234	33602968	21	84619,118812,10160,6875,2066,2138,6092,5915,27185,3778,10207,1769,54946,4661,7798,84628,64778,9500,64927,722,4257	0.397795	0.597	262117	16	0.034345	7.66101	50	2255	73.4765	1.0545
aortic stenosis	EFO_0000266	GCST90276156	Common	Categorical	Cardiovascular	Initial	Aortic stenosis	1	BioVU|deCODE|GERA|MD|Penn|UKB|Umea|NR	653867	37038246	9	4018,249,124491,5396,1952,26084,10592,51272,3146	-0.13786	0.861	69013	20	0.0110991	14.2858	52	1476	55.067	1.126
total lipids in large LDL	EFO_0022163	GCST90302013	Common	Continuous	Metabolic	Initial	Total lipids in large LDL	1	Multiple	136016	38448586	30	348,255738,8854,9415,23383,64241,9785,8701,23460,85440,29881,19,5265,8882,3482,126695,55219,6484,85363,2646,144108,350,675,7227,57523,84310,28983,10444,9388,160897	0.35715	0.809	47316.5	18	0.00874373	10.4423	52	1860	61.7815	1.026
peripheral vascular disease	EFO_0003875	GCST90086137	Common	Categorical	Cardiovascular	Initial	Peripheral vascular disease	1	GERA	56637	33893285	3	2153,28,79096	-0.17749	0.997	74637	13	0.00833096	9.92956	40	954	44.251	1.026
angina pectoris	EFO_0003913	GCST90018793	Common	Categorical	Cardiovascular	Initial	Angina pectoris	1	BBJ|UKB|FinnGen	630096	34594039	29	4018,221692,80018,11173,8613,2677,348,338,2242,55785,255738,2982,254102,7040,3570,1284,10428,23293,8633,254065,2273,1012,65065,9785,2250,9749,55603,23410,23365	-0.3145	0.752	82107	18	0.023416	10.1198	53	1791	81.775	1.026
rhegmatogenous retinal detachment	EFO_0005240	GCST001966	Common	Categorical	Opthamological	Initial	Rhegmatogenous retinal detachment	1		2820	23585552	3	29956,6760,9079	-0.25489	0.474	74964	20	0.103617	33.2382	54	1140	56.366	1.138
Myopia	HP_0000545	GCST90134549	Common	Categorical	Opthamological	Initial	Myopia	1	UKB	64268	35841873	33	3908,56479,54715,29095,3778,79698,5923,8170,143162,50940,1604,83882,652,80114,92949,4642,2202,153020,388336,2893,92211,53981,7434,59269,55243,7477,253461,118429,4645,2904,55297,255394,9472	0.021062	0.707	322850	13	0.0336847	4.99873	36	2010	68.433	1.09217
tinnitus	HP_0000360	GCST90448242	Common	Categorical	EarNoseThroat	Initial	Tinnitus	1	UKB	134837	39543288	10	24149,23112,1301,337867,7047,4355,286046,2915,10743,55024	-0.64655	0.592	209068	10	0.0945383	4.23385	34	2538	73.859	1.0425
sick sinus syndrome	MONDO_0001823	GCST90225551	Common	Categorical	EarNoseThroat	Initial	Sick sinus syndrome	1	deCODE|CHB|UKB|other	937235	36282123	5	3856,463,7273,6336,285025	-0.02473	0.79	220380	25	0.00793729	5.97871	5	5878	164.32	1.02783
total lipids in large VLDL	EFO_0022175	GCST90302025	Common	Continuous	Metabolic	Initial	Total lipids in large VLDL	1	Multiple	136016	38448586	23	8882,2646,4018,51085,53345,338,51129,85440,146894,2590,22837,3107,26762,221035,4299,286046,201625,54622,8567,5184,8854,144347,196	-0.34716	0.884	132793	16	0.0176376	9.31632	52	1446	54.131	1.011
asthma	MONDO_0004979	GCST90399687	Common	Categorical	Respiratory	Initial	Asthma	1	BBJ|BioMe|BioVU|CCPM|CKB|DECODE|EB|FinnGen|G&H|GS:SFHS|HUNT|Lifelines|MGBB|MGI|QSKIN|TWB|UCLA|UKB	1800785	36777996	52	728294,4088,60468,23274,6095,6778,3566,80762,2720,5890,7096,940,4026,2207,221895,54806,919,134,25816,6777,2122,7008,51564,943,222256,64324,864,8398,5017,50514,3559,3570,7037,79718,5195,5796,2592,10335,9644,60678,8942,79899,596,7103,970,221002,79813,818,54464,84316,8379,2543	0.066655	0.6335	103283	21.5	0.0300889	11.662	53	1454	46.2245	1.026
dental caries	EFO_0003819	GCST001786	Common	Categorical	Skeletal	Initial	Dental caries	1		7443	23259602	12	6196,1033,9508,163404,91653,54847,340273,148198,56911,1468,323,79611	-0.07101	1.027	151418	10	0.0131405	4.3282	39.5	1727.5	63.5945	1.02733
uterine prolapse	EFO_1001864	GCST90018937	Common	Categorical	Reproductive	Initial	Uterine prolapse	1	BBJ|UKB|FinnGen	317583	34594039	5	54361,51352,151449,11343,10714	0.63595	0.597	65321	21	0.0543969	3.25771	22	1156	26.87	1.053
gout	EFO_0004274	GCST90399702	Common	Categorical	Skeletal	Initial	Gout	1	BBJ|BioMe|BioVU|CCPM|CKB|EB|FinnGen|G&H|GS:SFHS|HUNT|MGBB|MGI|TWB|UCLA|UKB	1485233	36777996	12	5311,2646,6568,217,80339,51460,220963,3626,51085,4036,54537,8289	0.22211	0.792	60393.5	17.5	0.00624557	7.87035	45	1810.5	55.4045	1.0205
systemic lupus erythematosus	MONDO_0007915	GCST90435418	Common	Categorical	Infection	Initial	Systemic lupus erythematosus	1	CMUH|BBJ	40808	38724181	8	6775,3663,7461,100505989,7292,122618,9501,640	-0.30582	0.99	97116.5	15.5	0.0131885	4.3387	39	1314	52.001	1.02175
celiac disease	EFO_0001060	GCST000612	Common	Categorical	Immunological	Initial	Celiac disease	1		15283	20190752	23	4026,84162,6311,1232,2113,150962,5771,60468,57178,23308,79258,29851,57514,5341,116028,4774,9844,150223,23150,919,55892,10301,7473	0.3483	0.618	132043	14	0.041236	7.95309	52	1219	48.242	1.09133
diffuse large b-cell lymphoma	EFO_0000403	GCST002636	Common	Categorical	Neoplasm	Initial	Diffuse large B cell lymphoma	0.991719		11523	25261932	3	3106,64411,942	0.39967	0.598	28829	31	0.0201434	13.5235	53	1069	23.674	0.2138
urinary albumin to creatinine ratio	EFO_0007778	GCST008790	Common	Continuous	Renal	Initial	Urinary albumin-to-creatinine ratio	0.990265		564257	31511532	30	8029,9784,1373,2628,54922,130026,10818,4306,7301,57619,83938,4634,1286,54622,54535,80267,84961,26053,81846,54897,8974,4926,10283,23166,55636,9960,779,10867,64215,1800	0.43776	0.661	129652	14.5	0.0272624	11.3698	52	2116	74.225	1.10933
eosinophil count	EFO_0004842	GCST90002302	Common	Continuous	Immunological	Initial	Eosinophil counts	0.986836	Airwave|BBJ|BioME|CaPS|Estonia|Estonia|FHS|FINCAVAS|HANDLS|INTERVAL|JHS|MESA|MHIphase1|MHIphase2|SHIPNATREND|UKB|WHI	583850	32888493	181	5781,8809,861,246,23274,10865,10767,728294,596,80762,1021,2029,1053,1902,8061,54518,2308,23185,8328,2720,55770,51676,8794,3566,5468,161882,5728,22834,55809,4026,337867,59269,81858,6821,23308,23526,57511,6778,3635,3716,4345,4088,10320,2687,151056,50514,11180,79890,549,343099,5293,9683,9415,940,84969,3656,29015,1859,651746,196,10318,84166,23765,5465,11262,200734,7090,115727,10636,10301,3663,6238,14…	0.052599	0.704	88607	16.5	0.031067	10.7307	53	1412	49.065	1.026
Sjogren syndrome	EFO_0000699	GCST004061	Common	Categorical	Immunological	Initial	Sjögren's syndrome	0.984989		4161	28076899	4	3663,6775,5649,10725	0.783905	0.3895	144216	26.5	0.100316	7.60427	50	3310	119.429	1.12921
pathological myopia	EFO_0004207	GCST001712	Common	Categorical	Opthamological	Initial	Myopia (pathological)	0.979541		1251	23049088	23	1665,389432,26974,89795,9745,57706,5799,2313,6424,5371,10579,6733,654,5789,57521,90459,2272,1770,53942,2626,1108,10753,19	-0.18506	0.593	228857	18	0.0537983	7.50408	52	2331	84.211	1.082
juvenile idiopathic arthritis	EFO_0002609	GCST90239777	Common	Categorical	Skeletal	Initial	Arthritis (juvenile idiopathic)	0.976726	NR	10495	35347896	14	55120,151242,4086,55022,10451,26266,145873,261734,3908,399,644168,3781,23048,7332	0.049704	0.8425	105914	18.5	0.0133022	6.68924	46.5	1113.5	38.697	1.1255
Parkinson disease	MONDO_0005180	GCST90308590	Common	Categorical	Neurological	Initial	Parkinson's disease	0.970499	FinnGen|23andMe|NR	2525730	38155330	76	6622,84286,55870,4905,56922,9026,4137,114134,683,6014,10457,401145,3707,79993,6456,22997,2580,57568,1272,22915,2643,11169,7203,2534,1508,8516,9448,22987,83666,1740,81615,27303,10336,1182,116843,817,201176,116931,64236,5318,254251,83990,149095,4000,120892,9969,57545,1859,3674,55833,56928,64127,8674,145282,10654,22823,57605,2194,51447,5290,85366,27074,950,3839,9779,196383,9701,7473,57619,9879,9487,…	0.19209	0.7215	94862	19	0.0321956	15.3038	54	1842.5	60.795	1.0331
lumbar disc degeneration	EFO_0004994	GCST001687	Common	Categorical	Skeletal	Initial	Disc degeneration (lumbar)	0.970365		4683	22993228	10	5071,64478,10082,5214,219736,9091,57799,79784,55207,346007	-0.524995	0.8155	96870.5	17.5	0.0238657	12.1494	46	1878	60.959	1.0125
Alzheimer disease	MONDO_0004975	GCST90444373	Common	Categorical	Neurological	Initial	Alzheimer's disease	0.969215	ADGC|ADSP|UKB|FinnGen|MVP	1152284	39250132	6	84679,4534,139378,79649,55609,4281			110326	12.5	0.145997	6.04771	49	2196.5		1.082
BMI-adjusted waist-hip ratio	EFO_0007788	GCST90025996	Common	Continuous	Anthropometric	Initial	Waist-to-hip ratio adjusted for BMI	0.968749	UKB	458349	34226706	3	5140,5346,84883	-2.5147	1.201	34711	20	0.00111347	10.8237	47	1569	40.521	1.026
gestational diabetes	EFO_0004593	GCST90239750	Common	Categorical	Endocrine	Initial	Gestational diabetes mellitus	0.966867	ALSPAC|ANDIS|BOTS|DECODE|EB|ERF|EGCUT|NFBC|SNUHDS|UKB|VIVA	358736	35220425	7	4544,6934,54901,80201,2646,10644,116985	0.16825	0.643	108530	20	0.0189323	5.41461	42	1725	59.764	1.0858
platelet component distribution width	EFO_0007984	GCST90025961	Common	Continuous	Hematological	Initial	Platelet distribution width	0.966636	UKB	445262	34226706	21	81027,2815,81704,163259,5341,3674,342618,2811,345,80301,8328,116519,117143,10788,79987,23199,159296,11200,4864,375033,84168	0.32089	0.809	26119	18	0.00867761	6.20461	39	1398	48.395	1.026
cholesteryl esters to total lipids in medium LDL percentage	EFO_0022252	GCST90269718	Common	Continuous	Lipid Measurement	Initial	Cholesteryl esters to total lipids in medium LDL percentage (UKB data field 23621)	0.963948	UKB	88329	36764567	15	338,4023,85440,2646,51085,51129,57794,3482,22837,9388,146894,350,53345,3083,4299	0.25463	0.884	42644	17	0.00816304	9.98522	47	1938	56.083	0.959
cholesteryl esters to total lipids in small LDL percentage	EFO_0022255	GCST90269723	Common	Continuous	Lipid Measurement	Initial	Cholesteryl esters to total lipids in small LDL percentage (UKB data field 23626)	0.963825	UKB	88329	36764567	15	348,8882,85440,338,63935,53345,51085,9388,51129,10452,3083,22837,5340,8435,1209	0.063051	0.815	21049	17	0.0176376	9.98522	52	1569	66.434	1.011
cholesteryl esters to total lipids in large LDL percentage	EFO_0022249	GCST90269713	Common	Continuous	Lipid Measurement	Initial	Cholesteryl esters to total lipids in large LDL percentage (UKB data field 23616)	0.963413	UKB	88329	36764567	16	348,338,8854,8882,51085,2646,1952,3931,53345,19,84166,85440,4018,158219,221037,3083	-0.0298945	0.733	36996.5	20	0.0174889	8.55497	49.5	2216.5	65.5605	0.974
cholesteryl esters to total lipids in small HDL percentage	EFO_0022254	GCST90269743	Common	Continuous	Lipid Measurement	Initial	Cholesteryl esters to total lipids in small HDL percentage (UKB data field 23646)	0.963382	UKB	88329	36764567	13	8854,348,8882,85440,4018,51129,5360,51085,9388,1952,4299,6927,102	-0.13786	0.815	31349	25	0.0391555	13.036	52	1446	63.367	1.026
cholesteryl esters to total lipids in medium VLDL percentage	EFO_0022253	GCST90269693	Common	Continuous	Lipid Measurement	Initial	Cholesteryl esters to total lipids in medium VLDL percentage (UKB data field 23596)	0.963294	UKB	88329	36764567	28	5819,8882,10452,4023,51085,2646,4018,63925,146894,1952,3949,23460,85440,22837,221037,350,8854,51426,80790,2590,5340,10221,10963,29958,84870,6002,144347,84310	-0.053927	0.783	64367.5	17	0.0192273	13.1304	52.5	1694	67.748	1.026
cholesteryl esters to total lipids in large HDL percentage	EFO_0022248	GCST90269733	Common	Continuous	Lipid Measurement	Initial	Cholesteryl esters to total lipids in large HDL percentage (UKB data field 23636)	0.96288	UKB	88329	36764567	25	8882,4023,51129,51085,85440,4018,9415,7158,22837,9688,146894,1952,8854,9114,4299,8567,144347,134359,80790,5681,6854,3626,5331,340665,10144	0.052906	0.71	65542	16	0.0271644	13.1201	53	1593	62.059	1.026
cholesteryl esters to total lipids in very large VLDL percentage	EFO_0022258	GCST90269683	Common	Continuous	Lipid Measurement	Initial	Cholesteryl esters to total lipids in very large VLDL percentage (UKB data field 23586)	0.96276	UKB	87620	36764567	22	348,8882,4023,51085,2646,255738,28,51129,350,1952,85440,23460,4018,22837,221037,3949,8854,146894,80790,1374,6580,10221	-0.0407115	1.058	43574	20.5	0.00816304	13.0781	49.5	1775	60.3325	1.0095
cholesteryl esters to total lipids in medium HDL percentage	EFO_0022251	GCST90269738	Common	Continuous	Lipid Measurement	Initial	Cholesteryl esters to total lipids in medium HDL percentage (UKB data field 23641)	0.962573	UKB	88329	36764567	23	8882,4023,8854,51129,85440,51085,7158,4018,146894,22837,4299,84166,5340,57794,10726,10351,4775,144347,80790,5819,84870,3626,5049	0.25463	0.664	80810	17	0.0265279	13.1201	52	1528	66.434	1.026
cholesteryl esters to total lipids in very small VLDL percentage	EFO_0022259	GCST90269703	Common	Continuous	Lipid Measurement	Initial	Cholesteryl esters to total lipids in very small VLDL percentage (UKB data field 23606)	0.961938	UKB	88329	36764567	28	5819,4059,8882,4023,51085,9415,63935,338,2590,146894,8854,57678,23460,64757,10087,22837,80790,28,29958,7423,10221,64241,6804,10726,84870,85440,7772,3083	-0.34147	0.783	44840.5	17	0.020184	12.1911	52.5	1694	55.107	1.03685
cholesteryl esters to total lipids in very large HDL percentage	EFO_0022257	GCST90269728	Common	Continuous	Lipid Measurement	Initial	Cholesteryl esters to total lipids in very large HDL percentage (UKB data field 23631)	0.960816	UKB	88307	36764567	12	348,8854,1952,85440,4018,5819,3931,146894,84166,55167,5049,9415	-0.13035	0.616	45686	20	0.0545009	13.6105	53	1487	55.4495	1.0196
cholesteryl esters to total lipids in large VLDL percentage	EFO_0022250	GCST90269688	Common	Continuous	Lipid Measurement	Initial	Cholesteryl esters to total lipids in large VLDL percentage (UKB data field 23591)	0.958979	UKB	88321	36764567	16	8854,8882,2646,51085,255738,4023,23460,350,4018,3117,221037,5265,89894,6580,80339,22837	0.0673448	1.1175	42594	24.5	0.00192515	10.6236	44	1496	52.415	0.949
cholesteryl esters to total lipids in IDL percentage	EFO_0022247	GCST90269708	Common	Continuous	Lipid Measurement	Initial	Cholesteryl esters to total lipids in IDL percentage (UKB data field 23611)	0.958181	UKB	88329	36764567	24	8854,5819,4023,338,8882,51085,51129,7158,2646,2590,5971,57678,746,146894,255738,9388,64757,9159,29956,4018,23499,80790,22837,8289	-0.201025	0.781	40565	24.5	0.0194488	13.597	52.5	1725.5	56.051	1.026
cholesteryl esters to total lipids in small VLDL percentage	EFO_0022256	GCST90269698	Common	Continuous	Lipid Measurement	Initial	Cholesteryl esters to total lipids in small VLDL percentage (UKB data field 23601)	0.957055	UKB	88329	36764567	22	348,8882,255738,4018,51085,1952,23460,28,2646,350,221037,146894,85440,8854,3949,64241,158219,3123,5265,9919,6484,89894	0.0316084	1.1175	44032.5	20	0.00576726	12.149	49.5	1662	57.2375	0.946458
clostridium difficile infection	EFO_0009130	GCST90474667	Common	Categorical	Infection	Initial	Clostridioides difficle infection	0.955361	MGI|UKB|FinnGen	677823	39436105	17	3106,7407,23254,57819,3119,80739,100507679,6499,50854,3117,80736,199,84666,7916,84570,7917,7920	0.358525	0.969	15854	10	0.00596113	33.6081	53	1507.5	52.6805	1.018
type 1 diabetes mellitus	MONDO_0005147	GCST90018925	Common	Categorical	Endocrine	Initial	Type 1 diabetes	0.953439	BBJ|UKB|FinnGen	590946	34594039	4	6934,60468,79068,3559	0.081475	0.69	293873	25	0.0830311	4.02855	46	1233	61.45	1.03319
free cholesterol to total lipids in medium VLDL percentage	EFO_0022284	GCST90269694	Common	Continuous	Lipid Measurement	Initial	Free cholesterol to total lipids in medium VLDL percentage (UKB data field 23597)	0.950105	UKB	88329	36764567	25	5819,10452,8882,4023,51085,4018,8854,2646,1952,28,23460,146894,350,7158,221037,23387,64241,3117,85440,22837,80790,3949,6311,6002,255738	-0.041941	0.815	51046	20	0.0196084	13.1406	50	2105	69.062	1.025
triglycerides to total lipids in medium VLDL percentage	EFO_0022335	GCST90269695	Common	Continuous	Lipid Measurement	Initial	Triglycerides to total lipids in medium VLDL percentage (UKB data field 23598)	0.948526	UKB	88329	36764567	28	4059,10452,8882,4023,51085,2646,8854,1952,23460,63925,28,146894,5819,7158,350,221037,85440,22837,3117,80790,64240,84310,84106,10963,29958,6002,84870,5340	-0.14251	0.783	43770	17	0.0181717	13.1304	49.5	1749.5	64.2465	1.0255
cataract	MONDO_0005129	GCST90018814	Common	Categorical	Opthamological	Initial	Cataracts	0.947641	BBJ|UKB|FinnGen	670603	34594039	15	57419,8476,51272,8924,840,55666,168850,11060,326625,182,651,54897,7299,11124,84293	0.33045	0.464	91578	19	0.067867	14.8487	54	1795	53.605	1.0885
type 2 diabetes mellitus	MONDO_0005148	GCST90018926	Common	Categorical	Endocrine	Initial	Type 2 diabetes	0.947436	BBJ|UKB|FinnGen	667504	34594039	106	6934,3784,54901,5078,10644,79068,169026,6928,26086,3118,286,7325,2646,58516,57178,116985,22837,221895,3767,5468,92070,111,6239,9861,2740,162515,6480,6049,26053,9690,23456,23140,100505573,5066,5184,63892,55054,596,9671,595,54939,55930,84159,222234,28,7021,56850,221037,2264,4763,2330,22866,10087,80790,57794,10075,2139,2645,57666,2113,26,5738,3097,6344,83938,55779,28231,9439,253782,256815,4853,9866,…	0.083924	0.697	144383	15	0.0352223	10.8177	53	1674	59.318	1.062
triglycerides to total lipids in large VLDL percentage	EFO_0022332	GCST90269690	Common	Continuous	Lipid Measurement	Initial	Triglycerides to total lipids in large VLDL percentage (UKB data field 23593)	0.946754	UKB	88321	36764567	17	8854,4018,338,28,255738,348,23460,84166,350,6484,3119,80339,5265,6581,4023,25959,6560	-0.29012	1.134	42746	24	0.00513546	19.6423	48	1446	49.467	0.932
free cholesterol to total lipids in large VLDL percentage	EFO_0022281	GCST90269689	Common	Continuous	Lipid Measurement	Initial	Free cholesterol to total lipids in large VLDL percentage (UKB data field 23592)	0.946036	UKB	88321	36764567	18	8854,63935,348,28,4018,84166,255738,350,23460,6484,4023,3119,2590,9919,9415,6560,949,9388	-0.081105	0.8565	53842.5	21	0.00980722	25.942	52.5	1471	60.0085	1.0106
total lipids in very small VLDL measurement	EFO_0022156	GCST90302156	Common	Continuous	Lipid Measurement	Initial	Total lipids in very small VLDL	0.945372	Multiple	136016	38448586	29	348,255738,338,8882,53345,85440,2646,4023,64241,3482,8701,29881,9785,23460,126695,388323,7227,51129,6484,28983,84310,675,55219,350,51085,6514,4299,54899,22864	0.27523	0.884	50141	17	0.00710639	11.2621	47	1878	58.606	1.015
triglycerides in medium LDL measurement	EFO_0022322	GCST90302053	Common	Continuous	Lipid Measurement	Initial	Triglycerides in medium LDL	0.945022	Multiple	136016	38448586	25	348,8882,255738,388323,85440,53345,19,84310,3156,8701,3502,6927,5265,144108,3482,28983,4299,158219,126695,350,7227,64241,55219,6514,675	0.23351	0.8365	47316.5	19	0.00671012	8.21032	50	1654	60.055	1.026
free cholesterol to total lipids in very small VLDL percentage	EFO_0022290	GCST90269704	Common	Continuous	Lipid Measurement	Initial	Free cholesterol to total lipids in very small VLDL percentage (UKB data field 23607)	0.944972	UKB	88329	36764567	20	348,746,8882,51085,255738,1952,8854,2646,4023,85440,4018,338,28,23460,7158,23042,64241,3949,3117,5340	0.062289	1.058	43574	27.5	0.00711447	12.149	46.5	2028	71.109	0.994125
total lipids in medium HDL measurement	EFO_0022310	GCST90302037	Common	Continuous	Lipid Measurement	Initial	Total lipids in medium HDL	0.94497	Multiple	136016	38448586	18	63925,348,4023,8854,2590,405,146894,27232,1952,64757,338,23499,57678,7332,64771,64283,949,57610	-0.15006	0.6455	66268.5	22	0.0221829	16.217	53.5	1606	58.89	1.128
triglycerides to total lipids in medium LDL percentage	EFO_0022334	GCST90269720	Common	Continuous	Lipid Measurement	Initial	Triglycerides to total lipids in medium LDL percentage (UKB data field 23623)	0.944747	UKB	88329	36764567	19	4059,5819,8854,8882,4023,746,2646,51085,255738,7158,4018,28,1952,221037,23460,64241,2590,146894,6584	-0.13786	1.041	42746	20	0.00692462	13.1201	49	1827	62.059	1.026
free cholesterol to total lipids in very large VLDL percentage	EFO_0022289	GCST90269684	Common	Continuous	Lipid Measurement	Initial	Free cholesterol to total lipids in very large VLDL percentage (UKB data field 23587)	0.944724	UKB	87620	36764567	12	4018,8854,2646,51085,8882,255738,4023,28,350,5265,6002,221037	-0.0888551	1.1045	43619	24	0.00576726	13.1304	43.5	1662	56.3685	0.9835
triglycerides to total lipids in very small VLDL percentage	EFO_0022341	GCST90269705	Common	Continuous	Lipid Measurement	Initial	Triglycerides to total lipids in very small VLDL percentage (UKB data field 23608)	0.944601	UKB	88329	36764567	31	5819,4059,8882,4023,51085,2646,63935,255738,7158,4018,221037,8854,146894,10087,2590,1952,28,80790,57678,85440,22837,64241,64757,29958,10963,10221,84106,3083,5340,6804,84870	-0.33578	0.751	43048	17	0.0203032	9.98522	50	1827	62.059	1.026
triglycerides to total lipids in very large VLDL percentage	EFO_0022340	GCST90269685	Common	Continuous	Lipid Measurement	Initial	Triglycerides to total lipids in very large VLDL percentage (UKB data field 23588)	0.944423	UKB	87620	36764567	16	348,4018,8882,2646,51085,255738,8854,28,23460,350,3117,221037,80790,22837,63935,1374	-0.11844	0.9625	43619	19.5	0.00980722	13.597	46.5	1881	64.2465	0.973
free cholesterol to total lipids in medium HDL percentage	EFO_0022282	GCST90269739	Common	Continuous	Lipid Measurement	Initial	Free cholesterol to total lipids in medium HDL percentage (UKB data field 23642)	0.943685	UKB	88329	36764567	24	8854,4023,9688,51129,8882,146894,158219,949,57678,8567,19,64116,2590,51085,3931,345,64757,22837,84310,728780,1952,1071,7227,80790	-0.14111	0.736	68066.5	18.5	0.0173627	12.5235	52	1437	55.795	1.026
free cholesterol to total lipids in large HDL percentage	EFO_0022279	GCST90269734	Common	Continuous	Lipid Measurement	Initial	Free cholesterol to total lipids in large HDL percentage (UKB data field 23637)	0.943516	UKB	88329	36764567	21	5360,10452,4059,8854,1952,51085,8882,255738,4023,2646,5819,3156,23460,146894,64241,57678,949,3083,5468,85363,90634	-0.13786	0.918	27672	26	0.00816304	13.036	50	1528	55.721	1.026
cholesterol to total lipids in medium VLDL percentage	EFO_0022239	GCST90269692	Common	Continuous	Lipid Measurement	Initial	Cholesterol to total lipids in medium VLDL percentage (UKB data field 23595)	0.943301	UKB	88329	36764567	27	5819,10452,8882,4023,4018,2646,63925,23460,28,146894,8854,7158,85440,350,221037,22837,80790,84106,2590,10963,5340,29958,6002,10221,84310,84870,64240	-0.14716	0.751	63193	17	0.0186399	13.1201	52	1672	62.059	1.026
triglycerides to total lipids in small VLDL percentage	EFO_0022338	GCST90269700	Common	Continuous	Lipid Measurement	Initial	Triglycerides to total lipids in small VLDL percentage (UKB data field 23603)	0.943171	UKB	88329	36764567	21	4059,5819,51085,255738,4018,2646,1952,9415,23460,28,146894,85440,221037,350,64241,3117,10452,80790,3949,29958,7423	-0.13786	1.091	43048	17	0.00476519	14.0738	47	1878	68.517	1.008
triglycerides to total lipids in very large HDL percentage	EFO_0022339	GCST90269730	Common	Continuous	Lipid Measurement	Initial	Triglycerides to total lipids in very large HDL percentage (UKB data field 23633)	0.943157	UKB	88307	36764567	22	8882,2646,9415,51129,85440,4018,22837,146894,4023,7158,2590,3083,5340,80790,57794,6804,144347,5819,4299,221037,2186,3626	0.261615	0.63	69958	16.5	0.0336511	14.7458	53	1694	63.9225	1.026
triglycerides in IDL measurement	EFO_0022149	GCST90301985	Common	Continuous	Lipid Measurement	Initial	Triglycerides in IDL	0.942965	Multiple	136016	38448586	26	8882,348,2646,1952,255738,388323,85440,53345,1071,84310,51129,4299,51085,3482,8701,126695,7227,28983,6514,144108,8435,675,350,2621,23224,55219	0.20157	0.871	30872.5	19.5	0.00671012	8.82313	48	1766	64.7445	0.988
triglycerides in very small VLDL measurement	EFO_0022144	GCST90302160	Common	Continuous	Lipid Measurement	Initial	Triglycerides in very small VLDL	0.942231	Multiple	136016	38448586	25	8882,2646,338,51129,85440,53345,6597,388323,146894,2590,4299,3482,255738,126695,1643,2621,221035,84870,7227,5265,5184,196,10599,5140,201625	0.092531	0.815	80810	17	0.0126947	8.8044	51	1878	54.131	1.011
triglycerides to total lipids in medium HDL percentage	EFO_0022333	GCST90269740	Common	Continuous	Lipid Measurement	Initial	Triglycerides to total lipids in medium HDL percentage (UKB data field 23643)	0.941969	UKB	88329	36764567	23	8882,51129,85440,2646,51085,9415,146894,4023,7158,84166,22837,4299,8854,2590,80790,84870,10726,144347,10351,5819,3626,10062,57794	0.2686	0.658	74374	17	0.0265279	15.44	52	1528	61.411	1.026
triglycerides to total lipids in IDL percentage	EFO_0022329	GCST90269710	Common	Continuous	Lipid Measurement	Initial	Triglycerides to total lipids in IDL percentage (UKB data field 23613)	0.941885	UKB	88329	36764567	29	5819,4059,8854,8882,4023,9415,51085,2646,7158,51129,255738,221037,3949,146894,4018,2590,10087,57678,1952,22837,80790,28,64757,85440,29958,64241,23460,10221,7423	-0.33578	0.884	51046	20	0.0127742	13.1201	52	1827	62.059	1.026
non-Hodgkins lymphoma	EFO_0005952	GCST90011819	Common	Categorical	Neoplasm	Initial	Non-Hodgkin's lymphoma	0.941431	UKB|GERA	412750	32887889	3	54535,81696,50863	0.78949	0.954	78218	5	0.00243776	9.71511	36	966	42.044	0.92925
free cholesterol to total lipids in small VLDL percentage	EFO_0022287	GCST90269699	Common	Continuous	Lipid Measurement	Initial	Free cholesterol to total lipids in small VLDL percentage (UKB data field 23602)	0.941428	UKB	88329	36764567	27	5819,4059,8882,4023,51085,9415,255738,2646,1952,7158,146894,63935,28,85440,221037,80790,22837,8854,84106,64241,7423,5340,29958,10452,2590,10221,350	-0.14716	0.815	43048	20	0.0302077	14.0738	52	1716	62.059	1.026
triglycerides to total lipids in large HDL percentage	EFO_0022330	GCST90269735	Common	Continuous	Lipid Measurement	Initial	Triglycerides to total lipids in large HDL percentage (UKB data field 23638)	0.941142	UKB	88329	36764567	21	8882,4023,51129,9415,2646,51085,338,85440,146894,22837,7158,80790,4299,144347,2590,8289,3931,8567,6804,3626,6002	0.25463	0.664	65542	17	0.0265279	15.44	53	1716	66.434	1.026
triglycerides in small LDL measurement	EFO_0022323	GCST90302101	Common	Continuous	Lipid Measurement	Initial	Triglycerides in small LDL	0.940273	Multiple	136016	38448586	25	8882,348,2646,85440,53345,255738,9031,3502,51129,3156,3482,5265,4299,28983,8701,126695,2621,144108,55219,7227,64241,7018,10599,158219,29881	0.0954805	0.873	46834	17	0.00778724	9.43594	50	2037	65.27	1.011
free cholesterol to total lipids in medium LDL percentage	EFO_0022283	GCST90269719	Common	Continuous	Lipid Measurement	Initial	Free cholesterol to total lipids in medium LDL percentage (UKB data field 23622)	0.940162	UKB	88329	36764567	25	8882,5819,10452,4023,2646,4018,51085,51129,8854,7158,22837,146894,221037,63935,5340,4299,2590,57794,84870,80790,29958,3083,9230,7423,10726	-0.34716	0.658	46633	17	0.0391555	16.5967	53	1672	62.059	1.0382
total lipids in very large VLDL measurement	EFO_0022313	GCST90302144	Common	Continuous	Lipid Measurement	Initial	Total lipids in very large VLDL	0.939867	Multiple	136016	38448586	16	8882,2646,4018,51085,53345,85440,146894,26762,3107,2590,4299,221035,286046,201625,3308,54622	-0.279565	0.9235	79081.5	10	0.00758572	8.15709	50	1548	52.415	1.009
total lipids in small HDL measurement	EFO_0022311	GCST90302085	Common	Continuous	Lipid Measurement	Initial	Total lipids in small HDL	0.939246	Multiple	136016	38448586	6	2646,1742,405,85440,3083,57572	0.661715	0.7105	47939	18.5	0.0271448	13.962	53	2162	94.494	1.08
free cholesterol in medium VLDL measurement	EFO_0022269	GCST90302061	Common	Continuous	Lipid Measurement	Initial	Free cholesterol in medium VLDL	0.939019	Multiple	136016	38448586	22	8882,2646,53345,4018,146894,2590,3107,22837,4299,6597,221035,8567,286046,126695,201625,84870,196,5184,5360,54622,144347,64241	0.077791	0.895	111110	14	0.0140645	9.65077	53	1360.5	52.415	1.026
free cholesterol in medium HDL measurement	EFO_0022267	GCST90302035	Common	Continuous	Lipid Measurement	Initial	Free cholesterol in medium HDL	0.938995	Multiple	136016	38448586	21	4023,63935,9388,8854,348,2590,85440,146894,51129,405,338,64757,9415,2646,57678,23499,64771,27232,7332,57610,949	0.27523	0.581	65542	20	0.0261941	22.4928	53	1446	53.863	1.129
total lipids in very large HDL measurement	EFO_0022312	GCST90302132	Common	Continuous	Lipid Measurement	Initial	Total lipids in very large HDL	0.938959	Multiple	136016	38448586	43	9415,8882,9388,19,146894,51085,51129,338,2590,10062,949,57610,22837,57678,57572,9103,23495,2646,64757,10019,348,64116,64241,7332,255738,1374,158219,4018,84310,84870,23161,221035,1615,220972,54887,83892,1810,7227,5468,6484,5879,127,5184	0.225505	0.7885	74480.5	17	0.0165557	12.5655	53	1379	49.339	1.026
triglycerides to total lipids in small LDL percentage	EFO_0022337	GCST90269725	Common	Continuous	Lipid Measurement	Initial	Triglycerides to total lipids in small LDL percentage (UKB data field 23628)	0.938872	UKB	88329	36764567	24	5819,4059,4023,8854,4018,51085,9415,51129,85440,7158,1952,221037,146894,22837,3949,28,5340,10221,80790,23460,2590,29958,4299,5331	-0.24716	0.661	64367.5	17	0.0407742	16.0183	52.5	2067.5	75.4535	1.01235
free cholesterol to total lipids in small LDL percentage	EFO_0022286	GCST90269724	Common	Continuous	Lipid Measurement	Initial	Free cholesterol to total lipids in small LDL percentage (UKB data field 23627)	0.938352	UKB	88329	36764567	19	5819,4059,8882,4023,4018,8854,2646,85440,51085,9415,51129,146894,22837,1952,5340,4299,221037,7772,2590	-0.13786	0.664	51903	17	0.0302077	13.1201	52	1827	66.434	1.011
free cholesterol to total lipids in IDL percentage	EFO_0022278	GCST90269709	Common	Continuous	Lipid Measurement	Initial	Free cholesterol to total lipids in IDL percentage (UKB data field 23612)	0.93755	UKB	88329	36764567	10	8882,85440,51085,2646,8854,1952,51129,4018,28,10	-0.3091	1.011	29097	18.5	0.00576726	8.50145	43.5	1662	58.095	0.985
triglycerides to total lipids in small HDL percentage	EFO_0022336	GCST90269745	Common	Continuous	Lipid Measurement	Initial	Triglycerides to total lipids in small HDL percentage (UKB data field 23648)	0.93734	UKB	88329	36764567	25	4023,8882,8854,51129,51085,9415,85440,4018,146894,2590,22837,80790,5340,8289,4299,84870,84166,144347,5819,221037,3626,6804,80212,10351,5331	0.1797	0.658	80810	17	0.0265279	16.5967	52	1528	66.434	1.026
triglycerides in very large VLDL measurement	EFO_0022325	GCST90302148	Common	Continuous	Lipid Measurement	Initial	Triglycerides in very large VLDL	0.937265	Multiple	136016	38448586	15	8882,2646,51085,53345,51129,26762,2590,3107,4299,221035,286046,8854,201625,54622,5184	-0.38162	0.963	103727	11	0.00576726	13.1201	52	1332	49.19	1.026
free cholesterol to total lipids in small HDL percentage	EFO_0022285	GCST90269744	Common	Continuous	Lipid Measurement	Initial	Free cholesterol to total lipids in small HDL percentage (UKB data field 23647)	0.936711	UKB	88329	36764567	23	4059,8854,10452,63935,1952,255738,5819,19,158219,51426,102,3931,90634,4018,23483,64240,9688,1374,257160,6597,5468,85363,8567	0.078292	0.673	60870	20	0.0278009	12.0109	54	1853	59.226	1.026
free cholesterol to total lipids in large LDL percentage	EFO_0022280	GCST90269714	Common	Continuous	Lipid Measurement	Initial	Free cholesterol to total lipids in large LDL percentage (UKB data field 23617)	0.936514	UKB	88329	36764567	30	5819,8882,10452,4023,51085,2646,51129,7158,4018,85440,221037,8854,146894,22837,2590,57678,80790,29958,3949,84870,23460,5340,6804,64757,51426,3083,144347,4299,1952,23499	-0.0407115	0.749	65527	17	0.0203032	12.149	52	1868.5	64.2465	1.026
ovarian carcinoma	EFO_0001075	GCST009830	Common	Categorical	Neoplasm	Initial	Ovarian cancer	0.93501		40203	31488892	14	672,79747,55512,124540,143162,80816,10186,4522,55016,170690,23043,26052,8470,10349	0.20502	0.7415	198234	15	0.0387887	6.52761	47	2683	93.464	1.026
cholesterol to total lipids in IDL percentage	EFO_0022233	GCST90269707	Common	Continuous	Lipid Measurement	Initial	Cholesterol to total lipids in IDL percentage (UKB data field 23610)	0.934913	UKB	88329	36764567	28	4059,8854,5819,4023,8882,51085,746,51129,7158,2646,221037,255738,2590,57678,146894,4018,64757,3949,80790,22837,7772,23499,80339,28,9159,8289,1158,7423	-0.30391	1.0815	41721	17	0.00802123	16.0183	52.5	1771.5	52.415	1.01875
free cholesterol in IDL measurement	EFO_0022181	GCST90301979	Common	Continuous	Lipid Measurement	Initial	Free cholesterol in IDL	0.934907	Multiple	136016	38448586	34	348,255738,3949,8854,9415,64241,23460,83449,8701,29881,4018,85440,350,55219,84310,144108,19,126695,5265,85363,9388,6484,675,7227,84875,64757,28983,57523,10444,8882,8647,221037,51085,9584	0.286935	0.8835	50593.5	19.5	0.00691476	10.4423	50.5	2081.5	71.5955	1.026
cholesterol to total lipids in large VLDL percentage	EFO_0022236	GCST90269687	Common	Continuous	Lipid Measurement	Initial	Cholesterol to total lipids in large VLDL percentage (UKB data field 23590)	0.934451	UKB	88321	36764567	18	4018,8854,28,255738,51085,350,23460,2646,8882,4023,84166,3117,5265,25813,221037,89894,64241,6580	0.0673448	1.1175	47769	20.5	0.00199946	10.5958	44	1496	52.415	0.973
cholesterol to total lipids in small VLDL percentage	EFO_0022242	GCST90269697	Common	Continuous	Lipid Measurement	Initial	Cholesterol to total lipids in small VLDL percentage (UKB data field 23600)	0.933985	UKB	88329	36764567	22	10452,4059,8882,4023,51085,255738,4018,2646,1952,23460,28,9415,5819,146894,221037,85440,350,64241,3117,3949,80790,84166	-0.0407115	1.058	43725	18.5	0.00673477	13.597	49.5	1852.5	64.964	1.00362
triglycerides to total lipids in large LDL percentage	EFO_0022331	GCST90269715	Common	Continuous	Lipid Measurement	Initial	Triglycerides to total lipids in large LDL percentage (UKB data field 23618)	0.933934	UKB	88329	36764567	19	5819,4059,8854,8882,4023,9415,2646,51085,7158,255738,1952,63935,4018,221037,28,146894,64241,2590,22837	-0.14716	0.815	43048	17	0.0302077	13.1201	50	1878	66.434	1.0132
triglycerides in large LDL measurement	EFO_0022319	GCST90302017	Common	Continuous	Lipid Measurement	Initial	Triglycerides in large LDL	0.933008	Multiple	136016	38448586	24	8882,1952,2646,388323,84310,23383,8701,1071,3482,19,4299,28983,144108,126695,350,6514,7227,5265,64241,675,158219,55219,51129,85363	0.141005	0.885	47316.5	18	0.00569698	9.52927	50	1614.5	58.6865	1.0185
free cholesterol in small VLDL measurement	EFO_0022272	GCST90302108	Common	Continuous	Lipid Measurement	Initial	Free cholesterol in small VLDL	0.932426	Multiple	136016	38448586	26	8882,2646,348,85440,51129,51085,255738,1952,3482,2590,9785,4299,126695,1643,64241,388323,19,22837,29881,2621,84870,196,5265,2222,28983,8701	-0.0807415	0.801	37438	19.5	0.0159014	13.0781	52	2029.5	67.735	1.0205
phospholipids in medium LDL measurement	EFO_0022183	GCST90302051	Common	Continuous	Lipid Measurement	Initial	Phospholipids in medium LDL	0.932028	Multiple	136016	38448586	30	348,255738,8882,23383,2646,64241,19,8701,9785,5265,3482,29881,126695,23461,9415,6484,55219,29116,28983,7227,9388,85363,144108,1742,5468,54520,675,57523,54899,3172	0.26207	0.774	50593.5	20	0.0206853	12.2842	52.5	1860	60.0085	1.026
free cholesterol in medium LDL measurement	EFO_0022268	GCST90302047	Common	Continuous	Lipid Measurement	Initial	Free cholesterol in medium LDL	0.931819	Multiple	136016	38448586	31	348,3949,255738,64241,19,9415,23383,5265,8854,8701,23461,126695,2646,29881,3482,29116,55219,6484,57523,350,85440,85363,144108,7629,160897,675,10444,5468,54520,3172,1742	0.24891	0.786	44492	21	0.0182978	12.5574	53	1878	62.059	1.026
free cholesterol in small HDL measurement	EFO_0022270	GCST90302083	Common	Continuous	Lipid Measurement	Initial	Free cholesterol in small HDL	0.931388	Multiple	136016	38448586	16	348,2646,3949,1952,26608,255738,338,405,3083,85440,23460,1071,55167,8854,27232,978	0.0921735	1.027	28331	20.5	0.00594191	10.8057	49	1928	60.3325	1.01262
free cholesterol to total lipids in very large HDL percentage	EFO_0022288	GCST90269729	Common	Continuous	Lipid Measurement	Initial	Free cholesterol to total lipids in very large HDL percentage (UKB data field 23632)	0.931029	UKB	88307	36764567	22	8854,9688,4023,9388,949,51129,6484,146894,8567,84310,64116,2590,158219,22837,19,3931,1071,6854,7227,57678,220972,57572	0.153768	0.736	112990	17	0.0173401	13.3136	52.5	1437	54.792	1.08533
cholesterol to total lipids in small HDL percentage	EFO_0022240	GCST90269742	Common	Continuous	Lipid Measurement	Initial	Cholesterol to total lipids in small HDL percentage (UKB data field 23645)	0.929993	UKB	88329	36764567	17	4059,8854,10452,8882,85440,4018,1952,2646,51129,5819,51085,9388,9415,4299,22837,5340,146894	-0.13786	0.664	38486	17	0.02126	13.036	52	1528	62.059	1.011
cholesterol to total lipids in medium HDL percentage	EFO_0022237	GCST90269737	Common	Continuous	Lipid Measurement	Initial	Cholesterol to total lipids in medium HDL percentage (UKB data field 23640)	0.929546	UKB	88329	36764567	27	8882,4023,51129,338,9415,85440,2646,8854,146894,7158,22837,4299,55167,10351,80790,144347,10726,84870,3931,1643,2590,3626,9159,5819,57794,158219,64116	0.2686	0.658	65542	17	0.02126	14.185	53	1446	54.131	1.026
cholesterol to total lipids in large HDL percentage	EFO_0022234	GCST90269732	Common	Continuous	Lipid Measurement	Initial	Cholesterol to total lipids in large HDL percentage (UKB data field 23635)	0.929403	UKB	88329	36764567	25	348,8882,4023,2646,51085,9415,51129,85440,4018,1952,7158,22837,146894,9688,9114,8567,134359,144347,80790,6854,4299,949,84870,29958,10144	0.27523	0.746	80810	16	0.0225827	13.1201	53	1672	61.411	1.026
cholesterol to total lipids in very large HDL percentage	EFO_0022243	GCST90269727	Common	Continuous	Lipid Measurement	Initial	Cholesterol to total lipids in very large HDL percentage (UKB data field 23630)	0.928297	UKB	88307	36764567	12	8854,348,85440,9388,6927,102,432,84310,28,57572,949,5445	0.110176	0.8765	52987.5	21	0.00980722	10.6088	53	1163	54.792	1.024
free cholesterol in very small VLDL measurement	EFO_0022275	GCST90302154	Common	Continuous	Lipid Measurement	Initial	Free cholesterol in very small VLDL	0.928118	Multiple	136016	38448586	27	348,8854,255738,9415,85440,64240,9785,3482,8701,2646,29881,23460,84310,350,126695,4023,5265,7227,388323,675,28983,6484,144108,55219,6311,29116,54899	0.27523	0.803	63193	17	0.00980722	11.2621	50	1654	59.226	1.026
phospholipids in IDL measurement	EFO_0022164	GCST90301983	Common	Continuous	Lipid Measurement	Initial	Phospholipids in IDL	0.927127	Multiple	136016	38448586	29	348,8854,9415,64241,23383,85440,9785,29881,3482,126695,55219,350,6484,84310,144108,85363,19,5265,9388,675,7227,28983,8882,1071,57523,10444,84875,8647,64757	0.32496	0.762	44492	20	0.00980722	12.0109	52	1654	67.985	1.026
cholesterol in very small VLDL measurement	EFO_0022231	GCST90302150	Common	Continuous	Lipid Measurement	Initial	Total cholesterol in very small VLDL	0.926441	Multiple	136016	38448586	26	348,8854,255738,9415,338,23383,85440,64241,8882,23460,8701,3482,29881,6484,5265,84310,9785,7227,28983,350,126695,144108,675,29116,3837,2646	0.414205	0.7945	43568	19.5	0.0137224	10.349	50.5	1950	61.7815	1.026
free cholesterol in large HDL measurement	EFO_0022157	GCST90301999	Common	Continuous	Lipid Measurement	Initial	Free cholesterol in large HDL	0.92633	Multiple	136016	38448586	33	8854,4023,8882,9415,348,146894,51129,338,2590,51085,10062,2646,949,57610,57678,57572,23499,19,64757,54887,7227,84870,3117,326625,23161,53345,4018,7332,220972,5184,6311,8398,84083	0.25463	0.815	74587	17	0.00980722	14.6162	53	1496	55.721	1.026
free cholesterol in large VLDL measurement	EFO_0022265	GCST90302023	Common	Continuous	Lipid Measurement	Initial	Free cholesterol in large VLDL	0.926209	Multiple	136016	38448586	21	8882,2646,4018,51085,53345,85440,51129,146894,26762,3107,2590,22837,4299,221035,286046,54622,201625,5184,6597,8567,196	-0.21197	0.884	118494	16	0.00940419	13.1201	53	1716	54.131	1.011
total lipids in medium LDL	EFO_0022180	GCST90269635	Common	Continuous	Lipid Measurement	Initial	Total lipids in medium LDL (UKB data field 23538)	0.926065	UKB	88329	36764567	20	10452,4059,1952,338,255738,9784,8882,53345,28,64241,3250,6484,432,3482,85440,8347,57523,3083,23460,3672	-0.150865	0.889	25809.5	18	0.00782402	10.8369	49	1902.5	62.2265	1.024
cardiac arrhythmia	EFO_0004269	GCST90013707	Common	Categorical	Cardiovascular	Initial	Arrhythmia	0.925858	BBJ	212453	32514122	13	9148,463,8497,23316,139411,857,10529,6910,3752,9472,4137,4666,83938	-0.2399	0.675	133807	24	0.109107	8.6486	42	1929	70.232	1.026
phospholipids in small LDL measurement	EFO_0022297	GCST90302099	Common	Continuous	Lipid Measurement	Initial	Phospholipids in small LDL	0.924854	Multiple	136016	38448586	28	348,255738,8882,2646,23383,64241,85440,9785,8701,9415,9388,126695,29881,3482,9103,23461,55219,23495,6484,2217,3172,28983,1742,54899,7227,5468,144108,3837	0.27523	0.706	42302	20	0.029589	11.4075	53	1842	61.411	1.026
cholesterol to total lipids in medium LDL percentage	EFO_0022238	GCST90269717	Common	Continuous	Lipid Measurement	Initial	Cholesterol to total lipids in medium LDL percentage (UKB data field 23620)	0.924524	UKB	88329	36764567	10	746,8882,6597,4023,28,255738,161823,23042,2590,9388	0.11022	0.979	40616	21	0.00711447	18.5106	53.5	1404	53.997	1.1355
free cholesterol in small LDL measurement	EFO_0022271	GCST90302095	Common	Continuous	Lipid Measurement	Initial	Free cholesterol in small LDL	0.923664	Multiple	136016	38448586	37	348,3949,255738,5265,64241,19,2646,23383,9415,6311,3250,8854,8701,126695,9103,23461,29881,3482,23495,55219,29116,85440,6484,57523,1742,144108,350,3172,5468,54899,6205,64757,160897,10444,54520,675,85363	0.16623	0.774	44447	19	0.0206853	12.2842	53	1748	60.0085	1.026
cholesterol to total lipids in small LDL percentage	EFO_0022241	GCST90269722	Common	Continuous	Lipid Measurement	Initial	Cholesterol to total lipids in small LDL percentage (UKB data field 23625)	0.922858	UKB	88329	36764567	10	8854,63935,28,255738,53345,9388,64241,6484,3500,338	0.063051	0.883	42644	23.5	0.0126589	7.29164	29	1350.5	58.606	1.0075
free cholesterol in very large HDL measurement	EFO_0022273	GCST90302130	Common	Continuous	Lipid Measurement	Initial	Free cholesterol in very large HDL	0.922356	Multiple	136016	38448586	42	9415,4023,8882,9388,19,51129,51085,146894,348,10062,338,57610,2590,6311,57678,949,57572,64241,64757,22837,7332,255738,64116,158219,1374,1615,4018,89910,1810,23161,115548,90639,5879,5468,220972,55607,2646,54887,221035,84870,7227,25777	0.24626	0.7285	75679	17	0.0175115	12.5655	53	1533	54.926	1.054
free cholesterol in very large VLDL measurement	EFO_0022274	GCST90302142	Common	Continuous	Lipid Measurement	Initial	Free cholesterol in very large VLDL	0.922323	Multiple	136016	38448586	15	8882,2646,4018,53345,85440,51085,51129,146894,3107,4299,2590,286046,19,64241,255738	-0.34716	0.963	31349	17	0.0035998	6.99787	47	1878	58.606	0.959
cholesterol to total lipids in large LDL percentage	EFO_0022235	GCST90269712	Common	Continuous	Lipid Measurement	Initial	Cholesterol to total lipids in large LDL percentage (UKB data field 23615)	0.92176	UKB	88329	36764567	18	4059,5819,8854,9415,4023,8882,1952,255738,2646,51085,64241,19,4607,10452,4299,3931,22837,9688	-0.14251	0.6685	37198.5	23	0.0225827	18.9375	52.5	1950	64.2465	1.026
docosahexaenoic acid to total fatty acids percentage	EFO_0022262	GCST90269554	Common	Continuous	Lipid Measurement	Initial	Docosahexaenoic acid to total fatty acids percentage (UKB data field 23457)	0.9217	UKB	88268	36764567	10	23042,1374,8854,4023,4018,221037,745,338,4137,2590	0.144715	0.6075	133300	22	0.0355063	21.5491	48	1959	85.8105	1.0795
generalised epilepsy	EFO_0005917	GCST007353	Common	Categorical	Neurological	Initial	Generalized epilepsy	0.921009		30571	30531953	5	5099,5796,80279,114818,2555	0.071193	0.49	323432	28	0.0896508	7.73515	52	2628	69.059	1.138
major depressive disorder	MONDO_0002009	GCST90328131	Common	Categorical	Psychiatric	Initial	Major depressive disorder (broad)	0.91965	CKB|CONVERGE|23andMe|other|WHI|UKB|BioMe|BBJ|MVP|AGDS|GERA|JHS|Vanderbilt|HCHS|SOL|PGC|Army STARRS|G&H|HIS|DCHS|DNHS	1820689	38177345	107	22986,54664,1996,3831,473,2915,153396,56853,6925,5079,23245,54715,8379,1630,4898,51319,200942,729993,9870,83989,26251,84186,1993,145173,64326,747,57706,2272,4522,10463,341019,27445,5874,389432,4045,2099,84181,80031,22989,9760,6660,137868,56992,9649,51334,3064,54805,199699,9569,5101,7187,92017,2890,6252,64839,8428,4915,57451,28981,2066,84239,53942,493860,9420,340481,1007,5913,26137,51268,51347,101…	-0.14427	0.546	221110	16	0.0762181	6.38878	46	1748	56.194	1.126
polyunsaturated fatty acids to monounsaturated fatty acids ratio	EFO_0022302	GCST90269555	Common	Continuous	Lipid Measurement	Initial	Polyunsaturated fatty acids to monounsaturated fatty acids ratio (UKB data field 23458)	0.919177	UKB	88268	36764567	18	8882,4023,2646,4018,51085,51129,63935,85440,221037,2590,7158,1374,146894,22837,5340,4299,5819,7439	0.217165	0.6865	58722.5	17.5	0.0232392	16.0183	53	1881	71.7735	0.99825
free cholesterol in large LDL measurement	EFO_0022176	GCST90302011	Common	Continuous	Lipid Measurement	Initial	Free cholesterol in large LDL	0.916231	Multiple	136016	38448586	34	348,255738,3949,8854,9415,64241,23383,23460,8701,83449,29881,5265,19,4018,55219,126695,350,6484,85363,144108,85440,57523,84310,675,10444,64757,160897,9388,7227,7629,84875,8647,8882,221037	0.214305	0.8965	47769	18	0.00645115	10.4423	52	2040	74.868	1.026
phospholipids in large LDL measurement	EFO_0022174	GCST90302015	Common	Continuous	Lipid Measurement	Initial	Phospholipids in large LDL	0.915366	Multiple	136016	38448586	31	348,255738,3949,8854,23383,9415,64241,9785,8701,23460,29881,19,8882,3482,126695,5265,55219,2646,6484,9388,85363,144108,675,5468,7227,350,28983,57523,84310,10444,3172	0.27523	0.803	50141	21	0.00980722	11.4075	51	1842	61.504	1.026
saturated fatty acids to total fatty acids percentage	EFO_0022305	GCST90269552	Common	Continuous	Lipid Measurement	Initial	Saturated fatty acids to total fatty acids percentage (UKB data field 23455)	0.910538	UKB	88268	36764567	10	2646,8854,9415,64757,125,4018,9033,80339,57678,4855	-0.082095	1.008	41405.5	20.5	0.00219905	5.65208	38	1662	56.055	1.0056
polyunsaturated fatty acids to total fatty acids percentage	EFO_0022303	GCST90269550	Common	Continuous	Lipid Measurement	Initial	Polyunsaturated fatty acids to total fatty acids percentage (UKB data field 23453)	0.910338	UKB	88268	36764567	13	2646,4023,8882,51129,63925,1374,221037,85440,22837,2590,5340,8854,146894	0.25463	0.709	65542	17	0.0193464	13.1201	52	1716	66.434	1.026
sex hormone-binding globulin measurement	EFO_0004696	GCST90025958	Common	Continuous	Endocrine	Initial	Sex hormone-binding globulin levels	0.909465	UKB	397043	34226706	15	6462,9971,3172,81579,54908,162417,3083,4782,5140,57521,5629,5066,26137,84938,28999	-0.15613	0.863	77146	19	0.0133706	4.7426	40	1391	47.386	1.06614
triglycerides in HDL measurement	EFO_0022317	GCST90269507	Common	Continuous	Lipid Measurement	Initial	Triglycerides in HDL (UKB data field 23410)	0.909244	UKB	88329	36764567	17	8882,8854,348,2646,4023,51085,51129,7158,63935,9415,22837,19,4299,5340,57794,10452,6927	0.14206	0.581	44491	22	0.0391555	20.3914	53	1857	63.367	1.026
migraine disorder	MONDO_0005277	GCST90000016	Common	Categorical	Neurological	Initial	Migraine	0.908636	GERA | UKB	554569	34294844	10	4035,63976,9457,221692,23245,79783,4209,797,10335,55092	-0.18053	0.6055	149121	10.5	0.0313175	9.56872	46.5	1552	60.471	1.12858
spinal stenosis	EFO_0007490	GCST90018922	Common	Categorical	Skeletal	Initial	Spinal canal stenosis	0.908278	BBJ|UKB|FinnGen	633513	34594039	7	4088,2673,5139,23245,4678,392636,1780	-0.12651	0.647	320046	16	0.0428237	11.8245	46	1651	52.178	1.12317
free cholesterol in VLDL measurement	EFO_0022276	GCST90269517	Common	Continuous	Lipid Measurement	Initial	Free cholesterol in VLDL (UKB data field 23420)	0.902143	UKB	88329	36764567	19	8882,2646,85440,53345,51085,8854,4018,3250,4023,22837,7158,64241,2590,4299,3482,3083,84870,10726,54536	-0.34716	0.788	80810	17	0.0211657	9.94277	50	1978	62.059	1.026
sleep apnea	EFO_0003877	GCST90267361	Common	Categorical	Neurological	Initial	Sleep apnea syndrome	0.901458	UKB|FinnGen|AGDS|CLSA|PHB	362638	36525587	3	79068,84678,50810	-0.067619	0.266	153183	28	0.212767	8.66354	53	1049	58.81	1.1105
FEV/FVC ratio	EFO_0004713	GCST90244094	Common	Continuous	Respiratory	Initial	Lung function (FEV1/FVC)	0.900171	AHS|ALSPAC|ARIC|B58C|BHS|CHS|CKB|Croatia|EPIC-Norfolk|EXCEED|FHS|FinnTwin|GS:SFHS|Health2000|HCHS|HUNT|KORA|LBC|MESA|NEO|NFBC|Orcades|PIVUS|QBB|Raine|RS|SAPALDIA|SHIP|TwinsUK|UKB|UKHLS|VIKING|YFS	588452	36914875	192	177,57211,79875,255743,10144,8872,8728,4237,10428,8425,4324,7148,3672,3790,5727,83890,81492,6239,255426,5691,56479,23245,169792,57616,196951,79961,652,7586,55532,146279,54828,51232,154,91179,3705,3106,83872,1832,92737,10099,9686,1953,55785,83988,84168,7049,776,57553,80144,6441,860,1295,9960,9902,286097,818,140688,55691,91,3685,685,10664,54810,79068,3646,253782,60312,2261,4010,7476,9792,9509,2065,…	0.029083	0.617	126658	14	0.0475311	12.3107	52	1813	60.1445	1.07644
cholesterol in medium VLDL measurement	EFO_0022225	GCST90269602	Common	Continuous	Lipid Measurement	Initial	Cholesterol in medium VLDL (UKB data field 23505)	0.898862	UKB	88329	36764567	20	4059,10452,1952,255738,53345,28,64241,23460,746,8854,3117,8882,3250,6580,85440,6597,6484,10349,7227,3949	0.059744	1.0425	39824.5	20	0.00672313	10.6024	47.5	1686.5	60.3325	1.02533
free cholesterol in HDL measurement	EFO_0022264	GCST90269519	Common	Continuous	Lipid Measurement	Initial	Free cholesterol in HDL (UKB data field 23422)	0.898465	UKB	88329	36764567	25	8854,4023,746,9388,51129,338,146894,84166,23387,949,19,57678,2590,158219,5913,64116,64757,7227,57572,3931,84310,283446,220972,7332,80790	-0.10754	0.747	94046	17	0.0136154	12.0109	52	1428	53.863	1.044
hepatitis B virus infection	EFO_0004197	GCST005004	Common	Categorical	Infection	Initial	Hepatitis B	0.897626		219605	28928442	15	3122,23704,51733,2903,64478,5087,27067,6695,775,90523,146862,9201,4645,2762,169981	0.0656715	0.6085	343712	20	0.0475035	6.96129	48	1320	60.1795	1.134
cholesterol in IDL measurement	EFO_0021899	GCST90269623	Common	Continuous	Lipid Measurement	Initial	Cholesterol in IDL (UKB data field 23526)	0.897342	UKB	88329	36764567	20	5819,255738,746,1952,8854,28,10452,64241,53345,9388,221037,51085,57678,146894,64757,6927,6597,6311,6580,6484	-0.0374045	0.8225	37694.5	22	0.0182978	9.66993	47.5	1537	52.164	1.026
Nasal cavity polyp	EFO_1000391	GCST90018883	Common	Categorical	EarNoseThroat	Initial	Nasal polyps	0.897032	BBJ|UKB|FinnGen	602065	34594039	10	60468,246,27086,26058,29785,3662,23274,338645,6899,2879	-0.160215	0.671	95098	27	0.074016	7.39935	34.5	1601	55.8155	1.033
phospholipids in very large VLDL measurement	EFO_0022299	GCST90269587	Common	Continuous	Lipid Measurement	Initial	Phospholipids in very large VLDL (UKB data field 23490)	0.896016	UKB	88329	36764567	22	8882,4023,4018,338,2646,51085,85440,51129,57794,341,2590,7158,146894,84870,4299,3083,8289,221037,53345,54536,6804,80790	0.121375	0.7695	55016.5	17	0.0201369	14.7569	52.5	1908	62.5725	1.0321
cholesterol in medium HDL measurement	EFO_0021903	GCST90269665	Common	Continuous	Lipid Measurement	Initial	Cholesterol in medium HDL (UKB data field 23568)	0.895412	UKB	88329	36764567	30	4023,8854,9388,338,51129,348,84166,146894,23387,2590,3172,746,949,57572,84811,64116,57678,79841,19,64757,7227,29956,158219,150223,220972,2646,3931,80790,84870,147007	-0.139485	0.8105	64370.5	16	0.0117113	11.3773	52.5	1425.5	53.218	1.0436
cirrhosis of liver	EFO_0001422	GCST90319878	Common	Categorical	Hepatic	Initial	Cirrhosis	0.892512	FinnGen|CHB|UKB|MyCode|IHCS|AllOfUs|deCODE|EB|BBJ	1800312	38632349	6	80339,57794,5265,345275,64757,80201	-0.160095	1.142	37001.5	14.5	0.00152732	3.69383	37	1339.5	36.589	1.00844
cholesterol in large VLDL measurement	EFO_0021902	GCST90269595	Common	Continuous	Lipid Measurement	Initial	Cholesterol in large VLDL (UKB data field 23498)	0.890988	UKB	88329	36764567	21	8882,4023,85440,53345,51129,3949,22837,2590,4018,7158,146894,3083,4299,84870,3250,8289,6804,3482,54536,3699,221037	0.056437	0.788	80810	16	0.0191081	15.44	53	2030	66.434	1.026
infectious mononucleosis	EFO_0007326	GCST005002	Common	Categorical	Infection	Initial	Mononucleosis	0.890669		85903	28928442	15	56981,10954,146,51564,80790,146713,6262,170679,146754,64847,5789,108,8454,9228,1769	0.1627	0.425	158202	13	0.0719069	7.08788	38	2377	100.09	1.1042
cholesterol in very large VLDL measurement	EFO_0022230	GCST90269588	Common	Continuous	Lipid Measurement	Initial	Cholesterol in very large VLDL (UKB data field 23491)	0.889885	UKB	88329	36764567	19	8882,4023,338,2646,4018,85440,51085,3949,22837,2590,7158,84870,4299,3083,3482,8289,6804,54536,3699	0.056437	0.751	80810	20	0.0211657	15.44	53	2455	74.485	1.026
cholesterol in small VLDL measurement	EFO_0022228	GCST90269609	Common	Continuous	Lipid Measurement	Initial	Cholesterol in small VLDL (UKB data field 23512)	0.888921	UKB	88329	36764567	23	338,8882,1952,8854,255738,9784,53345,85440,28,10452,64241,23460,3250,3482,51085,6484,7227,3949,4023,5819,10349,2590,4299	-0.14716	0.762	44402	22	0.0217659	13.036	50	2022	69.062	0.99925
phospholipids in very small VLDL measurement	EFO_0022300	GCST90269615	Common	Continuous	Lipid Measurement	Initial	Phospholipids in very small VLDL (UKB data field 23518)	0.887762	UKB	88329	36764567	22	8854,348,338,8882,255738,1952,85440,57794,9784,6927,23460,3117,341,28,7227,6580,746,4299,7158,6597,10349,85363	0.11022	0.76	42695	23	0.0176376	12.149	51	1897.5	64.607	1.02533
phospholipids in HDL measurement	EFO_0022293	GCST90269511	Common	Continuous	Lipid Measurement	Initial	Phospholipids in HDL (UKB data field 23414)	0.887441	UKB	88329	36764567	24	8854,4023,9388,23387,338,746,2590,84166,51129,146894,7398,949,57678,57572,19,64116,7227,79841,64757,2646,158219,283446,7332,220972	0.161385	0.8085	70064.5	17	0.0111289	9.50514	52	1606	55.795	1.0715
basophil percentage of leukocytes	EFO_0007992	GCST90002380	Common	Continuous	Immunological	Initial	Basophil percentage of white cells	0.884069	UKB	408112	32888494	80	8826,5029,7791,1021,115727,23228,1053,3092,2215,56926,25778,4299,2334,84106,4353,55248,284805,7529,23313,10320,2920,1669,3772,2212,4025,51185,3568,51291,54518,221037,121260,2581,604,23569,206358,26127,54878,2595,54852,4363,113263,2528,4790,54806,79895,6786,92797,161882,1859,84456,1178,11186,6711,23199,10970,8807,9679,1075,4173,399939,1611,861,10044,80232,5778,10139,9911,200734,57699,25903,161145,…	-0.090778	0.847	56747.5	14	0.0139413	12.2829	53	1441	48.615	1.026
vitamin D deficiency	EFO_0003762	GCST90101732	Common	Categorical	Metabolic	Initial	Vitamin D insufficiency	0.883374	GENIE|KARE|other	7590	34852423	5	5140,2638,55191,10886,135138	-0.18989	1.301	116403	15	0.00307639	3.70528	27	1446	30.397	1.026
cholesterol in very large HDL measurement	EFO_0022229	GCST90269651	Common	Continuous	Lipid Measurement	Initial	Cholesterol in very large HDL (UKB data field 23554)	0.882238	UKB	88329	36764567	24	8854,5360,348,8882,4023,51129,1952,255738,57727,949,9688,22837,146894,158219,57678,8567,5468,80790,84166,51604,84870,83729,3083,19	0.165285	0.749	63191	17	0.0182467	11.7092	52	1509.5	56.2575	1.026
eosinophil percentage of leukocytes	EFO_0007991	GCST90002382	Common	Continuous	Immunological	Initial	Eosinophil percentage of white cells	0.881263	UKB	408112	32888494	263	10111,246,55636,728294,22806,90865,60468,8809,1902,8328,10410,3568,80762,861,2623,84162,1053,8061,51676,4345,22807,81858,23135,10581,3717,3716,55809,6821,8698,3635,57511,5788,4088,55582,161882,10767,4026,9683,473,5468,2720,59269,8794,337867,23526,9844,943,5728,23308,3566,8019,1373,651746,2879,23036,2313,151056,84166,131450,196,80176,22823,940,57414,64682,596,597,23264,2625,3026,5465,1269,8189,472…	0.0680115	0.683	76852	17	0.0356104	10.8177	54	1515	51.455	1.026
apolipoprotein B measurement	EFO_0004615	GCST90025952	Common	Continuous	Lipid Measurement	Initial	Apolipoprotein B levels	0.880414	UKB	435744	34226706	9	338,255738,345,3949,5140,432,2244,32,732	0.23421	1.091	42644	39	0.00188647	10.4117	13	2105	58.606	1.022
lichen planus	EFO_1000726	GCST90435153	Common	Categorical	Dermatological	Initial	Non-oral lichen planus	0.87903	FinnGen	832632	38776927	3	6188,4026,8826	-0.273	0.395	113997	59	0.0642238	54.2657	54	1728	59.145	1.138
bone fracture	EFO_0003931	GCST006980	Common	Categorical	Skeletal	Initial	Fractures	0.878597		426795	30598549	7	84870,358,125228,65084,53834,80129,6546	-0.041596	0.76	80810	12	0.0191081	8.8044	53	1226	32.355	1.078
preeclampsia	EFO_0000668	GCST90271316	Common	Categorical	Reproductive	Initial	Preeclampsia or eclampsia	0.878353	FinnGen|EB|G&H|MGI|MGBB|BBJ|BioMe|InterPregGen	455887	37248299	7	128611,79068,2122,57139,2267,1185,89780	0.54802	0.822	54273	15	0.0140373	6.11277	48	2142	86.561	1.04038
cholesterol in small HDL measurement	EFO_0022226	GCST90269672	Common	Continuous	Lipid Measurement	Initial	Cholesterol in small HDL (UKB data field 23575)	0.878347	UKB	88329	36764567	10	8854,1071,9388,432,53345,85440,3083,2946,146894,3123	0.193055	1.123	19206.5	22.5	0.00307199	6.35864	30.5	1194.5	47.467	0.9325
cholesterol in large HDL measurement	EFO_0021900	GCST90269658	Common	Continuous	Lipid Measurement	Initial	Cholesterol in large HDL (UKB data field 23561)	0.877846	UKB	88329	36764567	32	8854,4023,8882,9415,9688,51129,338,146894,51085,9388,2590,2646,949,22837,8567,57678,158219,80790,84870,3931,19,23387,6854,1071,64757,7227,83729,7158,353116,144347,220972,57572	0.180695	0.749	69958	16.5	0.0191081	10.9981	52	1471	55.795	1.026
pulse pressure measurement	EFO_0005763	GCST90310296	Common	Continuous	Cardiovascular	Initial	Pulse pressure	0.876521	ICBP|UKB|MVP|BioVU	1028980	38689001	583	54986,11060,22978,1012,8943,50507,2099,8170,1021,4624,57419,1185,57608,221692,128710,9902,7157,10428,1879,783,10154,83478,151449,5045,51196,83696,143872,23135,7148,348,5581,23022,3767,4792,56981,54897,481,57731,3090,7414,93166,51390,7058,3221,23112,58489,2078,3643,27327,57404,7482,3083,6575,1306,4854,23637,59269,8631,5156,100130742,1398,10184,4836,65220,2009,10516,56479,984,10060,2624,4987,84301,…	0.043288	0.614	118454	16	0.0476413	13.2102	53	1757	60.6215	1.071
body weight	EFO_0004338	GCST90018949	Common	Continuous	Anthropometric	Initial	Weight	0.875551	BBJ|UKB	525535	34594039	313	79068,8200,2696,134359,7021,124446,23017,84456,115,153241,5324,54901,898,6581,3480,22992,79915,54805,57211,9369,5915,10075,117154,8546,2202,51144,2646,57497,9312,57623,8817,5295,5607,57594,55831,7227,127579,896,56957,596,124274,23493,57153,81794,27327,59338,56941,7157,744,57578,158038,1912,10644,5893,7187,253559,2780,339479,100101267,22955,5784,131034,10207,5443,9866,26053,23635,51019,2475,5874,2…	0.102239	0.5895	156237	14	0.0592541	8.13142	52	1854	60.6215	1.10207
alcoholic liver cirrhosis	EFO_1000802	GCST011639	Common	Categorical	Hepatic	Initial	Cirrhosis (alcohol related)	0.875369		1977	32853455	10	80339,57794,345275,54815,5265,80714,23197,147798,27115,6875	-0.188051	0.922	50738.5	14	0.0192576	9.63525	49.5	1435.5	50.3395	1.024
low density lipoprotein cholesterol measurement	EFO_0004611	GCST90239655	Common	Continuous	Lipid Measurement	Initial	Low density lipoprotein cholesterol levels	0.872638	multiple	1654960	34887591	222	1952,348,28,4018,64241,53345,255738,23460,8882,6484,2646,8701,2524,350,10246,26057,3837,55219,8289,57678,10767,23648,90634,6311,84875,8647,57523,79673,23301,2621,54899,7297,7436,29941,85363,54918,3172,56895,5265,3083,55667,84310,144108,9489,23317,79823,23303,9516,130399,64599,151636,342908,55706,717,1911,64771,57609,2039,283358,170392,3098,1284,91748,2244,9388,4547,7064,6938,55971,63892,8416,6476…	0.1339	0.7565	60683.5	16	0.020289	11.4161	53	1628.5	54.441	1.026
comparative body size at age 10, self-reported	EFO_0009819	GCST010989	Common	Continuous	Anthropometric	Initial	Body size at age 10	0.872139		453169	32376654	151	79068,23017,7021,5607,115,83873,23196,627,23211,2322,55024,25970,201501,4238,5587,140733,2272,10207,253559,3953,7738,53353,30008,23112,10533,65125,80267,29800,5922,23705,5099,23293,57521,80790,170691,23081,8545,4482,2120,5874,55291,57688,2894,22808,375449,9369,90523,3104,6812,7940,126364,885,23648,9274,283455,22864,5915,84623,26084,2819,176,10903,131034,2524,2696,8546,57188,51032,58499,605,5937,2…	0.12793	0.542	158873	15	0.057995	8.92576	52.5	1903	68.651	1.12
neutrophil percentage of leukocytes	EFO_0007990	GCST90002399	Common	Continuous	Immunological	Initial	Neutrophil percentage of white cells	0.870468	UKB	408112	32888494	235	55636,6311,9487,3579,5329,1441,9862,3575,3394,2624,7940,10320,3557,54854,56926,1021,9750,4353,3117,27086,23030,8826,23526,22856,1029,969,3654,1997,286,128611,167465,7704,1053,54790,7332,1440,56848,3815,202243,1524,3822,23495,9679,11278,3953,6621,118429,5937,55843,10581,79961,2646,9377,84072,22924,1436,2079,221037,388931,6708,10336,29072,2113,111,30844,55289,7187,132720,79871,28960,23216,29091,273…	0.124145	0.6835	78978	15	0.0401311	11.4765	53	1626	53.131	1.026
aspartate aminotransferase measurement	EFO_0004736	GCST90018944	Common	Continuous	Metabolic	Initial	Aspartate aminotransferase levels	0.870009	BBJ|UKB	493058	34594039	167	80339,4360,2805,80018,1435,2806,80709,28,2683,23179,5265,24145,9480,79944,203859,10990,22864,1601,79443,5801,55532,2646,9531,57210,80303,10767,9258,1942,8647,1520,4814,2528,6900,128,85363,9846,121665,350,9231,84811,162,9489,9842,3822,80833,64167,10332,2621,9411,23034,23221,7091,54922,9638,2720,6517,57644,5724,80201,83439,23317,5862,3953,51301,948,5468,2138,54822,11214,56913,27332,4860,4647,779,57…	0.131175	0.769	73508	17	0.0227805	12.1737	53	1605	54.992	1.026
serum gamma-glutamyl transferase measurement	EFO_0004532	GCST90025966	Common	Continuous	Hepatic	Initial	Gamma glutamyl transferase levels	0.862572	UKB	437651	34226706	9	2678,6097,8871,8647,6614,91828,5314,8795,2538	0.53075	0.963	34194	20	0.0020538	5.21931	27	2169	55.362	1.025
urinary bladder carcinoma	MONDO_0004986	GCST002243	Common	Categorical	Neoplasm	Initial	Bladder cancer	0.862491		18729	24163127	5	55892,4046,54901,55824,23263	0.17079	0.77	144258	10	0.019691	6.67985	54	1299	39.192	1.026
saturated fatty acids measurement	EFO_0022304	GCST90302077	Common	Continuous	Lipid Measurement	Initial	Saturated fatty acids	0.86119	Multiple	136016	38448586	19	8882,2646,348,85440,53345,4023,9388,19,9415,4018,64241,28983,388323,8701,54922,23119,4299,126695,60468	0.063051	0.883	50141	17	0.00816304	5.45358	39	1848	54.131	1.026
urinary microalbumin measurement	EFO_0010967	GCST90239630	Common	Continuous	Renal	Initial	Urinary microalbumin levels	0.858692	Taiwan	76435	36329257	6	57460,51300,26047,9615,51538,23041	0.182025	0.8315	138128	9	0.0331984	9.77018	49	1410.5	34.1	1.1195
total cholesterol measurement	EFO_0004574	GCST90239673	Common	Continuous	Lipid Measurement	Initial	Total cholesterol levels	0.855961	multiple	1654960	34887591	266	85440,53345,28,255738,1952,64241,8882,348,2646,19,4018,9388,23460,3172,54922,64757,55219,26974,6311,10767,29116,57678,6484,3083,80339,8647,10246,3482,64771,2444,1911,57523,9489,55206,7332,80007,717,84310,54899,90634,79673,23621,6101,326625,23648,64116,5339,255324,144108,29941,55667,2217,130399,54918,7436,55616,7297,220972,5265,9516,2244,158219,388323,3098,8856,3043,84083,4645,7064,64599,56895,579…	0.12791	0.724	72989	16	0.0240558	11.8161	54	1706	57.375	1.05475
esterified cholesterol measurement	EFO_0008589	GCST90301957	Common	Continuous	Lipid Measurement	Initial	Esterified cholesterol levels	0.855085	Multiple	136016	38448586	33	348,255738,3949,8854,9415,85440,23383,9388,64241,19,2646,8701,3172,28983,23460,29881,5468,5265,55219,144108,64757,3482,57678,7227,84310,3837,126695,675,8647,2444,6484,85363,9489	0.12791	0.803	65512	21	0.00980722	9.41029	50	1842	61.411	1.026
malignant epithelial tumor of ovary	MONDO_0018364	GCST90027055	Common	Categorical	Neoplasm	Initial	Epithelial ovarian cancer	0.852571	UKB	149056	34290314	13	5803,270,54558,84881,55728,51422,7957,9646,170679,1500,4796,23349,9001	0.24421	1.024	50607	12	0.00541212	7.58758	50	1867	60.029	1.08822
corneal resistance factor	EFO_0010067	GCST90102517	Common	Continuous	Opthamological	Initial	Corneal resistance factor (MTAG)	0.850513	UKB|CLSA	123734	35446358	143	64682,64778,1291,170691,23460,6925,84159,389177,169792,10801,4088,266655,388324,1292,137682,1293,79751,11174,6422,4052,27303,8522,5913,145282,6934,57512,9697,8110,4306,127018,54836,947,170692,83468,1277,10274,55532,11226,55454,136227,253461,1634,10349,1285,23137,6310,129804,6497,5783,3899,290,79901,140901,60312,10283,7150,11193,596,4017,218,85021,11336,23152,56952,27241,11214,56265,4046,9577,3026…	0.058711	0.743	115860	14	0.03478	12.2137	52	1869	65.569	1.026
lymphocyte percentage of leukocytes	EFO_0007993	GCST90002389	Common	Continuous	Immunological	Initial	Lymphocyte percentage of white cells	0.849362	UKB	408112	32888494	255	58513,5709,63892,2920,1021,9487,55636,3574,6372,8826,9750,1441,10581,11278,1788,5329,54854,27086,150280,2322,29091,56926,55843,5937,7087,3559,4049,152100,23526,1997,7187,118429,64123,3557,3676,55289,7597,9256,57673,84166,30844,128611,23030,84159,8178,63893,3654,27143,29072,1029,286,1520,132720,57178,6794,80762,253461,168537,84619,221895,57533,79142,7015,28,1236,2113,165324,6708,4063,1879,168850,1…	0.12797	0.6575	90444	16	0.0451463	10.9004	53	1542	51.98	1.029
hemoglobin measurement	EFO_0004509	GCST90002314	Common	Continuous	Hematological	Initial	Hemoglobin concentration	0.849324	Airwave|BBJ|BioME|CaPS|CHNS|CHS|Estonia|Estonia|FHS|FINCAVAS|GERA|GERA|GERA|HANDLS|Health2006|Health2008|Health2010|INTERVAL|JHS|MESA|MHIphase1|MHIphase2|RS|RS|RSI|SHIP|SHIPNATREND|UKB|WHI|YFS	746431	32888493	199	164656,8347,3098,5581,6311,51422,10767,81846,5629,4299,8943,775,84717,7477,203,6764,80339,7158,5725,50650,23139,3172,57619,84870,23460,6575,2762,388588,83986,64116,493,5468,137682,7227,6521,57479,9052,6927,25893,84456,10217,27148,57610,64943,5575,3783,84133,23205,2766,6911,1188,146754,23211,29842,54899,8609,48,80114,11136,26052,2621,9351,3626,55701,11336,286676,9187,10144,440590,112399,2122,57669…	0.0921955	0.627	110614	17	0.0421957	10.2048	53	1741.5	60.1545	1.0705
grip strength measurement	EFO_0006941	GCST90258643	Common	Continuous	Muscular	Initial	Hand grip strength	0.84553	QTR_Qingdao	135	35876483	11	6092,1301,4200,23360,79875,9895,112616,118611,54838,9014,285195	-0.11527	0.73	139536	12	0.0269059	8.31255	53	1938	69.206	1.087
heel bone mineral density	EFO_0009270	GCST90025982	Common	Continuous	Skeletal	Initial	Heel bone mineral density T score	0.844823	UKB	445855	34226706	9	6462,387755,23705,121340,64388,56975,135228,29886,54461	0.000696	1.096	102548	15	0.0130307	7.97123	45	1398	44.404	1.026
rectum cancer	EFO_1000657	GCST90011810	Common	Categorical	Neoplasm	Initial	Rectal cancer	0.842945	UKB|GERA	412441	32887889	4	4092,84466,3915,60592	0.69319	0.573	125307	23.5	0.06621	24.1217	53	1814	77.736	1.138
monocyte percentage of leukocytes	EFO_0007989	GCST90002394	Common	Continuous	Immunological	Initial	Monocyte percentage of white cells	0.842517	UKB	408112	32888494	261	2322,23765,3676,10320,4069,5159,3394,4055,1053,55289,2646,55636,3783,1524,7704,7227,2029,5329,9658,2308,3822,1021,1240,4046,825,9586,5922,27106,23135,4026,23495,10260,23223,2859,22856,2734,4353,84243,53944,51085,60468,8878,28,10019,93624,596,10066,6372,10336,3579,9919,55619,706,165324,2334,317649,2651,154313,949,2078,25853,79722,1441,11214,9368,54855,23030,9150,9507,58513,9487,85464,113263,90427,…	0.132035	0.7145	72907	16	0.026528	10.9626	53	1496	50.4865	1.026
platelet crit	EFO_0007985	GCST90002400	Common	Continuous	Hematological	Initial	Plateletcrit	0.841635	UKB	408112	32888494	373	81027,6311,7066,80305,3717,578,94239,10257,9927,1029,22818,10019,596,350,124540,169981,148823,10171,63892,57787,7015,10906,3090,91768,51272,85366,23293,64844,3106,10666,63976,196740,342618,5339,7171,1523,9734,2078,30845,23186,10420,1950,80018,57130,861,3705,161882,5890,7297,11030,28,143888,164656,7132,51564,7372,6643,9779,2122,9938,348,57210,10644,4162,5341,29941,5379,841,23199,729830,4330,421,67…	0.066422	0.738	74642.5	16	0.0276158	11.8961	53	1595	51.124	1.026
HDL cholesterol change measurement	EFO_0007805	GCST90025956	Common	Continuous	Lipid Measurement	Initial	HDL cholesterol levels	0.840222	UKB	400754	34226706	22	345,9388,4023,949,19,5140,3990,81579,1071,10062,3931,116519,6553,5346,55532,3172,5360,29886,84883,4782,32,2961	0.254825	0.9725	52014	24.5	0.00937007	13.0112	51.5	1360	47.6825	1.026
peritonsillar abscess	EFO_0007429	GCST90269781	Common	Categorical	EarNoseThroat	Initial	ICD10 J36: Peritonsillar abscess	0.839924		204071	36653354	4	57626,84561,4055,3772	0.168683	0.8265	141018	9	0.010899	3.02517	25.5	1537	57.3925	0.949833
phosphatidylcholine measurement	EFO_0010226	GCST90092937	Common	Continuous	Metabolic	Initial	Phosphatidylcholine levels	0.8376	UKB	115006	35213538	32	8854,2646,3990,19,6927,57678,949,3172,146894,10658,28983,3106,283446,7332,220972,64757,2590,4018,51426,51085,158219,7227,64116,2524,23387,64771,55959,55616,1508,3931,255738,102	0.0181755	0.8055	98891	23	0.0154778	9.42311	52	1470.5	52.8875	1.026
vasculitis	EFO_0006803	GCST90271348	Common	Categorical	Cardiovascular	Initial	Vasculitis (pleiotropy)	0.836511	NR	38262	36797040	4	8974,1232,2185,5340	0.44286	0.7015	120492	24	0.0125417	7.57102	27.5	1492.5	61.9295	0.9781
gallstones	EFO_0004210	GCST90128518	Common	Categorical	Gastrointestinal	Initial	Gallstone disease	0.832119	UKB|FinnGen	550437	34651315	35	64241,7104,6822,987,220972,2524,6927,2646,221037,55107,290,6928,9972,9516,10430,23112,103,389421,28,57619,282809,348,4586,51085,83851,83873,130340,754,50650,23677,7422,9855,197131,89849,1366	-0.030317	0.884	51046	15	0.0224666	9.92956	50	1572	61.295	1.026
atopic eczema	EFO_0000274	GCST90297795	Common	Categorical	Dermatological	Initial	Atopic dermatitis	0.830121	FinnGen | EB | UKB | EGLE | BBJ	1094060	38663478	40	5017,338322,23274,79899,57115,50616,9840,3117,9692,84162,3570,4277,7292,148523,6774,2720,1439,131450,9742,150962,10960,27161,27086,8553,5524,864,3559,93010,5133,26147,3575,4321,54491,56990,10154,3635,1820,22979,150159,92714	-0.133165	0.8985	50919.5	19	0.0190657	6.66776	50	1289	39.2265	1.02066
apolipoprotein a 1 measurement	EFO_0004614	GCST90025955	Common	Continuous	Lipid Measurement	Initial	Apolipoprotein A1 levels	0.824729	UKB	398508	34226706	23	345,9388,19,81579,3990,4023,949,5140,3931,1071,6553,3172,338,10062,4782,5346,229,55532,4547,948,116519,29886,32	0.27756	0.883	59916	29	0.0105771	12.0109	38	1391	47.979	1.026
triglyceride measurement	EFO_0004530	GCST90239661	Common	Continuous	Lipid Measurement	Initial	Triglyceride levels	0.822979	multiple	1654960	34887591	247	22897,53345,51085,85440,338,8882,51129,2646,4023,146894,2590,22837,221037,4299,3083,3106,2621,80790,717,23042,84870,7423,10062,388323,22864,2186,2645,10599,81579,3643,9489,8289,350,80781,83698,26291,64116,6046,3250,5468,160897,25816,84570,406,19,54622,3482,57678,5140,7643,2139,25777,84647,6514,79068,4987,80339,254251,10725,64757,5602,4864,10400,23224,2138,55020,7068,55188,2244,9135,3416,596,56034…	0.13227	0.716	81625	16	0.0277498	12.7355	53	1671	55.976	1.058
pyruvate measurement	EFO_0010117	GCST90092942	Common	Continuous	Metabolic	Initial	Pyruvate levels	0.822906	UKB	114749	35213538	17	5213,5214,5313,5211,283971,50650,2646,8328,53335,28,133686,1378,54768,10320,147339,8140,10767	0.33067	0.774	49690	18	0.0161729	8.61387	40	1344	50.382	1.022
c-reactive protein measurement	EFO_0004458	GCST90029070	Common	Continuous	Hepatic	Initial	C-reactive protein levels	0.822337	UKB|CHARGE	575531	35459240	145	3570,3953,2646,114548,3172,9628,9929,84243,406,5265,79068,3988,256227,9031,1643,28,4130,2524,6928,7132,6621,54923,6660,79792,3554,3566,350,945,53345,109,2444,122481,57523,54905,5834,126231,133746,219429,5939,7942,7068,161882,6774,55690,9855,9611,5310,1548,79716,26575,2998,8854,8028,26999,55209,64283,1523,6239,221895,10000,4780,7107,4069,3083,9911,1952,81575,10318,201501,3708,29106,142678,9874,230…	0.13556	0.629	91080	17	0.0478068	14.1951	53	1859.5	58.81	1.0485
alkaline phosphatase measurement	EFO_0004533	GCST90018942	Common	Continuous	Metabolic	Initial	Serum alkaline phosphatase levels	0.821392	BBJ|UKB	463178	34594039	193	249,2524,2822,221037,6484,283358,6927,4982,2646,26090,79143,1548,9785,8792,127,85363,5309,8647,23187,8854,5265,57589,6311,57678,93210,57523,168850,64757,85415,56623,79658,51085,6507,121340,6764,84231,9628,57102,57404,80267,1284,10466,353500,9231,6711,54920,80833,55062,54471,5468,55132,53904,6567,7158,124739,25953,1879,114548,55553,152485,91828,10499,57337,7979,51061,253558,4430,57710,56900,26137,…	0.1797	0.723	93234	16	0.0260443	12.9745	53	1589	52.195	1.055
omega-6 polyunsaturated fatty acid measurement	EFO_0005680	GCST002449	Common	Continuous	Lipid Measurement	Initial	Plasma omega-6 polyunsaturated fatty acid levels (arachidonic acid)	0.821008		8631	24823311	5	746,23042,55254,442213,6584	0.7013	0.739	39881	6	0.00711447	13.9198	54	1520	50.553	1.13567
prostate carcinoma	EFO_0001663	GCST006083	Common	Categorical	Neoplasm	Initial	Prostate cancer (advanced)	0.82032		73475	29892016	8	395,9289,8495,1861,8379,54887,23185,6925	0.15155	0.84	134358	18	0.00958516	11.6505	53.5	2113.5	80.722	1.026
body mass index	EFO_0004340	GCST90179150	Common	Continuous	Anthropometric	Initial	Body mass index (MTAG)	0.819809	UKB|GAINT	694649	36376304	624	79068,109,4160,2696,10658,23211,7021,2119,64116,115,9344,83873,9369,100101267,55705,29945,84148,131034,203238,84871,253559,286046,65125,6249,57521,57497,64839,23373,23705,55024,8028,8631,9866,2272,10207,5922,5649,22979,222663,374470,57578,4238,6934,146760,90459,9472,23294,7187,54858,23322,55118,7227,64901,3777,339479,5071,51341,4010,54805,728661,124274,4140,23031,204474,16,23047,3697,9378,5137,26…	0.062392	0.6455	149536	14	0.0469702	8.86103	52	1859	60.8955	1.118
acne	EFO_0003894	GCST007234	Common	Categorical	Dermatological	Initial	Acne (severe)	0.819523		26722	30542056	4	10509,80326,399909,79783	-1.39152	1.014	45369	7	0.0135603	11.7125	44	1900	54.7525	1.109
vitamin D measurement	EFO_0004631	GCST90025967	Common	Continuous	Metabolic	Initial	Vitamin D levels	0.819517	UKB	418691	34226706	4	120227,3034,126070,338	0.284741	1.1385	22323	10	0.00207879	6.25577	30	1744	53.675	1.0075
polyunsaturated fatty acid measurement	EFO_0010733	GCST90302071	Common	Continuous	Lipid Measurement	Initial	Polyunsaturated fatty acids	0.818277	Multiple	136016	38448586	30	348,85440,255738,53345,9415,2646,9388,19,64241,10019,28983,4023,7629,51085,55219,7227,8701,3482,84310,2444,3172,9785,2217,126695,8647,23119,29881,8435,220972,675	0.019714	0.898	50593.5	17.5	0.0083415	5.8538	48.5	1642	60.7385	1.026
phenylalanine measurement	EFO_0005001	GCST90302070	Common	Continuous	Metabolic	Initial	Phenylalanine levels	0.816474	Multiple	136016	38448586	7	5053,3818,9415,11169,6568,1373,84619	0.43933	0.974	74374	13	0.00395626	5.81843	39	1542	55.304	1.024
Hernia	HP_0100790	GCST90245894	Common	Categorical	Muscular	Initial	Hernia (any subtypes)	0.815117	UKB	375822	36584111	12	7490,7042,51390,10283,170690,83716,2202,23373,2006,151449,256158,338	-0.00842	0.745	98969	18.5	0.0199804	9.16425	49	1417.5	62.239	1.00967
forced expiratory volume	EFO_0004314	GCST90270081	Common	Continuous	Respiratory	Initial	FEV1	0.810066	UKB	383471	36641522	117	8091,9842,7473,10393,254251,57188,22992,170691,10301,7148,8872,84456,5091,6712,3839,54454,11060,8341,3360,974,7042,123688,79890,6954,8546,79058,84071,7145,169714,2122,8835,253461,1434,10643,2693,153241,9780,5324,83938,51319,176,22955,1879,8728,23245,4776,149420,100529239,2099,3790,4016,7871,6195,109,89887,10139,169792,57153,131405,23054,90693,84333,26052,221264,5727,256364,29945,100507421,57553,5…	0.19135	0.6895	123478	14	0.0368175	10.6862	53	1732.5	54.522	1.124
osteoarthritis, hip	EFO_1000786	GCST90264173	Common	Categorical	Skeletal	Initial	Non-surgical hip osteoarthritis	0.80989	CHB|DBDS|DeCODE|UKB	689962	36376028	4	27145,3589,4010,7039	0.07726	0.8535	97006.5	16	0.019517	2.6625	22	863.5	30.4825	1.08
proliferative diabetic retinopathy	EFO_0009322	GCST007289	Common	Categorical	Opthamological	Initial	Proliferative diabetic retinopathy (vs NPDR and no DR)	0.807818		5857	30487263	7	84970,55105,1368,254827,284406,150684,10225	0.2141	1.116	204098	4	0.00609403	2.9262	48	1512	41.156	1.026
obesity	EFO_0001073	GCST007241	Common	Categorical	Anthropometric	Initial	Obesity (extreme)	0.805308		7916	30677029	4	79068,23017,109,6817	0.485655	0.8385	69194.5	19	0.0113228	21.8013	52.5	968.5	54.141	1.05569
lymphoid leukemia	EFO_0004289	GCST90011814	Common	Categorical	Neoplasm	Initial	Lymphocytic leukemia	0.804895	UKB|GERA	411202	32887889	13	57476,90427,7157,3662,93349,9620,115286,27143,84465,3119,6559,6000,55289	0.10543	0.788	176786	12	0.00313677	7.99623	29	1357	48.887	1.026
astigmatism	HP_0000483	GCST007158	Common	Categorical	Opthamological	Initial	Refractive astigmatism	0.803833		88005	30306274	4	56947,9732,9509,54715	-0.890559	0.5065	357452	17.5	0.0706586	10.1027	50	2020	80.8825	1.11478
lipoprotein A measurement	EFO_0006925	GCST90025993	Common	Continuous	Lipid Measurement	Initial	Lipoprotein (a) levels	0.80327	UKB	348806	34226706	4	4018,81579,94120,1007	-0.87977	1.2485	123828	13	0.00104056	3.56166	26	2067.5	54.076	1.026
phosphate measurement	EFO_0010968	GCST90448623	Common	Continuous	Metabolic	Initial	Phosphate levels	0.801949	G&H	38000	39414775	6	8798,846,5169,4363,10636,26355	0.51034	0.9275	80527.5	30	0.0095155	13.3857	54	2058.5	65.44	1.0255
diaphragmatic hernia	EFO_0008561	GCST90140994	Common	Categorical	Muscular	Initial	ICD10 K44: Diaphragmatic hernia	0.800684	UKB	275546	36076102	5	51352,1607,800,26059,23373	-0.66734	0.487	226477	14	0.0834559	1.85331	20	2071	67.1465	1.10714
diabetic retinopathy	EFO_0003770	GCST007292	Common	Categorical	Opthamological	Initial	Diabetic retinopathy (all NPDR and PDR)	0.800086		4901	30487263	6	4124,57512,8821,116987,375057,165324	-0.22375	0.7155	303562	10	0.0320467	6.353	49.5	2224.5	55.7805	1.085
cystatin c measurement	EFO_0004617	GCST90025945	Common	Continuous	Renal	Initial	Cystatin C levels	0.796008	UKB	437846	34226706	15	1471,5314,27237,4286,6654,142680,55603,96459,140628,84952,57669,345,140706,54502,229	-0.2275	0.907	155303	24	0.00649031	10.5052	49	1554	47.371	1.026
susceptibility to plantar warts measurement	EFO_0008406	GCST005005	Common	Continuous	Infection	Initial	Plantar warts	0.789024		62445	28928442	21	6499,3305,4340,5774,26047,135644,84187,1607,81037,43847,7270,445815,7042,23030,23261,7809,26266,442186,55238,147,55728	0.506065	0.87	48027	10	0.0121182	4.85469	41.5	1832	48.2035	1.0657
glycine measurement	EFO_0009767	GCST90092820	Common	Continuous	Metabolic	Initial	Glycine levels	0.789007	UKB	114978	35213538	29	1373,2731,10840,4133,23031,27229,26227,6540,84059,5746,4004,64116,5157,22837,1605,389072,114780,22864,2066,7453,825,23078,10599,5468,4524,10301,10144,1548,3643	0.300965	0.755	119495	18	0.0138201	8.97672	50	2039	80.5875	1.02825
omega-6:omega-3 polyunsaturated fatty acid ratio	EFO_0010732	GCST90269556	Common	Continuous	Lipid Measurement	Initial	Omega-6 fatty acids to omega-3 fatty acids ratio (UKB data field 23459)	0.786529	UKB	88268	36764567	10	9415,8854,23042,53345,2646,8882,85440,23383,284058,221037	0.227465	0.566	126727	15.5	0.0545009	13.5881	54	1860	67.6075	1.1295
dysplasia of cervix	EFO_1000910	GCST90246357	Common	Categorical	Reproductive	Initial	Cervical dysplasia	0.782208	EB|FinnGen	165257	36929174	3	3117,3106,998	-0.38236	1.853	18883	34	0.00596113	94.1078	54	768	7.7605	0.987
myeloproliferative disorder	EFO_0004251	GCST90000032	Common	Categorical	Neoplasm	Initial	Myeloproliferative neoplasms	0.782028	UKB|FinnGen	585140	33057200	9	3717,7015,10019,472,2122,861,10240,11200,25925	-0.043824	0.847	145558	33	0.0512126	7.42904	50	2769	46.641	1.074
myelodysplastic syndrome	EFO_0000198	GCST009516	Common	Categorical	Neoplasm	Initial	Non-del(5q) myelodysplastic syndromes	0.781744		6512	31738830	5	2139,1946,151647,5321,2894	0.0012328	0.647	294043	20	0.0545294	5.64596	44	1519	20.903	1.138
omega-3 polyunsaturated fatty acid measurement	EFO_0010119	GCST90301959	Common	Continuous	Lipid Measurement	Initial	Omega-3 fatty acids levels	0.781426	Multiple	136016	38448586	14	53345,1374,2646,8882,85440,255738,23042,9388,28983,19,4023,6927,128876,5408	0.44731	0.883	32665.5	21	0.00576726	7.57767	19	1867.5	54.131	1.026
alanine measurement	EFO_0009765	GCST90301943	Common	Continuous	Metabolic	Initial	Alanine levels	0.780546	Multiple	136016	38448586	17	2646,4284,55066,5208,8218,111,169792,4004,6542,54901,8050,4544,1373,3948,284723,54929,112817	0.17079	0.991	46658	13	0.00304991	6.71496	51	1312	50.699	1.079
calcium measurement	EFO_0004838	GCST90025990	Common	Continuous	Metabolic	Initial	Calcium levels	0.77817	UKB	400792	34226706	5	2217,213,5265,29886,846	0.0067797	0.706	24368	19	0.0148365	92.9665	50	1398	39.171	0.7255
adiponectin measurement	EFO_0004502	GCST90293085	Common	Continuous	Endocrine	Initial	Adiponectin levels	0.77677	METSIM|other|AGEN	46434	37859345	10	1012,80790,5184,26354,54622,79142,1435,10144,5992,5140	-0.631455	0.601	204020	12	0.0318816	12.0968	54	1493	46.936	1.0321
red blood cell density	OBA_2045260	GCST90018971	Common	Categorical	Hematological	Initial	Red blood cell count	0.772411	BBJ|UKB	503987	34594039	232	10767,896,7036,51422,10320,10171,4137,3098,7015,6911,25893,11322,81846,3117,9415,23139,775,9882,545,84747,23228,5629,7477,54878,23039,57619,114818,160140,23205,6667,6764,8031,114926,2762,596,57479,5890,27086,7227,132660,3062,53349,5468,84517,9052,7157,1188,64116,388588,23026,55193,9839,54986,4299,1021,51272,140688,493,5586,6453,7704,57666,26227,51312,84870,10293,29842,26234,2766,29125,440275,2972…	0.024574	0.681	102012	16	0.037203	11.0064	53	1617	59.145	1.054
diabetes mellitus	EFO_0000400	GCST90043627	Common	Categorical	Endocrine	Initial	Diabetes mellitus (UKB data field 2443)	0.763321	UKB	455017	34737426	3	5066,6934,56172	0.03267	0.474	217431	42	0.0658475	20.543	54	1479	49.939	1.101
partial epilepsy	EFO_0004263	GCST000691	Common	Categorical	Neurological	Initial	Partial epilepsies	0.762225		10380	20522523	4	115,23284,79750,5789	-1.269	0.527	919556	15	0.0964403	6.07027	39.5	4135.5	105.13	1.082
retinopathy	EFO_0003839	GCST001854	Common	Categorical	Opthamological	Initial	Retinopathy in non-diabetics	0.761405		19411	23393555	4	81696,26011,84861,9734	0.54839	0.4435	433210	22	0.0732539	2.29241	35.5	2005.5	81.0625	1.138
total blood protein measurement	EFO_0004536	GCST90018976	Common	Continuous	Metabolic	Initial	Serum total protein levels	0.761058	BBJ|UKB	448242	34594039	164	23495,2217,3119,7187,2646,5265,29886,3083,596,79722,3899,640,10019,22936,83439,10673,4170,2322,54899,7090,4217,10274,60468,731220,51174,5468,150280,6480,9919,23102,1373,5922,9474,25780,10788,1284,2444,165918,1435,6688,23526,22806,51341,3559,388650,92745,116985,3672,3609,28,7015,54620,57210,6660,5184,3075,6239,4301,30011,100507650,9874,254102,896,23505,23499,57523,81575,23118,23365,1601,23317,1879…	-0.00485415	0.633	101844	17	0.0446641	13.1929	53	1744.5	59.674	1.0427
bilirubin measurement	EFO_0004570	GCST90018973	Common	Continuous	Hematological	Initial	Total bilirubin levels	0.751319	BBJ|UKB	467170	34594039	83	10599,221037,5002,164656,6708,196,286,1373,3172,8289,8701,406,9415,53345,4650,246778,8882,64757,6256,85440,11322,6660,6580,9792,1562,25798,26137,59352,11183,221895,147837,1107,949,80339,5581,54828,11325,51571,54902,23075,55062,51312,57448,85363,51142,8644,114548,55252,4284,1950,2736,4520,8091,3570,55731,22877,92799,7332,80381,8897,51447,197131,85451,221692,57707,23094,91133,84717,85413,4862,33977…	0.061532	0.71	83465	18	0.0493411	11.4738	53	1583	55.721	1.0305
tyrosine measurement	EFO_0005058	GCST90302120	Common	Continuous	Metabolic	Initial	Tyrosine levels	0.74423	Multiple	136016	38448586	9	221895,10599,127,221037,91833,3172,348,79658,111	0.12284	0.439	108602	18	0.0511912	16.5967	53	1325	41.287	1.1375
nephrotic syndrome	EFO_0004255	GCST90258619	Common	Categorical	Renal	Initial	Pediatric steroid sensitive nephrotic syndrome	0.74311		38463	37120605	12	4868,100507436,54806,23274,940,685,1911,23223,55876,285331,10933,7292	0.101389	0.8265	57220	18.5	0.00863998	10.2137	54	1925.5	45.307	1.01
upper respiratory tract disorder	MONDO_0004867	GCST90269783	Common	Categorical	Respiratory	Initial	Inflammatory or infectious upper respiratory disease	0.739956		260405	36653354	11	23495,4055,10783,4790,84561,8745,3880,3575,51341,4088,57626	-0.10481	0.784	95701	19	0.0383602	15.4389	47	1203	48.47	1.018
Eczematoid dermatitis	HP_0000964	GCST90044763	Common	Categorical	Dermatological	Initial	Eczema	0.730951	FinnGen|UKB|Other	400449	34785669	15	5017,23274,3570,132612,50616,9692,79899,864,5588,92714,7187,1439,131450,7292,728294	-0.3145	0.871	64257	19	0.0190657	5.70646	36	1302	42.174	1.026
glucose measurement	EFO_0004468	GCST90271558	Common	Continuous	Metabolic	Initial	Random glucose levels	0.72552	Airwave|BRIGHT|deCODE|EMIL|EPIC-Norfolk|FINRISK|FHS|HUNT2|Tromso|InterAct|KORA|PROCARDIS|RS|UKB|Vanderbilt|other	475416	37679419	63	8647,2645,111,2646,58498,54855,83986,1607,6239,26086,54901,54832,169792,2740,4004,374383,2180,2887,6049,253461,8556,8925,23456,22864,54942,80267,573,55062,29974,7453,26575,57405,116985,64599,5937,54790,128553,54814,57666,63976,6928,7529,100287284,128866,221895,22837,55076,4836,3784,6660,4154,130399,6927,79966,8831,9682,79097,4544,5140,2081,6934,5989,5146	0.12797	0.671	86266	16	0.0295817	12.0989	52	1572	57.929	1.04467
vital capacity	EFO_0004312	GCST90270083	Common	Continuous	Respiratory	Initial	FVC	0.721124	UKB	383471	36641522	129	22992,7473,9842,4237,10301,7148,64399,170691,5091,253461,3839,11060,10393,84456,974,169714,8546,1434,54454,8835,51319,10643,57188,22955,54790,4016,109,79890,26052,27086,1021,10564,84619,5265,176,10238,2241,2099,1879,8347,2122,153241,89887,79058,4776,2264,100507421,51277,79719,84333,4170,8817,149420,253827,594,29945,547,8341,6954,10903,8425,22979,55297,59343,100529239,11046,1773,6195,8738,23294,51…	0.19019	0.694	99115	15	0.0362031	11.6146	53	1762.5	54.522	1.11583
fatty acid measurement	EFO_0005110	GCST90302118	Common	Continuous	Lipid Measurement	Initial	Total fatty acids	0.713299	Multiple	136016	38448586	27	8882,348,2646,85440,53345,255738,4023,9388,19,51085,64241,28983,4018,388323,8701,7629,4299,51129,23119,7227,126695,10019,60468,55219,54922,9785,29881	0.063051	0.912	37076	17	0.00816304	5.98819	50	1878	61.937	1.026
cerebral atherosclerosis	EFO_1000860	GCST90134619	Common	Categorical	Cardiovascular	Initial	Brain arteriolosclerosis	0.709023	ROSMAP|ADNI|ACT|Other	5128	35156446	3	121512,7638,54453	0.37229	0.637	244851	12	0.0237991	7.12614	53	1994	69.279	0.977556
choline measurement	EFO_0010116	GCST90302117	Common	Continuous	Metabolic	Initial	Total cholines levels	0.70329	Multiple	136016	38448586	24	348,9388,85440,9415,19,53345,28983,10019,2590,7629,84310,6927,64241,64757,57678,146894,3172,8701,220972,23119,9103,388323,84959,8647	-0.064409	0.912	51046	18	0.00851996	5.7194	48	1425	52.573	1.026
base metabolic rate measurement	EFO_0007777	GCST009129	Common	Continuous	Metabolic	Initial	Basal metabolic rate	0.703101		341584	31453325	3	79068,627,2802	1.0589	0.568	67165	28	0.0498163	6.11277	53	1049	58.81	1.04038
Chronic Obstructive Asthma	EFO_0009759	GCST007521	Common	Categorical	Respiratory	Initial	Asthma-chronic obstructive pulmonary disease overlap syndrome	0.701362		6143	30657218	3	4482,9781,6875	0.027697	0.646	165240	16	0.034345	8.58816	53	879	33.094	1.04317
liver neoplasm	EFO_1001513	GCST90018638	Common	Categorical	Neoplasm	Initial	Hepatic cancer	0.694983	BBJ	161323	34594039	3	3117,3106,80339	-0.61782	1.853	18883	27	0.00280726	20.6882	46	1069	8.1203	0.1515
urate measurement	EFO_0004531	GCST90025965	Common	Continuous	Renal	Initial	Urate levels	0.693784	UKB	437354	34226706	15	116085,126133,9429,4853,2703,134288,1286,54502,56606,5635,6097,2538,9965,390113,6557	-0.49144	1.057	25774	16	0.00474663	4.16051	27	1441	47.272	1.026
lipoprotein measurement	EFO_0004732	GCST90092990	Common	Continuous	Lipid Measurement	Initial	Total concentration of lipoprotein particles	0.692921	UKB	115082	35213538	37	9388,4023,2646,85440,3172,146894,51129,9415,2590,57678,64116,7332,64757,19,3106,57794,5360,29956,949,28,3931,7227,220972,64771,3123,1742,158219,283446,9489,55013,55959,267,134359,80018,80790,8824,23272	0.23792	0.71	65512	17	0.0173627	14.6536	54	1428	53.863	1.048
intermediate density lipoprotein measurement	EFO_0008595	GCST90301982	Common	Continuous	Lipid Measurement	Initial	Concentration of IDL particles	0.685987	Multiple	136016	38448586	32	348,255738,9415,23383,64241,85440,8882,23460,9785,29881,3482,126695,1071,55219,19,84310,350,6484,5265,144108,85363,28983,7227,675,9388,2646,23301,8647,57523,29941,388323,84875	0.371115	0.849	41489	18	0.00739332	10.8741	52	1950	71.057	1.026
HbA1c measurement	EFO_0004541	GCST90256420	Common	Continuous	Hematological	Initial	Glycated hemoglobin HbA1c levels	0.684597	MAGIC	144060	39280063	47	2539,3421,11322,164656,169026,146712,23075,3098,26086,6514,388931,63892,121274,272,3043,29956,6239,51085,8567,388531,6710,63891,22987,283600,1798,25853,5198,23139,10095,10869,645,23334,1950,78994,5211,56172,2995,3792,26094,64283,747,9254,4925,85413,4782,23410,5794	0.34225	0.821	36930	14	0.0128039	12.7355	54	1671	66.115	1.026
susceptibility to measles measurement	EFO_0008414	GCST005016	Common	Categorical	Infection	Initial	Measles	0.676062		85498	28928442	17	26227,136895,30811,1501,56987,4643,1740,23284,81610,2638,129446,8440,60676,80333,85379,388403,6445	0.042207	0.557	240437	15	0.0469702	11.8738	37	2053	56.175	1.049
citrate measurement	EFO_0010114	GCST90092813	Common	Continuous	Metabolic	Initial	Citrate levels	0.674218	UKB	115068	35213538	25	56172,83659,90268,5208,1373,10599,221035,51174,284111,825,57619,28,406,4735,91833,3482,5265,4772,6569,5209,26027,9781,84619,255488,6580	0.051565	0.95	81520	16	0.0177581	8.97672	53	1471	49.939	1.0905
susceptibility to rubella infection measurement	EFO_0008418	GCST005020	Common	Categorical	Infection	Initial	Rubella	0.670031		83597	28928442	17	285362,154215,256130,2043,257194,80059,5009,10085,91133,80036,23150,84909,253559,7068,54715,2990,4978	-0.12483	0.665	460531	7	0.0604037	7.11417	43	1390	47.5135	1.138
susceptibility to mumps measurement	EFO_0008404	GCST005003	Common	Categorical	Infection	Initial	Mumps	0.667995		85380	28928442	24	2524,2550,6484,81617,81696,56981,56606,6091,3093,63893,9369,3707,51131,440279,3106,50507,23645,3479,5991,255027,55351,201895,2331,29922	-0.011295	0.879	89218	16.5	0.0144794	9.49324	51.5	1099	40.4325	1.112
myositis	EFO_0000783	GCST90270216	Common	Categorical	Muscular	Initial	Idiopathic inflammatory myopathy	0.666664	other	12825	36580032	6	6775,54549,1609,6506,7006,55715	0.179885	0.7295	141457	18	0.035506	10.8533	42.5	1942.5	83.2225	1.10771
remnant cholesterol measurement	EFO_0010815	GCST90302074	Common	Continuous	Lipid Measurement	Initial	Remnant cholesterol (non-HDL, non-LDL -cholesterol)	0.663972	Multiple	136016	38448586	25	348,8882,255738,85440,2646,64241,3482,29881,8701,9785,51129,19,126695,23461,28983,6484,55219,51085,7227,54520,5265,675,3021,4299,85363	0.1298	0.884	51046	20	0.00980722	12.5574	52	2022	69.062	1.026
susceptibility to shingles measurement	EFO_0008401	GCST005001	Common	Categorical	Infection	Initial	Shingles	0.633774		134863	28928442	21	3106,717,7148,8449,259197,26531,5592,25924,27010,729920,4948,160728,146713,112616,56894,23114,55016,5144,6092,201501,80230	0.040818	0.759	194171	15	0.0161568	5.72721	49	1724	54.244	1.0375
IgF-1 measurement	EFO_0004627	GCST90102623	Common	Continuous	Endocrine	Initial	Serum levels of protein IGF1	0.614341	BLSA|CHS|FHS|GOOD|InCHIANTI|KORA|LLS|MICROS|MrOS-SWE|NHS|PLCO|RS|SHIP|SORBS|SHIP|Other	27520	27329260	3	2309,2693,57537	-0.51978	0.977	124939	44	0.0375569	5.72527	46	1802	29.826	1.026
nephrolithiasis	EFO_0004253	GCST90428893	Common	Categorical	Renal	Initial	Kidney stone disease	0.595226	UKB|FinnGen	739048	37787550	30	27156,8527,11112,5576,160851,7368,55532,204474,8645,846,134285,25886,5743,358,6582,140803,84456,2696,64710,10973,5151,23236,272,55328,9429,161882,256764,55620,10590,58528	0.22157	0.866	104927	15	0.0211357	5.33868	45.5	1431.5	44.799	1.04038
congenital left-sided heart lesions	EFO_0005938	GCST004719	Common	Categorical	Cardiovascular	Initial	Left ventricular obstructive tract defect (inherited effect)	0.593363		509	28468790	3	11320,2313,5025	-0.0076298	0.743	112026	22	0.0267657	12.9133	54	1191	46.112	1.1156
neoplasm of mature b-cells	EFO_0000096	GCST002643	Common	Categorical	Neoplasm	Initial	Follicular lymphoma	0.325378		10486	25279986	4	4026,79415,942,8170	-0.32282	0.8865	268235	9	0.0101151	15.9657	45.5	1282.5	41.4095	0.987143
osteitis deformans	EFO_0004261	GCST001086	Common	Categorical	Skeletal	Initial	Paget's disease	0.302092		3440	21623375	5	10133,5371,79890,23165,203427	0.322365	0.738	55142	18	0.016023	17.0536	54	1881	64.7275	1.026
stenosing tenosynovitis	EFO_0010822	GCST90104907	Common	Categorical	Muscular	Initial	Trigger finger	0.00196482	UKB	439487	36043126	3	79068,11060,4054	0.33045	0.824	179413	28	0.0614572	21.1382	54	1795	122.39	1.04038
phenylalanine measurement	EFO_0005001	GCST90092936	Common	Continuous	Metabolic	Additional	Phenylalanine levels	0.816474	UKB	115030	35213538	8	5053,8501,11169,79023,6568,1373,5939,368	0.70696	0.92	74165	13.5	0.00419276	6.23109	37.5	1515.5	57.5935	1.02887
alopecia areata	EFO_0004192	GCST000719	Common	Categorical	Immunological	Additional	Alopecia areata	1		4332	20596022	4	1493,3559,64375,55014	0.391255	0.649	41228.5	19.5	0.0510642	3.68383	32	803.5	36.994	0.9969
hypertrophic cardiomyopathy	EFO_0000538	GCST011205	Common	Categorical	Cardiovascular	Additional	Hypertrophic cardiomyopathy (MTAG)	0.865168		8361	33495596	8	80206,6598,4905,79933,143187,5578,64778,5310	0.160922	0.411	264550	29	0.0599135	14.2379	54	2191	65.03	1.1375
free cholesterol in large LDL measurement	EFO_0022176	GCST90269632	Common	Continuous	Lipid Measurement	Additional	Free cholesterol in large LDL (UKB data field 23535)	0.875859	UKB	88329	36764567	15	5819,1952,255738,746,28,64241,23460,53345,6484,8854,19,6597,3250,221037,6311	0.068141	0.762	51046	20	0.0273564	12.0109	49	2022	62.059	1.026
phospholipids in large LDL measurement	EFO_0022174	GCST90269629	Common	Continuous	Lipid Measurement	Additional	Phospholipids in large LDL (UKB data field 23532)	0.853352	UKB	88329	36764567	17	5819,255738,746,28,53345,10452,64241,23460,6484,3250,432,6580,2646,3672,6597,8854,3119	-0.14716	1.138	36903	22	0.00272531	10.4117	40	1446	49.488	1.022
migraine disorder	MONDO_0005277	GCST003720	Common	Categorical	Neurological	Additional	Migraine	0.908636		375752	27322543	18	4035,63976,9457,221692,4209,57419,79783,51196,8645,23245,10335,10428,60495,57674,8829,55355,10413,744	-0.0623123	0.5185	149288	13.5	0.0444003	12.174	48	1744	60.471	1.10872
acne	EFO_0003894	GCST002481	Common	Categorical	Dermatological	Additional	Acne (severe)	0.819523		7025	24927181	4	100874028,7324,55633,9671	0.61886	0.63	103467	3	0.0515679	11.1476	41.5	1518	51.663	1.138
hepatitis B virus infection	EFO_0004197	GCST001150	Common	Categorical	Infection	Additional	Hepatitis B	0.897626		2514	21750111	3	3113,3115,3120	0.68116	1.445	13760	24	0.00166	49.2719	54	769	20.91	0.357667
lung adenocarcinoma	EFO_0000571	GCST90455522	Common	Categorical	Neoplasm	Additional	Lung adenocarcinoma	1	MVP|ILCCO	80888	39366959	6	9728,8626,285761,10205,7015,3084	0.153736	0.538	87006	25	0.0630366	7.58862	32	1740.5	76.5905	1.0585
Nasal cavity polyp	EFO_1000391	GCST007443	Common	Categorical	EarNoseThroat	Additional	Nasal polyps	0.897032		719047	30643255	9	3117,246,27086,29785,8809,2879,60468,2625,3106	-0.38236	1.117	18883	26	0.00513351	10.6417	42	1515	31.503	0.987
cirrhosis of liver	EFO_0001422	GCST90018826	Common	Categorical	Hepatic	Additional	Cirrhosis	0.892511	BBJ|UKB	526132	34594039	3	217,80339,9734	-0.61782	0.989	50645	27	0.00203915	2.47952	42	1483	52.65	1.138
thyroid cancer	MONDO_0002108	GCST004144	Common	Categorical	Neoplasm	Additional	Thyroid cancer	1		290551	28195142	6	3084,80003,64097,4088,151827,7015	-0.040382	0.7295	204141	25	0.0452526	2.93396	45	1726.5	58.678	1.05833
insomnia	EFO_0004698	GCST007988	Common	Categorical	Psychiatric	Additional	Insomnia	1		1331010	30804565	141	4211,3710,140688,114781,57113,7045,93986,64116,5045,54932,257194,6299,4836,389421,64067,81876,387893,5253,22915,6925,266727,5138,6405,6938,92017,23030,147808,64839,10973,200942,254263,491,8079,4482,1630,729085,5097,100526737,5789,54927,54542,81624,57504,130940,10642,266722,79706,8028,5066,1946,2775,221935,5334,283455,6780,54805,4277,83759,2890,10562,116987,116931,5514,1128,197335,389432,79066,510…	0.014616	0.613	152707	14	0.0704658	8.81682	52	1809	58.965	1.12867
basophil percentage of leukocytes	EFO_0007992	GCST004631	Common	Continuous	Immunological	Additional	Basophil percentage of white cells	0.884069		171996	27863252	24	596,51185,4299,3568,8826,1232,6261,861,23185,23426,284805,25778,55636,3092,763,29125,2528,604,79895,26973,100507436,5536,8328,206358	0.26258	0.6905	64743	17	0.0407742	7.9294	52	1271	42.6455	1.03612
vitamin D deficiency	EFO_0003762	GCST90020244	Common	Categorical	Metabolic	Additional	Vitamin D insufficiency	0.883374		175977	34308111	9	2638,55191,3034,120227,6822,8882,29943,6597,8854	-0.18989	1.087	40879	15	0.00289882	12.6595	33	1446	55.868	1.026
omega-6 polyunsaturated fatty acid measurement	EFO_0005680	GCST003239	Common	Continuous	Lipid Measurement	Additional	Plasma omega-6 polyunsaturated fatty acid levels (linoleic acid)	0.838963		1361	26584805	8	9415,747,5322,57624,283464,375449,6457,80059	-0.358085	0.703	122944	9.5	0.0409739	6.89774	47.5	1481.5	47.2265	1.07925
basal cell carcinoma	EFO_0004193	GCST90328134	Common	Categorical	Neoplasm	Additional	Basal cell carcinoma	1	GERA|MGBB|UKB|23andMe	812765	38182794	54	2175,7053,81037,7299,128869,26166,3852,27086,4026,54504,1545,30008,84174,23189,283234,64759,1520,10592,100130988,58506,4948,7227,23250,122953,149095,5784,5869,196951,23221,55691,29841,79991,160140,10402,133522,1512,9156,9919,7455,10146,10180,2550,54801,3034,337867,5334,10743,4088,3633,6801,8974,3619,7107,151827	0.0549805	0.85	78853.5	14.5	0.0137412	11.7071	53	1791	60.0705	1.026
Vertigo	HP_0002321	GCST90432100	Common	Categorical	Neurological	Additional	Vertigo	1	TWB	60786	39174713	4	29102,7644,10409,6331	0.740775	0.765	116694	28	0.0582837	11.6166	53.5	3281.5	87.0966	0.9985
irritable bowel syndrome	EFO_0000555	GCST006304	Common	Categorical	Gastrointestinal	Additional	Irritable bowel syndrome	1		346075	29626450	4	9788,5293,84448,94240	0.20828	0.5375	141786	14.5	0.0719833	11.8155	51.5	1859	83.263	1.08
major depressive disorder	MONDO_0002009	GCST90085695	Common	Categorical	Psychiatric	Additional	Major depressive disorder	1	PGC	42455	34634379	8	84547,79969,81696,10211,9753,145581,11118,7726	1.04249	0.996	20951.5	9	0.01039	10.5082	53.5	1452	38.388	1.0185
phospholipids in medium LDL measurement	EFO_0022183	GCST90269636	Common	Continuous	Lipid Measurement	Additional	Phospholipids in medium LDL (UKB data field 23539)	0.889529	UKB	88329	36764567	17	5819,4059,53345,10452,8882,28,64241,432,6484,3250,8347,3482,57523,3672,23460,255738,3949	-0.14716	1.041	37609	16	0.00672895	13.1201	52	1528	54.131	1.0115
diabetic retinopathy	EFO_0003770	GCST001017	Common	Categorical	Opthamological	Additional	Diabetic retinopathy	1		2829	21441570	5	54715,3643,127700,7292,9586	0.38042	0.556	314938	16	0.05504	7.15575	50	1166	46.666	1.026
free cholesterol in medium LDL measurement	EFO_0022268	GCST90269639	Common	Continuous	Lipid Measurement	Additional	Free cholesterol in medium LDL (UKB data field 23542)	0.894592	UKB	88329	36764567	15	5819,1952,255738,746,28,10452,53345,64241,5360,6484,8347,23460,432,3250,3949	0.056437	1.091	26212	16	0.00516146	11.2621	49	1134	44.306	1.022
free cholesterol in small HDL measurement	EFO_0022270	GCST90269674	Common	Continuous	Lipid Measurement	Additional	Free cholesterol in small HDL (UKB data field 23577)	0.895674	UKB	88329	36764567	12	2646,8854,1071,9388,85440,19,51085,53345,3083,432,57523,84166	0.276395	0.8835	29097	18.5	0.0134301	6.39637	34	1928	65.022	0.9905
free cholesterol in very small VLDL measurement	EFO_0022275	GCST90269618	Common	Continuous	Lipid Measurement	Additional	Free cholesterol in very small VLDL (UKB data field 23521)	0.886251	UKB	88329	36764567	23	8854,338,255738,746,8882,3156,57794,85440,28,6927,3117,341,64241,7227,6580,3250,6597,10349,54922,85363,3837,4299,90634	0.12791	0.815	36903	22	0.0244539	9.94277	51	1938	62.059	1.026
phospholipids in IDL measurement	EFO_0022164	GCST90269622	Common	Continuous	Lipid Measurement	Additional	Phospholipids in IDL (UKB data field 23525)	0.887888	UKB	88329	36764567	24	4059,10452,8854,1952,23460,28,64241,53345,5819,6927,6597,6580,9388,255738,3117,85440,3250,90634,10349,350,6311,6484,7227,64757	0.077791	0.9405	40616	20	0.00768025	9.93617	44.5	1537	56.2345	1.02533
cholesterol in very small VLDL measurement	EFO_0022231	GCST90269616	Common	Continuous	Lipid Measurement	Additional	Cholesterol in very small VLDL (UKB data field 23519)	0.899053	UKB	88329	36764567	22	8854,348,255738,1952,3156,23460,28,57794,85440,6927,64241,10452,6580,9388,6597,3117,7227,10349,3250,85363,350,2523	0.11022	1.037	40616	21.5	0.00768025	9.77609	42.5	1701.5	60.3325	1.026
free cholesterol in large HDL measurement	EFO_0022157	GCST90269660	Common	Continuous	Lipid Measurement	Additional	Free cholesterol in large HDL (UKB data field 23563)	0.890596	UKB	88329	36764567	33	8854,5360,8882,51129,338,146894,51085,9688,9388,949,57678,2590,158219,4023,84166,8567,22837,57727,2646,64757,80790,19,84870,7227,5468,3931,57572,83729,220972,353116,144347,55959,283446	0.25463	0.751	65542	17	0.0191081	9.98522	52	1496	55.869	1.026
free cholesterol in large VLDL measurement	EFO_0022265	GCST90269597	Common	Continuous	Lipid Measurement	Additional	Free cholesterol in large VLDL (UKB data field 23500)	0.882202	UKB	88329	36764567	25	8882,4023,338,2646,4018,51085,85440,51129,53345,22837,2590,7158,146894,3083,84870,3949,4299,8289,221037,5340,6804,6580,54536,3699,80790	0.063051	0.788	51903	17	0.0191081	13.1201	52	1978	69.062	1.02467
astigmatism	HP_0000483	GCST002685	Common	Categorical	Opthamological	Additional	Refractive astigmatism	0.803833		48020	25367360	6	206338,57486,3084,400954,84944,154664	-0.09324	0.997	199023	13	0.0123963	1.70295	17.5	2466	76.477	1.11383
anxiety disorder	EFO_0006788	GCST002696	Common	Categorical	Psychiatric	Additional	Anxiety disorder	1		2294	25390645	6	9848,390275,121256,338599,168507,93432	0.1505	0.752	78520	6.5	0.00520569	0.662905	4	1777	27.219	1.009
free cholesterol in small LDL measurement	EFO_0022271	GCST90269646	Common	Continuous	Lipid Measurement	Additional	Free cholesterol in small LDL (UKB data field 23549)	0.885567	UKB	88329	36764567	16	23624,1952,5819,746,10452,28,64241,53345,23460,8854,6484,255738,7771,3949,432,3250	-0.0407115	1.0495	33437	16	0.00672313	10.1772	41	1401	52.0225	1.00162
periodontitis	EFO_0000649	GCST002127	Common	Categorical	Skeletal	Additional	Periodontitis (Mean PAL)	0.838221		4032	24024966	14	154215,332,26059,87,84922,163033,143471,84668,79875,19,9518,64750,90161,11122	-0.040899	0.745	122392	12.5	0.0419412	6.03374	43	1713.5	30.988	1.1366
proliferative diabetic retinopathy	EFO_0009322	GCST008668	Common	Categorical	Opthamological	Additional	Proliferative diabetic retinopathy	1		291	31482010	3	256764,3106,2596	0.11115	1.089	97980	25	0.00596113	53.2693	25	1069	17.604	1.0224
squamous cell carcinoma	EFO_0000707	GCST003422	Common	Categorical	Neoplasm	Additional	Squamous cell carcinoma	1		13550	26908436	5	54849,6714,5071,55914,6482	-0.40727	0.728	117078	31	0.0374652	20.5314	54	1178	53.655	1.08478
pneumonia	EFO_0003106	GCST005009	Common	Categorical	Infection	Additional	Pneumonia	1		130639	28928442	20	3117,57819,717,5089,6891,84883,7132,84951,9063,29993,10905,3382,8633,79657,23654,109,9760,57604,2527,340895	0.18892	0.7945	46334.5	19	0.0231579	11.3924	53	1529.5	48.5615	1.044
osteoarthritis, hip	EFO_1000786	GCST006926	Common	Categorical	Skeletal	Additional	Osteoarthritis (hip)	0.966843		613790	30374069	17	27145,1301,4010,6608,860,3589,4088,8464,4054,9734,3697,144347,7039,55830,26354,5608,5339	-0.17216	0.726	106909	19	0.0265279	4.90289	40	1534	48.17	1.11086
free cholesterol in very large HDL measurement	EFO_0022273	GCST90269653	Common	Continuous	Lipid Measurement	Additional	Free cholesterol in very large HDL (UKB data field 23556)	0.88405	UKB	88329	36764567	17	348,8854,5360,51085,4023,255738,1952,338,3083,949,22837,57678,85440,221035,158219,5468,64241	-0.21197	0.884	65512	36	0.0176376	9.98522	50	1978	56.432	1.026
free cholesterol in very large VLDL measurement	EFO_0022274	GCST90269590	Common	Continuous	Lipid Measurement	Additional	Free cholesterol in very large VLDL (UKB data field 23493)	0.893392	UKB	88329	36764567	21	8882,4023,2646,51085,85440,51129,57794,22837,341,2590,7158,146894,4018,84870,4299,3083,8289,3949,221037,6804,54536	0.1797	0.788	65542	17	0.0211657	16.5967	53	1978	66.434	1.026
generalised epilepsy	EFO_0005917	GCST001662	Common	Categorical	Neurological	Additional	Generalized epilepsy	0.921009		3988	22949513	4	1131,375449,285423,5321	0.109066	0.775	536706	22	0.0439575	4.66737	34.5	2011.5	31.4945	0.85075
phospholipids in small LDL measurement	EFO_0022297	GCST90269643	Common	Continuous	Lipid Measurement	Additional	Phospholipids in small LDL (UKB data field 23546)	0.88313	UKB	88329	36764567	17	5819,1952,255738,10452,746,64241,3250,23460,6597,28,6484,2646,90634,2590,3482,432,57523	0.068141	0.918	27588	17	0.0206853	14.6567	52	1716	50.699	1.026
free cholesterol in small VLDL measurement	EFO_0022272	GCST90269611	Common	Continuous	Lipid Measurement	Additional	Free cholesterol in small VLDL (UKB data field 23514)	0.899356	UKB	88329	36764567	19	348,338,1952,255738,8882,53345,8854,10452,85440,64241,23460,3250,5819,6580,6484,3949,7227,10349,9415	0.063051	0.815	43048	22	0.00980722	9.94277	49	1546	61.411	1.0132
bone fracture	EFO_0003931	GCST006423	Common	Categorical	Skeletal	Additional	Fractures	0.878597		264973	30158200	9	84870,4041,7979,2099,8939,125228,9252,53834,6546	0.19319	0.525	136684	18	0.0840017	8.8044	53	1515	46.252	1.127
inguinal hernia	HP_0000023	GCST003198	Common	Categorical	Muscular	Additional	Inguinal hernia	1		72805	26686553	3	64641,51352,10283	0.116965	0.7875	203688	6	0.0861875	4.06443	25	1184	44.178	1.13779
urolithiasis	MONDO_0024647	GCST007833	Common	Categorical	Renal	Additional	Urolithiasis	1		198769	30975718	8	160851,10636,7021,5585,2646,204474,2037,79068	0.26774	0.7415	42188	23.5	0.0250192	5.62108	51.5	1816.5	60.099	1.02469
psoriasis vulgaris	EFO_1001494	GCST003268	Common	Categorical	Dermatological	Additional	Psoriasis vulgaris	1		8941	26626624	20	10318,7128,7297,6773,4843,90134,55905,112755,54901,5962,818,2113,57178,51752,23228,7332,116028,81890,9844,23586	0.504095	0.4635	67339	26	0.0645728	28.0287	54	1721	72.155	1.089
saturated fatty acids measurement	EFO_0022304	GCST90269545	Common	Continuous	Lipid Measurement	Additional	Saturated fatty acids levels (UKB data field 23448)	0.842643	UKB	88268	36764567	14	2646,8882,8854,85440,4018,57794,341,51085,9388,19,746,7158,284359,6927	0.36127	0.849	34917.5	23.5	0.0220476	9.54214	49	1867.5	62.713	1.026
rectum cancer	EFO_1000657	GCST90162555	Common	Categorical	Neoplasm	Additional	Rectal cancer	0.842944		1175	36077729	4	29117,53353,9228,80017	-0.545363	0.422	568074	8	0.0925641	10.4381	35	2536.5	72.3065	1.031
stroke	EFO_0000712	GCST005838	Common	Categorical	Cardiovascular	Additional	Stroke	1	CHARGE|METASTROKE|SIGN|deCODE|EPIC|other|SIFAP|INTERSTROKE|CADISP|Finland|SAHLSIS|MDC|HVH|ICH|HCHS|SOL|MIAMISR|HRS|MESA	524354	29531354	13	54897,23143,1021,7482,6597,3777,5654,3609,1282,463,5139,5792,10594	-0.42295	0.348	118494	22	0.139238	13.5043	52	2297	90.224	1.138
malignant epithelial tumor of ovary	MONDO_0018364	GCST007728	Common	Categorical	Neoplasm	Additional	Epithelial ovarian cancer	0.852571		7321	30898391	40	221981,80790,4685,23090,221895,56926,5793,114884,8672,3428,8470,9972,266722,135138,55208,3790,1112,65109,89778,151887,80129,23331,10507,84433,2066,10902,10579,7326,84059,124540,6445,54212,2737,5450,5799,7074,2122,4045,23281,23321	0.13765	0.599	370694	11	0.0791664	9.94457	48.5	2160	76.093	1.11145
urticaria	EFO_0005531	GCST90104038	Common	Categorical	Immunological	Additional	Chronic spontaneous urticaria	0.786929		912	35933036	3	388523,3493,2786	0.65337	1.721	65681	8	0.0151972	6.70375	29	1197	8.6959	0.474
cholecystitis	HP_0001082	GCST90432141	Common	Categorical	Gastrointestinal	Additional	Non-cancer illness code, self-reported: cholecystitis (UKB data field 20002_1163)	0.703988	UKB	329707	37965154	15	64241,64240,987,6822,284358,7104,158219,6927,10128,3172,63892,10521,220972,339344,282809	-0.65617	1.153	51046	15	0.00294736	5.48095	50	1423	55.869	1.026
carpal tunnel syndrome	EFO_0004143	GCST007581	Common	Categorical	Neurological	Additional	Carpal tunnel syndrome	1		401656	30833571	9	170691,81794,2202,4091,7372,165,26,23093,4052	0.12213	0.735	58172	15	0.0128585	5.99996	52	2276	114.72	1.026
hemoglobin measurement	EFO_0004509	GCST90012210	Common	Continuous	Hematological	Additional	Hemoglobin concentration	0.849324		67869	32171239	14	164656,3098,83986,5581,28,6311,51422,10767,9780,55692,84444,8312,7036,3049	-0.298295	0.804	66964	17.5	0.0586845	17.9208	54	1803.5	80.6265	1.01492
allergic rhinitis	EFO_0005854	GCST001310	Common	Categorical	Immunological	Additional	Allergic rhinitis	1		12898	22036096	5	955,23274,2737,9696,85480	-1.457	0.949	232691	20	0.00738252	11.6112	54	2189	90.345	1.025
cervical cancer	MONDO_0002974	GCST009826	Common	Categorical	Neoplasm	Additional	Cervical cancer	1		40094	31488892	23	203068,80352,3135,80737,7148,8859,54715,145581,4921,817,83894,91875,387890,9770,9378,222255,60412,1787,83857,7011,57732,7840,127933	0.057626	0.805	74181	14	0.0115726	6.74245	51	1449	46.355	1.02829
hyperthyroidism	EFO_0009189	GCST006897	Common	Categorical	Endocrine	Additional	Hyperthyroidism	1		51823	30367059	5	196951,137835,56981,10846,440574	-0.027799	1.398	145418	10	0.0130664	3.71148	43	870	32.839	1.0192
heart failure	EFO_0003144	GCST009541	Common	Categorical	Cardiovascular	Additional	Heart failure	1		977323	31919418	7	4018,1952,9531,1026,79068,26249,6311	0.28026	0.538	118589	20	0.0607824	13.036	53	1728	61.303	1.026
serum gamma-glutamyl transferase measurement	EFO_0004532	GCST90428730	Common	Continuous	Hepatic	Additional	Gamma glutamyl transferase levels	0.862572	CHB|MVP|UKB|HUNT	875069	38632349	231	388886,152485,9231,2646,54922,51085,6514,3672,71,2039,80381,29974,1946,6101,9209,80303,23316,23266,6928,7366,1244,57451,23149,140733,2186,9929,754,6097,9792,5310,9516,26298,3708,26999,137682,8871,8997,26011,3344,5468,2863,80114,10170,23218,55616,9612,152831,10801,2041,64771,3172,25953,4853,1282,10632,4649,8856,58986,80177,117155,4763,1021,56288,84456,7104,23301,800,10390,3174,10653,11113,22837,62…	0.10197	0.6255	120126	16	0.0459488	11.5936	53	1658	62.9	1.07364
preeclampsia	EFO_0000668	GCST001949	Common	Categorical	Reproductive	Additional	Preeclampsia	1		3003	23551011	10	2259,23077,84515,27130,119392,23071,25937,861,10186,146	-0.0864885	0.8135	211206	13.5	0.0622324	5.55132	52.5	1218.5	30.396	1.11333
pulse pressure measurement	EFO_0005763	GCST004278	Common	Continuous	Cardiovascular	Additional	Pulse pressure	0.876522		140886	28135244	53	50507,1012,8170,2099,83696,57608,286205,57419,23022,22897,23177,9902,5581,55697,421,79783,284076,2547,1879,10184,54973,7157,348,2624,23415,2335,56981,6575,256369,11060,83439,57594,5697,6774,55667,4987,83660,6462,4862,57542,1129,2078,8872,125,23107,2006,984,2934,481,10144,23057,4854,2842	0.0584177	0.6355	106764	14	0.0393248	13.6612	52	1759	58.862	1.026
pyruvate measurement	EFO_0010117	GCST90269569	Common	Continuous	Metabolic	Additional	Pyruvate levels (UKB data field 23472)	0.722541	UKB	88069	36764567	9	5213,5214,5211,283971,50650,55870,2646,53335,8328	0.33067	0.761	47687	20	0.0136298	11.4011	53	1533	62.997	1.0228
atopic eczema	EFO_0000274	GCST90013680	Common	Categorical	Dermatological	Additional	Atopic dermatitis	0.830121	BBJ	212036	32514122	3	8807,2720,6282	0.27396	0.938	33876	19	0.00521868	21.2012	54	1658	58.041	0.989667
renal cell carcinoma	EFO_0000681	GCST000907	Common	Categorical	Neoplasm	Additional	Renal cell carcinoma	1		12277	21131975	3	2034,949,5337	0.54529	0.71	105812	36	0.0261941	36.2348	54	2170	55.721	1.05433
Headache	HP_0002315	GCST005337	Common	Categorical	Neurological	Additional	Headache	1		223782	29397368	15	4035,9457,221692,4209,23245,57118,63976,57532,10335,10385,283446,28981,140688,9776,23499	0.065502	0.365	107623	18	0.103668	13.0907	53	1553	61.411	1.136
hepatitis	HP_0012115	GCST002730	Common	Categorical	Infection	Additional	Hepatitis	1		3000	25705159	3	89797,83851,2567	0.07782	0.6	570803	17	0.0551799	1.02529	11	1938	61.295	1.1362
malaria	EFO_0001068	GCST010725	Common	Categorical	Infection	Additional	Malaria	1		17743	31844061	23	3043,28,493,89853,22982,27067,10924,64374,64754,154215,55697,3084,4702,55534,389643,57480,57099,2674,23233,64478,3376,6804,80235	0.064921	0.688	216373	11	0.0424024	10.5697	53	1380	50.914	1.062
phosphatidylcholine measurement	EFO_0010226	GCST008927	Common	Continuous	Metabolic	Additional	Phosphatidylcholine levels	0.8376		2045	31551469	7	9415,746,3995,9066,640,1289,146713	0.068141	0.605	74374	14	0.0592541	32.5578	49	1195	59.98	1.026
total lipids in small VLDL	EFO_0022148	GCST90269607	Common	Continuous	Metabolic	Additional	Total lipids in small VLDL (UKB data field 23510)	0.926843	UKB	88329	36764567	18	8882,2646,85440,51085,3949,4023,7158,2590,3083,22837,3482,3250,4299,84870,10726,7227,1628,8854	-0.113041	0.7075	73176	17	0.0399648	14.2801	52.5	1928	64.2465	1.01463
total lipids in large HDL	EFO_0022189	GCST90269656	Common	Continuous	Metabolic	Additional	Total lipids in large HDL (UKB data field 23559)	0.917702	UKB	88329	36764567	32	8854,4023,9415,8882,9688,51129,9388,146894,51085,2590,57678,949,158219,8567,22837,84310,19,7227,64757,84870,80790,57572,3931,1071,220972,353116,283446,83729,55959,5468,144347,345	0.15471	0.8425	77592	16.5	0.0182467	11.7092	52	1401.5	54.926	1.026
vitiligo	EFO_0004208	GCST004785	Common	Categorical	Dermatological	Additional	Vitiligo	1		40258	27723757	33	7299,54849,64375,53347,3559,54504,22913,27086,8635,3002,7008,60468,8924,7038,840,3662,8792,11141,5878,5788,9855,84159,10783,5530,7325,2313,863,5331,133522,64761,100130988,6775,9144	-0.0903675	0.8065	102349	19	0.0571739	12.9133	53	1431	49.5145	1.026
chronic lymphocytic leukemia	EFO_0000095	GCST000224	Common	Categorical	Neoplasm	Additional	Chronic lymphocytic leukemia	1		1943	18758461	4	3662,57476,11262,25865	-0.011765	0.55	76478.5	22	0.10422	9.60983	24	1927.5	60.2505	1.08832
retinal detachment	EFO_0005773	GCST009958	Common	Categorical	Opthamological	Additional	Retinal detachment	1		363126	31816047	3	169044,120114,2915	-1.6021	0.43	561406	9	0.0757827	1.23137	13	4881	186.85	1.05267
ulcerative colitis	EFO_0000729	GCST90020072	Common	Categorical	Gastrointestinal	Additional	Ulcerative colitis	1	other	1143	35232999	4	28969,22796,23604,63976	-0.01666	0.6605	112694	17.5	0.0520227	8.89947	50.5	1723.5	57.7505	1.0815
interstitial lung disease	EFO_0004244	GCST001968	Common	Categorical	Respiratory	Additional	Interstitial lung disease	1		5844	23583980	15	4583,1832,7015,4137,151827,91039,3712,10144,23250,79991,64478,64798,29119,11214,4855	0.045746	0.746	61526	15	0.0337742	16.4391	52	2637	89.665	1.026
gallstones	EFO_0004210	GCST007209	Common	Categorical	Gastrointestinal	Additional	Gallstone disease	0.832119		764012	30504769	16	64241,6822,5244,220972,987,3172,2524,158219,5265,2646,6555,8028,221037,290,11015,6928	-0.0833735	1.0675	54837	16.5	0.00199946	6.84803	36	1497.5	54.221	1.026
triglycerides in large LDL measurement	EFO_0022319	GCST90269633	Common	Continuous	Lipid Measurement	Additional	Triglycerides in large LDL (UKB data field 23536)	0.899933	UKB	88329	36764567	19	8854,8882,2646,4023,51085,63935,7158,85440,3949,57794,2590,3482,19,4299,22837,56848,84310,23224,3250	-0.28252	0.602	107667	26	0.0364149	15.44	54	2115	74.485	1.026
hypertension	EFO_0000537	GCST009685	Common	Categorical	Cardiovascular	Additional	Hypertension	1		185568	31879980	29	4524,783,22978,113026,4883,2242,54805,1586,143872,57139,490,3643,128611,6311,5702,81846,64116,10062,23788,8482,80736,272,55024,5795,63976,2915,3777,390113,3207	0.0078059	0.7605	121317	20	0.021442	11.6076	52	2015	68.2565	1.03915
total lipids in large LDL	EFO_0022163	GCST90269628	Common	Continuous	Metabolic	Additional	Total lipids in large LDL (UKB data field 23531)	0.917494	UKB	88329	36764567	18	5819,4059,1952,255738,746,53345,28,8854,64241,2646,23460,3250,6484,19,3482,432,6597,3117	-0.0374045	1.0715	34795.5	21	0.00673477	11.6365	44	1677.5	54.6525	0.99925
clostridium difficile infection	EFO_0009130	GCST012277	Common	Categorical	Infection	Additional	Clostridioides difficle infection	0.955361		15304	33841421	11	4850,2903,1006,57537,285362,10077,64478,284161,5101,57495,10919	0.27058	0.49	389793	12	0.0631931	2.06268	24	3480	65.823	1.138
angina pectoris	EFO_0003913	GCST90446533	Common	Categorical	Cardiovascular	Additional	Angina	0.738925	UKB	459138	37947095	19	4018,1952,348,2242,11173,22834,8613,6581,221692,1282,658,255738,56895,10933,8633,4144,5340,4023,4846	-0.47993	0.559	73267	25	0.0391562	10.0918	50	1671	58.651	1.09733
type 1 diabetes mellitus	MONDO_0005147	GCST001255	Common	Categorical	Endocrine	Additional	Type 1 diabetes	0.953439		26890	21980299	3	4008,22979,60495	0.14122	0.747	239436	9	0.0104621	7.98038	37	2250	103.96	1.138
Myopia	HP_0000545	GCST003997	Common	Categorical	Opthamological	Additional	Myopia	1		191843	27182965	24	3908,5959,646960,79698,388336,651,3778,9414,5995,5923,6934,145581,4645,50863,8604,92949,80114,143162,2820,4774,2893,7021,83464,90459	-0.039018	0.7255	216942	15	0.028326	5.09988	34.5	1732.5	51.756	1.11604
choline measurement	EFO_0010116	GCST90092812	Common	Continuous	Metabolic	Additional	Total cholines levels	0.70329	UKB	115006	35213538	39	8854,85440,2646,57794,9388,19,3990,746,3172,10658,57678,51426,3106,6927,949,146894,4018,64757,255738,7332,28983,283446,84310,220972,158219,64116,2524,5467,1952,2590,6311,7227,55616,55959,3931,51085,23387,8647,1508	0.068141	0.747	85633	20	0.0136154	9.43594	52	1496	53.863	1.026
multiple sclerosis	MONDO_0005301	GCST009597	Common	Categorical	Neurological	Additional	Multiple sclerosis	1		41505	31604244	129	965,7132,127281,11262,8740,81671,7813,60468,6774,3575,116028,57178,6911,10636,55765,9657,5594,51741,10301,150962,1591,51513,9844,27086,26227,23187,83715,22806,7049,150159,9326,3716,4524,3559,7187,79722,2672,57216,56731,9572,4607,6775,6310,23338,57605,2113,868,10461,221895,4299,7294,51176,344657,7297,1439,10892,9749,79931,9830,2078,115701,109,81606,79970,864,54331,253461,10055,3460,56829,23274,841…	0.13476	0.698	97362	16	0.0326468	9.18138	53	1567	51.066	1.03844
multiple myeloma	EFO_0001378	GCST012396	Common	Categorical	Neoplasm	Additional	Multiple myeloma	1		350263	33875642	11	8701,23495,170679,1838,6604,23492,54986,55892,22936,9474,57580	0.56495	0.767	76753	12	0.0653283	10.1915	54	1790	55.596	1.1335
atrial fibrillation	EFO_0000275	GCST005306	Common	Categorical	Cardiovascular	Additional	Atrial fibrillation	1		67944	29290336	5	9148,11124,463,3782,9644	0.90959	0.379	261557	26	0.100659	13.754	50	1953	64.152	1.138
osteoarthritis	MONDO_0005178	GCST001592	Common	Categorical	Skeletal	Additional	Osteoarthritis	1		18419	22763110	3	26354,8464,79068	0.49587	1.342	456820	19	0.00562219	6.11277	53	1049	38.602	1.04038
kidney cancer	MONDO_0002367	GCST90011818	Common	Categorical	Neoplasm	Additional	Kidney cancer	1	UKB|GERA	411688	32887889	5	6095,79648,64170,646486,10015	-0.75151	1.143	71136	34	0.00239605	4.11787	54	1574	58.297	1.026
sick sinus syndrome	MONDO_0001823	GCST011360	Common	Categorical	EarNoseThroat	Additional	Sick sinus syndrome	1		937235	33580673	5	3856,463,7273,6336,285025	-0.02473	0.79	220380	25	0.00793729	5.97871	5	5878	164.32	1.02783
autoimmune thyroid disease	EFO_0006812	GCST010571	Common	Categorical	Immunological	Additional	Autoimmune thyroid disease	1		754406	32581359	55	3117,1493,10451,60468,6775,4026,8635,84159,114904,221178,7173,10125,6506,9744,30009,29121,64135,113,3662,219790,7297,7038,5878,260425,7098,473,8840,9844,9047,128178,8764,2065,4482,51300,814,3661,5890,10666,1524,3633,919,50852,23533,3716,5862,64599,2534,59338,6760,87178,10846,24145,1776,10581,942	0.34746	0.796	71998	19	0.0194102	8.58816	46	1354	45.495	1.026
total lipids in large VLDL	EFO_0022175	GCST90269593	Common	Continuous	Metabolic	Additional	Total lipids in large VLDL (UKB data field 23496)	0.938205	UKB	88329	36764567	22	8882,4023,338,2646,4018,51085,85440,51129,53345,22837,7158,2590,84870,3083,8289,221037,4299,6804,3699,80790,54536,350	0.121375	0.7695	73176	17	0.0201369	14.7569	52	2004	67.748	1.026
tinnitus	HP_0000360	GCST90428113	Common	Categorical	EarNoseThroat	Additional	Tinnitus	1	UKB|MVP	596905	38242899	21	1301,729993,1627,11343,729830,6925,64116,6854,22795,5592,57544,401262,80031,83440,57605,57805,6498,1759,26040,254428,81696	0.040702	0.534	167610	14	0.0826252	9.57202	52	1802	70.014	1.102
Sjogren syndrome	EFO_0000699	GCST004878	Common	Categorical	Immunological	Additional	Sjögren's syndrome	0.984989		2370	24097067	9	3122,3117,23534,6775,640,10318,3663,9474,1609	0.49591	0.654	63632	22	0.0225602	17.0007	54	1518	59.98	1.026
juvenile idiopathic arthritis	EFO_0002609	GCST001417	Common	Categorical	Skeletal	Additional	Arthritis (juvenile idiopathic)	0.976726		3872	22354554	3	51300,221037,221035	0.1797	1.023	103727	9	0.0187249	19.3296	54	768	29.56	1.136
Parkinson disease	MONDO_0005180	GCST90428733	Common	Categorical	Neurological	Additional	Parkinson disease	1	NR	7072	37842648	16	2629,80128,55870,9181,6016,64218,4000,100527963,7203,3782,4582,149095,55799,4914,57704,238	0.94823	0.5425	43947.5	23	0.0369563	15.5524	51	1969.5	74.7945	1.0315
urinary albumin to creatinine ratio	EFO_0007778	GCST009640	Common	Continuous	Renal	Additional	Urinary albumin-to-creatinine ratio	0.990265		437027	31630189	27	8029,1373,9784,83938,2523,10576,130026,4306,54622,1286,9960,84890,10283,80267,4926,8028,57619,4634,57597,55154,26053,84961,124997,81846,140685,26289,10874	0.23471	0.705	98616	14	0.0288908	9.31632	53	1556	50.975	1.03844
Varicose veins	HP_0002619	GCST008057	Common	Categorical	Cardiovascular	Additional	Varicose veins	1		408455	30998689	6	54897,9780,6558,1879,4773,51564	-0.752475	0.3545	132978	21.5	0.137653	13.1221	52.5	3247.5	92.2355	1.118
Barrett's esophagus	EFO_0000280	GCST002230	Common	Categorical	Gastrointestinal	Additional	Barrett's esophagus	1		5622	24121790	4	23373,8854,56033,2894	-1.31565	0.499	321548	19.5	0.0694896	5.61569	34.5	1575	57.288	1.08
gastroesophageal reflux disease	EFO_0003948	GCST011503	Common	Categorical	Gastrointestinal	Additional	Gastroesophageal reflux disease	1		456327	33608531	3	3106,89795,4684	-0.56012	0.426	317161	14	0.187942	27.38	48	2217	100.64	1.099
BMI-adjusted waist-hip ratio	EFO_0007788	GCST008159	Common	Continuous	Anthropometric	Additional	Waist-to-hip ratio adjusted for BMI	0.968749		36860	28552196	33	84870,29993,50937,338645,2904,4650,89970,22837,649,3784,23358,25900,9167,51070,7092,1282,4440,25841,2138,10352,57497,56987,54531,54102,6913,158471,352999,22871,3416,2687,131669,2177,9856	0.021062	0.689	107539	11	0.032645	8.8044	39	2031	62.541	1.0532
Eczematoid dermatitis	HP_0000964	GCST007075	Common	Categorical	Dermatological	Additional	Eczema	0.730951		459000	30595370	110	7096,3575,728294,23274,3559,132612,4088,6778,84162,5017,6095,8826,6097,7764,221895,2139,5334,6311,60468,7292,121665,51684,473,6565,84885,54806,3570,2720,4026,54103,55509,2207,3635,5890,4846,284110,4790,864,253461,26147,2308,140685,9840,56957,5796,4773,22834,60490,5052,92714,55843,7128,943,9229,11201,7325,3710,10743,4092,64116,284119,8792,112869,3716,1306,168850,57605,4089,2355,1729,7008,116028,23…	0.0512325	0.6205	83019	18	0.041236	10.3353	53	1608	51.1545	1.0624
nephrotic syndrome	EFO_0004255	GCST008456	Common	Categorical	Renal	Additional	Childhood steroid-sensitive nephrotic syndrome	0.766004		6064	31263063	10	3119,25849,5789,54806,5788,8997,9844,57495,25850,9819	0.11108	0.343	162802	17	0.0720641	9.52934	51.5	2341	103.397	0.999632
celiac disease	EFO_0001060	GCST000157	Common	Categorical	Immunological	Additional	Celiac disease	1		2189	18311140	3	8809,4026,6311	-0.016361	0.765	156191	19	0.0153643	18.6567	53	1728	59.145	1.026
tyrosine measurement	EFO_0005058	GCST90092993	Common	Continuous	Metabolic	Additional	Tyrosine levels	0.74423	UKB	114913	35213538	18	117247,6927,283377,127,221037,221895,1373,144406,4004,348174,91833,3172,80339,84059,262,5053,9681,9784	0.306585	0.671	81240.5	14	0.0260522	5.20167	25.5	1348.5	48.2135	1.12668
hypothyroidism	EFO_0004705	GCST90018862	Common	Categorical	Endocrine	Additional	Hypothyroidism	1	BBJ|UKB|FinnGen	583911	34594039	41	10451,6775,4026,221178,7173,114904,150280,10125,2322,3559,84159,9744,7038,7297,5869,9047,126129,27244,440574,64771,80726,145508,90355,5878,113,7098,128178,10846,2289,6854,5695,10010,53841,3643,4124,919,374470,337867,10666,4772,8764	0.37997	0.738	109571	15	0.0205735	8.90299	49	1728	47.732	1.026
psoriatic arthritis	EFO_0003778	GCST007043	Common	Categorical	Dermatological	Additional	Psoriatic arthritis	1		2198	30552173	13	100507436,100507679,780,6499,2550,7148,7917,10318,117247,3108,4843,2995,50854	0.823645	0.8245	24928	22	0.0136421	36.9949	54	2624.5	89.5645	1.0185
gestational diabetes	EFO_0004593	GCST90095480	Common	Categorical	Endocrine	Additional	Gestational diabetes mellitus	0.966867	KoGES	34340	34834527	3	152926,3601,4659	-0.14898	0.819	34548	16	0.00707007	16.1252	54	795	31.135	1.0155
total lipids in small LDL	EFO_0022168	GCST90269642	Common	Continuous	Metabolic	Additional	Total lipids in small LDL (UKB data field 23545)	0.915033	UKB	88329	36764567	19	5819,1952,338,53345,10452,8882,64241,28,3250,6484,23460,9415,6597,6580,8347,432,255738,2590,57523	0.063051	0.815	37609	17	0.0127308	11.2621	49	1528	54.131	1.02467
total lipids in IDL	EFO_0022161	GCST90269621	Common	Continuous	Metabolic	Additional	Total lipids in IDL (UKB data field 23524)	0.92428	UKB	88329	36764567	24	5819,4059,8854,255738,1952,28,23460,10452,53345,64241,9388,6927,6597,6580,64757,57678,146894,6311,6484,221037,90634,85440,3250,350	0.077791	0.9005	40616	20	0.0173854	9.93617	45	1537	52.164	1.026
ankylosing spondylitis	EFO_0003898	GCST000563	Common	Categorical	Skeletal	Additional	Ankylosing spondylitis	1		7193	20062062	4	149233,51752,118429,340895	-0.351935	0.964	172690	19	0.010085	6.62886	24.5	2100.5	73.932	0.912687
diverticular disease	EFO_0009959	GCST008105	Common	Categorical	Gastrointestinal	Additional	Diverticular disease	1		451099	30661054	3	55843,57512,728215	0.27912	0.679	676990	4	0.0292364	3.72222	15	1377	39.906	1.125
total lipids in very large HDL measurement	EFO_0022312	GCST90269649	Common	Continuous	Lipid Measurement	Additional	Total lipids in very large HDL (UKB data field 23552)	0.899744	UKB	88329	36764567	24	8854,5360,8882,4023,51085,51129,949,57727,9688,22837,146894,57678,255738,158219,5468,8567,1952,9388,432,51604,84166,3083,19,80790	0.228645	0.781	50860	18.5	0.0182827	11.7092	52	1597.5	57.519	1.026
free cholesterol in medium VLDL measurement	EFO_0022269	GCST90269604	Common	Continuous	Lipid Measurement	Additional	Free cholesterol in medium VLDL (UKB data field 23507)	0.905975	UKB	88329	36764567	20	348,338,8882,255738,53345,85440,10452,64241,28,8854,3250,23460,5819,6580,6597,9415,6484,51085,10349,7227	0.077791	0.8495	42897	24	0.0176376	9.93617	45	1537	60.0085	1.0011
free cholesterol in medium HDL measurement	EFO_0022267	GCST90269667	Common	Continuous	Lipid Measurement	Additional	Free cholesterol in medium HDL (UKB data field 23570)	0.895835	UKB	88329	36764567	28	8854,9388,338,23387,746,51129,84166,146894,2590,3172,949,57678,19,57572,64116,4023,2646,5913,7398,64757,7227,341,158219,7332,283446,220972,29956,3931	-0.0747405	0.7285	65527	17	0.0154778	10.8055	52	1425.5	53.218	1.08533
cataract	MONDO_0005129	GCST90137960	Common	Categorical	Opthamological	Additional	Cataract	1	Taiwan	20335	36009466	6	8076,392636,168507,152579,152110,148137	-0.35007	1.0115	235620	7.5	0.00295882	3.83388	23.5	1739.5	44.2705	1.024
total lipids in medium VLDL	EFO_0022153	GCST90269600	Common	Continuous	Metabolic	Additional	Total lipids in medium VLDL (UKB data field 23503)	0.925319	UKB	88329	36764567	19	348,4023,2646,3949,53345,85440,1952,51085,10452,4018,3250,3083,64241,22837,2590,7158,3482,4690,4299	-0.34716	0.884	51046	20	0.02126	15.44	52	2022	69.062	0.959
glaucoma	MONDO_0005041	GCST006395	Common	Categorical	Opthamological	Additional	Glaucoma	1		137086	30054594	17	54499,317761,8522,60312,4010,253559,23365,221981,284,56172,55770,80114,2122,2113,114793,84168,1009	0.0294	0.5	207985	12	0.0875975	10.6946	51	1764	58.706	1.138
triglycerides in very large VLDL measurement	EFO_0022325	GCST90269591	Common	Continuous	Lipid Measurement	Additional	Triglycerides in very large VLDL (UKB data field 23494)	0.907317	UKB	88329	36764567	24	8882,4023,4018,2646,51085,85440,9415,22837,341,7158,2590,1071,146894,84870,221037,350,3083,8289,4299,80790,144347,6804,54536,53345	0.217165	0.8015	77592	16.5	0.0212128	13.597	51.5	1694	58.747	1.0196
ovarian carcinoma	EFO_0001075	GCST001941	Common	Categorical	Neoplasm	Additional	Ovarian cancer	0.93501		8165	23535730	4	8631,92421,6928,8028	-0.48258	0.7025	138806	33.5	0.00547469	6.75488	30.5	1326	42.148	1.026
omega-3 polyunsaturated fatty acid measurement	EFO_0010119	GCST90092931	Common	Continuous	Lipid Measurement	Additional	Omega-3 fatty acid levels	0.791002	UKB	115006	35213538	27	8854,2646,23042,85440,1374,9388,4018,3990,1952,116519,284058,1559,1937,19,1109,57572,255738,101928243,3619,825,147798,6927,51129,6484,11079,2222,441250	0.134985	0.8765	47627.5	21	0.00651254	10.3712	51	1784	62.713	1.026
chronic kidney disease	EFO_0003884	GCST003374	Common	Categorical	Renal	Additional	Chronic kidney disease	1		117165	26831199	6	51422,79029,6569,1373,8567,57619	0.142028	0.7445	131148	23	0.0273356	8.74072	47.5	3271	96.8645	1.07327
Mitral valve prolapse	HP_0001634	GCST90038453	Common	Categorical	Cardiovascular	Additional	Mitral valve prolapse	1	UKB|3C|NR	8778	34461747	3	4482,4660,127833	1.4423	0.728	244007	17	0.0178794	8.58816	54	1260	37.396	1.089
gout	EFO_0004274	GCST003925	Common	Categorical	Skeletal	Additional	Gout	1		2158	27899376	9	9429,56606,23316,9379,2646,6568,54537,254263,152519	0.27523	1.022	117023	17	0.00181815	2.95945	34	1878	50.699	0.962
myeloproliferative disorder	EFO_0004251	GCST90428574	Common	Categorical	Neoplasm	Additional	Myeloproliferative neoplasms (MTAG)	0.724647	UKB	482378	37684235	16	3717,7015,596,8379,2122,472,11030,2308,81558,55892,57337,6640,861,55064,79991,25893	-0.45298	0.75	129423	23.5	0.0490104	7.36964	54	1661	41.636	1.05625
tuberculosis	MONDO_0018076	GCST005006	Common	Categorical	Infection	Additional	Tuberculosis	1		88716	28928442	15	4277,6891,6046,221935,51557,5140,3832,3416,152330,132,11154,84503,3785,9586,163255	0.47097	0.765	81290	13	0.0227384	3.96057	50	1996	45.572	1.026
dental caries	EFO_0003819	GCST001713	Common	Categorical	Skeletal	Additional	Dental caries	1		920	23064961	14	119180,9429,222255,8842,148198,221294,2000,5101,55770,54808,53342,29119,57501,23026	0.25829	1.081	145062	9	0.00287008	3.67478	37	1792	71.968	1.026
sarcoidosis	MONDO_0019338	GCST90397906	Common	Categorical	Immunological	Additional	Sarcoidosis	1	other|Illumina_iControlDB	5644	22952805	11	51761,80736,7053,901,22906,10452,11320,54502,7978,975,80333	-0.025904	0.728	188694	16	0.0269771	12.812	53	1246	34.451	1.06967
glycine measurement	EFO_0009767	GCST007838	Common	Continuous	Metabolic	Additional	Glycine levels	0.789007		19112	31070104	4	1373,34,5723,28	0.503445	1.0675	52945	18.5	0.0103373	9.45314	46.5	942.5	35.709	1.07847
free cholesterol in IDL measurement	EFO_0022181	GCST90269625	Common	Continuous	Lipid Measurement	Additional	Free cholesterol in IDL (UKB data field 23528)	0.903334	UKB	88329	36764567	21	5819,4059,746,255738,1952,8854,28,23460,64241,10452,51085,53345,64757,6597,221037,146894,57678,6311,6927,350,6484	0.063051	0.884	42746	20	0.0178416	13.036	48	1827	58.606	1.026
back pain	HP_0003418	GCST007152	Common	Categorical	Pain	Additional	Chronic back pain	0.863266		158025	30261039	3	6660,1630,129563	0.06415	0.414	1033040	20	0.0946047	2.66962	40	1740	94.228	1.126
obsessive-compulsive disorder	EFO_0004242	GCST90277980	Common	Categorical	Psychiatric	Additional	Neurocognitive measure (immediate recall) in obsessive-compulsive disorder	0.755123	NR	127	37094658	4	80031,63923,92181,54020	0.255525	0.8165	82837	10.5	0.0249705	6.1567	50.5	2111	83.043	1.0935
total lipids in small HDL measurement	EFO_0022311	GCST90269670	Common	Continuous	Lipid Measurement	Additional	Total lipids in small HDL (UKB data field 23573)	0.891899	UKB	88329	36764567	8	2646,9388,51085,53345,3083,432,57572,1071	0.16914	0.988	24383.5	14.5	0.00244053	4.13731	23.5	1617.5	54.973	0.951
total lipids in very large VLDL measurement	EFO_0022313	GCST90269586	Common	Continuous	Lipid Measurement	Additional	Total lipids in very large VLDL (UKB data field 23489)	0.90269	UKB	88329	36764567	22	8882,2646,338,85440,51129,57794,341,7158,4023,2590,146894,4018,84870,221037,3083,4299,8289,350,80790,53345,6804,54536	0.217165	0.7695	55017	17	0.0183728	14.7569	52.5	1797	55.107	1.0321
total lipids in medium HDL measurement	EFO_0022310	GCST90269663	Common	Continuous	Lipid Measurement	Additional	Total lipids in medium HDL (UKB data field 23566)	0.903439	UKB	88329	36764567	24	8854,4023,9388,23387,338,2646,2590,84166,7398,3172,949,57678,7227,147841,64116,19,5913,64757,9415,29956,7332,283446,158219,220972	-0.0990355	0.6265	75866.5	17	0.0184088	8.95881	51.5	1437	55.795	1.10217
triglycerides in medium LDL measurement	EFO_0022322	GCST90269640	Common	Continuous	Lipid Measurement	Additional	Triglycerides in medium LDL (UKB data field 23543)	0.903209	UKB	88329	36764567	23	8854,8882,2646,63935,85440,7158,1952,51129,2590,57794,4023,19,22837,3482,3083,3949,3250,4299,8289,6804,84870,2186,56848	-0.13786	0.581	65542	20	0.0407742	15.4177	53	1978	74.485	1.026
triglycerides in IDL measurement	EFO_0022149	GCST90269626	Common	Continuous	Lipid Measurement	Additional	Triglycerides in IDL (UKB data field 23529)	0.918361	UKB	88329	36764567	19	8854,8882,2646,85440,51085,7158,57794,4023,3482,4299,284359,3949,22837,2590,6927,84310,102,7227,10726	0.14206	0.581	107667	20	0.0457944	15.44	54	1878	69.062	1.026
triglycerides in very small VLDL measurement	EFO_0022144	GCST90269619	Common	Continuous	Lipid Measurement	Additional	Triglycerides in very small VLDL (UKB data field 23522)	0.902716	UKB	88329	36764567	22	8882,8854,2646,85440,51129,7158,4023,22837,57794,4299,2590,3482,10452,10726,3990,284359,9415,6804,84870,2186,22864,3083	0.279015	0.566	77592	17	0.047771	17.4774	53.5	1585	58.747	1.037
alanine measurement	EFO_0009765	GCST90092806	Common	Continuous	Metabolic	Additional	Alanine levels	0.780546	UKB	115078	35213538	17	4284,2646,286827,146433,9194,54901,6542,133686,169026,169792,492307,22877,1373,111,57666,9057,57466	-0.028909	0.883	73485	13	0.0188888	8.97672	51	1262	46.363	1.096
adiponectin measurement	EFO_0004502	GCST001463	Common	Continuous	Endocrine	Additional	Adiponectin levels	0.77677		35355	22479202	4	80790,1012,55193,5184	-1.15114	0.343	203760	17.5	0.157799	14.2671	54	1502	64.83	1.0601
systemic lupus erythematosus	MONDO_0007915	GCST005831	Common	Categorical	Infection	Additional	Systemic lupus erythematosus	1		13426	29848360	3	2885,64754,7903	-0.4295	0.683	96349	19	0.0379682	4.61722	54	793	33.808	1.13367
triglycerides in small LDL measurement	EFO_0022323	GCST90269647	Common	Continuous	Lipid Measurement	Additional	Triglycerides in small LDL (UKB data field 23550)	0.895229	UKB	88329	36764567	22	8882,4023,4018,8854,51085,85440,51129,7158,57794,9415,2590,22837,3083,19,8289,146894,84870,4299,5340,6804,6580,2186	0.261615	0.5915	77592	21	0.0377852	14.2689	52.5	1827	67.748	1.026
total lipids in very small VLDL measurement	EFO_0022156	GCST90269614	Common	Continuous	Lipid Measurement	Additional	Total lipids in very small VLDL (UKB data field 23517)	0.899037	UKB	88329	36764567	23	8854,348,338,8882,255738,1952,85440,57794,3156,9784,23460,6927,746,28,341,6580,7227,3250,54922,4299,9388,6597,10349	0.12791	0.705	36903	20	0.0214358	11.2621	51	1938	63.367	1.026
aspartate aminotransferase measurement	EFO_0004736	GCST90013664	Common	Continuous	Metabolic	Additional	Aspartate aminotransferase levels	0.870009	UKB	406934	34315874	58	80339,10613,57794,5265,24145,152485,80709,55532,203859,8743,80833,350,80201,3250,4360,5586,3821,9638,9231,5184,80303,5468,2138,6517,1997,84456,2444,4860,80381,146754,64757,9235,290,54822,8178,596,10461,2937,8019,1021,6723,1026,64241,11200,27134,57678,84870,6919,5725,1946,51735,6928,11138,80017,55553,58497,6470,5029	0.12243	0.787	56653.5	16.5	0.0164069	13.6763	53	1399.5	43.854	1.026
malignant epithelial tumor of ovary	MONDO_0018364	GCST002748	Common	Categorical	Neoplasm	Additional	Epithelial ovarian cancer	0.852571		13491	25581431	10	8631,4905,284654,92421,8028,7015,6928,54361,171024,257202	0.39319	0.729	50274.5	26.5	0.0336341	5.8287	24.5	1326	32.991	1.026
systemic lupus erythematosus	MONDO_0007915	GCST90100586	Common	Categorical	Infection	Additional	Systemic lupus erythematosus	1	NR	30604	34783190	3	57118,51347,80205	1.0877	0.339	274159	20	0.145134	13.0907	53	1748	89.089	1.137
cholelithiasis	EFO_0004799	GCST90432140	Common	Categorical	Gastrointestinal	Additional	Cholelithiasis (UKB data field 20002_1162)	0.80576	UKB	329707	37965154	30	64240,51626,987,7104,64241,6822,10128,3172,220972,63892,5265,6927,158219,130271,6555,8028,2646,23403,290,10430,6928,2696,79823,5495,55107,9051,10521,23112,9972,1811	-0.27155	0.929	47581	17.5	0.00789585	7.20572	50	1815	58.132	1.026
serum gamma-glutamyl transferase measurement	EFO_0004532	GCST90244011	Common	Continuous	Hepatic	Additional	Gamma glutamyl transferase levels	0.862572	Ansan|Ansung|HEXA|CAVAS|BBJ	288127	36333282	46	2678,23316,152485,91828,2646,9231,51085,8871,7104,4430,80303,26999,3083,29941,22853,2186,6928,80381,4299,9516,754,2039,91181,56288,221895,6614,90427,6935,10095,2863,1859,7364,26009,800,8850,85415,10390,221037,1244,3069,342979,1021,5774,28,26298,6764	0.30319	0.592	89651.5	15.5	0.0420317	10.2078	52.5	2067.5	68.5975	1.026
urinary albumin to creatinine ratio	EFO_0007778	GCST007718	Common	Continuous	Renal	Additional	Urinary albumin-to-creatinine ratio	0.990265		218759	30910378	3	8029,196,9784	-0.5122	0.705	305845	30	0.0252341	18.6924	54	2524	72.857	0.324
inguinal hernia	HP_0000023	GCST90239723	Common	Categorical	Muscular	Additional	Inguinal hernia	1	GERA|UKB	513120	35022708	20	2202,64641,51352,10283,8406,51390,83716,26059,1295,655,27067,8091,55454,860,829,9742,4088,653,858,2186	-0.0160755	0.6035	136620	17.5	0.0551506	14.0697	52	1269	46.187	1.137
rheumatoid arthritis	EFO_0000685	GCST90131437	Common	Categorical	Immunological	Additional	Rheumatoid arthritis	1	UKB|FinnGen|EIRA|EIMS|Umea|CHB|Other	1026690	35470158	26	7297,6775,1235,57511,3663,3559,10320,25897,100287898,26147,79890,10125,1776,9474,4204,3609,861,90355,84159,3570,7332,1021,9145,51061,958,5771	0.27987	0.626	76029.5	24	0.0511068	10.7601	54	1211	41.187	1.0348
tinnitus	HP_0000360	GCST011541	Common	Categorical	EarNoseThroat	Additional	Tinnitus	1		91424	33742053	7	337867,5783,7047,24149,144455,286046,9223	0.094195	0.639	185730	8	0.0697608	10.2751	50	2461	81.985	1.026
gout	EFO_0004274	GCST90455676	Common	Categorical	Skeletal	Additional	Gout	1	GS:SFHS | FinnGen | KP | MPP | GlobalGout | NHS | HPFS | MGBB | UKB | 23andMe	2206883	39406924	177	56606,9429,6568,116085,2646,5017,51460,80128,51085,126695,145957,10725,29974,4036,80114,80339,51422,6311,3174,54537,3131,22877,221037,842,22848,24149,10856,23460,135112,3554,54828,3643,128,9679,8974,57666,11136,2444,2683,8029,7021,55971,79603,3084,659,152485,10636,2122,5468,3172,84316,220064,6934,51535,19,3236,7105,10599,23243,29842,53834,84890,22837,23031,1373,152831,4649,84542,6514,55114,339479…	0.12284	0.669	99065	16	0.0360925	9.24504	52	1566	54.73	1.059
celiac disease	EFO_0001060	GCST002520	Common	Categorical	Immunological	Additional	Celiac disease	1		4634	24999842	5	84162,60468,1232,154215,31	0.64394	0.579	321844	16	0.0443518	5.15409	39	2526	64.09	1.1202
allergic rhinitis	EFO_0005854	GCST006409	Common	Categorical	Immunological	Additional	Allergic rhinitis	1		212120	30013184	25	3575,7096,8099,2207,3106,60468,124626,28,4790,23168,221895,5334,6311,9730,4026,6095,4088,473,121665,164781,6817,10111,4773,23387,57708	-0.10094	0.663	104148	18	0.0845709	16.6287	54	1574	44.284	1.11
psoriatic arthritis	EFO_0003778	GCST003270	Common	Categorical	Dermatological	Additional	Psoriatic arthritis	1		6880	26626624	7	10318,400757,11172,29119,7297,4843,6773	0.25611	0.858	61767	19	0.00947773	2.01119	23	2480	84.318	1.0084
asthma	MONDO_0004979	GCST009798	Common	Categorical	Respiratory	Additional	Asthma	1		771388	31959851	42	55876,728294,56946,23274,6778,60468,10948,10111,6095,4088,90865,3559,7096,3566,337867,85480,84162,4026,54491,5890,943,221895,2720,134,25816,861,197370,10154,79718,919,7046,3171,26999,2769,5788,8061,50615,57511,255743,81858,3696,1307	0.0072285	0.7795	87691	21	0.0207166	12.3248	53	1356	43.886	1.026
Myopia	HP_0000545	GCST012403	Common	Categorical	Opthamological	Additional	High myopia	0.848958		24580	33830181	63	3908,646960,55666,57689,5959,56479,50640,92211,23141,57492,54715,10859,6934,124739,79698,3778,55733,1352,5789,157680,200959,6518,57419,140683,25834,55800,57536,54462,2494,56899,9781,5099,9425,389177,2626,9723,2778,118611,55159,29855,830,91351,10444,2313,651,63982,6252,23233,9228,114880,8379,29953,392636,344558,80144,25945,151126,60495,55966,805,4255,23247,57666	-0.11527	0.688	217431	13	0.0376684	7.27938	42	1696	59.005	1.05967
carpal tunnel syndrome	EFO_0004143	GCST90104786	Common	Categorical	Neurological	Additional	Carpal tunnel syndrome	1	deCODE|UKB|DBDS|CHB|FinnGen	1239680	35332129	31	5265,10903,81794,170691,2202,27291,9719,3693,79068,253461,26,140766,54361,4091,116841,10371,4052,23093,57591,10274,58498,1302,1462,84439,79879,2872,1301,3697,130916,1646,387715	0.46389	0.924	53626	15	0.00967507	9.86713	50	2088	68.433	1.026
cervical cancer	MONDO_0002974	GCST004833	Common	Categorical	Neoplasm	Additional	Cervical cancer	1		9347	28806749	4	3117,4049,2560,6916	-0.251545	0.8545	131078	22	0.019145	5.78603	27.5	1065.5	30.359	1.022
multiple myeloma	EFO_0001378	GCST006432	Common	Categorical	Neoplasm	Additional	Multiple myeloma	1		249665	30213928	4	10365,6670,153241,3662	-0.72268	0.6565	49203	33	0.150865	15.8832	54	1789	55.789	1.10191
juvenile idiopathic arthritis	EFO_0002609	GCST90010715	Common	Categorical	Skeletal	Additional	Arthritis (juvenile idiopathic)	0.976726		12501	33106285	12	6775,6311,57198,3559,54806,1232,27086,64167,677,50514,3899,864	-0.21338	0.624	135816	19	0.0565996	7.14102	50.5	1989	85.389	1.062
FEV/FVC ratio	EFO_0004713	GCST90025978	Common	Continuous	Respiratory	Additional	Lung function (FEV1/FVC)	0.900171	UKB	371898	34226706	4	7042,21,64283,55757	0.003385	0.7535	175592	26	0.0195044	7.63971	48.5	2699.5	141.945	1.07194
migraine disorder	MONDO_0005277	GCST90102553	Common	Categorical	Neurological	Additional	Migraine	0.908636	IHGC|23andMe|UKB|HUNT	873341	35115687	66	4035,63976,9457,221692,4209,57419,79783,23245,8645,9414,116534,60495,10428,140688,55092,10413,51085,728780,57674,5654,3632,23293,23613,9902,3633,63892,773,79813,744,28966,54805,58489,57659,490,55626,861,5265,2185,55083,9839,29951,127795,3693,8028,23261,8444,112752,100526737,58499,23143,22993,57794,285237,9910,23499,64324,1743,5321,125058,9612,84126,4781,282996,3236,23554,7049	-0.0003058	0.568	149188	13.5	0.0536156	11.9327	53	1936.5	69.062	1.04467
ankylosing spondylitis	EFO_0003898	GCST001149	Common	Categorical	Skeletal	Additional	Ankylosing spondylitis	1		11802	21743469	4	51752,149233,23046,118429	0.835715	0.843	87698	20	0.020408	9.40671	44.5	2100.5	73.932	1.013
cataract	MONDO_0005129	GCST90014268	Common	Categorical	Opthamological	Additional	Cataracts	0.947641	GERA|UKB	586243	34127677	25	57419,56997,10801,54715,9444,65981,168850,151056,23266,4948,182,652,27151,150280,54855,51272,56479,55288,1031,11060,28951,9586,5915,29091,54897	0.013066	0.449	160046	14	0.0794872	9.08318	50	1795	51.954	1.128
hypertrophic cardiomyopathy	EFO_0000538	GCST011211	Common	Categorical	Cardiovascular	Additional	Hypertrophic cardiomyopathy	1		8361	33495596	8	9531,80206,6598,5578,4905,143187,79933,64778	0.35457	0.4815	264550	29	0.0512519	14.2379	54	2073	47.7245	1.1375
type 2 diabetes mellitus	MONDO_0005148	GCST006867	Common	Categorical	Endocrine	Additional	Type 2 diabetes	0.947436		659316	30054458	75	6934,54901,10644,169026,79068,221895,7466,4544,111,63892,116985,22837,286,6928,2646,3767,7325,5066,1607,169792,8638,23140,4795,23499,65264,144347,57794,80790,54622,5937,2180,6745,57178,3112,59338,4853,4154,55294,894,9960,25813,83992,79966,133308,3784,83986,55833,1147,6480,23456,2139,10743,57605,56172,29942,10652,10725,137682,150280,5649,28,9690,9369,11162,818,80778,5745,5738,22913,284217,8091,134…	0.12793	0.647	138585	15	0.0443181	13.0008	54	1558	50.699	1.0624
alopecia areata	EFO_0004192	GCST004866	Common	Categorical	Immunological	Additional	Alopecia areata	1		7565	25608926	14	3559,1493,2065,55289,23274,6311,260425,4026,255928,338811,5209,23199,220963,7132	-0.022195	0.6285	196919	12	0.054567	10.8149	48.5	1641.5	67.923	1.06836
hearing loss	EFO_0004238	GCST90292534	Common	Categorical	EarNoseThroat	Additional	Hearing problems	0.817013	UKB|NHS|HPFS	501825	37165447	11	113730,1488,11078,23187,2070,60313,22795,6711,2887,64072,6129	-0.036059	0.604	79508	18	0.0459485	19.5157	53	2746	75.693	1.026
major depressive disorder	MONDO_0002009	GCST006041	Common	Categorical	Psychiatric	Additional	Major depressive disorder	1		326113	27479909	23	7444,473,389421,10562,22986,5079,4976,341019,121665,115294,5335,163486,11282,5101,54715,9215,2794,57706,23451,3709,9745,51268,85378	-0.15278	0.504	200999	16	0.0601969	7.40229	53	1824	72.623	1.11
generalised epilepsy	EFO_0005917	GCST90271609	Common	Categorical	Neurological	Additional	Genetic generalized epilepsy	0.777042	other|GenEPA|CHOP|EPICURE|HBCS|KORA|ILM|PoBI|POPGEN|TSS|UKBS	59945	37653029	13	7444,79591,5187,6695,10991,8943,9254,8631,6262,54715,80279,5796,2555	0.071193	0.51	231682	28	0.0546524	8.02167	51	1515	65.553	1.10786
squamous cell carcinoma	EFO_0000707	GCST003327	Common	Categorical	Neoplasm	Additional	Squamous cell carcinoma	1		61457	26829030	10	3662,54849,51151,22913,124045,7299,3117,4948,8924,27086	-0.519825	0.8985	77366	16	0.0201362	10.2711	48.5	1295	50.616	1.026
periodontitis	EFO_0000649	GCST002126	Common	Categorical	Skeletal	Additional	Periodontitis (CDC/AAP)	0.817129		3915	24024966	15	64747,7077,84942,3482,165631,88,64478,55224,57222,53353,23030,11321,653247,8516,3111	-0.43545	0.801	100490	11	0.0117057	12.3437	50	1410	43.358	1.026
corneal resistance factor	EFO_0010067	GCST011390	Common	Continuous	Opthamological	Additional	Corneal resistance factor	1		106030	32716492	5	64682,1291,170691,23460,10349	0.4385	0.966	97632	10	0.0108809	6.5352	43	3142	135.59	0.969
ovarian carcinoma	EFO_0001075	GCST004415	Common	Categorical	Neoplasm	Additional	Invasive epithelial ovarian cancer	0.771603		63347	28346442	7	9842,8631,7015,8028,79915,23331,171024	0.4528	0.433	210559	19	0.0795479	7.4982	50	2760	91.351	0.95
tuberculosis	MONDO_0018076	GCST90276153	Common	Categorical	Infection	Additional	Tuberculosis	1	CROATIA-KORCULA|CROATIA-SPLIT|CROATIA-VIS	4624	37108169	4	23081,1158,79977,157680	-0.061795	0.7605	316036	18	0.021374	7.86168	52	2084	80.7625	1.1285
sarcoidosis	MONDO_0019338	GCST90310240	Common	Categorical	Immunological	Additional	Sarcoidosis	1	GRADS|CCF|other	2599	37399103	10	3122,147660,26074,115286,80741,463,285195,2568,79832,10580	0.3198	0.9515	175074	10.5	0.00979093	6.63934	52	1661	55.132	1.03257
diverticular disease	EFO_0009959	GCST008257	Common	Categorical	Gastrointestinal	Additional	Diverticular disease	1		251377	28585551	4	55843,8292,728215,23072	-0.00565558	0.6625	565181	8	0.0443409	2.82974	24.5	1356	53.8005	1.1315
Nasal cavity polyp	EFO_1000391	GCST90269779	Common	Categorical	EarNoseThroat	Additional	ICD10 J33: nasal polyps	0.763594		203127	36653354	5	29785,2625,23274,56990,405	0.41189	0.639	66995	20	0.0955846	13.7399	54	1515	43.299	1.138
osteoarthritis	MONDO_0005178	GCST005811	Common	Categorical	Skeletal	Additional	Osteoarthritis (self-reported)	0.883263		63556	29559693	13	23072,56884,57338,7039,55133,85449,306,5793,9228,79570,25850,6452,3938	0.00054384	0.797	96321	9	0.0258848	4.4053	35	2533	51.966	1.04
chronic lymphocytic leukemia	EFO_0000095	GCST004146	Common	Categorical	Neoplasm	Additional	Chronic lymphocytic leukemia	1		17691	28165464	15	57476,11262,578,355,8837,29125,55024,58480,7015,51176,2861,64771,4988,4940,4026	0.4425	0.745	75792	28	0.0231887	8.70969	39	1174	38.904	0.560182
malaria	EFO_0001068	GCST002033	Common	Categorical	Infection	Additional	Malaria	1		12316	23717212	3	28,1012,91752	-0.36483	0.456	340963	16	0.0445346	9.92956	40	1292	17.991	0.545667
Parkinson disease	MONDO_0005180	GCST90455618	Common	Categorical	Neurological	Additional	Parkinson's disease	0.970499	UKB|FinnGen	539017	39080267	8	2629,284058,84286,6622,120892,5819,2643,9026	-0.841755	0.7425	51933	46	0.04259	16.7696	54	1518.5	54.328	1.0105
prostate cancer	MONDO_0008315	GCST90011808	Common	Categorical	Neoplasm	Additional	Prostate cancer	1	UKB|GERA	421142	32887889	28	4477,6928,3856,221895,5013,10653,10611,3655,222546,6581,2677,22853,7015,55204,7113,63892,54847,10979,1107,3069,11343,100507679,5287,1488,64641,27244,8927,4331	0.30793	0.6425	92482	20	0.0319396	14.1469	53	1607	61.2035	1.03767
neutrophil percentage of leukocytes	EFO_0007990	GCST004633	Common	Continuous	Immunological	Additional	Neutrophil percentage of white cells	0.870468		171542	27863252	62	9586,5329,9487,969,10581,3579,1441,3575,55204,9750,4353,4790,22856,1440,10320,23526,1021,9256,23030,118429,1997,10347,83463,286,79871,221037,3822,7015,6708,3557,23169,27086,3574,3172,8019,25989,6667,7297,28960,7332,2734,150280,220972,1788,202243,114548,64137,57178,25853,55289,10111,3117,79915,55206,256380,1053,719,55621,145501,23216,23112,22872	0.17675	0.848	69245	18	0.0177784	10.0513	53	1662	56.4965	1.026
BMI-adjusted waist-hip ratio	EFO_0007788	GCST90131908	Common	Continuous	Anthropometric	Additional	Waist-to-hip ratio adjusted for BMI	0.968749	TWB	65683	35538205	8	22795,23129,2264,2138,6239,144347,54331,5339	-0.38737	0.684	104316	26.5	0.0581545	10.8865	46.5	2650.5	94.758	1.026
pulse pressure measurement	EFO_0005763	GCST012377	Common	Continuous	Cardiovascular	Additional	Pulse pressure	0.876521	UKB|MVP	670472	33230300	7	64798,22986,137682,55656,10098,22839,140609	0.39283	0.515	188244	9	0.0665911	19.7024	53	1078	40.969	1.13725
gestational diabetes	EFO_0004593	GCST90296696	Common	Categorical	Endocrine	Additional	Gestational diabetes	1	FinnGen	143441	38182742	7	4544,2646,6934,111,57405,54901,389840	-0.044415	0.8905	155452	17	0.0118229	2.95945	13	1417	39.499	1.0858
apolipoprotein B measurement	EFO_0004615	GCST010243	Common	Continuous	Lipid Measurement	Additional	Apolipoprotein B levels	0.880414		439214	32203549	132	602,6597,23624,255738,1952,341,8882,2646,57794,4018,64241,3949,5819,3250,343263,1762,6580,28,2524,9520,85440,3117,4023,8289,432,2590,79673,350,3083,85363,5335,57523,2621,8647,6927,3122,8854,1456,10349,23317,23301,150864,54918,84870,60526,4763,9798,64771,5339,51085,7227,55971,23203,22837,63892,22895,56261,22864,6101,10274,9701,80007,2039,949,23303,55251,7515,54897,2444,25959,158219,338,3172,3069,8…	0.056437	0.726	86145	17	0.0236608	13.036	53	1855	58.606	1.026
eosinophil percentage of leukocytes	EFO_0007991	GCST004600	Common	Continuous	Immunological	Additional	Eosinophil percentage of white cells	0.881263		172378	27863252	95	6311,8809,10111,861,1178,57541,246,6369,57414,3106,23274,1053,55636,8807,284058,56946,80762,79966,60468,596,3635,1902,473,100507436,51676,6778,55770,2186,22806,81492,337867,8698,54518,578,8061,51274,10767,3985,4345,5468,3716,81858,8328,2879,2029,260429,4026,22807,5728,8019,3568,597,2720,23135,10318,1105,83723,1795,9844,59269,161882,10410,57511,64682,80318,11262,2289,343099,65125,1269,3656,651746,…	0.20292	0.7625	90330	19	0.0268619	10.3952	53	1576	49.962	1.026
type 1 diabetes mellitus	MONDO_0005147	GCST90432068	Common	Categorical	Endocrine	Additional	Type 1 diabetes	0.953439	T1DGC	8055	38453145	4	6311,3559,1493,2626	0.015395	0.3935	67362	20.5	0.103528	4.22022	10.5	936.5	33.2945	0.9544
atrial fibrillation	EFO_0000275	GCST90095475	Common	Categorical	Cardiovascular	Additional	Atrial fibrillation	1	CHRIS	10509	34827661	5	5095,4009,90459,23164,64342	0.94928	0.986	154848	13	0.00847121	8.35288	54	1149	31.667	1.138
cirrhosis of liver	EFO_0001422	GCST90018606	Common	Categorical	Hepatic	Additional	Cirrhosis	0.892511	BBJ	178726	34594039	4	217,80339,3106,9734	-0.724675	1.114	45670.5	30.5	0.00400014	29.1453	48	1461.5	48.252	0.64475
body weight	EFO_0004338	GCST90278650	Common	Continuous	Anthropometric	Additional	Weight	0.875551	TWB	92615	38116116	25	79068,3159,253461,23042,115,54832,253959,2696,4779,5531,3597,10458,65264,5324,23030,23637,84456,4010,59269,7227,2915,23017,4300,1021,54715	-0.016165	0.4145	163055	16	0.118212	11.7899	53	1531	55.4565	1.133
bone fracture	EFO_0003931	GCST010516	Common	Categorical	Skeletal	Additional	Fractures (paediatric)	0.718037		3230	32742401	3	254427,285362,1306	-1.7124	1.254	127608	10	0.00516281	8.26827	39	1014	48.672	1.026
hemoglobin measurement	EFO_0004509	GCST90258652	Common	Continuous	Hematological	Additional	Hemoglobin concentration	0.849324	UKB	46904	35964923	102	164656,3098,10246,6311,28,51422,55604,5781,4137,8356,64288,696,7473,10050,2100,8550,81846,4855,170679,11093,5629,5213,629,7148,23316,84444,7477,2550,22895,80352,7726,775,6239,493,283450,23139,5725,9780,7741,170954,149371,2794,5468,5575,7227,2122,6455,110117499,6575,80339,6911,84870,25893,114821,50650,8558,5052,29842,6764,2766,2646,64599,9570,7075,55466,91646,4775,57470,5681,80114,9654,197131,2333…	0.23795	0.71	70265	16	0.0325124	11.0922	53	1670	59.275	1.026
lung adenocarcinoma	EFO_0000571	GCST004744	Common	Categorical	Neoplasm	Additional	Lung adenocarcinoma	1		66756	28604730	32	1138,7015,1143,11173,2585,8626,3084,10205,26289,1548,4507,196951,10933,285761,51164,3662,92345,374986,91768,146279,283349,11031,26009,81846,54875,5139,55065,2524,9354,79888,9253,8648	-0.242245	0.8255	101780	15	0.0217339	8.74287	48.5	1373	43.041	1.0545
adiponectin measurement	EFO_0004502	GCST002233	Common	Continuous	Endocrine	Additional	Adiponectin levels	0.77677		7827	24105470	5	1012,5184,80790,1974,3097	-1.7229	0.298	205229	11	0.262411	14.0738	54	1332	53.238	1.0382
insomnia	EFO_0004698	GCST90267286	Common	Categorical	Psychiatric	Additional	Insomnia (standard GWA)	0.708431	UKB	283595	37106081	7	4211,6925,10527,124274,9807,4836,1600	0.52545	0.318	140417	20	0.175711	22.0163	52	1358	46.026	1.138
omega-6 polyunsaturated fatty acid measurement	EFO_0005680	GCST90092933	Common	Continuous	Lipid Measurement	Additional	Omega-6 fatty acid levels	0.782005	UKB	115006	35213538	43	8882,8854,85440,53345,2646,9388,4018,1952,3156,19,255738,57572,3106,3083,64241,28,5467,116519,6311,158219,6580,23788,220972,55616,3990,949,23387,3172,7227,7332,28983,22895,2217,4482,4598,23051,2524,146456,8647,2444,9701,23460,27161	0.27523	0.87	63229	17	0.0069297	9.43594	50	1518	55.869	1.026
schizophrenia	MONDO_0005090	GCST003880	Common	Categorical	Psychiatric	Additional	Schizophrenia	1		10154	27922604	5	7444,2550,403,284498,64478	0.59289	0.586	78347	20	0.0204183	6.17448	51	2761	110.61	1.05333
red blood cell density	OBA_2045260	GCST90025964	Common	Categorical	Hematological	Additional	Red blood cell count	0.772411	UKB	445305	34226706	18	2056,7036,23495,9351,2217,3043,48,3717,7018,9780,2766,54855,5313,64420,6097,327,29886,5933	-0.113973	0.859	34038	16.5	0.00655613	11.3333	53	1559.5	50.9495	1.0235
renal cell carcinoma	EFO_0000681	GCST008225	Common	Categorical	Neoplasm	Additional	Renal cell carcinoma	1		5087	31231134	3	8110,54715,348932	-0.36833	0.491	285067	16	0.0490807	2.42621	16	1166	54.354	1.09217
body fat percentage	EFO_0007800	GCST007064	Common	Continuous	Anthropometric	Additional	Body fat percentage	1		155961	30593698	33	79068,5468,57188,80726,203238,8344,9671,22837,10903,27143,115,1434,5184,9312,64116,83873,8428,9807,10207,2696,254042,9637,2186,158038,57578,8019,26289,8028,57698,7916,23608,23312,2673	0.31418	0.653	146988	11	0.0476869	10.2522	53	1821	58.81	1.09933
multiple sclerosis	MONDO_0005301	GCST003566	Common	Categorical	Neurological	Additional	Multiple sclerosis	1		15283	27386562	11	3117,5996,965,7156,10301,2672,23274,79722,7132,2078,84456	-0.126127	0.726	56505	15	0.0268619	9.90265	53	1310.5	42.9895	1.0395
melanoma	EFO_0000756	GCST004142	Common	Categorical	Neoplasm	Additional	Melanoma	1		291407	28212542	17	4157,8558,51151,22913,57644,4507,128869,7299,79068,7015,4948,8398,79991,472,196,4600,54901	-0.5122	0.924	114662	19	0.00657782	7.42904	53	1278	53.605	1.026
bipolar disorder	MONDO_0004985	GCST011767	Common	Categorical	Psychiatric	Additional	Bipolar disorder	1		119005	33169155	5	140733,4199,5079,26010,27303	-0.072127	0.722	220649	12	0.0639933	5.0803	48	1275	40.248	1.026
apolipoprotein a 1 measurement	EFO_0004614	GCST010241	Common	Continuous	Lipid Measurement	Additional	Apolipoprotein A1 levels	0.824729		393193	32203549	212	8854,9388,4023,348,19,2590,146894,338,85440,158219,1952,51129,5681,7227,949,57678,4607,220972,9489,29956,80790,23161,2646,7332,64771,10948,7158,1373,144347,4018,10613,326625,4645,8289,5184,754,55959,6238,28983,8398,91748,7366,80339,80011,602,3145,8856,1294,80208,55013,1109,583,2444,8883,978,196385,5002,103,252969,272,85363,10544,5962,7423,10466,3069,23518,23166,23460,6688,57178,3093,84870,79794,9…	0.10872	0.747	87338	15	0.0221315	14.5637	54	1642	57.617	1.0375
tyrosine measurement	EFO_0005058	GCST90010741	Common	Continuous	Metabolic	Additional	Tyrosine levels	0.74423	FENLAND|EPIC-Norfolk|INTERVAL|KORA|TWINS-UK	86507	33414548	3	6927,221895,221037	0.14206	0.438	350222	16	0.140688	16.5967	53	1857	63.367	1.138
Eczematoid dermatitis	HP_0000964	GCST009718	Common	Categorical	Dermatological	Additional	Eczema	0.730951		247657	31361310	7	23274,4277,3559,5017,728294,5687,8809	-0.016361	0.906	38860	21	0.0102621	5.80881	42	1077	35.778	0.964
atopic eczema	EFO_0000274	GCST001709	Common	Categorical	Dermatological	Additional	Atopic dermatitis	0.830121		9443	23042114	3	2720,8809,23274	-0.016361	0.938	100593	21	0.00521868	11.6112	54	1873	76.988	0.989667
gallstones	EFO_0004210	GCST003725	Common	Categorical	Gastrointestinal	Additional	Gallstone disease	0.832119		63872	27094239	4	64241,2646,6822,7104	-0.50399	1.437	27771	17	0.00109291	2.63878	5	1368	41.1425	0.9825
chronic obstructive pulmonary disease	EFO_0000341	GCST90018807	Common	Categorical	Respiratory	Additional	Chronic obstructive pulmonary disease	1	BBJ|UKB|FinnGen	635145	34594039	6	123688,217,1137,10144,1806,60312	-0.073825	0.934	115928	12	0.00348911	9.63651	51.5	1806.5	70.9655	1.019
phosphatidylcholine measurement	EFO_0010226	GCST90244241	Common	Continuous	Metabolic	Additional	Phosphatidylcholine (16:0_20:5) levels	0.791285	other	2624	36193934	3	746,5866,79026	0.068141	1.153	24301	14	0.012093	32.9241	54	1218	41.087	1.026
calcium measurement	EFO_0004838	GCST90018951	Common	Continuous	Metabolic	Additional	Calcium levels	0.77817	BBJ|UKB	399133	34594039	128	2646,3083,135228,2767,81562,57605,5265,64116,6484,284546,2217,6446,2990,84909,54502,2776,57157,54852,55970,3241,463,23460,9424,4676,8395,84888,5468,5899,154214,123036,1520,118461,3708,55532,23338,54847,213,84456,10636,5577,57178,140803,23682,55616,5119,9855,2041,256714,1021,1827,867,79841,54790,729920,1761,80790,2260,1788,6720,56261,9047,27247,23383,23102,50650,284111,79370,9247,5184,22818,10019,…	0.24015	0.764	90739	15	0.0252226	12.086	53	1649.5	52.649	1.0376
alanine measurement	EFO_0009765	GCST90010722	Common	Continuous	Metabolic	Additional	Alanine levels	0.780546	FENLAND|EPIC-Norfolk|INTERVAL|KORA|TWINS-UK	86413	33414548	13	2646,5208,8882,26608,169792,4004,348,27086,1743,3948,9123,9401,8218	0.0050274	0.993	39745	17	0.00980722	8.18153	53	1380	52.196	1.026
diabetic retinopathy	EFO_0003770	GCST000966	Common	Categorical	Opthamological	Additional	Diabetic retinopathy	1		853	21310492	5	285600,266722,58504,84898,114803	-0.10768	0.757	467753	4	0.0401533	3.12032	41	1881	58.312	1.10067
anxiety disorder	EFO_0006788	GCST90446654	Common	Categorical	Psychiatric	Additional	Anxiety disorder	1	UKB|iPSYCH|ANGST|MVP|FinnGen	475216	37945807	6	5874,27445,129684,6660,10160,4133	-0.157499	0.376	360766	19.5	0.115591	2.81207	33	3134	112.803	1.062
hypertension	EFO_0000537	GCST90239614	Common	Categorical	Cardiovascular	Additional	Hypertension	1	Taiwan	68986	36329257	4	3777,22978,4046,54897	-0.148021	0.932	100704	16	0.0825516	17.792	43	1411	35.0715	1.046
glycine measurement	EFO_0009767	GCST90245226	Common	Continuous	Metabolic	Additional	Glycine levels	0.789007	INTERVAL|EPIC-Norfolk	14296	36357675	4	1373,2731,123775,2631	-0.416815	1.143	80825	12	0.00764294	6.15607	41.5	1246	53.745	1.0828
osteoarthritis, hip	EFO_1000786	GCST90034522	Common	Categorical	Skeletal	Additional	Osteoarthritis (hip)	0.966843	arcOGEN|deCODE|EB|GARP|LLS|RS|ARGO|HUNT|MyCode|UKB	353388	34450027	6	1301,4088,9734,4026,55214,9649	-0.861075	0.375	270398	20.5	0.0966646	10.0914	51	1791.5	65.141	1.10925
phenylalanine measurement	EFO_0005001	GCST90010736	Common	Continuous	Metabolic	Additional	Phenylalanine levels	0.816474	FENLAND|EPIC-Norfolk|INTERVAL|KORA|TWINS-UK	84297	33414548	4	5053,3818,10786,8501	0.742315	1.0775	40626.5	15.5	0.00233451	4.93583	27	1515.5	55.867	1.025
irritable bowel syndrome	EFO_0000555	GCST90277988	Common	Categorical	Gastrointestinal	Additional	Irritable bowel syndrome (MTAG)	0.791088	NR	887490	37085903	22	56853,2033,23196,153396,6925,27445,1993,4277,145581,64326,473,23418,22986,253559,1630,26047,7804,22915,55209,145173,84162,2066	-0.184345	0.52	237146	18	0.0922711	5.9015	35.5	2669	95.97	1.13275
basal cell carcinoma	EFO_0004193	GCST008871	Common	Categorical	Neoplasm	Additional	Basal cell carcinoma	1		651138	31174203	43	3662,4157,7053,55920,22913,81037,7299,51151,26166,27086,3852,7157,4026,60468,54504,8924,1520,30008,1545,64759,100130988,10584,10592,51043,283234,122953,79991,55691,675,23250,7227,23189,133522,2879,1512,9156,54801,58506,3034,388662,5879,29123,9919	-0.12167	0.734	47181	19	0.0292112	12.8907	53	1700	54.027	1.026
lung cancer	MONDO_0008903	GCST90011812	Common	Categorical	Neoplasm	Additional	Lung cancer	1	UKB|GERA	412835	32887889	6	123688,10395,55036,81037,116143,1016	0.174339	0.8435	49297	9.5	0.00957829	4.48867	49.5	1668	59.0455	0.883333
chronic kidney disease	EFO_0003884	GCST003140	Common	Categorical	Renal	Additional	Chronic kidney disease	1		2005	26420894	3	5925,9177,23236	0.29369	0.357	295692	68	0.0772217	3.31164	41	2290	88.063	1.0805
glaucoma	MONDO_0005041	GCST90134547	Common	Categorical	Opthamological	Additional	Glaucoma	1	UKB	68390	35841873	8	60312,8522,253559,55770,317761,23365,2824,284	-0.061855	0.626	194598	10.5	0.0818655	12.2718	51.5	1521.5	58.706	1.138
omega-3 polyunsaturated fatty acid measurement	EFO_0010119	GCST90269541	Common	Continuous	Lipid Measurement	Additional	Omega-3 fatty acids levels (UKB data field 23444)	0.718736	UKB	88268	36764567	8	8854,53345,8882,85440,1374,745,1952,284058	0.0863905	0.566	62836	20	0.0575012	13.0781	51	2563.5	95.1455	1.076
vitamin D measurement	EFO_0004631	GCST002602	Common	Continuous	Metabolic	Additional	Vitamin D levels	0.819517		1853	25208829	3	5140,2638,9110	-0.63277	0.955	62345	16	0.0105771	18.3873	33	3262	47.386	1.026
obsessive-compulsive disorder	EFO_0004242	GCST90277981	Common	Categorical	Psychiatric	Additional	Neurocognitive measure (delayed recall) in obsessive-compulsive disorder	0.720333	NR	127	37094658	4	2581,25900,80031,138046	0.159657	0.9645	372986	7.5	0.0566839	9.22372	51	1729	62.5485	1.09117
acne	EFO_0003894	GCST90092000	Common	Categorical	Dermatological	Additional	acne vulgaris	0.795167		615396	35132056	25	10509,80326,399909,166378,2255,23274,118426,1475,10913,3918,4660,6854,26579,79783,51733,9474,1739,6461,89797,10395,80339,115548,55765,84552,54822	0.0076154	0.797	114155	14	0.0212015	9.90003	51	1593	50.786	1.08
osteoporosis	EFO_0003882	GCST000698	Common	Categorical	Skeletal	Additional	Osteoporosis-related phenotypes	0.827015		3569	20548944	3	11138,114876,220164	0.78276	0.692	245638	6	0.0147222	18.1572	53	1544	103.5	1.138
mean corpuscular hemoglobin concentration	EFO_0004528	GCST90018965	Common	Continuous	Hematological	Additional	Mean corpuscular hemoglobin concentration	1	BBJ|UKB	485950	34594039	64	10767,164656,286,6521,6708,7036,25893,28,7037,2766,493,84717,4650,3783,9839,10347,51312,3842,7203,5198,92140,23585,9911,4363,51571,759,4023,196740,84988,7332,7018,1950,8976,4218,54498,91748,23317,26100,146057,2590,254102,999,64778,64420,220972,55062,440275,92521,253782,92346,3557,665,8394,23200,64755,8417,54726,9735,389337,57140,129285,25862,80339,659	0.206185	0.751	69696.5	18.5	0.0297186	16.9467	54	1956.5	62.566	1.02706
monocyte percentage of leukocytes	EFO_0007989	GCST004609	Common	Continuous	Immunological	Additional	Monocyte percentage of white cells	0.842517		170494	27863252	95	3394,3676,2322,23765,597,91662,10320,1053,5159,4055,4069,10581,2029,3783,6184,55289,55876,9586,1021,896,5329,7227,1436,54458,3106,9371,7704,81671,5922,9658,57533,9256,3821,2308,55619,23223,1240,1043,23135,54878,64005,23495,27106,317649,2687,4026,2734,58513,4046,6372,596,825,22856,706,1441,10019,60468,8289,9722,57787,28,53944,9487,80205,3579,8844,8740,9507,7813,2213,56623,10044,56654,221037,6934,1…	-0.023276	0.679	57360	16	0.0229412	12.9572	53	1352	47.827	1.026
heart failure	EFO_0003144	GCST90274223	Common	Categorical	Cardiovascular	Additional	Heart failure	1	MVP|other	1279610	37429843	23	79068,4018,1026,149563,9531,79933,26249,2186,23293,26010,817,949,100101267,9839,5587,55188,5409,54497,64116,375056,8189,55023,221692	0.28026	0.555	118589	17	0.0503667	11.8232	53	1728	58.81	1.026
endometriosis	EFO_0001065	GCST004549	Common	Categorical	Reproductive	Additional	Endometriosis	1		208903	28537267	6	9687,54361,55591,23345,80129,2099	0.336005	0.661	143812	18	0.0301426	8.87945	29.5	2244	73.6805	1.03169
stroke	EFO_0000712	GCST006906	Common	Categorical	Cardiovascular	Additional	Stroke	1	CHARGE|METASTROKE|SIGN|deCODE|EPIC|other|SIFAP|INTERSTROKE|other|CADISP|Finland|SAHLSIS|MDC|HVH|ICH	446696	29531354	7	23143,54897,1021,6597,7482,3609,463	-0.26754	0.309	160046	22	0.165734	9.08318	53	2297	90.224	1.138
platelet crit	EFO_0007985	GCST004607	Common	Continuous	Hematological	Additional	Plateletcrit	0.841635		164339	27863252	134	10767,578,10171,7066,80018,283152,80305,148823,5437,7015,84749,5351,8315,23293,867,63892,57130,596,10257,80762,1029,2078,3106,8328,57787,4863,4130,124540,23186,23236,51272,2122,63976,55363,85366,7171,91768,2646,50650,9938,161882,23495,196740,5890,55604,1950,30845,5062,10666,10053,54887,342618,2113,7132,2938,4330,128646,10420,125950,9734,4209,5341,57484,79890,2768,23383,93624,57609,217,11030,4650,…	0.0608515	0.6945	82929	16	0.0344299	10.6084	52.5	1555.5	50.7035	1.05325
autism spectrum disorder	EFO_0003756	GCST010515	Common	Categorical	Psychiatric	Additional	Autism spectrum disorder	1		12444	32747698	8	2260,758,51066,284274,10580,338645,147945,5434	-0.0733445	0.921	82635.5	5	0.002927	2.16444	14.5	966.5	39.1585	1.04137
urolithiasis	MONDO_0024647	GCST90013719	Common	Categorical	Renal	Additional	Urolithiasis	1	BBJ	212453	32514122	7	160851,10636,204474,5585,2646,6786,9429	0.27523	0.746	45562	22	0.0165609	6.58554	50	1878	71.968	1.022
Barrett's esophagus	EFO_0000280	GCST003738	Common	Categorical	Gastrointestinal	Additional	Barrett's esophagus	1		23326	27527254	4	8854,4482,7111,81696	-0.707713	1.2285	237581	15.5	0.0129839	7.83074	43	959.5	33.516	1.09058
colorectal cancer	MONDO_0005575	GCST90093302	Common	Categorical	Neoplasm	Additional	Colorectal cancer	1	BBJ	87609	34671089	3	4092,143187,8667	-0.17521	0.799	124795	29	0.0409047	25.4643	54	1065	36.358	1.138
choline measurement	EFO_0010116	GCST90245142	Common	Continuous	Metabolic	Additional	Choline levels	0.740979	INTERVAL|EPIC-Norfolk	14296	36357675	3	1373,10400,23114	0.65953	0.764	194171	18	0.0268703	13.6883	52	3159	134.39	1.138
hypothyroidism	EFO_0004705	GCST90204167	Common	Categorical	Endocrine	Additional	Hypothyroidism	1	UKB|FINNGEN	494577	36093044	39	10451,4026,60468,6775,114904,221178,7173,8635,84159,2322,150280,10125,7297,7038,9744,126129,80726,10846,113,7098,5878,22989,919,90355,3716,128178,3633,5890,27161,3662,23533,10666,8764,814,83479,59338,2534,51300,9844	0.47265	0.765	96611	16	0.0183794	8.14591	49	1989	66.392	1.026
gastroesophageal reflux disease	EFO_0003948	GCST008832	Common	Categorical	Gastrointestinal	Additional	Gastroesophageal reflux disease	1		385276	31527586	14	3106,11120,55534,1806,3899,55295,8379,221935,6311,2918,5142,5869,338,93986	0.13242	0.612	427440	18.5	0.0269009	7.84316	52.5	2023.5	96.017	1.044
hyperthyroidism	EFO_0009189	GCST90018860	Common	Categorical	Endocrine	Additional	Hyperthyroidism	1	BBJ|UKB|FinnGen	634149	34594039	4	7253,5987,60468,5618	0.44707	0.3865	186524	26.5	0.0905925	3.53597	30	1249.5	59.6945	1.03067
cardiovascular disease	EFO_0000319	GCST007072	Common	Categorical	Cardiovascular	Additional	Cardiovascular disease	1		459000	30595370	164	348,4846,3643,57139,143872,128611,1185,8882,490,79068,4046,1952,153,4018,51196,57480,204474,2982,783,64241,22978,2524,23075,4650,4987,6655,22986,338,84890,255743,3221,64641,9570,56913,183,55024,4607,58489,7482,125,80790,23414,2122,646962,1800,2646,84316,84678,150159,55349,84243,201294,51422,2028,776,3250,3083,2201,255738,55553,5314,4792,79987,51144,10801,58506,63892,1282,8379,79796,6095,28996,831…	-0.137225	0.77	101510	16	0.0283776	10.053	52	1679	55.92	1.026
fatty acid measurement	EFO_0005110	GCST90092980	Common	Continuous	Lipid Measurement	Additional	Saturated fatty acid levels	0.73532	UKB	115006	35213538	36	2646,8882,8854,85440,4018,57794,51085,338,9388,116519,19,57572,746,1071,22837,26291,3990,4598,6927,3083,23387,7405,1952,51426,6580,55616,4299,51129,54536,10274,4482,255738,6581,158219,9701,3250	0.0235355	0.8835	50282.5	17	0.00644086	9.26546	51	1868.5	59.0915	1.026
vitiligo	EFO_0004208	GCST000662	Common	Categorical	Dermatological	Additional	Vitiligo	1		4021	20410501	7	7299,114904,473,4026,53347,3559,3002	-0.32119	1.038	51681	18	0.00210448	2.78746	21	1590	53.605	0.999
lymphocyte percentage of leukocytes	EFO_0007993	GCST004632	Common	Continuous	Immunological	Additional	Lymphocyte percentage of white cells	0.849362		171748	27863252	80	5709,58513,969,3575,1021,55636,9750,5329,4790,11146,3579,3574,10581,8826,29072,1441,1788,27086,11278,55289,4049,221895,9256,118429,7332,84166,7087,93624,150280,3706,83463,57708,7187,284058,388931,1997,2322,29091,5937,152100,1440,30844,23030,57178,23526,4063,56997,23216,11030,63893,10347,79890,1789,286,3676,256380,1398,118426,3559,50488,168537,197320,3953,80714,2113,27143,132660,128611,128368,7597…	0.150645	0.75	75605.5	15	0.0267874	10.6531	53	1583	50.288	1.03829
[truncated: 323 more rows]
