# Supplementary material for: Common and rare genetic variants show network convergence for a majority of human traits
Source: EMBO Rep. 2026 Mar 26;27(8):1918–43. doi: 10.1038/s44319-026-00733-4 (PMC13121720; doi:10.1038/s44319-026-00733-4)
Supplement: Supplementary file 4 — Dataset EV2 [file 44319_2026_733_MOESM4_ESM.xlsx]

## Sheet: Legend
Dataset EV2. NetColoc optimization results.
Columns
Trait1	Trait identified by EFO and study identifier
Trait2	Trait identified by EFO and study identifier
TestControl	Trait pairs were assigned to Test if they represented the same study, and Control if they represented unrelated studies.
NetColoc	Implementation of network colocalization tested:Binary (B-NetColoc) and Quantitative (Q-NetColoc).
Parameter Tested	Focus of specific optimization test
Bin Size (β)	Bin size parameter for degree-matching
τ	Threshold on individual NPS for defining trait-specific colocalized networks
τ*	Threshold on the combined NPS for defining trait-specific colocalized networks
Observed Size	Observed size of the trait-specific colocalized network
Expected Size	Expected size of the trait-specific colocalized network
log2COLOC Score	Log2 transformed COLOC score (observed/expected size of the trait-specific colocalized network)
COLOC P	Associated P-value of the COLOC score
LenientOrStrict	LenientOrStrict - the association p-value threshold (θ) for identifying CVGs and RVGs. See Methods
SNP-to-Gene	The method used to map CVs to CVGs. S2G (direct mapping via gene region) or MAGMA

## Sheet: Dataset EV2 - NetColoc Optimiz.
Trait1	Trait2	TestControl	NetColoc	Parameter Tested	Bin Size (β)	τ	τ*	Observed Size	Expected Size	log2COLOC Score	COLOC P	LenientOrStrict	SNP-to-Gene
EFO_0000731_GCST90018934	EFO_0000731_GCST90018934	Test	Quantitative(Q)	bin	5	1	3	349	212.767	0.713953	9.673e-26	Lenient	S2G
EFO_0000731_GCST90018934	EFO_0000731_GCST90018934	Test	Quantitative(Q)	bin	10	1	3	345	228.543	0.594131	3.274e-17	Lenient	S2G
EFO_0000731_GCST90018934	EFO_0000731_GCST90018934	Test	Quantitative(Q)	bin	20	1	3	391	229.618	0.767933	9.572e-34	Lenient	S2G
EFO_0000731_GCST90018934	EFO_0000731_GCST90018934	Test	Quantitative(Q)	bin	40	1	3	389	227.525	0.773745	3.514e-33	Lenient	S2G
EFO_0000731_GCST90018934	EFO_0000731_GCST90018934	Test	Quantitative(Q)	bin	80	1	3	389	216.214	0.84731	3.612e-41	Lenient	S2G
EFO_0000731_GCST90018934	EFO_0000731_GCST90018934	Test	Quantitative(Q)	bin	160	1	3	394	219.038	0.847014	1.536e-42	Lenient	S2G
EFO_0000731_GCST90018934	EFO_0000731_GCST90018934	Test	Quantitative(Q)	th	10	1	1	701	466.706	0.5869	1.101e-36	Lenient	S2G
EFO_0000731_GCST90018934	EFO_0000731_GCST90018934	Test	Quantitative(Q)	th	10	1	1.5	649	432.713	0.584808	5.179e-35	Lenient	S2G
EFO_0000731_GCST90018934	EFO_0000731_GCST90018934	Test	Quantitative(Q)	th	10	1.5	1.5	286	178.901	0.676854	2.522e-19	Lenient	S2G
EFO_0000731_GCST90018934	EFO_0000731_GCST90018934	Test	Quantitative(Q)	th	10	1	2	555	367.077	0.596405	4.735e-30	Lenient	S2G
EFO_0000731_GCST90018934	EFO_0000731_GCST90018934	Test	Quantitative(Q)	th	10	1.5	2	286	178.111	0.683239	3.136e-18	Lenient	S2G
EFO_0000731_GCST90018934	EFO_0000731_GCST90018934	Test	Quantitative(Q)	th	10	2	2	113	58.12	0.959216	1.023e-13	Lenient	S2G
EFO_0000731_GCST90018934	EFO_0000731_GCST90018934	Test	Quantitative(Q)	th	10	1	2.5	473	299.198	0.66074	1.603e-28	Lenient	S2G
EFO_0000731_GCST90018934	EFO_0000731_GCST90018934	Test	Quantitative(Q)	th	10	1.5	2.5	280	176.834	0.663031	7.222e-19	Lenient	S2G
EFO_0000731_GCST90018934	EFO_0000731_GCST90018934	Test	Quantitative(Q)	th	10	2	2.5	113	57.69	0.96993	1.866e-14	Lenient	S2G
EFO_0000731_GCST90018934	EFO_0000731_GCST90018934	Test	Quantitative(Q)	th	10	2.5	2.5	33	17.613	0.905825	0.000182	Lenient	S2G
EFO_0000731_GCST90018934	EFO_0000731_GCST90018934	Test	Quantitative(Q)	th	10	1	3	374	237.601	0.654497	5.69e-24	Lenient	S2G
EFO_0000731_GCST90018934	EFO_0000731_GCST90018934	Test	Quantitative(Q)	th	10	1.5	3	258	162.049	0.670941	4.242e-17	Lenient	S2G
EFO_0000731_GCST90018934	EFO_0000731_GCST90018934	Test	Quantitative(Q)	th	10	2	3	113	58.385	0.952653	6.732e-14	Lenient	S2G
EFO_0000731_GCST90018934	EFO_0000731_GCST90018934	Test	Quantitative(Q)	th	10	2.5	3	33	17.427	0.921142	7.099e-05	Lenient	S2G
EFO_0000731_GCST90018934	EFO_0000731_GCST90018934	Test	Quantitative(Q)	th	10	3	3	6	3.819	0.651768	0.2522	Lenient	S2G
EFO_0000731_GCST90018934	EFO_0000731_GCST90018934	Test	Quantitative(Q)	th	10	1	3.5	305	185.855	0.714632	9.369e-22	Lenient	S2G
EFO_0000731_GCST90018934	EFO_0000731_GCST90018934	Test	Quantitative(Q)	th	10	1.5	3.5	233	141.258	0.721997	4.032e-17	Lenient	S2G
EFO_0000731_GCST90018934	EFO_0000731_GCST90018934	Test	Quantitative(Q)	th	10	2	3.5	113	57.577	0.972758	1.722e-13	Lenient	S2G
EFO_0000731_GCST90018934	EFO_0000731_GCST90018934	Test	Quantitative(Q)	th	10	2.5	3.5	33	17.519	0.913546	0.0001956	Lenient	S2G
EFO_0000731_GCST90018934	EFO_0000731_GCST90018934	Test	Quantitative(Q)	th	10	3	3.5	6	4.083	0.555333	0.3405	Lenient	S2G
EFO_0000731_GCST90018934	EFO_0000731_GCST90018934	Test	Quantitative(Q)	th	10	3.5	3.5	1	0.693	0.529073	0.7114	Lenient	S2G
EFO_0000731_GCST90018934	EFO_0000731_GCST90018934	Test	Quantitative(Q)	th	10	1	4	237	144.504	0.713778	1.944e-17	Lenient	S2G
EFO_0000731_GCST90018934	EFO_0000731_GCST90018934	Test	Quantitative(Q)	th	10	1.5	4	199	119.845	0.731599	4.106e-15	Lenient	S2G
EFO_0000731_GCST90018934	EFO_0000731_GCST90018934	Test	Quantitative(Q)	th	10	2	4	113	58.443	0.951221	7.643e-15	Lenient	S2G
EFO_0000731_GCST90018934	EFO_0000731_GCST90018934	Test	Quantitative(Q)	th	10	2.5	4	33	17.498	0.915276	0.0001163	Lenient	S2G
EFO_0000731_GCST90018934	EFO_0000731_GCST90018934	Test	Quantitative(Q)	th	10	3	4	6	4.035	0.572394	0.315	Lenient	S2G
EFO_0000731_GCST90018934	EFO_0000731_GCST90018934	Test	Quantitative(Q)	th	10	3.5	4	1	0.736	0.442222	0.7587	Lenient	S2G
EFO_0000731_GCST90018934	EFO_0000731_GCST90018934	Test	Quantitative(Q)	th	10	4	4	0	0.137	-inf	0.7105	Lenient	S2G
EFO_0007117_GCST90092502	EFO_0007117_GCST90092502	Test	Quantitative(Q)	bin	5	1	3	305	240.053	0.345456	2.731e-06	Lenient	S2G
EFO_0007117_GCST90092502	EFO_0007117_GCST90092502	Test	Quantitative(Q)	bin	10	1	3	269	232.209	0.212182	0.007961	Lenient	S2G
EFO_0007117_GCST90092502	EFO_0007117_GCST90092502	Test	Quantitative(Q)	bin	20	1	3	262	220.242	0.250477	0.00209	Lenient	S2G
EFO_0007117_GCST90092502	EFO_0007117_GCST90092502	Test	Quantitative(Q)	bin	40	1	3	255	224.151	0.186026	0.02251	Lenient	S2G
EFO_0007117_GCST90092502	EFO_0007117_GCST90092502	Test	Quantitative(Q)	bin	80	1	3	228	205.362	0.150865	0.08965	Lenient	S2G
EFO_0007117_GCST90092502	EFO_0007117_GCST90092502	Test	Quantitative(Q)	bin	160	1	3	226	199.027	0.183359	0.03776	Lenient	S2G
EFO_0007117_GCST90092502	EFO_0007117_GCST90092502	Test	Quantitative(Q)	th	10	1	1	466	413.241	0.173347	0.002715	Lenient	S2G
EFO_0007117_GCST90092502	EFO_0007117_GCST90092502	Test	Quantitative(Q)	th	10	1	1.5	435	385.685	0.173592	0.003997	Lenient	S2G
EFO_0007117_GCST90092502	EFO_0007117_GCST90092502	Test	Quantitative(Q)	th	10	1.5	1.5	181	167.518	0.111674	0.2723	Lenient	S2G
EFO_0007117_GCST90092502	EFO_0007117_GCST90092502	Test	Quantitative(Q)	th	10	1	2	374	336.014	0.154517	0.01583	Lenient	S2G
EFO_0007117_GCST90092502	EFO_0007117_GCST90092502	Test	Quantitative(Q)	th	10	1.5	2	181	167.931	0.108121	0.2487	Lenient	S2G
EFO_0007117_GCST90092502	EFO_0007117_GCST90092502	Test	Quantitative(Q)	th	10	2	2	68	65.075	0.0634313	0.7119	Lenient	S2G
EFO_0007117_GCST90092502	EFO_0007117_GCST90092502	Test	Quantitative(Q)	th	10	1	2.5	313	280.596	0.157668	0.02721	Lenient	S2G
EFO_0007117_GCST90092502	EFO_0007117_GCST90092502	Test	Quantitative(Q)	th	10	1.5	2.5	180	166.575	0.111825	0.2412	Lenient	S2G
EFO_0007117_GCST90092502	EFO_0007117_GCST90092502	Test	Quantitative(Q)	th	10	2	2.5	68	64.633	0.0732638	0.6597	Lenient	S2G
EFO_0007117_GCST90092502	EFO_0007117_GCST90092502	Test	Quantitative(Q)	th	10	2.5	2.5	29	23.722	0.289827	0.2549	Lenient	S2G
EFO_0007117_GCST90092502	EFO_0007117_GCST90092502	Test	Quantitative(Q)	th	10	1	3	273	231.696	0.236668	0.002133	Lenient	S2G
EFO_0007117_GCST90092502	EFO_0007117_GCST90092502	Test	Quantitative(Q)	th	10	1.5	3	173	154.461	0.163529	0.1135	Lenient	S2G
EFO_0007117_GCST90092502	EFO_0007117_GCST90092502	Test	Quantitative(Q)	th	10	2	3	68	64.807	0.0693851	0.6706	Lenient	S2G
EFO_0007117_GCST90092502	EFO_0007117_GCST90092502	Test	Quantitative(Q)	th	10	2.5	3	29	23.758	0.28764	0.2661	Lenient	S2G
EFO_0007117_GCST90092502	EFO_0007117_GCST90092502	Test	Quantitative(Q)	th	10	3	3	9	7.541	0.255169	0.5786	Lenient	S2G
EFO_0007117_GCST90092502	EFO_0007117_GCST90092502	Test	Quantitative(Q)	th	10	1	3.5	227	189.798	0.258228	0.003428	Lenient	S2G
EFO_0007117_GCST90092502	EFO_0007117_GCST90092502	Test	Quantitative(Q)	th	10	1.5	3.5	154	139.413	0.143565	0.1725	Lenient	S2G
EFO_0007117_GCST90092502	EFO_0007117_GCST90092502	Test	Quantitative(Q)	th	10	2	3.5	68	64.992	0.0652726	0.7029	Lenient	S2G
EFO_0007117_GCST90092502	EFO_0007117_GCST90092502	Test	Quantitative(Q)	th	10	2.5	3.5	29	23.556	0.299958	0.2132	Lenient	S2G
EFO_0007117_GCST90092502	EFO_0007117_GCST90092502	Test	Quantitative(Q)	th	10	3	3.5	9	7.626	0.238998	0.6134	Lenient	S2G
EFO_0007117_GCST90092502	EFO_0007117_GCST90092502	Test	Quantitative(Q)	th	10	3.5	3.5	3	2.761	0.119772	0.8789	Lenient	S2G
EFO_0007117_GCST90092502	EFO_0007117_GCST90092502	Test	Quantitative(Q)	th	10	1	4	182	156.107	0.221403	0.02285	Lenient	S2G
EFO_0007117_GCST90092502	EFO_0007117_GCST90092502	Test	Quantitative(Q)	th	10	1.5	4	133	122.353	0.120377	0.296	Lenient	S2G
EFO_0007117_GCST90092502	EFO_0007117_GCST90092502	Test	Quantitative(Q)	th	10	2	4	68	64.519	0.0758107	0.652	Lenient	S2G
EFO_0007117_GCST90092502	EFO_0007117_GCST90092502	Test	Quantitative(Q)	th	10	2.5	4	29	23.628	0.295555	0.2592	Lenient	S2G
EFO_0007117_GCST90092502	EFO_0007117_GCST90092502	Test	Quantitative(Q)	th	10	3	4	9	7.64	0.236352	0.6058	Lenient	S2G
EFO_0007117_GCST90092502	EFO_0007117_GCST90092502	Test	Quantitative(Q)	th	10	3.5	4	3	2.804	0.0974762	0.9052	Lenient	S2G
EFO_0007117_GCST90092502	EFO_0007117_GCST90092502	Test	Quantitative(Q)	th	10	4	4	2	1.039	0.944804	0.3325	Lenient	S2G
EFO_0009863_GCST007710	EFO_0009863_GCST007710	Test	Quantitative(Q)	bin	5	1	3	451	218.295	1.04685	5.336e-69	Lenient	S2G
EFO_0009863_GCST007710	EFO_0009863_GCST007710	Test	Quantitative(Q)	bin	10	1	3	467	226.319	1.04506	2.266e-71	Lenient	S2G
EFO_0009863_GCST007710	EFO_0009863_GCST007710	Test	Quantitative(Q)	bin	20	1	3	397	208.517	0.928974	2.533e-47	Lenient	S2G
EFO_0009863_GCST007710	EFO_0009863_GCST007710	Test	Quantitative(Q)	bin	40	1	3	270	173.516	0.637891	6.879e-16	Lenient	S2G
EFO_0009863_GCST007710	EFO_0009863_GCST007710	Test	Quantitative(Q)	bin	80	1	3	204	155.094	0.395426	2.034e-05	Lenient	S2G
EFO_0009863_GCST007710	EFO_0009863_GCST007710	Test	Quantitative(Q)	bin	160	1	3	233	169.866	0.455933	1.031e-07	Lenient	S2G
EFO_0009863_GCST007710	EFO_0009863_GCST007710	Test	Quantitative(Q)	th	10	1	1	860	469.132	0.874343	2.016e-101	Lenient	S2G
EFO_0009863_GCST007710	EFO_0009863_GCST007710	Test	Quantitative(Q)	th	10	1	1.5	814	430.01	0.920659	3.004e-104	Lenient	S2G
EFO_0009863_GCST007710	EFO_0009863_GCST007710	Test	Quantitative(Q)	th	10	1.5	1.5	318	160.783	0.983912	9.324e-41	Lenient	S2G
EFO_0009863_GCST007710	EFO_0009863_GCST007710	Test	Quantitative(Q)	th	10	1	2	718	360.196	0.995202	5.512e-102	Lenient	S2G
EFO_0009863_GCST007710	EFO_0009863_GCST007710	Test	Quantitative(Q)	th	10	1.5	2	318	161.019	0.981796	1.536e-44	Lenient	S2G
EFO_0009863_GCST007710	EFO_0009863_GCST007710	Test	Quantitative(Q)	th	10	2	2	143	59.728	1.25954	1.975e-28	Lenient	S2G
EFO_0009863_GCST007710	EFO_0009863_GCST007710	Test	Quantitative(Q)	th	10	1	2.5	589	292.289	1.01087	4.664e-91	Lenient	S2G
EFO_0009863_GCST007710	EFO_0009863_GCST007710	Test	Quantitative(Q)	th	10	1.5	2.5	312	159.099	0.971621	1.185e-40	Lenient	S2G
EFO_0009863_GCST007710	EFO_0009863_GCST007710	Test	Quantitative(Q)	th	10	2	2.5	143	59.555	1.26372	8.914e-35	Lenient	S2G
EFO_0009863_GCST007710	EFO_0009863_GCST007710	Test	Quantitative(Q)	th	10	2.5	2.5	50	19.987	1.32287	2.332e-12	Lenient	S2G
EFO_0009863_GCST007710	EFO_0009863_GCST007710	Test	Quantitative(Q)	th	10	1	3	468	234.851	0.994763	1.076e-63	Lenient	S2G
EFO_0009863_GCST007710	EFO_0009863_GCST007710	Test	Quantitative(Q)	th	10	1.5	3	293	148.259	0.982781	6.081e-38	Lenient	S2G
EFO_0009863_GCST007710	EFO_0009863_GCST007710	Test	Quantitative(Q)	th	10	2	3	143	59.028	1.27654	3.977e-31	Lenient	S2G
EFO_0009863_GCST007710	EFO_0009863_GCST007710	Test	Quantitative(Q)	th	10	2.5	3	50	20.27	1.30258	3.317e-11	Lenient	S2G
EFO_0009863_GCST007710	EFO_0009863_GCST007710	Test	Quantitative(Q)	th	10	3	3	16	5.299	1.59428	9.691e-07	Lenient	S2G
EFO_0009863_GCST007710	EFO_0009863_GCST007710	Test	Quantitative(Q)	th	10	1	3.5	374	185.901	1.0085	2.432e-55	Lenient	S2G
EFO_0009863_GCST007710	EFO_0009863_GCST007710	Test	Quantitative(Q)	th	10	1.5	3.5	265	131.284	1.0133	6.495e-35	Lenient	S2G
EFO_0009863_GCST007710	EFO_0009863_GCST007710	Test	Quantitative(Q)	th	10	2	3.5	143	59.319	1.26945	1.398e-31	Lenient	S2G
EFO_0009863_GCST007710	EFO_0009863_GCST007710	Test	Quantitative(Q)	th	10	2.5	3.5	50	19.861	1.33199	6.242e-12	Lenient	S2G
EFO_0009863_GCST007710	EFO_0009863_GCST007710	Test	Quantitative(Q)	th	10	3	3.5	16	5.373	1.57427	1.446e-06	Lenient	S2G
EFO_0009863_GCST007710	EFO_0009863_GCST007710	Test	Quantitative(Q)	th	10	3.5	3.5	5	1.804	1.47073	0.01338	Lenient	S2G
EFO_0009863_GCST007710	EFO_0009863_GCST007710	Test	Quantitative(Q)	th	10	1	4	302	148.891	1.02029	1.125e-41	Lenient	S2G
EFO_0009863_GCST007710	EFO_0009863_GCST007710	Test	Quantitative(Q)	th	10	1.5	4	236	114.345	1.04539	1.365e-36	Lenient	S2G
EFO_0009863_GCST007710	EFO_0009863_GCST007710	Test	Quantitative(Q)	th	10	2	4	143	59.768	1.25857	4.984e-29	Lenient	S2G
EFO_0009863_GCST007710	EFO_0009863_GCST007710	Test	Quantitative(Q)	th	10	2.5	4	50	20.03	1.31977	8.519e-12	Lenient	S2G
EFO_0009863_GCST007710	EFO_0009863_GCST007710	Test	Quantitative(Q)	th	10	3	4	16	5.277	1.60028	8.613e-07	Lenient	S2G
EFO_0009863_GCST007710	EFO_0009863_GCST007710	Test	Quantitative(Q)	th	10	3.5	4	5	1.78	1.49005	0.01567	Lenient	S2G
EFO_0009863_GCST007710	EFO_0009863_GCST007710	Test	Quantitative(Q)	th	10	4	4	0	0.569	-inf	0.4492	Lenient	S2G
EFO_0005213_GCST009414	EFO_0005213_GCST009414	Test	Quantitative(Q)	bin	5	1	3	525	202.519	1.37426	1.416e-127	Lenient	S2G
EFO_0005213_GCST009414	EFO_0005213_GCST009414	Test	Quantitative(Q)	bin	10	1	3	570	230.734	1.30473	1.816e-145	Lenient	S2G
EFO_0005213_GCST009414	EFO_0005213_GCST009414	Test	Quantitative(Q)	bin	20	1	3	644	236.347	1.44615	1.902e-196	Lenient	S2G
EFO_0005213_GCST009414	EFO_0005213_GCST009414	Test	Quantitative(Q)	bin	40	1	3	586	224.831	1.38206	3.383e-171	Lenient	S2G
EFO_0005213_GCST009414	EFO_0005213_GCST009414	Test	Quantitative(Q)	bin	80	1	3	562	205.962	1.44819	1.125e-174	Lenient	S2G
EFO_0005213_GCST009414	EFO_0005213_GCST009414	Test	Quantitative(Q)	bin	160	1	3	549	201.69	1.44467	1.051e-164	Lenient	S2G
EFO_0005213_GCST009414	EFO_0005213_GCST009414	Test	Quantitative(Q)	th	10	1	1	942	429.674	1.13248	4.526e-190	Lenient	S2G
EFO_0005213_GCST009414	EFO_0005213_GCST009414	Test	Quantitative(Q)	th	10	1	1.5	896	400.426	1.16196	6.104e-177	Lenient	S2G
EFO_0005213_GCST009414	EFO_0005213_GCST009414	Test	Quantitative(Q)	th	10	1.5	1.5	481	170.435	1.49682	2.77e-166	Lenient	S2G
EFO_0005213_GCST009414	EFO_0005213_GCST009414	Test	Quantitative(Q)	th	10	1	2	806	345.109	1.22373	4.214e-181	Lenient	S2G
EFO_0005213_GCST009414	EFO_0005213_GCST009414	Test	Quantitative(Q)	th	10	1.5	2	481	170.534	1.49598	2.415e-154	Lenient	S2G
EFO_0005213_GCST009414	EFO_0005213_GCST009414	Test	Quantitative(Q)	th	10	2	2	238	58.729	2.01882	1.291e-135	Lenient	S2G
EFO_0005213_GCST009414	EFO_0005213_GCST009414	Test	Quantitative(Q)	th	10	1	2.5	672	284.212	1.24149	1.456e-143	Lenient	S2G
EFO_0005213_GCST009414	EFO_0005213_GCST009414	Test	Quantitative(Q)	th	10	1.5	2.5	476	169.29	1.49146	3.655e-143	Lenient	S2G
EFO_0005213_GCST009414	EFO_0005213_GCST009414	Test	Quantitative(Q)	th	10	2	2.5	238	58.759	2.01808	5.122e-142	Lenient	S2G
EFO_0005213_GCST009414	EFO_0005213_GCST009414	Test	Quantitative(Q)	th	10	2.5	2.5	113	17.657	2.67801	3.963e-120	Lenient	S2G
EFO_0005213_GCST009414	EFO_0005213_GCST009414	Test	Quantitative(Q)	th	10	1	3	560	229.389	1.28763	2.236e-138	Lenient	S2G
EFO_0005213_GCST009414	EFO_0005213_GCST009414	Test	Quantitative(Q)	th	10	1.5	3	448	156.33	1.5189	4.267e-134	Lenient	S2G
EFO_0005213_GCST009414	EFO_0005213_GCST009414	Test	Quantitative(Q)	th	10	2	3	238	58.551	2.0232	2.848e-133	Lenient	S2G
EFO_0005213_GCST009414	EFO_0005213_GCST009414	Test	Quantitative(Q)	th	10	2.5	3	113	17.829	2.66403	1.424e-115	Lenient	S2G
EFO_0005213_GCST009414	EFO_0005213_GCST009414	Test	Quantitative(Q)	th	10	3	3	57	5.012	3.5075	4.334e-125	Lenient	S2G
EFO_0005213_GCST009414	EFO_0005213_GCST009414	Test	Quantitative(Q)	th	10	1	3.5	472	182.793	1.36858	2.295e-124	Lenient	S2G
EFO_0005213_GCST009414	EFO_0005213_GCST009414	Test	Quantitative(Q)	th	10	1.5	3.5	411	137.696	1.57765	1.194e-145	Lenient	S2G
EFO_0005213_GCST009414	EFO_0005213_GCST009414	Test	Quantitative(Q)	th	10	2	3.5	238	58.681	2.02	7.437e-135	Lenient	S2G
EFO_0005213_GCST009414	EFO_0005213_GCST009414	Test	Quantitative(Q)	th	10	2.5	3.5	113	17.723	2.67263	2.154e-117	Lenient	S2G
EFO_0005213_GCST009414	EFO_0005213_GCST009414	Test	Quantitative(Q)	th	10	3	3.5	57	4.949	3.52575	7.045e-134	Lenient	S2G
EFO_0005213_GCST009414	EFO_0005213_GCST009414	Test	Quantitative(Q)	th	10	3.5	3.5	25	1.009	4.63093	3.104e-138	Lenient	S2G
EFO_0005213_GCST009414	EFO_0005213_GCST009414	Test	Quantitative(Q)	th	10	1	4	393	145.091	1.43757	1.196e-107	Lenient	S2G
EFO_0005213_GCST009414	EFO_0005213_GCST009414	Test	Quantitative(Q)	th	10	1.5	4	364	118.713	1.61646	1.897e-137	Lenient	S2G
EFO_0005213_GCST009414	EFO_0005213_GCST009414	Test	Quantitative(Q)	th	10	2	4	238	58.862	2.01555	1.904e-134	Lenient	S2G
EFO_0005213_GCST009414	EFO_0005213_GCST009414	Test	Quantitative(Q)	th	10	2.5	4	113	17.634	2.67989	1.39e-130	Lenient	S2G
EFO_0005213_GCST009414	EFO_0005213_GCST009414	Test	Quantitative(Q)	th	10	3	4	57	5.009	3.50837	1.318e-120	Lenient	S2G
EFO_0005213_GCST009414	EFO_0005213_GCST009414	Test	Quantitative(Q)	th	10	3.5	4	25	1.035	4.59423	4.07e-118	Lenient	S2G
EFO_0005213_GCST009414	EFO_0005213_GCST009414	Test	Quantitative(Q)	th	10	4	4	15	0.281	5.73825	1.062e-172	Lenient	S2G
EFO_0007117_GCST90092505	EFO_0007117_GCST90092505	Test	Quantitative(Q)	bin	5	1	3	123	189.217	-0.621383	8.947e-08	Lenient	S2G
EFO_0007117_GCST90092505	EFO_0007117_GCST90092505	Test	Quantitative(Q)	bin	10	1	3	126	190.702	-0.597896	4.78e-08	Lenient	S2G
EFO_0007117_GCST90092505	EFO_0007117_GCST90092505	Test	Quantitative(Q)	bin	20	1	3	133	189.676	-0.512111	8.382e-06	Lenient	S2G
EFO_0007117_GCST90092505	EFO_0007117_GCST90092505	Test	Quantitative(Q)	bin	40	1	3	119	176.281	-0.566915	1.96e-06	Lenient	S2G
EFO_0007117_GCST90092505	EFO_0007117_GCST90092505	Test	Quantitative(Q)	bin	80	1	3	131	184.673	-0.495406	5.032e-06	Lenient	S2G
EFO_0007117_GCST90092505	EFO_0007117_GCST90092505	Test	Quantitative(Q)	bin	160	1	3	121	172.664	-0.51296	1.521e-05	Lenient	S2G
EFO_0007117_GCST90092505	EFO_0007117_GCST90092505	Test	Quantitative(Q)	th	10	1	1	274	328.972	-0.263789	0.0004156	Lenient	S2G
EFO_0007117_GCST90092505	EFO_0007117_GCST90092505	Test	Quantitative(Q)	th	10	1	1.5	244	305.538	-0.324471	7.036e-05	Lenient	S2G
EFO_0007117_GCST90092505	EFO_0007117_GCST90092505	Test	Quantitative(Q)	th	10	1.5	1.5	91	140.043	-0.621931	3.036e-06	Lenient	S2G
EFO_0007117_GCST90092505	EFO_0007117_GCST90092505	Test	Quantitative(Q)	th	10	1	2	200	269.009	-0.427654	5.965e-06	Lenient	S2G
EFO_0007117_GCST90092505	EFO_0007117_GCST90092505	Test	Quantitative(Q)	th	10	1.5	2	91	139.928	-0.620746	7.794e-06	Lenient	S2G
EFO_0007117_GCST90092505	EFO_0007117_GCST90092505	Test	Quantitative(Q)	th	10	2	2	36	50.245	-0.480983	0.04779	Lenient	S2G
EFO_0007117_GCST90092505	EFO_0007117_GCST90092505	Test	Quantitative(Q)	th	10	1	2.5	163	229.682	-0.494766	1.031e-06	Lenient	S2G
EFO_0007117_GCST90092505	EFO_0007117_GCST90092505	Test	Quantitative(Q)	th	10	1.5	2.5	90	138.753	-0.624522	1.226e-05	Lenient	S2G
EFO_0007117_GCST90092505	EFO_0007117_GCST90092505	Test	Quantitative(Q)	th	10	2	2.5	36	50.808	-0.497059	0.02963	Lenient	S2G
EFO_0007117_GCST90092505	EFO_0007117_GCST90092505	Test	Quantitative(Q)	th	10	2.5	2.5	16	19.166	-0.260477	0.4503	Lenient	S2G
EFO_0007117_GCST90092505	EFO_0007117_GCST90092505	Test	Quantitative(Q)	th	10	1	3	124	192.139	-0.63181	2.165e-07	Lenient	S2G
EFO_0007117_GCST90092505	EFO_0007117_GCST90092505	Test	Quantitative(Q)	th	10	1.5	3	79	130.011	-0.718709	9.859e-07	Lenient	S2G
EFO_0007117_GCST90092505	EFO_0007117_GCST90092505	Test	Quantitative(Q)	th	10	2	3	36	50.415	-0.485856	0.03128	Lenient	S2G
EFO_0007117_GCST90092505	EFO_0007117_GCST90092505	Test	Quantitative(Q)	th	10	2.5	3	16	19.114	-0.256558	0.451	Lenient	S2G
EFO_0007117_GCST90092505	EFO_0007117_GCST90092505	Test	Quantitative(Q)	th	10	3	3	2	6.694	-1.74287	0.0681	Lenient	S2G
EFO_0007117_GCST90092505	EFO_0007117_GCST90092505	Test	Quantitative(Q)	th	10	1	3.5	107	159.63	-0.577121	1.971e-06	Lenient	S2G
EFO_0007117_GCST90092505	EFO_0007117_GCST90092505	Test	Quantitative(Q)	th	10	1.5	3.5	76	116.739	-0.619215	7.2e-05	Lenient	S2G
EFO_0007117_GCST90092505	EFO_0007117_GCST90092505	Test	Quantitative(Q)	th	10	2	3.5	36	50.367	-0.484482	0.03467	Lenient	S2G
EFO_0007117_GCST90092505	EFO_0007117_GCST90092505	Test	Quantitative(Q)	th	10	2.5	3.5	16	19.143	-0.258745	0.4721	Lenient	S2G
EFO_0007117_GCST90092505	EFO_0007117_GCST90092505	Test	Quantitative(Q)	th	10	3	3.5	2	6.715	-1.74739	0.06469	Lenient	S2G
EFO_0007117_GCST90092505	EFO_0007117_GCST90092505	Test	Quantitative(Q)	th	10	3.5	3.5	0	2.445	-inf	0.1216	Lenient	S2G
EFO_0007117_GCST90092505	EFO_0007117_GCST90092505	Test	Quantitative(Q)	th	10	1	4	90	132.953	-0.562919	3.784e-05	Lenient	S2G
EFO_0007117_GCST90092505	EFO_0007117_GCST90092505	Test	Quantitative(Q)	th	10	1.5	4	68	103.877	-0.61127	0.0001295	Lenient	S2G
EFO_0007117_GCST90092505	EFO_0007117_GCST90092505	Test	Quantitative(Q)	th	10	2	4	36	50.484	-0.487829	0.03452	Lenient	S2G
EFO_0007117_GCST90092505	EFO_0007117_GCST90092505	Test	Quantitative(Q)	th	10	2.5	4	16	19.123	-0.257237	0.4587	Lenient	S2G
EFO_0007117_GCST90092505	EFO_0007117_GCST90092505	Test	Quantitative(Q)	th	10	3	4	2	6.578	-1.71765	0.0718	Lenient	S2G
EFO_0007117_GCST90092505	EFO_0007117_GCST90092505	Test	Quantitative(Q)	th	10	3.5	4	0	2.368	-inf	0.1188	Lenient	S2G
EFO_0007117_GCST90092505	EFO_0007117_GCST90092505	Test	Quantitative(Q)	th	10	4	4	0	0.936	-inf	0.3254	Lenient	S2G
EFO_0000731_GCST009158	EFO_0000731_GCST009158	Test	Quantitative(Q)	bin	5	1	3	272	188.969	0.525457	2.972e-11	Lenient	S2G
EFO_0000731_GCST009158	EFO_0000731_GCST009158	Test	Quantitative(Q)	bin	10	1	3	269	200.35	0.425084	1.304e-07	Lenient	S2G
EFO_0000731_GCST009158	EFO_0000731_GCST009158	Test	Quantitative(Q)	bin	20	1	3	307	209.829	0.549025	1.399e-13	Lenient	S2G
EFO_0000731_GCST009158	EFO_0000731_GCST009158	Test	Quantitative(Q)	bin	40	1	3	295	198.02	0.575069	1.247e-14	Lenient	S2G
EFO_0000731_GCST009158	EFO_0000731_GCST009158	Test	Quantitative(Q)	bin	80	1	3	268	192.208	0.479565	1.976e-09	Lenient	S2G
EFO_0000731_GCST009158	EFO_0000731_GCST009158	Test	Quantitative(Q)	bin	160	1	3	274	192.517	0.50919	3.411e-11	Lenient	S2G
EFO_0000731_GCST009158	EFO_0000731_GCST009158	Test	Quantitative(Q)	th	10	1	1	506	366.43	0.4656	2.418e-17	Lenient	S2G
EFO_0000731_GCST009158	EFO_0000731_GCST009158	Test	Quantitative(Q)	th	10	1	1.5	473	341.324	0.470698	5.769e-16	Lenient	S2G
EFO_0000731_GCST009158	EFO_0000731_GCST009158	Test	Quantitative(Q)	th	10	1.5	1.5	183	146.447	0.321465	0.0008998	Lenient	S2G
EFO_0000731_GCST009158	EFO_0000731_GCST009158	Test	Quantitative(Q)	th	10	1	2	408	296.145	0.462265	4.068e-14	Lenient	S2G
EFO_0000731_GCST009158	EFO_0000731_GCST009158	Test	Quantitative(Q)	th	10	1.5	2	183	146.471	0.321229	0.0006956	Lenient	S2G
EFO_0000731_GCST009158	EFO_0000731_GCST009158	Test	Quantitative(Q)	th	10	2	2	69	54.881	0.33029	0.04685	Lenient	S2G
EFO_0000731_GCST009158	EFO_0000731_GCST009158	Test	Quantitative(Q)	th	10	1	2.5	327	246.546	0.407434	2.622e-08	Lenient	S2G
EFO_0000731_GCST009158	EFO_0000731_GCST009158	Test	Quantitative(Q)	th	10	1.5	2.5	180	145.981	0.302216	0.001243	Lenient	S2G
EFO_0000731_GCST009158	EFO_0000731_GCST009158	Test	Quantitative(Q)	th	10	2	2.5	69	54.819	0.33192	0.04589	Lenient	S2G
EFO_0000731_GCST009158	EFO_0000731_GCST009158	Test	Quantitative(Q)	th	10	2.5	2.5	19	17.075	0.154114	0.6368	Lenient	S2G
EFO_0000731_GCST009158	EFO_0000731_GCST009158	Test	Quantitative(Q)	th	10	1	3	272	198.858	0.451868	1.644e-09	Lenient	S2G
EFO_0000731_GCST009158	EFO_0000731_GCST009158	Test	Quantitative(Q)	th	10	1.5	3	173	136.208	0.344961	0.0005577	Lenient	S2G
EFO_0000731_GCST009158	EFO_0000731_GCST009158	Test	Quantitative(Q)	th	10	2	3	69	54.91	0.329527	0.03635	Lenient	S2G
EFO_0000731_GCST009158	EFO_0000731_GCST009158	Test	Quantitative(Q)	th	10	2.5	3	19	17.071	0.154452	0.6273	Lenient	S2G
EFO_0000731_GCST009158	EFO_0000731_GCST009158	Test	Quantitative(Q)	th	10	3	3	4	4.227	-0.0796341	0.9142	Lenient	S2G
EFO_0000731_GCST009158	EFO_0000731_GCST009158	Test	Quantitative(Q)	th	10	1	3.5	221	160.29	0.463362	1.357e-07	Lenient	S2G
EFO_0000731_GCST009158	EFO_0000731_GCST009158	Test	Quantitative(Q)	th	10	1.5	3.5	158	121.696	0.376643	0.0003685	Lenient	S2G
EFO_0000731_GCST009158	EFO_0000731_GCST009158	Test	Quantitative(Q)	th	10	2	3.5	69	55.06	0.325592	0.04746	Lenient	S2G
EFO_0000731_GCST009158	EFO_0000731_GCST009158	Test	Quantitative(Q)	th	10	2.5	3.5	19	17.173	0.145857	0.6551	Lenient	S2G
EFO_0000731_GCST009158	EFO_0000731_GCST009158	Test	Quantitative(Q)	th	10	3	3.5	4	4.208	-0.0731347	0.9165	Lenient	S2G
EFO_0000731_GCST009158	EFO_0000731_GCST009158	Test	Quantitative(Q)	th	10	3.5	3.5	2	1.05	0.929611	0.3291	Lenient	S2G
EFO_0000731_GCST009158	EFO_0000731_GCST009158	Test	Quantitative(Q)	th	10	1	4	164	127.941	0.358217	0.0006435	Lenient	S2G
EFO_0000731_GCST009158	EFO_0000731_GCST009158	Test	Quantitative(Q)	th	10	1.5	4	129	105.318	0.292619	0.01246	Lenient	S2G
EFO_0000731_GCST009158	EFO_0000731_GCST009158	Test	Quantitative(Q)	th	10	2	4	69	54.633	0.336824	0.03798	Lenient	S2G
EFO_0000731_GCST009158	EFO_0000731_GCST009158	Test	Quantitative(Q)	th	10	2.5	4	19	16.996	0.160804	0.6089	Lenient	S2G
EFO_0000731_GCST009158	EFO_0000731_GCST009158	Test	Quantitative(Q)	th	10	3	4	4	4.153	-0.0541539	0.9403	Lenient	S2G
EFO_0000731_GCST009158	EFO_0000731_GCST009158	Test	Quantitative(Q)	th	10	3.5	4	2	1.053	0.925495	0.3626	Lenient	S2G
EFO_0000731_GCST009158	EFO_0000731_GCST009158	Test	Quantitative(Q)	th	10	4	4	2	0.343	2.54372	0.004333	Lenient	S2G
EFO_0007117_GCST90092503	EFO_0007117_GCST90092503	Test	Quantitative(Q)	bin	5	1	3	291	191.427	0.604225	1.266e-15	Lenient	S2G
EFO_0007117_GCST90092503	EFO_0007117_GCST90092503	Test	Quantitative(Q)	bin	10	1	3	280	195.612	0.517432	2.498e-11	Lenient	S2G
EFO_0007117_GCST90092503	EFO_0007117_GCST90092503	Test	Quantitative(Q)	bin	20	1	3	309	207.93	0.571509	1.463e-14	Lenient	S2G
EFO_0007117_GCST90092503	EFO_0007117_GCST90092503	Test	Quantitative(Q)	bin	40	1	3	287	204.068	0.492001	2.704e-10	Lenient	S2G
EFO_0007117_GCST90092503	EFO_0007117_GCST90092503	Test	Quantitative(Q)	bin	80	1	3	293	202.209	0.535053	4.082e-12	Lenient	S2G
EFO_0007117_GCST90092503	EFO_0007117_GCST90092503	Test	Quantitative(Q)	bin	160	1	3	281	200.192	0.489186	2.602e-10	Lenient	S2G
EFO_0007117_GCST90092503	EFO_0007117_GCST90092503	Test	Quantitative(Q)	th	10	1	1	559	375.096	0.575588	1.318e-29	Lenient	S2G
EFO_0007117_GCST90092503	EFO_0007117_GCST90092503	Test	Quantitative(Q)	th	10	1	1.5	527	348.351	0.597261	2.83e-28	Lenient	S2G
EFO_0007117_GCST90092503	EFO_0007117_GCST90092503	Test	Quantitative(Q)	th	10	1.5	1.5	241	144.534	0.737624	3.628e-19	Lenient	S2G
EFO_0007117_GCST90092503	EFO_0007117_GCST90092503	Test	Quantitative(Q)	th	10	1	2	448	298.226	0.587093	9.967e-23	Lenient	S2G
EFO_0007117_GCST90092503	EFO_0007117_GCST90092503	Test	Quantitative(Q)	th	10	1.5	2	241	144.792	0.735051	5.439e-19	Lenient	S2G
EFO_0007117_GCST90092503	EFO_0007117_GCST90092503	Test	Quantitative(Q)	th	10	2	2	113	53.283	1.08458	2.746e-18	Lenient	S2G
EFO_0007117_GCST90092503	EFO_0007117_GCST90092503	Test	Quantitative(Q)	th	10	1	2.5	358	245.423	0.544689	2.391e-16	Lenient	S2G
EFO_0007117_GCST90092503	EFO_0007117_GCST90092503	Test	Quantitative(Q)	th	10	1.5	2.5	238	142.493	0.740071	8.794e-19	Lenient	S2G
EFO_0007117_GCST90092503	EFO_0007117_GCST90092503	Test	Quantitative(Q)	th	10	2	2.5	113	53.374	1.08211	7.445e-19	Lenient	S2G
EFO_0007117_GCST90092503	EFO_0007117_GCST90092503	Test	Quantitative(Q)	th	10	2.5	2.5	49	18.363	1.41598	1.15e-14	Lenient	S2G
EFO_0007117_GCST90092503	EFO_0007117_GCST90092503	Test	Quantitative(Q)	th	10	1	3	298	201.014	0.568016	1.935e-13	Lenient	S2G
EFO_0007117_GCST90092503	EFO_0007117_GCST90092503	Test	Quantitative(Q)	th	10	1.5	3	223	132.919	0.746496	5.388e-17	Lenient	S2G
EFO_0007117_GCST90092503	EFO_0007117_GCST90092503	Test	Quantitative(Q)	th	10	2	3	113	53.553	1.07728	4.83e-18	Lenient	S2G
EFO_0007117_GCST90092503	EFO_0007117_GCST90092503	Test	Quantitative(Q)	th	10	2.5	3	49	18.504	1.40494	8.518e-14	Lenient	S2G
EFO_0007117_GCST90092503	EFO_0007117_GCST90092503	Test	Quantitative(Q)	th	10	3	3	22	6.337	1.79563	3.527e-11	Lenient	S2G
EFO_0007117_GCST90092503	EFO_0007117_GCST90092503	Test	Quantitative(Q)	th	10	1	3.5	243	163.887	0.568255	3.254e-12	Lenient	S2G
EFO_0007117_GCST90092503	EFO_0007117_GCST90092503	Test	Quantitative(Q)	th	10	1.5	3.5	193	119.053	0.696997	4.387e-14	Lenient	S2G
EFO_0007117_GCST90092503	EFO_0007117_GCST90092503	Test	Quantitative(Q)	th	10	2	3.5	113	53.5	1.07871	1.977e-17	Lenient	S2G
EFO_0007117_GCST90092503	EFO_0007117_GCST90092503	Test	Quantitative(Q)	th	10	2.5	3.5	49	18.452	1.409	3.946e-14	Lenient	S2G
EFO_0007117_GCST90092503	EFO_0007117_GCST90092503	Test	Quantitative(Q)	th	10	3	3.5	22	6.172	1.83369	1.369e-11	Lenient	S2G
EFO_0007117_GCST90092503	EFO_0007117_GCST90092503	Test	Quantitative(Q)	th	10	3.5	3.5	14	2.323	2.59137	4.923e-15	Lenient	S2G
EFO_0007117_GCST90092503	EFO_0007117_GCST90092503	Test	Quantitative(Q)	th	10	1	4	201	132.948	0.596333	4.825e-10	Lenient	S2G
EFO_0007117_GCST90092503	EFO_0007117_GCST90092503	Test	Quantitative(Q)	th	10	1.5	4	173	103.051	0.747414	4.635e-14	Lenient	S2G
EFO_0007117_GCST90092503	EFO_0007117_GCST90092503	Test	Quantitative(Q)	th	10	2	4	113	53.538	1.07769	5.24e-18	Lenient	S2G
EFO_0007117_GCST90092503	EFO_0007117_GCST90092503	Test	Quantitative(Q)	th	10	2.5	4	49	18.573	1.39957	3.081e-13	Lenient	S2G
EFO_0007117_GCST90092503	EFO_0007117_GCST90092503	Test	Quantitative(Q)	th	10	3	4	22	6.119	1.84614	1.7e-11	Lenient	S2G
EFO_0007117_GCST90092503	EFO_0007117_GCST90092503	Test	Quantitative(Q)	th	10	3.5	4	14	2.307	2.60134	6.49e-15	Lenient	S2G
EFO_0007117_GCST90092503	EFO_0007117_GCST90092503	Test	Quantitative(Q)	th	10	4	4	9	0.775	3.53766	1.938e-22	Lenient	S2G
EFO_0008036_GCST90094959	EFO_0008036_GCST90094959	Test	Quantitative(Q)	bin	5	1	3	520	218.477	1.25103	5.789e-104	Lenient	S2G
EFO_0008036_GCST90094959	EFO_0008036_GCST90094959	Test	Quantitative(Q)	bin	10	1	3	566	233.258	1.27888	4.494e-135	Lenient	S2G
EFO_0008036_GCST90094959	EFO_0008036_GCST90094959	Test	Quantitative(Q)	bin	20	1	3	616	240.453	1.35718	1.588e-149	Lenient	S2G
EFO_0008036_GCST90094959	EFO_0008036_GCST90094959	Test	Quantitative(Q)	bin	40	1	3	561	224.024	1.32435	4.464e-145	Lenient	S2G
EFO_0008036_GCST90094959	EFO_0008036_GCST90094959	Test	Quantitative(Q)	bin	80	1	3	523	222.544	1.23272	3.079e-114	Lenient	S2G
EFO_0008036_GCST90094959	EFO_0008036_GCST90094959	Test	Quantitative(Q)	bin	160	1	3	505	230.527	1.13135	4.708e-96	Lenient	S2G
EFO_0008036_GCST90094959	EFO_0008036_GCST90094959	Test	Quantitative(Q)	th	10	1	1	1068	484.735	1.13964	2.485e-213	Lenient	S2G
EFO_0008036_GCST90094959	EFO_0008036_GCST90094959	Test	Quantitative(Q)	th	10	1	1.5	1017	449.677	1.17736	1.349e-233	Lenient	S2G
EFO_0008036_GCST90094959	EFO_0008036_GCST90094959	Test	Quantitative(Q)	th	10	1.5	1.5	474	183.344	1.37033	1.498e-133	Lenient	S2G
EFO_0008036_GCST90094959	EFO_0008036_GCST90094959	Test	Quantitative(Q)	th	10	1	2	892	382.35	1.22215	1.24e-197	Lenient	S2G
EFO_0008036_GCST90094959	EFO_0008036_GCST90094959	Test	Quantitative(Q)	th	10	1.5	2	474	182.682	1.37555	1.566e-125	Lenient	S2G
EFO_0008036_GCST90094959	EFO_0008036_GCST90094959	Test	Quantitative(Q)	th	10	2	2	202	54.048	1.90204	9.225e-92	Lenient	S2G
EFO_0008036_GCST90094959	EFO_0008036_GCST90094959	Test	Quantitative(Q)	th	10	1	2.5	749	307.168	1.28594	4.964e-194	Lenient	S2G
EFO_0008036_GCST90094959	EFO_0008036_GCST90094959	Test	Quantitative(Q)	th	10	1.5	2.5	472	180.471	1.38702	2.945e-131	Lenient	S2G
EFO_0008036_GCST90094959	EFO_0008036_GCST90094959	Test	Quantitative(Q)	th	10	2	2.5	202	53.957	1.90447	9.357e-103	Lenient	S2G
EFO_0008036_GCST90094959	EFO_0008036_GCST90094959	Test	Quantitative(Q)	th	10	2.5	2.5	69	11.614	2.57073	5.691e-66	Lenient	S2G
EFO_0008036_GCST90094959	EFO_0008036_GCST90094959	Test	Quantitative(Q)	th	10	1	3	598	233.299	1.35797	5.04e-148	Lenient	S2G
EFO_0008036_GCST90094959	EFO_0008036_GCST90094959	Test	Quantitative(Q)	th	10	1.5	3	442	164.854	1.42286	2.096e-126	Lenient	S2G
EFO_0008036_GCST90094959	EFO_0008036_GCST90094959	Test	Quantitative(Q)	th	10	2	3	202	53.754	1.90991	8.886e-99	Lenient	S2G
EFO_0008036_GCST90094959	EFO_0008036_GCST90094959	Test	Quantitative(Q)	th	10	2.5	3	69	11.75	2.55394	2.658e-65	Lenient	S2G
EFO_0008036_GCST90094959	EFO_0008036_GCST90094959	Test	Quantitative(Q)	th	10	3	3	8	1.228	2.70369	7.688e-10	Lenient	S2G
EFO_0008036_GCST90094959	EFO_0008036_GCST90094959	Test	Quantitative(Q)	th	10	1	3.5	483	174.344	1.47009	1.542e-149	Lenient	S2G
EFO_0008036_GCST90094959	EFO_0008036_GCST90094959	Test	Quantitative(Q)	th	10	1.5	3.5	397	140.848	1.495	1.221e-127	Lenient	S2G
EFO_0008036_GCST90094959	EFO_0008036_GCST90094959	Test	Quantitative(Q)	th	10	2	3.5	202	54.057	1.9018	3.39e-100	Lenient	S2G
EFO_0008036_GCST90094959	EFO_0008036_GCST90094959	Test	Quantitative(Q)	th	10	2.5	3.5	69	11.724	2.55713	5.596e-68	Lenient	S2G
EFO_0008036_GCST90094959	EFO_0008036_GCST90094959	Test	Quantitative(Q)	th	10	3	3.5	8	1.199	2.73817	1.342e-10	Lenient	S2G
EFO_0008036_GCST90094959	EFO_0008036_GCST90094959	Test	Quantitative(Q)	th	10	3.5	3.5	3	0.183	4.03505	4.836e-11	Lenient	S2G
EFO_0008036_GCST90094959	EFO_0008036_GCST90094959	Test	Quantitative(Q)	th	10	1	4	391	129.356	1.59582	1.393e-136	Lenient	S2G
EFO_0008036_GCST90094959	EFO_0008036_GCST90094959	Test	Quantitative(Q)	th	10	1.5	4	348	114.817	1.59975	1.059e-126	Lenient	S2G
EFO_0008036_GCST90094959	EFO_0008036_GCST90094959	Test	Quantitative(Q)	th	10	2	4	202	54.229	1.89722	3.534e-103	Lenient	S2G
EFO_0008036_GCST90094959	EFO_0008036_GCST90094959	Test	Quantitative(Q)	th	10	2.5	4	69	11.57	2.57621	7.531e-75	Lenient	S2G
EFO_0008036_GCST90094959	EFO_0008036_GCST90094959	Test	Quantitative(Q)	th	10	3	4	8	1.272	2.6529	2.44e-09	Lenient	S2G
EFO_0008036_GCST90094959	EFO_0008036_GCST90094959	Test	Quantitative(Q)	th	10	3.5	4	3	0.194	3.95083	1.266e-10	Lenient	S2G
EFO_0008036_GCST90094959	EFO_0008036_GCST90094959	Test	Quantitative(Q)	th	10	4	4	0	0.044	-inf	0.834	Lenient	S2G
EFO_0021898_GCST90269581	EFO_0021898_GCST90269581	Test	Quantitative(Q)	bin	5	1	3	406	144.438	1.49103	2.034e-133	Lenient	S2G
EFO_0021898_GCST90269581	EFO_0021898_GCST90269581	Test	Quantitative(Q)	bin	10	1	3	435	167.496	1.37689	1.564e-117	Lenient	S2G
EFO_0021898_GCST90269581	EFO_0021898_GCST90269581	Test	Quantitative(Q)	bin	20	1	3	476	174.886	1.44455	2.552e-134	Lenient	S2G
EFO_0021898_GCST90269581	EFO_0021898_GCST90269581	Test	Quantitative(Q)	bin	40	1	3	422	151.564	1.47732	1.567e-116	Lenient	S2G
EFO_0021898_GCST90269581	EFO_0021898_GCST90269581	Test	Quantitative(Q)	bin	80	1	3	421	148.869	1.49978	2.116e-134	Lenient	S2G
EFO_0021898_GCST90269581	EFO_0021898_GCST90269581	Test	Quantitative(Q)	bin	160	1	3	434	143.947	1.59216	4.125e-158	Lenient	S2G
EFO_0021898_GCST90269581	EFO_0021898_GCST90269581	Test	Quantitative(Q)	th	10	1	1	721	330.968	1.12331	1.843e-139	Lenient	S2G
EFO_0021898_GCST90269581	EFO_0021898_GCST90269581	Test	Quantitative(Q)	th	10	1	1.5	684	305.872	1.16107	9.85e-134	Lenient	S2G
EFO_0021898_GCST90269581	EFO_0021898_GCST90269581	Test	Quantitative(Q)	th	10	1.5	1.5	362	124.053	1.54503	1.407e-119	Lenient	S2G
EFO_0021898_GCST90269581	EFO_0021898_GCST90269581	Test	Quantitative(Q)	th	10	1	2	610	260.782	1.22596	2.23e-138	Lenient	S2G
EFO_0021898_GCST90269581	EFO_0021898_GCST90269581	Test	Quantitative(Q)	th	10	1.5	2	362	123.258	1.55431	1.312e-126	Lenient	S2G
EFO_0021898_GCST90269581	EFO_0021898_GCST90269581	Test	Quantitative(Q)	th	10	2	2	155	42.158	1.87839	8.229e-73	Lenient	S2G
EFO_0021898_GCST90269581	EFO_0021898_GCST90269581	Test	Quantitative(Q)	th	10	1	2.5	525	211.201	1.3137	3.202e-141	Lenient	S2G
EFO_0021898_GCST90269581	EFO_0021898_GCST90269581	Test	Quantitative(Q)	th	10	1.5	2.5	361	121.556	1.57038	7.334e-119	Lenient	S2G
EFO_0021898_GCST90269581	EFO_0021898_GCST90269581	Test	Quantitative(Q)	th	10	2	2.5	155	41.992	1.88408	4.071e-73	Lenient	S2G
EFO_0021898_GCST90269581	EFO_0021898_GCST90269581	Test	Quantitative(Q)	th	10	2.5	2.5	51	12.638	2.01273	7.148e-29	Lenient	S2G
EFO_0021898_GCST90269581	EFO_0021898_GCST90269581	Test	Quantitative(Q)	th	10	1	3	433	167.701	1.36848	5.792e-104	Lenient	S2G
EFO_0021898_GCST90269581	EFO_0021898_GCST90269581	Test	Quantitative(Q)	th	10	1.5	3	336	111.485	1.59161	2.746e-118	Lenient	S2G
EFO_0021898_GCST90269581	EFO_0021898_GCST90269581	Test	Quantitative(Q)	th	10	2	3	155	41.996	1.88394	8.43e-76	Lenient	S2G
EFO_0021898_GCST90269581	EFO_0021898_GCST90269581	Test	Quantitative(Q)	th	10	2.5	3	51	12.623	2.01444	2.672e-28	Lenient	S2G
EFO_0021898_GCST90269581	EFO_0021898_GCST90269581	Test	Quantitative(Q)	th	10	3	3	7	2.814	1.31473	0.01353	Lenient	S2G
EFO_0021898_GCST90269581	EFO_0021898_GCST90269581	Test	Quantitative(Q)	th	10	1	3.5	363	131.052	1.46983	7.072e-117	Lenient	S2G
EFO_0021898_GCST90269581	EFO_0021898_GCST90269581	Test	Quantitative(Q)	th	10	1.5	3.5	304	98.362	1.6279	9.767e-114	Lenient	S2G
EFO_0021898_GCST90269581	EFO_0021898_GCST90269581	Test	Quantitative(Q)	th	10	2	3.5	155	41.892	1.88752	2.719e-75	Lenient	S2G
EFO_0021898_GCST90269581	EFO_0021898_GCST90269581	Test	Quantitative(Q)	th	10	2.5	3.5	51	12.707	2.00487	2.661e-28	Lenient	S2G
EFO_0021898_GCST90269581	EFO_0021898_GCST90269581	Test	Quantitative(Q)	th	10	3	3.5	7	2.859	1.29184	0.009384	Lenient	S2G
EFO_0021898_GCST90269581	EFO_0021898_GCST90269581	Test	Quantitative(Q)	th	10	3.5	3.5	0	0.49	-inf	0.4865	Lenient	S2G
EFO_0021898_GCST90269581	EFO_0021898_GCST90269581	Test	Quantitative(Q)	th	10	1	4	317	101.635	1.64109	3.422e-114	Lenient	S2G
EFO_0021898_GCST90269581	EFO_0021898_GCST90269581	Test	Quantitative(Q)	th	10	1.5	4	278	83.758	1.73079	5.222e-116	Lenient	S2G
EFO_0021898_GCST90269581	EFO_0021898_GCST90269581	Test	Quantitative(Q)	th	10	2	4	155	42.136	1.87914	1.703e-76	Lenient	S2G
EFO_0021898_GCST90269581	EFO_0021898_GCST90269581	Test	Quantitative(Q)	th	10	2.5	4	51	12.588	2.01845	3.712e-28	Lenient	S2G
EFO_0021898_GCST90269581	EFO_0021898_GCST90269581	Test	Quantitative(Q)	th	10	3	4	7	2.756	1.34478	0.009349	Lenient	S2G
EFO_0021898_GCST90269581	EFO_0021898_GCST90269581	Test	Quantitative(Q)	th	10	3.5	4	0	0.439	-inf	0.5033	Lenient	S2G
EFO_0021898_GCST90269581	EFO_0021898_GCST90269581	Test	Quantitative(Q)	th	10	4	4	0	0.079	-inf	0.781	Lenient	S2G
EFO_0010821_GCST90267352	EFO_0010821_GCST90267352	Test	Quantitative(Q)	bin	5	1	3	699	157.476	2.15016	0	Lenient	S2G
EFO_0010821_GCST90267352	EFO_0010821_GCST90267352	Test	Quantitative(Q)	bin	10	1	3	787	176.86	2.15376	0	Lenient	S2G
EFO_0010821_GCST90267352	EFO_0010821_GCST90267352	Test	Quantitative(Q)	bin	20	1	3	787	177.47	2.14879	0	Lenient	S2G
EFO_0010821_GCST90267352	EFO_0010821_GCST90267352	Test	Quantitative(Q)	bin	40	1	3	742	163.166	2.18508	0	Lenient	S2G
EFO_0010821_GCST90267352	EFO_0010821_GCST90267352	Test	Quantitative(Q)	bin	80	1	3	784	165.772	2.24165	0	Lenient	S2G
EFO_0010821_GCST90267352	EFO_0010821_GCST90267352	Test	Quantitative(Q)	bin	160	1	3	836	162.625	2.36195	0	Lenient	S2G
EFO_0010821_GCST90267352	EFO_0010821_GCST90267352	Test	Quantitative(Q)	th	10	1	1	1408	385.667	1.86822	0	Lenient	S2G
EFO_0010821_GCST90267352	EFO_0010821_GCST90267352	Test	Quantitative(Q)	th	10	1	1.5	1309	350.032	1.90291	0	Lenient	S2G
EFO_0010821_GCST90267352	EFO_0010821_GCST90267352	Test	Quantitative(Q)	th	10	1.5	1.5	650	124.947	2.37912	0	Lenient	S2G
EFO_0010821_GCST90267352	EFO_0010821_GCST90267352	Test	Quantitative(Q)	th	10	1	2	1135	284.404	1.99668	0	Lenient	S2G
EFO_0010821_GCST90267352	EFO_0010821_GCST90267352	Test	Quantitative(Q)	th	10	1.5	2	650	124.374	2.38575	0	Lenient	S2G
EFO_0010821_GCST90267352	EFO_0010821_GCST90267352	Test	Quantitative(Q)	th	10	2	2	287	34.97	3.03686	0	Lenient	S2G
EFO_0010821_GCST90267352	EFO_0010821_GCST90267352	Test	Quantitative(Q)	th	10	1	2.5	921	220.572	2.06195	0	Lenient	S2G
EFO_0010821_GCST90267352	EFO_0010821_GCST90267352	Test	Quantitative(Q)	th	10	1.5	2.5	642	122.689	2.38757	0	Lenient	S2G
EFO_0010821_GCST90267352	EFO_0010821_GCST90267352	Test	Quantitative(Q)	th	10	2	2.5	287	34.654	3.04996	0	Lenient	S2G
EFO_0010821_GCST90267352	EFO_0010821_GCST90267352	Test	Quantitative(Q)	th	10	2.5	2.5	135	9.796	3.78462	0	Lenient	S2G
EFO_0010821_GCST90267352	EFO_0010821_GCST90267352	Test	Quantitative(Q)	th	10	1	3	741	169.202	2.13073	0	Lenient	S2G
EFO_0010821_GCST90267352	EFO_0010821_GCST90267352	Test	Quantitative(Q)	th	10	1.5	3	593	110.068	2.42964	0	Lenient	S2G
EFO_0010821_GCST90267352	EFO_0010821_GCST90267352	Test	Quantitative(Q)	th	10	2	3	287	34.199	3.06902	0	Lenient	S2G
EFO_0010821_GCST90267352	EFO_0010821_GCST90267352	Test	Quantitative(Q)	th	10	2.5	3	135	9.806	3.78315	0	Lenient	S2G
EFO_0010821_GCST90267352	EFO_0010821_GCST90267352	Test	Quantitative(Q)	th	10	3	3	59	2.521	4.54865	2.547e-283	Lenient	S2G
EFO_0010821_GCST90267352	EFO_0010821_GCST90267352	Test	Quantitative(Q)	th	10	1	3.5	604	128.882	2.2285	0	Lenient	S2G
EFO_0010821_GCST90267352	EFO_0010821_GCST90267352	Test	Quantitative(Q)	th	10	1.5	3.5	523	93.473	2.48419	0	Lenient	S2G
EFO_0010821_GCST90267352	EFO_0010821_GCST90267352	Test	Quantitative(Q)	th	10	2	3.5	287	34.868	3.04108	0	Lenient	S2G
EFO_0010821_GCST90267352	EFO_0010821_GCST90267352	Test	Quantitative(Q)	th	10	2.5	3.5	135	9.97	3.75922	0	Lenient	S2G
EFO_0010821_GCST90267352	EFO_0010821_GCST90267352	Test	Quantitative(Q)	th	10	3	3.5	59	2.535	4.54066	8.815e-279	Lenient	S2G
EFO_0010821_GCST90267352	EFO_0010821_GCST90267352	Test	Quantitative(Q)	th	10	3.5	3.5	23	0.711	5.01564	6.392e-157	Lenient	S2G
EFO_0010821_GCST90267352	EFO_0010821_GCST90267352	Test	Quantitative(Q)	th	10	1	4	506	98.22	2.36505	0	Lenient	S2G
EFO_0010821_GCST90267352	EFO_0010821_GCST90267352	Test	Quantitative(Q)	th	10	1.5	4	459	77.37	2.56865	0	Lenient	S2G
EFO_0010821_GCST90267352	EFO_0010821_GCST90267352	Test	Quantitative(Q)	th	10	2	4	287	35.089	3.03196	0	Lenient	S2G
EFO_0010821_GCST90267352	EFO_0010821_GCST90267352	Test	Quantitative(Q)	th	10	2.5	4	135	9.713	3.7969	0	Lenient	S2G
EFO_0010821_GCST90267352	EFO_0010821_GCST90267352	Test	Quantitative(Q)	th	10	3	4	59	2.635	4.48484	3.328e-270	Lenient	S2G
EFO_0010821_GCST90267352	EFO_0010821_GCST90267352	Test	Quantitative(Q)	th	10	3.5	4	23	0.681	5.07784	4.576e-156	Lenient	S2G
EFO_0010821_GCST90267352	EFO_0010821_GCST90267352	Test	Quantitative(Q)	th	10	4	4	4	0.177	4.49818	4.574e-20	Lenient	S2G
EFO_0010156_GCST010572	EFO_0010156_GCST010572	Test	Quantitative(Q)	bin	5	1	3	211	178.085	0.244677	0.007398	Lenient	S2G
EFO_0010156_GCST010572	EFO_0010156_GCST010572	Test	Quantitative(Q)	bin	10	1	3	280	258.813	0.113517	0.1463	Lenient	S2G
EFO_0010156_GCST010572	EFO_0010156_GCST010572	Test	Quantitative(Q)	bin	20	1	3	286	290.501	-0.022528	0.7706	Lenient	S2G
EFO_0010156_GCST010572	EFO_0010156_GCST010572	Test	Quantitative(Q)	bin	40	1	3	290	272.738	0.0885372	0.2306	Lenient	S2G
EFO_0010156_GCST010572	EFO_0010156_GCST010572	Test	Quantitative(Q)	bin	80	1	3	258	224.231	0.202385	0.01133	Lenient	S2G
EFO_0010156_GCST010572	EFO_0010156_GCST010572	Test	Quantitative(Q)	bin	160	1	3	244	233.812	0.0615322	0.4601	Lenient	S2G
EFO_0010156_GCST010572	EFO_0010156_GCST010572	Test	Quantitative(Q)	th	10	1	1	583	519.27	0.167011	0.0006837	Lenient	S2G
EFO_0010156_GCST010572	EFO_0010156_GCST010572	Test	Quantitative(Q)	th	10	1	1.5	525	474.658	0.145429	0.006289	Lenient	S2G
EFO_0010156_GCST010572	EFO_0010156_GCST010572	Test	Quantitative(Q)	th	10	1.5	1.5	186	185.968	0.000248227	0.9979	Lenient	S2G
EFO_0010156_GCST010572	EFO_0010156_GCST010572	Test	Quantitative(Q)	th	10	1	2	447	401.325	0.155504	0.00734	Lenient	S2G
EFO_0010156_GCST010572	EFO_0010156_GCST010572	Test	Quantitative(Q)	th	10	1.5	2	186	185.978	0.000170651	0.9985	Lenient	S2G
EFO_0010156_GCST010572	EFO_0010156_GCST010572	Test	Quantitative(Q)	th	10	2	2	50	74.213	-0.569744	0.002943	Lenient	S2G
EFO_0010156_GCST010572	EFO_0010156_GCST010572	Test	Quantitative(Q)	th	10	1	2.5	367	327.753	0.163171	0.01414	Lenient	S2G
EFO_0010156_GCST010572	EFO_0010156_GCST010572	Test	Quantitative(Q)	th	10	1.5	2.5	185	183.53	0.0115094	0.9018	Lenient	S2G
EFO_0010156_GCST010572	EFO_0010156_GCST010572	Test	Quantitative(Q)	th	10	2	2.5	50	73.938	-0.564388	0.004383	Lenient	S2G
EFO_0010156_GCST010572	EFO_0010156_GCST010572	Test	Quantitative(Q)	th	10	2.5	2.5	13	22.389	-0.784278	0.03485	Lenient	S2G
EFO_0010156_GCST010572	EFO_0010156_GCST010572	Test	Quantitative(Q)	th	10	1	3	304	266.683	0.188945	0.01075	Lenient	S2G
EFO_0010156_GCST010572	EFO_0010156_GCST010572	Test	Quantitative(Q)	th	10	1.5	3	173	172.905	0.000792449	0.9933	Lenient	S2G
EFO_0010156_GCST010572	EFO_0010156_GCST010572	Test	Quantitative(Q)	th	10	2	3	50	73.803	-0.561751	0.004326	Lenient	S2G
EFO_0010156_GCST010572	EFO_0010156_GCST010572	Test	Quantitative(Q)	th	10	2.5	3	13	22.445	-0.787882	0.03056	Lenient	S2G
EFO_0010156_GCST010572	EFO_0010156_GCST010572	Test	Quantitative(Q)	th	10	3	3	4	8.174	-1.03104	0.1312	Lenient	S2G
EFO_0010156_GCST010572	EFO_0010156_GCST010572	Test	Quantitative(Q)	th	10	1	3.5	246	212.75	0.209499	0.01538	Lenient	S2G
EFO_0010156_GCST010572	EFO_0010156_GCST010572	Test	Quantitative(Q)	th	10	1.5	3.5	149	154.732	-0.0544593	0.612	Lenient	S2G
EFO_0010156_GCST010572	EFO_0010156_GCST010572	Test	Quantitative(Q)	th	10	2	3.5	50	73.846	-0.562592	0.003143	Lenient	S2G
EFO_0010156_GCST010572	EFO_0010156_GCST010572	Test	Quantitative(Q)	th	10	2.5	3.5	13	22.421	-0.786339	0.03845	Lenient	S2G
EFO_0010156_GCST010572	EFO_0010156_GCST010572	Test	Quantitative(Q)	th	10	3	3.5	4	8.143	-1.02556	0.1482	Lenient	S2G
EFO_0010156_GCST010572	EFO_0010156_GCST010572	Test	Quantitative(Q)	th	10	3.5	3.5	1	1.509	-0.593593	0.6648	Lenient	S2G
EFO_0010156_GCST010572	EFO_0010156_GCST010572	Test	Quantitative(Q)	th	10	1	4	196	171.467	0.192923	0.04203	Lenient	S2G
EFO_0010156_GCST010572	EFO_0010156_GCST010572	Test	Quantitative(Q)	th	10	1.5	4	131	133.237	-0.024428	0.8348	Lenient	S2G
EFO_0010156_GCST010572	EFO_0010156_GCST010572	Test	Quantitative(Q)	th	10	2	4	50	73.883	-0.563314	0.004182	Lenient	S2G
EFO_0010156_GCST010572	EFO_0010156_GCST010572	Test	Quantitative(Q)	th	10	2.5	4	13	22.422	-0.786403	0.03972	Lenient	S2G
EFO_0010156_GCST010572	EFO_0010156_GCST010572	Test	Quantitative(Q)	th	10	3	4	4	8.205	-1.0365	0.1319	Lenient	S2G
EFO_0010156_GCST010572	EFO_0010156_GCST010572	Test	Quantitative(Q)	th	10	3.5	4	1	1.493	-0.578214	0.6681	Lenient	S2G
EFO_0010156_GCST010572	EFO_0010156_GCST010572	Test	Quantitative(Q)	th	10	4	4	1	0.618	0.694321	0.6341	Lenient	S2G
EFO_0007117_GCST90100572	EFO_0007117_GCST90100572	Test	Quantitative(Q)	bin	5	1	3	296	208.453	0.505875	3.793e-11	Lenient	S2G
EFO_0007117_GCST90100572	EFO_0007117_GCST90100572	Test	Quantitative(Q)	bin	10	1	3	309	205.538	0.588202	2.835e-16	Lenient	S2G
EFO_0007117_GCST90100572	EFO_0007117_GCST90100572	Test	Quantitative(Q)	bin	20	1	3	336	206.592	0.701677	3.704e-25	Lenient	S2G
EFO_0007117_GCST90100572	EFO_0007117_GCST90100572	Test	Quantitative(Q)	bin	40	1	3	346	208.948	0.727628	7.478e-28	Lenient	S2G
EFO_0007117_GCST90100572	EFO_0007117_GCST90100572	Test	Quantitative(Q)	bin	80	1	3	340	207.773	0.710527	2.508e-25	Lenient	S2G
EFO_0007117_GCST90100572	EFO_0007117_GCST90100572	Test	Quantitative(Q)	bin	160	1	3	320	197.465	0.696475	2.035e-24	Lenient	S2G
EFO_0007117_GCST90100572	EFO_0007117_GCST90100572	Test	Quantitative(Q)	th	10	1	1	622	417.89	0.573791	1.282e-32	Lenient	S2G
EFO_0007117_GCST90100572	EFO_0007117_GCST90100572	Test	Quantitative(Q)	th	10	1	1.5	574	386.063	0.572214	1.185e-29	Lenient	S2G
EFO_0007117_GCST90100572	EFO_0007117_GCST90100572	Test	Quantitative(Q)	th	10	1.5	1.5	258	157.002	0.716588	1.243e-18	Lenient	S2G
EFO_0007117_GCST90100572	EFO_0007117_GCST90100572	Test	Quantitative(Q)	th	10	1	2	496	327.128	0.600485	1.019e-25	Lenient	S2G
EFO_0007117_GCST90100572	EFO_0007117_GCST90100572	Test	Quantitative(Q)	th	10	1.5	2	258	157.679	0.710381	1.206e-18	Lenient	S2G
EFO_0007117_GCST90100572	EFO_0007117_GCST90100572	Test	Quantitative(Q)	th	10	2	2	75	51.322	0.547313	0.0006082	Lenient	S2G
EFO_0007117_GCST90100572	EFO_0007117_GCST90100572	Test	Quantitative(Q)	th	10	1	2.5	405	265.963	0.606696	5.883e-22	Lenient	S2G
EFO_0007117_GCST90100572	EFO_0007117_GCST90100572	Test	Quantitative(Q)	th	10	1.5	2.5	255	156.306	0.706124	6.276e-18	Lenient	S2G
EFO_0007117_GCST90100572	EFO_0007117_GCST90100572	Test	Quantitative(Q)	th	10	2	2.5	75	51.386	0.545515	0.0007371	Lenient	S2G
EFO_0007117_GCST90100572	EFO_0007117_GCST90100572	Test	Quantitative(Q)	th	10	2.5	2.5	19	16.581	0.196468	0.5414	Lenient	S2G
EFO_0007117_GCST90100572	EFO_0007117_GCST90100572	Test	Quantitative(Q)	th	10	1	3	320	212.947	0.587577	6.16e-16	Lenient	S2G
EFO_0007117_GCST90100572	EFO_0007117_GCST90100572	Test	Quantitative(Q)	th	10	1.5	3	230	143.205	0.683552	2.823e-14	Lenient	S2G
EFO_0007117_GCST90100572	EFO_0007117_GCST90100572	Test	Quantitative(Q)	th	10	2	3	75	51.452	0.543663	0.001023	Lenient	S2G
EFO_0007117_GCST90100572	EFO_0007117_GCST90100572	Test	Quantitative(Q)	th	10	2.5	3	19	16.615	0.193513	0.5508	Lenient	S2G
EFO_0007117_GCST90100572	EFO_0007117_GCST90100572	Test	Quantitative(Q)	th	10	3	3	6	5.146	0.221511	0.6993	Lenient	S2G
EFO_0007117_GCST90100572	EFO_0007117_GCST90100572	Test	Quantitative(Q)	th	10	1	3.5	231	169.117	0.449871	1.101e-07	Lenient	S2G
EFO_0007117_GCST90100572	EFO_0007117_GCST90100572	Test	Quantitative(Q)	th	10	1.5	3.5	184	124.164	0.567459	1.229e-08	Lenient	S2G
EFO_0007117_GCST90100572	EFO_0007117_GCST90100572	Test	Quantitative(Q)	th	10	2	3.5	75	51.122	0.552946	0.0002402	Lenient	S2G
EFO_0007117_GCST90100572	EFO_0007117_GCST90100572	Test	Quantitative(Q)	th	10	2.5	3.5	19	16.456	0.207386	0.497	Lenient	S2G
EFO_0007117_GCST90100572	EFO_0007117_GCST90100572	Test	Quantitative(Q)	th	10	3	3.5	6	5.119	0.2291	0.6866	Lenient	S2G
EFO_0007117_GCST90100572	EFO_0007117_GCST90100572	Test	Quantitative(Q)	th	10	3.5	3.5	3	1.459	1.03998	0.1746	Lenient	S2G
EFO_0007117_GCST90100572	EFO_0007117_GCST90100572	Test	Quantitative(Q)	th	10	1	4	191	134.22	0.508973	9.879e-08	Lenient	S2G
EFO_0007117_GCST90100572	EFO_0007117_GCST90100572	Test	Quantitative(Q)	th	10	1.5	4	163	105.894	0.622251	8.038e-10	Lenient	S2G
EFO_0007117_GCST90100572	EFO_0007117_GCST90100572	Test	Quantitative(Q)	th	10	2	4	75	51.383	0.545599	0.0006153	Lenient	S2G
EFO_0007117_GCST90100572	EFO_0007117_GCST90100572	Test	Quantitative(Q)	th	10	2.5	4	19	16.633	0.191951	0.5516	Lenient	S2G
EFO_0007117_GCST90100572	EFO_0007117_GCST90100572	Test	Quantitative(Q)	th	10	3	4	6	5.126	0.227129	0.6897	Lenient	S2G
EFO_0007117_GCST90100572	EFO_0007117_GCST90100572	Test	Quantitative(Q)	th	10	3.5	4	3	1.456	1.04295	0.1967	Lenient	S2G
EFO_0007117_GCST90100572	EFO_0007117_GCST90100572	Test	Quantitative(Q)	th	10	4	4	0	0.382	-inf	0.5289	Lenient	S2G
EFO_0007117_GCST90092504	EFO_0007117_GCST90092504	Test	Quantitative(Q)	bin	5	1	3	258	221.883	0.217572	0.005773	Lenient	S2G
EFO_0007117_GCST90092504	EFO_0007117_GCST90092504	Test	Quantitative(Q)	bin	10	1	3	231	209.859	0.138473	0.1106	Lenient	S2G
EFO_0007117_GCST90092504	EFO_0007117_GCST90092504	Test	Quantitative(Q)	bin	20	1	3	221	208.357	0.0849888	0.342	Lenient	S2G
EFO_0007117_GCST90092504	EFO_0007117_GCST90092504	Test	Quantitative(Q)	bin	40	1	3	232	199.723	0.216124	0.01195	Lenient	S2G
EFO_0007117_GCST90092504	EFO_0007117_GCST90092504	Test	Quantitative(Q)	bin	80	1	3	190	189.717	0.00215046	0.9816	Lenient	S2G
EFO_0007117_GCST90092504	EFO_0007117_GCST90092504	Test	Quantitative(Q)	bin	160	1	3	200	197.995	0.014536	0.8745	Lenient	S2G
EFO_0007117_GCST90092504	EFO_0007117_GCST90092504	Test	Quantitative(Q)	th	10	1	1	429	357.876	0.261518	1.44e-05	Lenient	S2G
EFO_0007117_GCST90092504	EFO_0007117_GCST90092504	Test	Quantitative(Q)	th	10	1	1.5	403	334.775	0.267588	3.627e-05	Lenient	S2G
EFO_0007117_GCST90092504	EFO_0007117_GCST90092504	Test	Quantitative(Q)	th	10	1.5	1.5	170	148.547	0.194615	0.04656	Lenient	S2G
EFO_0007117_GCST90092504	EFO_0007117_GCST90092504	Test	Quantitative(Q)	th	10	1	2	344	293.639	0.228365	0.0008449	Lenient	S2G
EFO_0007117_GCST90092504	EFO_0007117_GCST90092504	Test	Quantitative(Q)	th	10	1.5	2	170	149.228	0.188016	0.06496	Lenient	S2G
EFO_0007117_GCST90092504	EFO_0007117_GCST90092504	Test	Quantitative(Q)	th	10	2	2	78	61.747	0.337105	0.02283	Lenient	S2G
EFO_0007117_GCST90092504	EFO_0007117_GCST90092504	Test	Quantitative(Q)	th	10	1	2.5	283	247.63	0.192616	0.009807	Lenient	S2G
EFO_0007117_GCST90092504	EFO_0007117_GCST90092504	Test	Quantitative(Q)	th	10	1.5	2.5	168	147.454	0.188196	0.0614	Lenient	S2G
EFO_0007117_GCST90092504	EFO_0007117_GCST90092504	Test	Quantitative(Q)	th	10	2	2.5	78	61.072	0.352963	0.02383	Lenient	S2G
EFO_0007117_GCST90092504	EFO_0007117_GCST90092504	Test	Quantitative(Q)	th	10	2.5	2.5	31	20.641	0.586755	0.02006	Lenient	S2G
EFO_0007117_GCST90092504	EFO_0007117_GCST90092504	Test	Quantitative(Q)	th	10	1	3	230	206.206	0.157548	0.06928	Lenient	S2G
EFO_0007117_GCST90092504	EFO_0007117_GCST90092504	Test	Quantitative(Q)	th	10	1.5	3	161	139.646	0.205286	0.04813	Lenient	S2G
EFO_0007117_GCST90092504	EFO_0007117_GCST90092504	Test	Quantitative(Q)	th	10	2	3	78	61.252	0.348717	0.02282	Lenient	S2G
EFO_0007117_GCST90092504	EFO_0007117_GCST90092504	Test	Quantitative(Q)	th	10	2.5	3	31	20.677	0.584241	0.01841	Lenient	S2G
EFO_0007117_GCST90092504	EFO_0007117_GCST90092504	Test	Quantitative(Q)	th	10	3	3	15	6.733	1.15564	0.00178	Lenient	S2G
EFO_0007117_GCST90092504	EFO_0007117_GCST90092504	Test	Quantitative(Q)	th	10	1	3.5	189	169.801	0.154541	0.1098	Lenient	S2G
EFO_0007117_GCST90092504	EFO_0007117_GCST90092504	Test	Quantitative(Q)	th	10	1.5	3.5	144	125.704	0.196038	0.07789	Lenient	S2G
EFO_0007117_GCST90092504	EFO_0007117_GCST90092504	Test	Quantitative(Q)	th	10	2	3.5	78	61.175	0.350532	0.02547	Lenient	S2G
EFO_0007117_GCST90092504	EFO_0007117_GCST90092504	Test	Quantitative(Q)	th	10	2.5	3.5	31	20.776	0.57735	0.018	Lenient	S2G
EFO_0007117_GCST90092504	EFO_0007117_GCST90092504	Test	Quantitative(Q)	th	10	3	3.5	15	6.806	1.14008	0.0014	Lenient	S2G
EFO_0007117_GCST90092504	EFO_0007117_GCST90092504	Test	Quantitative(Q)	th	10	3.5	3.5	5	2.176	1.20025	0.05698	Lenient	S2G
EFO_0007117_GCST90092504	EFO_0007117_GCST90092504	Test	Quantitative(Q)	th	10	1	4	169	139.324	0.278579	0.006307	Lenient	S2G
EFO_0007117_GCST90092504	EFO_0007117_GCST90092504	Test	Quantitative(Q)	th	10	1.5	4	138	110.416	0.321719	0.003327	Lenient	S2G
EFO_0007117_GCST90092504	EFO_0007117_GCST90092504	Test	Quantitative(Q)	th	10	2	4	78	61.157	0.350956	0.02142	Lenient	S2G
EFO_0007117_GCST90092504	EFO_0007117_GCST90092504	Test	Quantitative(Q)	th	10	2.5	4	31	20.805	0.575338	0.01993	Lenient	S2G
EFO_0007117_GCST90092504	EFO_0007117_GCST90092504	Test	Quantitative(Q)	th	10	3	4	15	6.868	1.127	0.002185	Lenient	S2G
EFO_0007117_GCST90092504	EFO_0007117_GCST90092504	Test	Quantitative(Q)	th	10	3.5	4	5	2.237	1.16036	0.06925	Lenient	S2G
EFO_0007117_GCST90092504	EFO_0007117_GCST90092504	Test	Quantitative(Q)	th	10	4	4	2	0.826	1.27579	0.1774	Lenient	S2G
EFO_0010225_GCST90060151	EFO_0010225_GCST90060151	Test	Quantitative(Q)	bin	5	1	3	445	152.97	1.54056	1.036e-150	Lenient	S2G
EFO_0010225_GCST90060151	EFO_0010225_GCST90060151	Test	Quantitative(Q)	bin	10	1	3	421	159.994	1.3958	1.099e-108	Lenient	S2G
EFO_0010225_GCST90060151	EFO_0010225_GCST90060151	Test	Quantitative(Q)	bin	20	1	3	325	145.813	1.15632	4.116e-57	Lenient	S2G
EFO_0010225_GCST90060151	EFO_0010225_GCST90060151	Test	Quantitative(Q)	bin	40	1	3	298	140.427	1.08549	9.592e-49	Lenient	S2G
EFO_0010225_GCST90060151	EFO_0010225_GCST90060151	Test	Quantitative(Q)	bin	80	1	3	290	121.533	1.2547	1.046e-64	Lenient	S2G
EFO_0010225_GCST90060151	EFO_0010225_GCST90060151	Test	Quantitative(Q)	bin	160	1	3	308	115.607	1.4137	7.567e-90	Lenient	S2G
EFO_0010225_GCST90060151	EFO_0010225_GCST90060151	Test	Quantitative(Q)	th	10	1	1	803	324.127	1.30884	7.742e-195	Lenient	S2G
EFO_0010225_GCST90060151	EFO_0010225_GCST90060151	Test	Quantitative(Q)	th	10	1	1.5	765	302.158	1.34016	1.029e-199	Lenient	S2G
EFO_0010225_GCST90060151	EFO_0010225_GCST90060151	Test	Quantitative(Q)	th	10	1.5	1.5	378	129.77	1.54243	2.574e-122	Lenient	S2G
EFO_0010225_GCST90060151	EFO_0010225_GCST90060151	Test	Quantitative(Q)	th	10	1	2	678	260.964	1.37743	2.269e-178	Lenient	S2G
EFO_0010225_GCST90060151	EFO_0010225_GCST90060151	Test	Quantitative(Q)	th	10	1.5	2	378	129.445	1.54605	4.737e-125	Lenient	S2G
EFO_0010225_GCST90060151	EFO_0010225_GCST90060151	Test	Quantitative(Q)	th	10	2	2	201	47.724	2.07441	2.067e-120	Lenient	S2G
EFO_0010225_GCST90060151	EFO_0010225_GCST90060151	Test	Quantitative(Q)	th	10	1	2.5	570	214.932	1.40708	2.383e-156	Lenient	S2G
EFO_0010225_GCST90060151	EFO_0010225_GCST90060151	Test	Quantitative(Q)	th	10	1.5	2.5	374	127.802	1.54913	1.656e-128	Lenient	S2G
EFO_0010225_GCST90060151	EFO_0010225_GCST90060151	Test	Quantitative(Q)	th	10	2	2.5	201	47.595	2.07831	4.777e-114	Lenient	S2G
EFO_0010225_GCST90060151	EFO_0010225_GCST90060151	Test	Quantitative(Q)	th	10	2.5	2.5	99	12.658	2.96738	1.898e-139	Lenient	S2G
EFO_0010225_GCST90060151	EFO_0010225_GCST90060151	Test	Quantitative(Q)	th	10	1	3	466	173.259	1.4274	1.99e-141	Lenient	S2G
EFO_0010225_GCST90060151	EFO_0010225_GCST90060151	Test	Quantitative(Q)	th	10	1.5	3	355	119.112	1.5755	8.844e-123	Lenient	S2G
EFO_0010225_GCST90060151	EFO_0010225_GCST90060151	Test	Quantitative(Q)	th	10	2	3	201	48.03	2.06519	1.881e-117	Lenient	S2G
EFO_0010225_GCST90060151	EFO_0010225_GCST90060151	Test	Quantitative(Q)	th	10	2.5	3	99	12.345	3.0035	7.425e-151	Lenient	S2G
EFO_0010225_GCST90060151	EFO_0010225_GCST90060151	Test	Quantitative(Q)	th	10	3	3	50	2.859	4.12835	1.9e-173	Lenient	S2G
EFO_0010225_GCST90060151	EFO_0010225_GCST90060151	Test	Quantitative(Q)	th	10	1	3.5	386	136.592	1.49873	2.456e-125	Lenient	S2G
EFO_0010225_GCST90060151	EFO_0010225_GCST90060151	Test	Quantitative(Q)	th	10	1.5	3.5	330	105.039	1.65154	2.644e-126	Lenient	S2G
EFO_0010225_GCST90060151	EFO_0010225_GCST90060151	Test	Quantitative(Q)	th	10	2	3.5	201	47.738	2.07399	4.797e-115	Lenient	S2G
EFO_0010225_GCST90060151	EFO_0010225_GCST90060151	Test	Quantitative(Q)	th	10	2.5	3.5	99	12.615	2.97229	5.222e-146	Lenient	S2G
EFO_0010225_GCST90060151	EFO_0010225_GCST90060151	Test	Quantitative(Q)	th	10	3	3.5	50	2.993	4.06226	1.569e-164	Lenient	S2G
EFO_0010225_GCST90060151	EFO_0010225_GCST90060151	Test	Quantitative(Q)	th	10	3.5	3.5	20	0.43	5.53952	1.351e-206	Lenient	S2G
EFO_0010225_GCST90060151	EFO_0010225_GCST90060151	Test	Quantitative(Q)	th	10	1	4	316	106.448	1.56978	3.962e-108	Lenient	S2G
EFO_0010225_GCST90060151	EFO_0010225_GCST90060151	Test	Quantitative(Q)	th	10	1.5	4	291	89.228	1.70545	1.244e-115	Lenient	S2G
EFO_0010225_GCST90060151	EFO_0010225_GCST90060151	Test	Quantitative(Q)	th	10	2	4	201	47.92	2.0685	3.241e-110	Lenient	S2G
EFO_0010225_GCST90060151	EFO_0010225_GCST90060151	Test	Quantitative(Q)	th	10	2.5	4	99	12.893	2.94084	3.278e-128	Lenient	S2G
EFO_0010225_GCST90060151	EFO_0010225_GCST90060151	Test	Quantitative(Q)	th	10	3	4	50	2.98	4.06854	5.938e-163	Lenient	S2G
EFO_0010225_GCST90060151	EFO_0010225_GCST90060151	Test	Quantitative(Q)	th	10	3.5	4	20	0.451	5.47073	1.422e-194	Lenient	S2G
EFO_0010225_GCST90060151	EFO_0010225_GCST90060151	Test	Quantitative(Q)	th	10	4	4	0	0			Lenient	S2G
EFO_0006525_GCST90179151	EFO_0006525_GCST90179151	Test	Quantitative(Q)	bin	5	1	3	358	159.515	1.16627	5.032e-72	Lenient	S2G
EFO_0006525_GCST90179151	EFO_0006525_GCST90179151	Test	Quantitative(Q)	bin	10	1	3	368	178.096	1.04705	6.995e-50	Lenient	S2G
EFO_0006525_GCST90179151	EFO_0006525_GCST90179151	Test	Quantitative(Q)	bin	20	1	3	364	183.908	0.984954	1.893e-53	Lenient	S2G
EFO_0006525_GCST90179151	EFO_0006525_GCST90179151	Test	Quantitative(Q)	bin	40	1	3	382	187.243	1.02866	6.063e-55	Lenient	S2G
EFO_0006525_GCST90179151	EFO_0006525_GCST90179151	Test	Quantitative(Q)	bin	80	1	3	367	166.295	1.14204	5.144e-72	Lenient	S2G
EFO_0006525_GCST90179151	EFO_0006525_GCST90179151	Test	Quantitative(Q)	bin	160	1	3	365	169.886	1.10333	1.234e-63	Lenient	S2G
EFO_0006525_GCST90179151	EFO_0006525_GCST90179151	Test	Quantitative(Q)	th	10	1	1	642	354.256	0.857781	1.073e-69	Lenient	S2G
EFO_0006525_GCST90179151	EFO_0006525_GCST90179151	Test	Quantitative(Q)	th	10	1	1.5	611	328.162	0.896764	6.816e-73	Lenient	S2G
EFO_0006525_GCST90179151	EFO_0006525_GCST90179151	Test	Quantitative(Q)	th	10	1.5	1.5	318	133.576	1.25137	1.528e-65	Lenient	S2G
EFO_0006525_GCST90179151	EFO_0006525_GCST90179151	Test	Quantitative(Q)	th	10	1	2	528	279.1	0.919756	2.372e-64	Lenient	S2G
EFO_0006525_GCST90179151	EFO_0006525_GCST90179151	Test	Quantitative(Q)	th	10	1.5	2	318	134.463	1.24182	1.857e-62	Lenient	S2G
EFO_0006525_GCST90179151	EFO_0006525_GCST90179151	Test	Quantitative(Q)	th	10	2	2	139	46.07	1.59319	5.069e-47	Lenient	S2G
EFO_0006525_GCST90179151	EFO_0006525_GCST90179151	Test	Quantitative(Q)	th	10	1	2.5	455	226.879	1.00394	1.18e-62	Lenient	S2G
EFO_0006525_GCST90179151	EFO_0006525_GCST90179151	Test	Quantitative(Q)	th	10	1.5	2.5	313	133.156	1.23305	1.052e-62	Lenient	S2G
EFO_0006525_GCST90179151	EFO_0006525_GCST90179151	Test	Quantitative(Q)	th	10	2	2.5	139	46.165	1.59021	5.544e-48	Lenient	S2G
EFO_0006525_GCST90179151	EFO_0006525_GCST90179151	Test	Quantitative(Q)	th	10	2.5	2.5	36	10.936	1.71891	8.337e-15	Lenient	S2G
EFO_0006525_GCST90179151	EFO_0006525_GCST90179151	Test	Quantitative(Q)	th	10	1	3	375	178.137	1.0739	9.03e-57	Lenient	S2G
EFO_0006525_GCST90179151	EFO_0006525_GCST90179151	Test	Quantitative(Q)	th	10	1.5	3	291	122.339	1.25013	1.921e-61	Lenient	S2G
EFO_0006525_GCST90179151	EFO_0006525_GCST90179151	Test	Quantitative(Q)	th	10	2	3	139	45.851	1.60006	3.647e-48	Lenient	S2G
EFO_0006525_GCST90179151	EFO_0006525_GCST90179151	Test	Quantitative(Q)	th	10	2.5	3	36	11.187	1.68617	2.902e-14	Lenient	S2G
EFO_0006525_GCST90179151	EFO_0006525_GCST90179151	Test	Quantitative(Q)	th	10	3	3	9	2.889	1.63935	0.0002783	Lenient	S2G
EFO_0006525_GCST90179151	EFO_0006525_GCST90179151	Test	Quantitative(Q)	th	10	1	3.5	314	139.36	1.17195	8.185e-57	Lenient	S2G
EFO_0006525_GCST90179151	EFO_0006525_GCST90179151	Test	Quantitative(Q)	th	10	1.5	3.5	261	107.204	1.28369	4.732e-57	Lenient	S2G
EFO_0006525_GCST90179151	EFO_0006525_GCST90179151	Test	Quantitative(Q)	th	10	2	3.5	139	45.901	1.59849	9.326e-49	Lenient	S2G
EFO_0006525_GCST90179151	EFO_0006525_GCST90179151	Test	Quantitative(Q)	th	10	2.5	3.5	36	10.994	1.71128	1.868e-13	Lenient	S2G
EFO_0006525_GCST90179151	EFO_0006525_GCST90179151	Test	Quantitative(Q)	th	10	3	3.5	9	2.851	1.65846	0.0003823	Lenient	S2G
EFO_0006525_GCST90179151	EFO_0006525_GCST90179151	Test	Quantitative(Q)	th	10	3.5	3.5	3	0.924	1.699	0.03375	Lenient	S2G
EFO_0006525_GCST90179151	EFO_0006525_GCST90179151	Test	Quantitative(Q)	th	10	1	4	258	109.323	1.23877	1.793e-52	Lenient	S2G
EFO_0006525_GCST90179151	EFO_0006525_GCST90179151	Test	Quantitative(Q)	th	10	1.5	4	223	89.387	1.31891	1.282e-50	Lenient	S2G
EFO_0006525_GCST90179151	EFO_0006525_GCST90179151	Test	Quantitative(Q)	th	10	2	4	139	46.2	1.58912	9.767e-46	Lenient	S2G
EFO_0006525_GCST90179151	EFO_0006525_GCST90179151	Test	Quantitative(Q)	th	10	2.5	4	36	10.97	1.71443	3.27e-15	Lenient	S2G
EFO_0006525_GCST90179151	EFO_0006525_GCST90179151	Test	Quantitative(Q)	th	10	3	4	9	2.827	1.67065	0.0002032	Lenient	S2G
EFO_0006525_GCST90179151	EFO_0006525_GCST90179151	Test	Quantitative(Q)	th	10	3.5	4	3	0.89	1.75309	0.01994	Lenient	S2G
EFO_0006525_GCST90179151	EFO_0006525_GCST90179151	Test	Quantitative(Q)	th	10	4	4	2	0.259	2.94898	0.0004966	Lenient	S2G
EFO_0004741_GCST90018948	EFO_0004741_GCST90018948	Test	Quantitative(Q)	bin	5	1	3	380	208.442	0.866353	1.084e-39	Lenient	S2G
EFO_0004741_GCST90018948	EFO_0004741_GCST90018948	Test	Quantitative(Q)	bin	10	1	3	393	215.607	0.866125	4.851e-44	Lenient	S2G
EFO_0004741_GCST90018948	EFO_0004741_GCST90018948	Test	Quantitative(Q)	bin	20	1	3	364	208.192	0.806024	1.927e-32	Lenient	S2G
EFO_0004741_GCST90018948	EFO_0004741_GCST90018948	Test	Quantitative(Q)	bin	40	1	3	340	194.242	0.80768	1.773e-30	Lenient	S2G
EFO_0004741_GCST90018948	EFO_0004741_GCST90018948	Test	Quantitative(Q)	bin	80	1	3	290	170.836	0.763441	5.676e-23	Lenient	S2G
EFO_0004741_GCST90018948	EFO_0004741_GCST90018948	Test	Quantitative(Q)	bin	160	1	3	290	166.531	0.800262	1.717e-26	Lenient	S2G
EFO_0004741_GCST90018948	EFO_0004741_GCST90018948	Test	Quantitative(Q)	th	10	1	1	775	431.181	0.845903	1.254e-83	Lenient	S2G
EFO_0004741_GCST90018948	EFO_0004741_GCST90018948	Test	Quantitative(Q)	th	10	1	1.5	722	400.117	0.851577	4.062e-80	Lenient	S2G
EFO_0004741_GCST90018948	EFO_0004741_GCST90018948	Test	Quantitative(Q)	th	10	1.5	1.5	292	158.561	0.88093	3.549e-32	Lenient	S2G
EFO_0004741_GCST90018948	EFO_0004741_GCST90018948	Test	Quantitative(Q)	th	10	1	2	595	335.271	0.827562	7.9e-62	Lenient	S2G
EFO_0004741_GCST90018948	EFO_0004741_GCST90018948	Test	Quantitative(Q)	th	10	1.5	2	292	157.959	0.886418	1.002e-32	Lenient	S2G
EFO_0004741_GCST90018948	EFO_0004741_GCST90018948	Test	Quantitative(Q)	th	10	2	2	99	52.416	0.917421	1.501e-11	Lenient	S2G
EFO_0004741_GCST90018948	EFO_0004741_GCST90018948	Test	Quantitative(Q)	th	10	1	2.5	494	272.006	0.860873	3.363e-58	Lenient	S2G
EFO_0004741_GCST90018948	EFO_0004741_GCST90018948	Test	Quantitative(Q)	th	10	1.5	2.5	290	156.292	0.891809	8.454e-32	Lenient	S2G
EFO_0004741_GCST90018948	EFO_0004741_GCST90018948	Test	Quantitative(Q)	th	10	2	2.5	99	52.374	0.918578	6.618e-12	Lenient	S2G
EFO_0004741_GCST90018948	EFO_0004741_GCST90018948	Test	Quantitative(Q)	th	10	2.5	2.5	26	15.188	0.77558	0.004069	Lenient	S2G
EFO_0004741_GCST90018948	EFO_0004741_GCST90018948	Test	Quantitative(Q)	th	10	1	3	387	213.985	0.854824	5.046e-42	Lenient	S2G
EFO_0004741_GCST90018948	EFO_0004741_GCST90018948	Test	Quantitative(Q)	th	10	1.5	3	270	142.768	0.919287	2.592e-30	Lenient	S2G
EFO_0004741_GCST90018948	EFO_0004741_GCST90018948	Test	Quantitative(Q)	th	10	2	3	99	52.416	0.917421	2.42e-11	Lenient	S2G
EFO_0004741_GCST90018948	EFO_0004741_GCST90018948	Test	Quantitative(Q)	th	10	2.5	3	26	15.18	0.77634	0.003848	Lenient	S2G
EFO_0004741_GCST90018948	EFO_0004741_GCST90018948	Test	Quantitative(Q)	th	10	3	3	8	4.083	0.97037	0.05132	Lenient	S2G
EFO_0004741_GCST90018948	EFO_0004741_GCST90018948	Test	Quantitative(Q)	th	10	1	3.5	299	168.658	0.826045	6.44e-28	Lenient	S2G
EFO_0004741_GCST90018948	EFO_0004741_GCST90018948	Test	Quantitative(Q)	th	10	1.5	3.5	229	124.802	0.875707	6e-22	Lenient	S2G
EFO_0004741_GCST90018948	EFO_0004741_GCST90018948	Test	Quantitative(Q)	th	10	2	3.5	99	52.839	0.905825	3.59e-11	Lenient	S2G
EFO_0004741_GCST90018948	EFO_0004741_GCST90018948	Test	Quantitative(Q)	th	10	2.5	3.5	26	15.046	0.789132	0.003251	Lenient	S2G
EFO_0004741_GCST90018948	EFO_0004741_GCST90018948	Test	Quantitative(Q)	th	10	3	3.5	8	3.939	1.02217	0.03582	Lenient	S2G
EFO_0004741_GCST90018948	EFO_0004741_GCST90018948	Test	Quantitative(Q)	th	10	3.5	3.5	1	0.954	0.0679388	0.9618	Lenient	S2G
EFO_0004741_GCST90018948	EFO_0004741_GCST90018948	Test	Quantitative(Q)	th	10	1	4	223	131.865	0.757982	2.284e-18	Lenient	S2G
EFO_0004741_GCST90018948	EFO_0004741_GCST90018948	Test	Quantitative(Q)	th	10	1.5	4	196	105.712	0.890714	1.895e-20	Lenient	S2G
EFO_0004741_GCST90018948	EFO_0004741_GCST90018948	Test	Quantitative(Q)	th	10	2	4	99	52.357	0.919046	1.273e-11	Lenient	S2G
EFO_0004741_GCST90018948	EFO_0004741_GCST90018948	Test	Quantitative(Q)	th	10	2.5	4	26	15.158	0.778432	0.003773	Lenient	S2G
EFO_0004741_GCST90018948	EFO_0004741_GCST90018948	Test	Quantitative(Q)	th	10	3	4	8	3.963	1.01341	0.03528	Lenient	S2G
EFO_0004741_GCST90018948	EFO_0004741_GCST90018948	Test	Quantitative(Q)	th	10	3.5	4	1	0.963	0.0543923	0.9703	Lenient	S2G
EFO_0004741_GCST90018948	EFO_0004741_GCST90018948	Test	Quantitative(Q)	th	10	4	4	0	0.294	-inf	0.5848	Lenient	S2G
EFO_0004237_GCST90018847	EFO_0004237_GCST90018847	Test	Quantitative(Q)	bin	5	1	3	403	164.565	1.29212	1.174e-92	Lenient	S2G
EFO_0004237_GCST90018847	EFO_0004237_GCST90018847	Test	Quantitative(Q)	bin	10	1	3	384	158.857	1.27338	3.497e-88	Lenient	S2G
EFO_0004237_GCST90018847	EFO_0004237_GCST90018847	Test	Quantitative(Q)	bin	20	1	3	431	176.588	1.2873	2.124e-97	Lenient	S2G
EFO_0004237_GCST90018847	EFO_0004237_GCST90018847	Test	Quantitative(Q)	bin	40	1	3	366	151.919	1.26854	5.139e-86	Lenient	S2G
EFO_0004237_GCST90018847	EFO_0004237_GCST90018847	Test	Quantitative(Q)	bin	80	1	3	363	146.1	1.31301	1.066e-84	Lenient	S2G
EFO_0004237_GCST90018847	EFO_0004237_GCST90018847	Test	Quantitative(Q)	bin	160	1	3	406	140.83	1.52753	1.278e-129	Lenient	S2G
EFO_0004237_GCST90018847	EFO_0004237_GCST90018847	Test	Quantitative(Q)	th	10	1	1	716	331.731	1.10995	3.599e-140	Lenient	S2G
EFO_0004237_GCST90018847	EFO_0004237_GCST90018847	Test	Quantitative(Q)	th	10	1	1.5	682	303.962	1.16588	1.194e-136	Lenient	S2G
EFO_0004237_GCST90018847	EFO_0004237_GCST90018847	Test	Quantitative(Q)	th	10	1.5	1.5	330	123.815	1.41428	5.051e-89	Lenient	S2G
EFO_0004237_GCST90018847	EFO_0004237_GCST90018847	Test	Quantitative(Q)	th	10	1	2	599	261.321	1.19673	4.405e-127	Lenient	S2G
EFO_0004237_GCST90018847	EFO_0004237_GCST90018847	Test	Quantitative(Q)	th	10	1.5	2	330	123.642	1.4163	2.169e-88	Lenient	S2G
EFO_0004237_GCST90018847	EFO_0004237_GCST90018847	Test	Quantitative(Q)	th	10	2	2	131	46.295	1.50064	1.86e-40	Lenient	S2G
EFO_0004237_GCST90018847	EFO_0004237_GCST90018847	Test	Quantitative(Q)	th	10	1	2.5	511	213.497	1.25911	5.113e-116	Lenient	S2G
EFO_0004237_GCST90018847	EFO_0004237_GCST90018847	Test	Quantitative(Q)	th	10	1.5	2.5	329	122.494	1.42538	7.816e-84	Lenient	S2G
EFO_0004237_GCST90018847	EFO_0004237_GCST90018847	Test	Quantitative(Q)	th	10	2	2.5	131	45.758	1.51747	2.408e-42	Lenient	S2G
EFO_0004237_GCST90018847	EFO_0004237_GCST90018847	Test	Quantitative(Q)	th	10	2.5	2.5	35	11.028	1.66618	2.384e-13	Lenient	S2G
EFO_0004237_GCST90018847	EFO_0004237_GCST90018847	Test	Quantitative(Q)	th	10	1	3	417	166.3	1.32626	9.492e-102	Lenient	S2G
EFO_0004237_GCST90018847	EFO_0004237_GCST90018847	Test	Quantitative(Q)	th	10	1.5	3	313	115.395	1.43958	8.902e-92	Lenient	S2G
EFO_0004237_GCST90018847	EFO_0004237_GCST90018847	Test	Quantitative(Q)	th	10	2	3	131	46.173	1.50445	8.485e-39	Lenient	S2G
EFO_0004237_GCST90018847	EFO_0004237_GCST90018847	Test	Quantitative(Q)	th	10	2.5	3	35	11.004	1.66933	1.874e-14	Lenient	S2G
EFO_0004237_GCST90018847	EFO_0004237_GCST90018847	Test	Quantitative(Q)	th	10	3	3	4	2.142	0.901042	0.1826	Lenient	S2G
EFO_0004237_GCST90018847	EFO_0004237_GCST90018847	Test	Quantitative(Q)	th	10	1	3.5	324	131.452	1.30146	2.095e-67	Lenient	S2G
EFO_0004237_GCST90018847	EFO_0004237_GCST90018847	Test	Quantitative(Q)	th	10	1.5	3.5	271	102.352	1.40475	6.288e-67	Lenient	S2G
EFO_0004237_GCST90018847	EFO_0004237_GCST90018847	Test	Quantitative(Q)	th	10	2	3.5	131	46.301	1.50045	5.456e-37	Lenient	S2G
EFO_0004237_GCST90018847	EFO_0004237_GCST90018847	Test	Quantitative(Q)	th	10	2.5	3.5	35	11.102	1.65654	5.721e-13	Lenient	S2G
EFO_0004237_GCST90018847	EFO_0004237_GCST90018847	Test	Quantitative(Q)	th	10	3	3.5	4	2.123	0.913896	0.1811	Lenient	S2G
EFO_0004237_GCST90018847	EFO_0004237_GCST90018847	Test	Quantitative(Q)	th	10	3.5	3.5	1	0.533	0.907793	0.5262	Lenient	S2G
EFO_0004237_GCST90018847	EFO_0004237_GCST90018847	Test	Quantitative(Q)	th	10	1	4	258	102.67	1.32936	5.223e-60	Lenient	S2G
EFO_0004237_GCST90018847	EFO_0004237_GCST90018847	Test	Quantitative(Q)	th	10	1.5	4	231	86.407	1.41867	2.851e-64	Lenient	S2G
EFO_0004237_GCST90018847	EFO_0004237_GCST90018847	Test	Quantitative(Q)	th	10	2	4	131	45.976	1.51061	5.669e-40	Lenient	S2G
EFO_0004237_GCST90018847	EFO_0004237_GCST90018847	Test	Quantitative(Q)	th	10	2.5	4	35	11.112	1.65524	4.633e-13	Lenient	S2G
EFO_0004237_GCST90018847	EFO_0004237_GCST90018847	Test	Quantitative(Q)	th	10	3	4	4	2.164	0.8863	0.202	Lenient	S2G
EFO_0004237_GCST90018847	EFO_0004237_GCST90018847	Test	Quantitative(Q)	th	10	3.5	4	1	0.502	0.994241	0.475	Lenient	S2G
EFO_0004237_GCST90018847	EFO_0004237_GCST90018847	Test	Quantitative(Q)	th	10	4	4	0	0.141	-inf	0.7054	Lenient	S2G
EFO_0007117_GCST90100574	EFO_0007117_GCST90100574	Test	Quantitative(Q)	bin	5	1	3	308	238.202	0.370745	6.59e-07	Lenient	S2G
EFO_0007117_GCST90100574	EFO_0007117_GCST90100574	Test	Quantitative(Q)	bin	10	1	3	330	227.289	0.537938	1.765e-14	Lenient	S2G
EFO_0007117_GCST90100574	EFO_0007117_GCST90100574	Test	Quantitative(Q)	bin	20	1	3	310	239.688	0.371111	1.792e-07	Lenient	S2G
EFO_0007117_GCST90100574	EFO_0007117_GCST90100574	Test	Quantitative(Q)	bin	40	1	3	307	236.314	0.377534	1.39e-07	Lenient	S2G
EFO_0007117_GCST90100574	EFO_0007117_GCST90100574	Test	Quantitative(Q)	bin	80	1	3	311	229.04	0.441315	4.095e-09	Lenient	S2G
EFO_0007117_GCST90100574	EFO_0007117_GCST90100574	Test	Quantitative(Q)	bin	160	1	3	284	216.432	0.391977	4.916e-07	Lenient	S2G
EFO_0007117_GCST90100574	EFO_0007117_GCST90100574	Test	Quantitative(Q)	th	10	1	1	588	446.309	0.397773	1.137e-17	Lenient	S2G
EFO_0007117_GCST90100574	EFO_0007117_GCST90100574	Test	Quantitative(Q)	th	10	1	1.5	556	415.293	0.420955	7.187e-17	Lenient	S2G
EFO_0007117_GCST90100574	EFO_0007117_GCST90100574	Test	Quantitative(Q)	th	10	1.5	1.5	257	174.576	0.557913	4.795e-12	Lenient	S2G
EFO_0007117_GCST90100574	EFO_0007117_GCST90100574	Test	Quantitative(Q)	th	10	1	2	489	354.187	0.465323	5.072e-16	Lenient	S2G
EFO_0007117_GCST90100574	EFO_0007117_GCST90100574	Test	Quantitative(Q)	th	10	1.5	2	257	174.043	0.562325	2.826e-12	Lenient	S2G
EFO_0007117_GCST90100574	EFO_0007117_GCST90100574	Test	Quantitative(Q)	th	10	2	2	86	52.09	0.72333	1.622e-07	Lenient	S2G
EFO_0007117_GCST90100574	EFO_0007117_GCST90100574	Test	Quantitative(Q)	th	10	1	2.5	392	285.727	0.456216	5.024e-12	Lenient	S2G
EFO_0007117_GCST90100574	EFO_0007117_GCST90100574	Test	Quantitative(Q)	th	10	1.5	2.5	253	171.544	0.560559	1.149e-11	Lenient	S2G
EFO_0007117_GCST90100574	EFO_0007117_GCST90100574	Test	Quantitative(Q)	th	10	2	2.5	86	52.129	0.72225	2.79e-07	Lenient	S2G
EFO_0007117_GCST90100574	EFO_0007117_GCST90100574	Test	Quantitative(Q)	th	10	2.5	2.5	23	17.162	0.422416	0.1495	Lenient	S2G
EFO_0007117_GCST90100574	EFO_0007117_GCST90100574	Test	Quantitative(Q)	th	10	1	3	320	228.278	0.48728	1.922e-11	Lenient	S2G
EFO_0007117_GCST90100574	EFO_0007117_GCST90100574	Test	Quantitative(Q)	th	10	1.5	3	227	156.751	0.534218	7.713e-10	Lenient	S2G
EFO_0007117_GCST90100574	EFO_0007117_GCST90100574	Test	Quantitative(Q)	th	10	2	3	86	52.186	0.720674	7.477e-07	Lenient	S2G
EFO_0007117_GCST90100574	EFO_0007117_GCST90100574	Test	Quantitative(Q)	th	10	2.5	3	23	17.386	0.403708	0.1676	Lenient	S2G
EFO_0007117_GCST90100574	EFO_0007117_GCST90100574	Test	Quantitative(Q)	th	10	3	3	3	5.481	-0.869477	0.2779	Lenient	S2G
EFO_0007117_GCST90100574	EFO_0007117_GCST90100574	Test	Quantitative(Q)	th	10	1	3.5	257	181.098	0.504998	1.302e-09	Lenient	S2G
EFO_0007117_GCST90100574	EFO_0007117_GCST90100574	Test	Quantitative(Q)	th	10	1.5	3.5	193	134.869	0.517042	2.131e-08	Lenient	S2G
EFO_0007117_GCST90100574	EFO_0007117_GCST90100574	Test	Quantitative(Q)	th	10	2	3.5	86	52.295	0.717664	4.098e-07	Lenient	S2G
EFO_0007117_GCST90100574	EFO_0007117_GCST90100574	Test	Quantitative(Q)	th	10	2.5	3.5	23	17.188	0.420232	0.152	Lenient	S2G
EFO_0007117_GCST90100574	EFO_0007117_GCST90100574	Test	Quantitative(Q)	th	10	3	3.5	3	5.273	-0.813661	0.2958	Lenient	S2G
EFO_0007117_GCST90100574	EFO_0007117_GCST90100574	Test	Quantitative(Q)	th	10	3.5	3.5	0	2.075	-inf	0.1388	Lenient	S2G
EFO_0007117_GCST90100574	EFO_0007117_GCST90100574	Test	Quantitative(Q)	th	10	1	4	199	145.597	0.450788	3.769e-07	Lenient	S2G
EFO_0007117_GCST90100574	EFO_0007117_GCST90100574	Test	Quantitative(Q)	th	10	1.5	4	164	114.348	0.520265	3.227e-07	Lenient	S2G
EFO_0007117_GCST90100574	EFO_0007117_GCST90100574	Test	Quantitative(Q)	th	10	2	4	86	51.929	0.727796	1.017e-06	Lenient	S2G
EFO_0007117_GCST90100574	EFO_0007117_GCST90100574	Test	Quantitative(Q)	th	10	2.5	4	23	17.265	0.413784	0.1351	Lenient	S2G
EFO_0007117_GCST90100574	EFO_0007117_GCST90100574	Test	Quantitative(Q)	th	10	3	4	3	5.498	-0.873944	0.277	Lenient	S2G
EFO_0007117_GCST90100574	EFO_0007117_GCST90100574	Test	Quantitative(Q)	th	10	3.5	4	0	2.118	-inf	0.1364	Lenient	S2G
EFO_0007117_GCST90100574	EFO_0007117_GCST90100574	Test	Quantitative(Q)	th	10	4	4	0	0.872	-inf	0.3441	Lenient	S2G
EFO_0004343_GCST008996	EFO_0004343_GCST008996	Test	Quantitative(Q)	bin	5	1	3	401	219.839	0.867155	2.078e-42	Lenient	S2G
EFO_0004343_GCST008996	EFO_0004343_GCST008996	Test	Quantitative(Q)	bin	10	1	3	403	230.681	0.804881	2.795e-39	Lenient	S2G
EFO_0004343_GCST008996	EFO_0004343_GCST008996	Test	Quantitative(Q)	bin	20	1	3	395	221.006	0.837767	1.525e-39	Lenient	S2G
EFO_0004343_GCST008996	EFO_0004343_GCST008996	Test	Quantitative(Q)	bin	40	1	3	373	205.637	0.859076	5.657e-39	Lenient	S2G
EFO_0004343_GCST008996	EFO_0004343_GCST008996	Test	Quantitative(Q)	bin	80	1	3	333	184.937	0.848488	6.148e-33	Lenient	S2G
EFO_0004343_GCST008996	EFO_0004343_GCST008996	Test	Quantitative(Q)	bin	160	1	3	308	172.076	0.839884	5.123e-31	Lenient	S2G
EFO_0004343_GCST008996	EFO_0004343_GCST008996	Test	Quantitative(Q)	th	10	1	1	773	448.525	0.78528	2.134e-70	Lenient	S2G
EFO_0004343_GCST008996	EFO_0004343_GCST008996	Test	Quantitative(Q)	th	10	1	1.5	702	411.287	0.771326	3.958e-64	Lenient	S2G
EFO_0004343_GCST008996	EFO_0004343_GCST008996	Test	Quantitative(Q)	th	10	1.5	1.5	286	163.276	0.808702	4.564e-27	Lenient	S2G
EFO_0004343_GCST008996	EFO_0004343_GCST008996	Test	Quantitative(Q)	th	10	1	2	592	347.286	0.769473	5.7e-51	Lenient	S2G
EFO_0004343_GCST008996	EFO_0004343_GCST008996	Test	Quantitative(Q)	th	10	1.5	2	286	163.297	0.808517	5.409e-26	Lenient	S2G
EFO_0004343_GCST008996	EFO_0004343_GCST008996	Test	Quantitative(Q)	th	10	2	2	105	56.191	0.901978	5.79e-12	Lenient	S2G
EFO_0004343_GCST008996	EFO_0004343_GCST008996	Test	Quantitative(Q)	th	10	1	2.5	496	282.659	0.811277	3.3e-46	Lenient	S2G
EFO_0004343_GCST008996	EFO_0004343_GCST008996	Test	Quantitative(Q)	th	10	1.5	2.5	281	161.349	0.800385	1.617e-23	Lenient	S2G
EFO_0004343_GCST008996	EFO_0004343_GCST008996	Test	Quantitative(Q)	th	10	2	2.5	105	56.563	0.892459	2.692e-11	Lenient	S2G
EFO_0004343_GCST008996	EFO_0004343_GCST008996	Test	Quantitative(Q)	th	10	2.5	2.5	32	19.137	0.741707	0.003062	Lenient	S2G
EFO_0004343_GCST008996	EFO_0004343_GCST008996	Test	Quantitative(Q)	th	10	1	3	409	227.035	0.849186	4.643e-43	Lenient	S2G
EFO_0004343_GCST008996	EFO_0004343_GCST008996	Test	Quantitative(Q)	th	10	1.5	3	258	148.201	0.799816	1.602e-22	Lenient	S2G
EFO_0004343_GCST008996	EFO_0004343_GCST008996	Test	Quantitative(Q)	th	10	2	3	105	56.506	0.893913	2.872e-11	Lenient	S2G
EFO_0004343_GCST008996	EFO_0004343_GCST008996	Test	Quantitative(Q)	th	10	2.5	3	32	18.838	0.764426	0.001801	Lenient	S2G
EFO_0004343_GCST008996	EFO_0004343_GCST008996	Test	Quantitative(Q)	th	10	3	3	8	5.838	0.454526	0.3696	Lenient	S2G
EFO_0004343_GCST008996	EFO_0004343_GCST008996	Test	Quantitative(Q)	th	10	1	3.5	334	181.426	0.880467	1.022e-36	Lenient	S2G
EFO_0004343_GCST008996	EFO_0004343_GCST008996	Test	Quantitative(Q)	th	10	1.5	3.5	232	130.6	0.82897	9.798e-22	Lenient	S2G
EFO_0004343_GCST008996	EFO_0004343_GCST008996	Test	Quantitative(Q)	th	10	2	3.5	105	56.479	0.894603	1.864e-11	Lenient	S2G
EFO_0004343_GCST008996	EFO_0004343_GCST008996	Test	Quantitative(Q)	th	10	2.5	3.5	32	18.825	0.765422	0.001843	Lenient	S2G
EFO_0004343_GCST008996	EFO_0004343_GCST008996	Test	Quantitative(Q)	th	10	3	3.5	8	5.949	0.427353	0.3731	Lenient	S2G
EFO_0004343_GCST008996	EFO_0004343_GCST008996	Test	Quantitative(Q)	th	10	3.5	3.5	2	1.83	0.128156	0.8993	Lenient	S2G
EFO_0004343_GCST008996	EFO_0004343_GCST008996	Test	Quantitative(Q)	th	10	1	4	273	144.947	0.913375	8.507e-33	Lenient	S2G
EFO_0004343_GCST008996	EFO_0004343_GCST008996	Test	Quantitative(Q)	th	10	1.5	4	201	113.073	0.829941	2.292e-18	Lenient	S2G
EFO_0004343_GCST008996	EFO_0004343_GCST008996	Test	Quantitative(Q)	th	10	2	4	105	56.365	0.897518	2.085e-11	Lenient	S2G
EFO_0004343_GCST008996	EFO_0004343_GCST008996	Test	Quantitative(Q)	th	10	2.5	4	32	18.774	0.769336	0.001356	Lenient	S2G
EFO_0004343_GCST008996	EFO_0004343_GCST008996	Test	Quantitative(Q)	th	10	3	4	8	5.964	0.42372	0.3873	Lenient	S2G
EFO_0004343_GCST008996	EFO_0004343_GCST008996	Test	Quantitative(Q)	th	10	3.5	4	2	1.779	0.168933	0.8666	Lenient	S2G
EFO_0004343_GCST008996	EFO_0004343_GCST008996	Test	Quantitative(Q)	th	10	4	4	0	0.6	-inf	0.4268	Lenient	S2G
EFO_0004343_GCST90278649	EFO_0004343_GCST90278649	Test	Quantitative(Q)	bin	5	1	3	349	265.823	0.392761	1.081e-08	Lenient	S2G
EFO_0004343_GCST90278649	EFO_0004343_GCST90278649	Test	Quantitative(Q)	bin	10	1	3	358	226.11	0.662935	2.302e-22	Lenient	S2G
EFO_0004343_GCST90278649	EFO_0004343_GCST90278649	Test	Quantitative(Q)	bin	20	1	3	338	223.934	0.59395	3.141e-17	Lenient	S2G
EFO_0004343_GCST90278649	EFO_0004343_GCST90278649	Test	Quantitative(Q)	bin	40	1	3	369	212.363	0.797088	5.709e-34	Lenient	S2G
EFO_0004343_GCST90278649	EFO_0004343_GCST90278649	Test	Quantitative(Q)	bin	80	1	3	331	188.618	0.811364	5.417e-33	Lenient	S2G
EFO_0004343_GCST90278649	EFO_0004343_GCST90278649	Test	Quantitative(Q)	bin	160	1	3	342	178.683	0.936594	2.45e-42	Lenient	S2G
EFO_0004343_GCST90278649	EFO_0004343_GCST90278649	Test	Quantitative(Q)	th	10	1	1	568	412.998	0.459756	1.675e-19	Lenient	S2G
EFO_0004343_GCST90278649	EFO_0004343_GCST90278649	Test	Quantitative(Q)	th	10	1	1.5	541	383.742	0.495492	3.584e-21	Lenient	S2G
EFO_0004343_GCST90278649	EFO_0004343_GCST90278649	Test	Quantitative(Q)	th	10	1.5	1.5	269	164.728	0.70752	8.735e-19	Lenient	S2G
EFO_0004343_GCST90278649	EFO_0004343_GCST90278649	Test	Quantitative(Q)	th	10	1	2	487	330.388	0.55976	9.722e-22	Lenient	S2G
EFO_0004343_GCST90278649	EFO_0004343_GCST90278649	Test	Quantitative(Q)	th	10	1.5	2	269	164.584	0.708782	2.048e-19	Lenient	S2G
EFO_0004343_GCST90278649	EFO_0004343_GCST90278649	Test	Quantitative(Q)	th	10	2	2	113	60.713	0.896245	1.471e-12	Lenient	S2G
EFO_0004343_GCST90278649	EFO_0004343_GCST90278649	Test	Quantitative(Q)	th	10	1	2.5	419	274.054	0.61249	3.354e-24	Lenient	S2G
EFO_0004343_GCST90278649	EFO_0004343_GCST90278649	Test	Quantitative(Q)	th	10	1.5	2.5	268	162.543	0.721412	2.492e-20	Lenient	S2G
EFO_0004343_GCST90278649	EFO_0004343_GCST90278649	Test	Quantitative(Q)	th	10	2	2.5	113	60.679	0.897054	1.343e-12	Lenient	S2G
EFO_0004343_GCST90278649	EFO_0004343_GCST90278649	Test	Quantitative(Q)	th	10	2.5	2.5	28	17.325	0.692571	0.01044	Lenient	S2G
EFO_0004343_GCST90278649	EFO_0004343_GCST90278649	Test	Quantitative(Q)	th	10	1	3	346	222.015	0.640115	1.863e-19	Lenient	S2G
EFO_0004343_GCST90278649	EFO_0004343_GCST90278649	Test	Quantitative(Q)	th	10	1.5	3	248	151.799	0.708178	1.107e-16	Lenient	S2G
EFO_0004343_GCST90278649	EFO_0004343_GCST90278649	Test	Quantitative(Q)	th	10	2	3	113	60.821	0.893681	9.101e-13	Lenient	S2G
EFO_0004343_GCST90278649	EFO_0004343_GCST90278649	Test	Quantitative(Q)	th	10	2.5	3	28	17.16	0.706377	0.007287	Lenient	S2G
EFO_0004343_GCST90278649	EFO_0004343_GCST90278649	Test	Quantitative(Q)	th	10	3	3	7	4.078	0.779493	0.1435	Lenient	S2G
EFO_0004343_GCST90278649	EFO_0004343_GCST90278649	Test	Quantitative(Q)	th	10	1	3.5	280	177.323	0.659047	1.641e-17	Lenient	S2G
EFO_0004343_GCST90278649	EFO_0004343_GCST90278649	Test	Quantitative(Q)	th	10	1.5	3.5	220	134.805	0.70663	4.025e-16	Lenient	S2G
EFO_0004343_GCST90278649	EFO_0004343_GCST90278649	Test	Quantitative(Q)	th	10	2	3.5	113	61.395	0.88013	9.979e-13	Lenient	S2G
EFO_0004343_GCST90278649	EFO_0004343_GCST90278649	Test	Quantitative(Q)	th	10	2.5	3.5	28	17.321	0.692905	0.009626	Lenient	S2G
EFO_0004343_GCST90278649	EFO_0004343_GCST90278649	Test	Quantitative(Q)	th	10	3	3.5	7	4.172	0.746616	0.1749	Lenient	S2G
EFO_0004343_GCST90278649	EFO_0004343_GCST90278649	Test	Quantitative(Q)	th	10	3.5	3.5	2	1.27	0.655172	0.5075	Lenient	S2G
EFO_0004343_GCST90278649	EFO_0004343_GCST90278649	Test	Quantitative(Q)	th	10	1	4	227	141.459	0.682308	3.146e-16	Lenient	S2G
EFO_0004343_GCST90278649	EFO_0004343_GCST90278649	Test	Quantitative(Q)	th	10	1.5	4	189	115.573	0.709582	6.27e-13	Lenient	S2G
EFO_0004343_GCST90278649	EFO_0004343_GCST90278649	Test	Quantitative(Q)	th	10	2	4	113	60.725	0.89596	4.519e-12	Lenient	S2G
EFO_0004343_GCST90278649	EFO_0004343_GCST90278649	Test	Quantitative(Q)	th	10	2.5	4	28	17.158	0.706545	0.005477	Lenient	S2G
EFO_0004343_GCST90278649	EFO_0004343_GCST90278649	Test	Quantitative(Q)	th	10	3	4	7	4.2	0.736966	0.1845	Lenient	S2G
EFO_0004343_GCST90278649	EFO_0004343_GCST90278649	Test	Quantitative(Q)	th	10	3.5	4	2	1.257	0.670015	0.5024	Lenient	S2G
EFO_0004343_GCST90278649	EFO_0004343_GCST90278649	Test	Quantitative(Q)	th	10	4	4	1	0.178	2.49005	0.05158	Lenient	S2G
EFO_0600008_GCST90268467	EFO_0600008_GCST90268467	Test	Quantitative(Q)	bin	5	1	3	94	101.134	-0.105535	0.4431	Lenient	S2G
EFO_0600008_GCST90268467	EFO_0600008_GCST90268467	Test	Quantitative(Q)	bin	10	1	3	189	124.322	0.604305	4.268e-10	Lenient	S2G
EFO_0600008_GCST90268467	EFO_0600008_GCST90268467	Test	Quantitative(Q)	bin	20	1	3	158	103.47	0.610712	1.579e-08	Lenient	S2G
EFO_0600008_GCST90268467	EFO_0600008_GCST90268467	Test	Quantitative(Q)	bin	40	1	3	189	90.269	1.06608	1.985e-28	Lenient	S2G
EFO_0600008_GCST90268467	EFO_0600008_GCST90268467	Test	Quantitative(Q)	bin	80	1	3	161	78.619	1.03411	7.27e-22	Lenient	S2G
EFO_0600008_GCST90268467	EFO_0600008_GCST90268467	Test	Quantitative(Q)	bin	160	1	3	186	73.71	1.33537	1.946e-43	Lenient	S2G
EFO_0600008_GCST90268467	EFO_0600008_GCST90268467	Test	Quantitative(Q)	th	10	1	1	450	257.943	0.802873	2.41e-41	Lenient	S2G
EFO_0600008_GCST90268467	EFO_0600008_GCST90268467	Test	Quantitative(Q)	th	10	1	1.5	402	235.203	0.773289	4.153e-33	Lenient	S2G
EFO_0600008_GCST90268467	EFO_0600008_GCST90268467	Test	Quantitative(Q)	th	10	1.5	1.5	151	89.243	0.758738	1.439e-12	Lenient	S2G
EFO_0600008_GCST90268467	EFO_0600008_GCST90268467	Test	Quantitative(Q)	th	10	1	2	333	196.452	0.761345	2.711e-29	Lenient	S2G
EFO_0600008_GCST90268467	EFO_0600008_GCST90268467	Test	Quantitative(Q)	th	10	1.5	2	151	89.243	0.758738	4.137e-12	Lenient	S2G
EFO_0600008_GCST90268467	EFO_0600008_GCST90268467	Test	Quantitative(Q)	th	10	2	2	37	30.076	0.298913	0.1795	Lenient	S2G
EFO_0600008_GCST90268467	EFO_0600008_GCST90268467	Test	Quantitative(Q)	th	10	1	2.5	260	158.721	0.712019	3.174e-18	Lenient	S2G
EFO_0600008_GCST90268467	EFO_0600008_GCST90268467	Test	Quantitative(Q)	th	10	1.5	2.5	148	88.051	0.749186	1.547e-11	Lenient	S2G
EFO_0600008_GCST90268467	EFO_0600008_GCST90268467	Test	Quantitative(Q)	th	10	2	2.5	37	29.912	0.306801	0.1669	Lenient	S2G
EFO_0600008_GCST90268467	EFO_0600008_GCST90268467	Test	Quantitative(Q)	th	10	2.5	2.5	14	11.052	0.341119	0.3412	Lenient	S2G
EFO_0600008_GCST90268467	EFO_0600008_GCST90268467	Test	Quantitative(Q)	th	10	1	3	193	126.196	0.612935	4.924e-10	Lenient	S2G
EFO_0600008_GCST90268467	EFO_0600008_GCST90268467	Test	Quantitative(Q)	th	10	1.5	3	132	81.034	0.703939	6.391e-09	Lenient	S2G
EFO_0600008_GCST90268467	EFO_0600008_GCST90268467	Test	Quantitative(Q)	th	10	2	3	37	29.948	0.305066	0.166	Lenient	S2G
EFO_0600008_GCST90268467	EFO_0600008_GCST90268467	Test	Quantitative(Q)	th	10	2.5	3	14	11.124	0.331751	0.3629	Lenient	S2G
EFO_0600008_GCST90268467	EFO_0600008_GCST90268467	Test	Quantitative(Q)	th	10	3	3	1	1.423	-0.508936	0.7232	Lenient	S2G
EFO_0600008_GCST90268467	EFO_0600008_GCST90268467	Test	Quantitative(Q)	th	10	1	3.5	146	97.836	0.577531	3.076e-07	Lenient	S2G
EFO_0600008_GCST90268467	EFO_0600008_GCST90268467	Test	Quantitative(Q)	th	10	1.5	3.5	110	71.057	0.630455	1.854e-06	Lenient	S2G
EFO_0600008_GCST90268467	EFO_0600008_GCST90268467	Test	Quantitative(Q)	th	10	2	3.5	37	29.917	0.30656	0.1811	Lenient	S2G
EFO_0600008_GCST90268467	EFO_0600008_GCST90268467	Test	Quantitative(Q)	th	10	2.5	3.5	14	11.09	0.336167	0.3641	Lenient	S2G
EFO_0600008_GCST90268467	EFO_0600008_GCST90268467	Test	Quantitative(Q)	th	10	3	3.5	1	1.513	-0.597412	0.6694	Lenient	S2G
EFO_0600008_GCST90268467	EFO_0600008_GCST90268467	Test	Quantitative(Q)	th	10	3.5	3.5	0	0			Lenient	S2G
EFO_0600008_GCST90268467	EFO_0600008_GCST90268467	Test	Quantitative(Q)	th	10	1	4	110	75.804	0.537158	3.289e-05	Lenient	S2G
EFO_0600008_GCST90268467	EFO_0600008_GCST90268467	Test	Quantitative(Q)	th	10	1.5	4	90	61.817	0.541921	0.0001036	Lenient	S2G
EFO_0600008_GCST90268467	EFO_0600008_GCST90268467	Test	Quantitative(Q)	th	10	2	4	37	30.028	0.301217	0.1779	Lenient	S2G
EFO_0600008_GCST90268467	EFO_0600008_GCST90268467	Test	Quantitative(Q)	th	10	2.5	4	14	11.094	0.335647	0.353	Lenient	S2G
EFO_0600008_GCST90268467	EFO_0600008_GCST90268467	Test	Quantitative(Q)	th	10	3	4	1	1.438	-0.524064	0.7062	Lenient	S2G
EFO_0600008_GCST90268467	EFO_0600008_GCST90268467	Test	Quantitative(Q)	th	10	3.5	4	0	0			Lenient	S2G
EFO_0600008_GCST90268467	EFO_0600008_GCST90268467	Test	Quantitative(Q)	th	10	4	4	0	0			Lenient	S2G
EFO_0008036_GCST90094960	EFO_0008036_GCST90094960	Test	Quantitative(Q)	bin	5	1	3	556	207.427	1.42248	3.278e-166	Lenient	S2G
EFO_0008036_GCST90094960	EFO_0008036_GCST90094960	Test	Quantitative(Q)	bin	10	1	3	611	207.584	1.55748	9.785e-218	Lenient	S2G
EFO_0008036_GCST90094960	EFO_0008036_GCST90094960	Test	Quantitative(Q)	bin	20	1	3	637	215.966	1.56049	1.136e-215	Lenient	S2G
EFO_0008036_GCST90094960	EFO_0008036_GCST90094960	Test	Quantitative(Q)	bin	40	1	3	599	191.51	1.64514	3.001e-234	Lenient	S2G
EFO_0008036_GCST90094960	EFO_0008036_GCST90094960	Test	Quantitative(Q)	bin	80	1	3	528	181.267	1.54242	3.487e-181	Lenient	S2G
EFO_0008036_GCST90094960	EFO_0008036_GCST90094960	Test	Quantitative(Q)	bin	160	1	3	544	194.313	1.48522	9.331e-171	Lenient	S2G
EFO_0008036_GCST90094960	EFO_0008036_GCST90094960	Test	Quantitative(Q)	th	10	1	1	1144	459.972	1.31447		Lenient	S2G
EFO_0008036_GCST90094960	EFO_0008036_GCST90094960	Test	Quantitative(Q)	th	10	1	1.5	1062	422.974	1.32814		Lenient	S2G
EFO_0008036_GCST90094960	EFO_0008036_GCST90094960	Test	Quantitative(Q)	th	10	1.5	1.5	505	164.419	1.61891	1.801e-188	Lenient	S2G
EFO_0008036_GCST90094960	EFO_0008036_GCST90094960	Test	Quantitative(Q)	th	10	1	2	916	353.996	1.37161	4.463e-260	Lenient	S2G
EFO_0008036_GCST90094960	EFO_0008036_GCST90094960	Test	Quantitative(Q)	th	10	1.5	2	505	163.682	1.62539	5.366e-180	Lenient	S2G
EFO_0008036_GCST90094960	EFO_0008036_GCST90094960	Test	Quantitative(Q)	th	10	2	2	201	49.599	2.01881	1.126e-117	Lenient	S2G
EFO_0008036_GCST90094960	EFO_0008036_GCST90094960	Test	Quantitative(Q)	th	10	1	2.5	763	280.839	1.44194	3.904e-232	Lenient	S2G
EFO_0008036_GCST90094960	EFO_0008036_GCST90094960	Test	Quantitative(Q)	th	10	1.5	2.5	498	162.075	1.61948	5.943e-184	Lenient	S2G
EFO_0008036_GCST90094960	EFO_0008036_GCST90094960	Test	Quantitative(Q)	th	10	2	2.5	201	49.437	2.02353	1.604e-104	Lenient	S2G
EFO_0008036_GCST90094960	EFO_0008036_GCST90094960	Test	Quantitative(Q)	th	10	2.5	2.5	67	11.802	2.50513	2.498e-65	Lenient	S2G
EFO_0008036_GCST90094960	EFO_0008036_GCST90094960	Test	Quantitative(Q)	th	10	1	3	614	215.93	1.50767	2.007e-199	Lenient	S2G
EFO_0008036_GCST90094960	EFO_0008036_GCST90094960	Test	Quantitative(Q)	th	10	1.5	3	465	146.923	1.66217	4.668e-172	Lenient	S2G
EFO_0008036_GCST90094960	EFO_0008036_GCST90094960	Test	Quantitative(Q)	th	10	2	3	201	49.825	2.01225	1.26e-100	Lenient	S2G
EFO_0008036_GCST90094960	EFO_0008036_GCST90094960	Test	Quantitative(Q)	th	10	2.5	3	67	11.801	2.50525	2.015e-58	Lenient	S2G
EFO_0008036_GCST90094960	EFO_0008036_GCST90094960	Test	Quantitative(Q)	th	10	3	3	10	1.679	2.57433	1.005e-10	Lenient	S2G
EFO_0008036_GCST90094960	EFO_0008036_GCST90094960	Test	Quantitative(Q)	th	10	1	3.5	496	163.18	1.60388	3.379e-181	Lenient	S2G
EFO_0008036_GCST90094960	EFO_0008036_GCST90094960	Test	Quantitative(Q)	th	10	1.5	3.5	413	125.86	1.71432	2.374e-160	Lenient	S2G
EFO_0008036_GCST90094960	EFO_0008036_GCST90094960	Test	Quantitative(Q)	th	10	2	3.5	201	49.344	2.02625	4.189e-118	Lenient	S2G
EFO_0008036_GCST90094960	EFO_0008036_GCST90094960	Test	Quantitative(Q)	th	10	2.5	3.5	67	11.682	2.51987	1.047e-60	Lenient	S2G
EFO_0008036_GCST90094960	EFO_0008036_GCST90094960	Test	Quantitative(Q)	th	10	3	3.5	10	1.587	2.65563	2.741e-12	Lenient	S2G
EFO_0008036_GCST90094960	EFO_0008036_GCST90094960	Test	Quantitative(Q)	th	10	3.5	3.5	4	0.322	3.63487	2.265e-10	Lenient	S2G
EFO_0008036_GCST90094960	EFO_0008036_GCST90094960	Test	Quantitative(Q)	th	10	1	4	399	121.923	1.71042	1.781e-169	Lenient	S2G
EFO_0008036_GCST90094960	EFO_0008036_GCST90094960	Test	Quantitative(Q)	th	10	1.5	4	354	103.685	1.77154	5.523e-157	Lenient	S2G
EFO_0008036_GCST90094960	EFO_0008036_GCST90094960	Test	Quantitative(Q)	th	10	2	4	201	49.267	2.0285	1.177e-123	Lenient	S2G
EFO_0008036_GCST90094960	EFO_0008036_GCST90094960	Test	Quantitative(Q)	th	10	2.5	4	67	11.791	2.50648	4.444e-58	Lenient	S2G
EFO_0008036_GCST90094960	EFO_0008036_GCST90094960	Test	Quantitative(Q)	th	10	3	4	10	1.659	2.59161	4.202e-11	Lenient	S2G
EFO_0008036_GCST90094960	EFO_0008036_GCST90094960	Test	Quantitative(Q)	th	10	3.5	4	4	0.332	3.59074	1.914e-10	Lenient	S2G
EFO_0008036_GCST90094960	EFO_0008036_GCST90094960	Test	Quantitative(Q)	th	10	4	4	0	0.069	-inf	0.7946	Lenient	S2G
EFO_0010821_GCST90016673	EFO_0010821_GCST90016673	Test	Quantitative(Q)	bin	5	1	3	581	148.102	1.97195	0	Lenient	S2G
EFO_0010821_GCST90016673	EFO_0010821_GCST90016673	Test	Quantitative(Q)	bin	10	1	3	637	166.288	1.93761	0	Lenient	S2G
EFO_0010821_GCST90016673	EFO_0010821_GCST90016673	Test	Quantitative(Q)	bin	20	1	3	587	151.837	1.95084	0	Lenient	S2G
EFO_0010821_GCST90016673	EFO_0010821_GCST90016673	Test	Quantitative(Q)	bin	40	1	3	622	161.411	1.94618	0	Lenient	S2G
EFO_0010821_GCST90016673	EFO_0010821_GCST90016673	Test	Quantitative(Q)	bin	80	1	3	572	145.989	1.97016	0	Lenient	S2G
EFO_0010821_GCST90016673	EFO_0010821_GCST90016673	Test	Quantitative(Q)	bin	160	1	3	630	155.7	2.01658	0	Lenient	S2G
EFO_0010821_GCST90016673	EFO_0010821_GCST90016673	Test	Quantitative(Q)	th	10	1	1	1124	380.645	1.56212	0	Lenient	S2G
EFO_0010821_GCST90016673	EFO_0010821_GCST90016673	Test	Quantitative(Q)	th	10	1	1.5	1051	339.756	1.62919	0	Lenient	S2G
EFO_0010821_GCST90016673	EFO_0010821_GCST90016673	Test	Quantitative(Q)	th	10	1.5	1.5	510	113.51	2.16768	0	Lenient	S2G
EFO_0010821_GCST90016673	EFO_0010821_GCST90016673	Test	Quantitative(Q)	th	10	1	2	883	271.386	1.70207	0	Lenient	S2G
EFO_0010821_GCST90016673	EFO_0010821_GCST90016673	Test	Quantitative(Q)	th	10	1.5	2	510	113.791	2.16411	0	Lenient	S2G
EFO_0010821_GCST90016673	EFO_0010821_GCST90016673	Test	Quantitative(Q)	th	10	2	2	238	30.805	2.94973	0	Lenient	S2G
EFO_0010821_GCST90016673	EFO_0010821_GCST90016673	Test	Quantitative(Q)	th	10	1	2.5	715	208.3	1.77928	0	Lenient	S2G
EFO_0010821_GCST90016673	EFO_0010821_GCST90016673	Test	Quantitative(Q)	th	10	1.5	2.5	503	111.095	2.17876	0	Lenient	S2G
EFO_0010821_GCST90016673	EFO_0010821_GCST90016673	Test	Quantitative(Q)	th	10	2	2.5	238	30.815	2.94926	0	Lenient	S2G
EFO_0010821_GCST90016673	EFO_0010821_GCST90016673	Test	Quantitative(Q)	th	10	2.5	2.5	119	8.629	3.78562	0	Lenient	S2G
EFO_0010821_GCST90016673	EFO_0010821_GCST90016673	Test	Quantitative(Q)	th	10	1	3	577	156.872	1.87898	8.104e-285	Lenient	S2G
EFO_0010821_GCST90016673	EFO_0010821_GCST90016673	Test	Quantitative(Q)	th	10	1.5	3	465	99.296	2.22742	0	Lenient	S2G
EFO_0010821_GCST90016673	EFO_0010821_GCST90016673	Test	Quantitative(Q)	th	10	2	3	238	30.746	2.95249	0	Lenient	S2G
EFO_0010821_GCST90016673	EFO_0010821_GCST90016673	Test	Quantitative(Q)	th	10	2.5	3	119	8.695	3.77463	0	Lenient	S2G
EFO_0010821_GCST90016673	EFO_0010821_GCST90016673	Test	Quantitative(Q)	th	10	3	3	58	2.507	4.53202	1.22e-293	Lenient	S2G
EFO_0010821_GCST90016673	EFO_0010821_GCST90016673	Test	Quantitative(Q)	th	10	1	3.5	497	118.332	2.07041	2.097e-296	Lenient	S2G
EFO_0010821_GCST90016673	EFO_0010821_GCST90016673	Test	Quantitative(Q)	th	10	1.5	3.5	425	83.642	2.34516	0	Lenient	S2G
EFO_0010821_GCST90016673	EFO_0010821_GCST90016673	Test	Quantitative(Q)	th	10	2	3.5	238	30.849	2.94767	0	Lenient	S2G
EFO_0010821_GCST90016673	EFO_0010821_GCST90016673	Test	Quantitative(Q)	th	10	2.5	3.5	119	8.77	3.76224	7.23e-305	Lenient	S2G
EFO_0010821_GCST90016673	EFO_0010821_GCST90016673	Test	Quantitative(Q)	th	10	3	3.5	58	2.405	4.59194	1.031e-298	Lenient	S2G
EFO_0010821_GCST90016673	EFO_0010821_GCST90016673	Test	Quantitative(Q)	th	10	3.5	3.5	22	0.67	5.0372	7.274e-147	Lenient	S2G
EFO_0010821_GCST90016673	EFO_0010821_GCST90016673	Test	Quantitative(Q)	th	10	1	4	421	90.345	2.2203		Lenient	S2G
EFO_0010821_GCST90016673	EFO_0010821_GCST90016673	Test	Quantitative(Q)	th	10	1.5	4	380	69.024	2.46083	0	Lenient	S2G
EFO_0010821_GCST90016673	EFO_0010821_GCST90016673	Test	Quantitative(Q)	th	10	2	4	238	30.922	2.94426	0	Lenient	S2G
EFO_0010821_GCST90016673	EFO_0010821_GCST90016673	Test	Quantitative(Q)	th	10	2.5	4	119	8.729	3.769	0	Lenient	S2G
EFO_0010821_GCST90016673	EFO_0010821_GCST90016673	Test	Quantitative(Q)	th	10	3	4	58	2.438	4.57228	1.029e-270	Lenient	S2G
EFO_0010821_GCST90016673	EFO_0010821_GCST90016673	Test	Quantitative(Q)	th	10	3.5	4	22	0.673	5.03075	8.65e-153	Lenient	S2G
EFO_0010821_GCST90016673	EFO_0010821_GCST90016673	Test	Quantitative(Q)	th	10	4	4	9	0.169	5.73483	2.004e-110	Lenient	S2G
EFO_0010225_GCST90060164	EFO_0010225_GCST90060164	Test	Quantitative(Q)	bin	5	1	3	597	161.556	1.8857		Lenient	S2G
EFO_0010225_GCST90060164	EFO_0010225_GCST90060164	Test	Quantitative(Q)	bin	10	1	3	652	173.721	1.9081	0	Lenient	S2G
EFO_0010225_GCST90060164	EFO_0010225_GCST90060164	Test	Quantitative(Q)	bin	20	1	3	559	151.137	1.88699	0	Lenient	S2G
EFO_0010225_GCST90060164	EFO_0010225_GCST90060164	Test	Quantitative(Q)	bin	40	1	3	553	156.391	1.82212	1.83e-278	Lenient	S2G
EFO_0010225_GCST90060164	EFO_0010225_GCST90060164	Test	Quantitative(Q)	bin	80	1	3	546	143.518	1.92767		Lenient	S2G
EFO_0010225_GCST90060164	EFO_0010225_GCST90060164	Test	Quantitative(Q)	bin	160	1	3	506	127.215	1.99187	1.257e-305	Lenient	S2G
EFO_0010225_GCST90060164	EFO_0010225_GCST90060164	Test	Quantitative(Q)	th	10	1	1	1057	352.269	1.58523	0	Lenient	S2G
EFO_0010225_GCST90060164	EFO_0010225_GCST90060164	Test	Quantitative(Q)	th	10	1	1.5	1001	322.676	1.63328	0	Lenient	S2G
EFO_0010225_GCST90060164	EFO_0010225_GCST90060164	Test	Quantitative(Q)	th	10	1.5	1.5	492	120.677	2.02751	0	Lenient	S2G
EFO_0010225_GCST90060164	EFO_0010225_GCST90060164	Test	Quantitative(Q)	th	10	1	2	887	270.099	1.71545	0	Lenient	S2G
EFO_0010225_GCST90060164	EFO_0010225_GCST90060164	Test	Quantitative(Q)	th	10	1.5	2	492	120.815	2.02586	5.392e-283	Lenient	S2G
EFO_0010225_GCST90060164	EFO_0010225_GCST90060164	Test	Quantitative(Q)	th	10	2	2	233	41.392	2.49291	2.722e-225	Lenient	S2G
EFO_0010225_GCST90060164	EFO_0010225_GCST90060164	Test	Quantitative(Q)	th	10	1	2.5	753	216.917	1.79551	0	Lenient	S2G
EFO_0010225_GCST90060164	EFO_0010225_GCST90060164	Test	Quantitative(Q)	th	10	1.5	2.5	490	118.793	2.04433	1.736e-295	Lenient	S2G
EFO_0010225_GCST90060164	EFO_0010225_GCST90060164	Test	Quantitative(Q)	th	10	2	2.5	233	41.654	2.4838	8.975e-197	Lenient	S2G
EFO_0010225_GCST90060164	EFO_0010225_GCST90060164	Test	Quantitative(Q)	th	10	2.5	2.5	106	14.213	2.89878	1.991e-135	Lenient	S2G
EFO_0010225_GCST90060164	EFO_0010225_GCST90060164	Test	Quantitative(Q)	th	10	1	3	634	173.074	1.87309	0	Lenient	S2G
EFO_0010225_GCST90060164	EFO_0010225_GCST90060164	Test	Quantitative(Q)	th	10	1.5	3	466	109.011	2.09586	1.498e-293	Lenient	S2G
EFO_0010225_GCST90060164	EFO_0010225_GCST90060164	Test	Quantitative(Q)	th	10	2	3	233	41.574	2.48658	6.058e-212	Lenient	S2G
EFO_0010225_GCST90060164	EFO_0010225_GCST90060164	Test	Quantitative(Q)	th	10	2.5	3	106	13.986	2.92201	5.842e-146	Lenient	S2G
EFO_0010225_GCST90060164	EFO_0010225_GCST90060164	Test	Quantitative(Q)	th	10	3	3	49	5.157	3.24818	1.08e-85	Lenient	S2G
EFO_0010225_GCST90060164	EFO_0010225_GCST90060164	Test	Quantitative(Q)	th	10	1	3.5	527	136.665	1.94716	3.433e-285	Lenient	S2G
EFO_0010225_GCST90060164	EFO_0010225_GCST90060164	Test	Quantitative(Q)	th	10	1.5	3.5	423	95.694	2.14416		Lenient	S2G
EFO_0010225_GCST90060164	EFO_0010225_GCST90060164	Test	Quantitative(Q)	th	10	2	3.5	233	41.561	2.48703	2.565e-210	Lenient	S2G
EFO_0010225_GCST90060164	EFO_0010225_GCST90060164	Test	Quantitative(Q)	th	10	2.5	3.5	106	14.207	2.89939	4.082e-138	Lenient	S2G
EFO_0010225_GCST90060164	EFO_0010225_GCST90060164	Test	Quantitative(Q)	th	10	3	3.5	49	5.192	3.23842	3.714e-80	Lenient	S2G
EFO_0010225_GCST90060164	EFO_0010225_GCST90060164	Test	Quantitative(Q)	th	10	3.5	3.5	23	1.183	4.28111	2.454e-99	Lenient	S2G
EFO_0010225_GCST90060164	EFO_0010225_GCST90060164	Test	Quantitative(Q)	th	10	1	4	443	107.754	2.03957	1.858e-292	Lenient	S2G
EFO_0010225_GCST90060164	EFO_0010225_GCST90060164	Test	Quantitative(Q)	th	10	1.5	4	382	82.313	2.21438	7.755e-282	Lenient	S2G
EFO_0010225_GCST90060164	EFO_0010225_GCST90060164	Test	Quantitative(Q)	th	10	2	4	233	41.57	2.48672	1.449e-207	Lenient	S2G
EFO_0010225_GCST90060164	EFO_0010225_GCST90060164	Test	Quantitative(Q)	th	10	2.5	4	106	14.073	2.91306	5.039e-144	Lenient	S2G
EFO_0010225_GCST90060164	EFO_0010225_GCST90060164	Test	Quantitative(Q)	th	10	3	4	49	5.193	3.23814	1.659e-83	Lenient	S2G
EFO_0010225_GCST90060164	EFO_0010225_GCST90060164	Test	Quantitative(Q)	th	10	3.5	4	23	1.142	4.332	1.789e-96	Lenient	S2G
EFO_0010225_GCST90060164	EFO_0010225_GCST90060164	Test	Quantitative(Q)	th	10	4	4	1	0.204	2.29336	0.08412	Lenient	S2G
EFO_0006332_GCST90100525	EFO_0006332_GCST90100525	Test	Quantitative(Q)	bin	5	1	3	825	205.572	2.00475	0	Lenient	S2G
EFO_0006332_GCST90100525	EFO_0006332_GCST90100525	Test	Quantitative(Q)	bin	10	1	3	769	191.226	2.0077	0	Lenient	S2G
EFO_0006332_GCST90100525	EFO_0006332_GCST90100525	Test	Quantitative(Q)	bin	20	1	3	795	199.23	1.99652	0	Lenient	S2G
EFO_0006332_GCST90100525	EFO_0006332_GCST90100525	Test	Quantitative(Q)	bin	40	1	3	753	178.244	2.0788	0	Lenient	S2G
EFO_0006332_GCST90100525	EFO_0006332_GCST90100525	Test	Quantitative(Q)	bin	80	1	3	759	170.128	2.15748	0	Lenient	S2G
EFO_0006332_GCST90100525	EFO_0006332_GCST90100525	Test	Quantitative(Q)	bin	160	1	3	733	163.777	2.16208	0	Lenient	S2G
EFO_0006332_GCST90100525	EFO_0006332_GCST90100525	Test	Quantitative(Q)	th	10	1	1	1217	337.662	1.84968	0	Lenient	S2G
EFO_0006332_GCST90100525	EFO_0006332_GCST90100525	Test	Quantitative(Q)	th	10	1	1.5	1156	314.21	1.87934	0	Lenient	S2G
EFO_0006332_GCST90100525	EFO_0006332_GCST90100525	Test	Quantitative(Q)	th	10	1.5	1.5	642	134.488	2.2551	0	Lenient	S2G
EFO_0006332_GCST90100525	EFO_0006332_GCST90100525	Test	Quantitative(Q)	th	10	1	2	1033	272.411	1.92298	0	Lenient	S2G
EFO_0006332_GCST90100525	EFO_0006332_GCST90100525	Test	Quantitative(Q)	th	10	1.5	2	642	134.78	2.25197	0	Lenient	S2G
EFO_0006332_GCST90100525	EFO_0006332_GCST90100525	Test	Quantitative(Q)	th	10	2	2	323	54.884	2.55708	0	Lenient	S2G
EFO_0006332_GCST90100525	EFO_0006332_GCST90100525	Test	Quantitative(Q)	th	10	1	2.5	902	231.063	1.96484	0	Lenient	S2G
EFO_0006332_GCST90100525	EFO_0006332_GCST90100525	Test	Quantitative(Q)	th	10	1.5	2.5	640	133.389	2.26243	0	Lenient	S2G
EFO_0006332_GCST90100525	EFO_0006332_GCST90100525	Test	Quantitative(Q)	th	10	2	2.5	323	55.31	2.54592		Lenient	S2G
EFO_0006332_GCST90100525	EFO_0006332_GCST90100525	Test	Quantitative(Q)	th	10	2.5	2.5	147	22.638	2.699	1.027e-164	Lenient	S2G
EFO_0006332_GCST90100525	EFO_0006332_GCST90100525	Test	Quantitative(Q)	th	10	1	3	763	192.608	1.98602	0	Lenient	S2G
EFO_0006332_GCST90100525	EFO_0006332_GCST90100525	Test	Quantitative(Q)	th	10	1.5	3	605	125.129	2.27352	0	Lenient	S2G
EFO_0006332_GCST90100525	EFO_0006332_GCST90100525	Test	Quantitative(Q)	th	10	2	3	323	54.827	2.55858		Lenient	S2G
EFO_0006332_GCST90100525	EFO_0006332_GCST90100525	Test	Quantitative(Q)	th	10	2.5	3	147	22.365	2.7165	4.596e-162	Lenient	S2G
EFO_0006332_GCST90100525	EFO_0006332_GCST90100525	Test	Quantitative(Q)	th	10	3	3	48	7.785	2.62427	3.144e-52	Lenient	S2G
EFO_0006332_GCST90100525	EFO_0006332_GCST90100525	Test	Quantitative(Q)	th	10	1	3.5	655	159.739	2.03578	0	Lenient	S2G
EFO_0006332_GCST90100525	EFO_0006332_GCST90100525	Test	Quantitative(Q)	th	10	1.5	3.5	554	114.134	2.27916	0	Lenient	S2G
EFO_0006332_GCST90100525	EFO_0006332_GCST90100525	Test	Quantitative(Q)	th	10	2	3.5	323	55.091	2.55165	0	Lenient	S2G
EFO_0006332_GCST90100525	EFO_0006332_GCST90100525	Test	Quantitative(Q)	th	10	2.5	3.5	147	22.338	2.71824	7.782e-159	Lenient	S2G
EFO_0006332_GCST90100525	EFO_0006332_GCST90100525	Test	Quantitative(Q)	th	10	3	3.5	48	7.796	2.62223	5.938e-49	Lenient	S2G
EFO_0006332_GCST90100525	EFO_0006332_GCST90100525	Test	Quantitative(Q)	th	10	3.5	3.5	14	2.919	2.26188	1.079e-10	Lenient	S2G
EFO_0006332_GCST90100525	EFO_0006332_GCST90100525	Test	Quantitative(Q)	th	10	1	4	555	132.386	2.06774	0	Lenient	S2G
EFO_0006332_GCST90100525	EFO_0006332_GCST90100525	Test	Quantitative(Q)	th	10	1.5	4	491	101.872	2.26897	0	Lenient	S2G
EFO_0006332_GCST90100525	EFO_0006332_GCST90100525	Test	Quantitative(Q)	th	10	2	4	323	54.841	2.55821	0	Lenient	S2G
EFO_0006332_GCST90100525	EFO_0006332_GCST90100525	Test	Quantitative(Q)	th	10	2.5	4	147	22.47	2.70974	2.459e-181	Lenient	S2G
EFO_0006332_GCST90100525	EFO_0006332_GCST90100525	Test	Quantitative(Q)	th	10	3	4	48	7.771	2.62686	3.536e-51	Lenient	S2G
EFO_0006332_GCST90100525	EFO_0006332_GCST90100525	Test	Quantitative(Q)	th	10	3.5	4	14	2.981	2.23156	1.948e-10	Lenient	S2G
EFO_0006332_GCST90100525	EFO_0006332_GCST90100525	Test	Quantitative(Q)	th	10	4	4	5	0.982	2.34813	4.258e-05	Lenient	S2G
EFO_0006501_GCST010541	EFO_0006501_GCST010541	Test	Quantitative(Q)	bin	5	1	3	275	158.388	0.795969	4.417e-24	Lenient	S2G
EFO_0006501_GCST010541	EFO_0006501_GCST010541	Test	Quantitative(Q)	bin	10	1	3	247	155.341	0.669072	1.892e-16	Lenient	S2G
EFO_0006501_GCST010541	EFO_0006501_GCST010541	Test	Quantitative(Q)	bin	20	1	3	266	164.542	0.69297	2.38e-18	Lenient	S2G
EFO_0006501_GCST010541	EFO_0006501_GCST010541	Test	Quantitative(Q)	bin	40	1	3	220	149.913	0.553378	6.362e-11	Lenient	S2G
EFO_0006501_GCST010541	EFO_0006501_GCST010541	Test	Quantitative(Q)	bin	80	1	3	209	141.243	0.565324	3.199e-10	Lenient	S2G
EFO_0006501_GCST010541	EFO_0006501_GCST010541	Test	Quantitative(Q)	bin	160	1	3	182	136.405	0.416042	1.836e-05	Lenient	S2G
EFO_0006501_GCST010541	EFO_0006501_GCST010541	Test	Quantitative(Q)	th	10	1	1	476	313.641	0.601847	4.713e-27	Lenient	S2G
EFO_0006501_GCST010541	EFO_0006501_GCST010541	Test	Quantitative(Q)	th	10	1	1.5	439	285.461	0.620927	1.484e-24	Lenient	S2G
EFO_0006501_GCST010541	EFO_0006501_GCST010541	Test	Quantitative(Q)	th	10	1.5	1.5	160	107.515	0.573534	5.96e-08	Lenient	S2G
EFO_0006501_GCST010541	EFO_0006501_GCST010541	Test	Quantitative(Q)	th	10	1	2	366	235.725	0.634739	2.154e-21	Lenient	S2G
EFO_0006501_GCST010541	EFO_0006501_GCST010541	Test	Quantitative(Q)	th	10	1.5	2	160	107.134	0.578655	3.929e-08	Lenient	S2G
EFO_0006501_GCST010541	EFO_0006501_GCST010541	Test	Quantitative(Q)	th	10	2	2	47	36.321	0.371857	0.06889	Lenient	S2G
EFO_0006501_GCST010541	EFO_0006501_GCST010541	Test	Quantitative(Q)	th	10	1	2.5	302	190.479	0.664917	4.39e-19	Lenient	S2G
EFO_0006501_GCST010541	EFO_0006501_GCST010541	Test	Quantitative(Q)	th	10	1.5	2.5	158	104.832	0.591845	3.493e-08	Lenient	S2G
EFO_0006501_GCST010541	EFO_0006501_GCST010541	Test	Quantitative(Q)	th	10	2	2.5	47	36.314	0.372135	0.06297	Lenient	S2G
EFO_0006501_GCST010541	EFO_0006501_GCST010541	Test	Quantitative(Q)	th	10	2.5	2.5	20	13.683	0.547615	0.08022	Lenient	S2G
EFO_0006501_GCST010541	EFO_0006501_GCST010541	Test	Quantitative(Q)	th	10	1	3	254	153.181	0.729591	5.862e-19	Lenient	S2G
EFO_0006501_GCST010541	EFO_0006501_GCST010541	Test	Quantitative(Q)	th	10	1.5	3	146	96.215	0.601635	3.455e-08	Lenient	S2G
EFO_0006501_GCST010541	EFO_0006501_GCST010541	Test	Quantitative(Q)	th	10	2	3	47	36.586	0.361369	0.07656	Lenient	S2G
EFO_0006501_GCST010541	EFO_0006501_GCST010541	Test	Quantitative(Q)	th	10	2.5	3	20	13.775	0.537948	0.09108	Lenient	S2G
EFO_0006501_GCST010541	EFO_0006501_GCST010541	Test	Quantitative(Q)	th	10	3	3	8	3.222	1.31204	0.006872	Lenient	S2G
EFO_0006501_GCST010541	EFO_0006501_GCST010541	Test	Quantitative(Q)	th	10	1	3.5	192	120.601	0.670864	6.956e-13	Lenient	S2G
EFO_0006501_GCST010541	EFO_0006501_GCST010541	Test	Quantitative(Q)	th	10	1.5	3.5	119	84.836	0.488213	7.843e-05	Lenient	S2G
EFO_0006501_GCST010541	EFO_0006501_GCST010541	Test	Quantitative(Q)	th	10	2	3.5	47	36.034	0.383302	0.05965	Lenient	S2G
EFO_0006501_GCST010541	EFO_0006501_GCST010541	Test	Quantitative(Q)	th	10	2.5	3.5	20	13.744	0.541198	0.08275	Lenient	S2G
EFO_0006501_GCST010541	EFO_0006501_GCST010541	Test	Quantitative(Q)	th	10	3	3.5	8	3.334	1.26275	0.009876	Lenient	S2G
EFO_0006501_GCST010541	EFO_0006501_GCST010541	Test	Quantitative(Q)	th	10	3.5	3.5	4	1.12	1.8365	0.004535	Lenient	S2G
EFO_0006501_GCST010541	EFO_0006501_GCST010541	Test	Quantitative(Q)	th	10	1	4	144	95.954	0.585654	1.054e-07	Lenient	S2G
EFO_0006501_GCST010541	EFO_0006501_GCST010541	Test	Quantitative(Q)	th	10	1.5	4	97	74.434	0.382023	0.006099	Lenient	S2G
EFO_0006501_GCST010541	EFO_0006501_GCST010541	Test	Quantitative(Q)	th	10	2	4	47	36.412	0.368247	0.06876	Lenient	S2G
EFO_0006501_GCST010541	EFO_0006501_GCST010541	Test	Quantitative(Q)	th	10	2.5	4	20	13.688	0.547088	0.05683	Lenient	S2G
EFO_0006501_GCST010541	EFO_0006501_GCST010541	Test	Quantitative(Q)	th	10	3	4	8	3.33	1.26448	0.007963	Lenient	S2G
EFO_0006501_GCST010541	EFO_0006501_GCST010541	Test	Quantitative(Q)	th	10	3.5	4	4	1.143	1.80717	0.00844	Lenient	S2G
EFO_0006501_GCST010541	EFO_0006501_GCST010541	Test	Quantitative(Q)	th	10	4	4	1	0.34	1.55639	0.2523	Lenient	S2G
EFO_0005423_GCST008788	EFO_0005423_GCST008788	Test	Quantitative(Q)	bin	5	1	3	171	135.855	0.331929	0.0009963	Lenient	S2G
EFO_0005423_GCST008788	EFO_0005423_GCST008788	Test	Quantitative(Q)	bin	10	1	3	170	139.234	0.288023	0.007646	Lenient	S2G
EFO_0005423_GCST008788	EFO_0005423_GCST008788	Test	Quantitative(Q)	bin	20	1	3	155	128.796	0.26718	0.01001	Lenient	S2G
EFO_0005423_GCST008788	EFO_0005423_GCST008788	Test	Quantitative(Q)	bin	40	1	3	175	141.303	0.308563	0.001675	Lenient	S2G
EFO_0005423_GCST008788	EFO_0005423_GCST008788	Test	Quantitative(Q)	bin	80	1	3	187	136.201	0.457301	5.231e-06	Lenient	S2G
EFO_0005423_GCST008788	EFO_0005423_GCST008788	Test	Quantitative(Q)	bin	160	1	3	160	112.896	0.503078	1.559e-06	Lenient	S2G
EFO_0005423_GCST008788	EFO_0005423_GCST008788	Test	Quantitative(Q)	th	10	1	1	410	339.797	0.270951	5.097e-06	Lenient	S2G
EFO_0005423_GCST008788	EFO_0005423_GCST008788	Test	Quantitative(Q)	th	10	1	1.5	365	300.477	0.280642	2.693e-05	Lenient	S2G
EFO_0005423_GCST008788	EFO_0005423_GCST008788	Test	Quantitative(Q)	th	10	1.5	1.5	123	98.641	0.318399	0.008429	Lenient	S2G
EFO_0005423_GCST008788	EFO_0005423_GCST008788	Test	Quantitative(Q)	th	10	1	2	287	240.434	0.25541	0.001053	Lenient	S2G
EFO_0005423_GCST008788	EFO_0005423_GCST008788	Test	Quantitative(Q)	th	10	1.5	2	123	98.63	0.31856	0.008118	Lenient	S2G
EFO_0005423_GCST008788	EFO_0005423_GCST008788	Test	Quantitative(Q)	th	10	2	2	38	30.362	0.323733	0.1514	Lenient	S2G
EFO_0005423_GCST008788	EFO_0005423_GCST008788	Test	Quantitative(Q)	th	10	1	2.5	227	187.765	0.273764	0.001446	Lenient	S2G
EFO_0005423_GCST008788	EFO_0005423_GCST008788	Test	Quantitative(Q)	th	10	1.5	2.5	123	96.928	0.343673	0.005321	Lenient	S2G
EFO_0005423_GCST008788	EFO_0005423_GCST008788	Test	Quantitative(Q)	th	10	2	2.5	38	30.26	0.328587	0.1452	Lenient	S2G
EFO_0005423_GCST008788	EFO_0005423_GCST008788	Test	Quantitative(Q)	th	10	2.5	2.5	11	10.45	0.0740006	0.8624	Lenient	S2G
EFO_0005423_GCST008788	EFO_0005423_GCST008788	Test	Quantitative(Q)	th	10	1	3	181	145.718	0.312811	0.001357	Lenient	S2G
EFO_0005423_GCST008788	EFO_0005423_GCST008788	Test	Quantitative(Q)	th	10	1.5	3	111	87.639	0.340915	0.007415	Lenient	S2G
EFO_0005423_GCST008788	EFO_0005423_GCST008788	Test	Quantitative(Q)	th	10	2	3	38	30.197	0.331594	0.1311	Lenient	S2G
EFO_0005423_GCST008788	EFO_0005423_GCST008788	Test	Quantitative(Q)	th	10	2.5	3	11	10.495	0.0678014	0.8727	Lenient	S2G
EFO_0005423_GCST008788	EFO_0005423_GCST008788	Test	Quantitative(Q)	th	10	3	3	4	4.055	-0.0197019	0.9786	Lenient	S2G
EFO_0005423_GCST008788	EFO_0005423_GCST008788	Test	Quantitative(Q)	th	10	1	3.5	152	115.585	0.395117	0.0002604	Lenient	S2G
EFO_0005423_GCST008788	EFO_0005423_GCST008788	Test	Quantitative(Q)	th	10	1.5	3.5	102	75.631	0.43152	0.001124	Lenient	S2G
EFO_0005423_GCST008788	EFO_0005423_GCST008788	Test	Quantitative(Q)	th	10	2	3.5	38	30.174	0.332693	0.1314	Lenient	S2G
EFO_0005423_GCST008788	EFO_0005423_GCST008788	Test	Quantitative(Q)	th	10	2.5	3.5	11	10.574	0.0569823	0.894	Lenient	S2G
EFO_0005423_GCST008788	EFO_0005423_GCST008788	Test	Quantitative(Q)	th	10	3	3.5	4	3.993	0.00252693	0.9972	Lenient	S2G
EFO_0005423_GCST008788	EFO_0005423_GCST008788	Test	Quantitative(Q)	th	10	3.5	3.5	3	1.749	0.778432	0.3567	Lenient	S2G
EFO_0005423_GCST008788	EFO_0005423_GCST008788	Test	Quantitative(Q)	th	10	1	4	121	92.631	0.38544	0.001251	Lenient	S2G
EFO_0005423_GCST008788	EFO_0005423_GCST008788	Test	Quantitative(Q)	th	10	1.5	4	88	65.118	0.434447	0.002786	Lenient	S2G
EFO_0005423_GCST008788	EFO_0005423_GCST008788	Test	Quantitative(Q)	th	10	2	4	38	30.088	0.336811	0.1197	Lenient	S2G
EFO_0005423_GCST008788	EFO_0005423_GCST008788	Test	Quantitative(Q)	th	10	2.5	4	11	10.37	0.0850876	0.8356	Lenient	S2G
EFO_0005423_GCST008788	EFO_0005423_GCST008788	Test	Quantitative(Q)	th	10	3	4	4	3.96	0.0144996	0.9837	Lenient	S2G
EFO_0005423_GCST008788	EFO_0005423_GCST008788	Test	Quantitative(Q)	th	10	3.5	4	3	1.689	0.828793	0.3072	Lenient	S2G
EFO_0005423_GCST008788	EFO_0005423_GCST008788	Test	Quantitative(Q)	th	10	4	4	0	0.697	-inf	0.4039	Lenient	S2G
EFO_0004741_GCST90278623	EFO_0004741_GCST90278623	Test	Quantitative(Q)	bin	5	1	3	201	176.234	0.189703	0.04118	Lenient	S2G
EFO_0004741_GCST90278623	EFO_0004741_GCST90278623	Test	Quantitative(Q)	bin	10	1	3	215	196.963	0.126412	0.1492	Lenient	S2G
EFO_0004741_GCST90278623	EFO_0004741_GCST90278623	Test	Quantitative(Q)	bin	20	1	3	221	201.973	0.129884	0.1381	Lenient	S2G
EFO_0004741_GCST90278623	EFO_0004741_GCST90278623	Test	Quantitative(Q)	bin	40	1	3	222	200.891	0.144147	0.08786	Lenient	S2G
EFO_0004741_GCST90278623	EFO_0004741_GCST90278623	Test	Quantitative(Q)	bin	80	1	3	221	193.775	0.189664	0.02739	Lenient	S2G
EFO_0004741_GCST90278623	EFO_0004741_GCST90278623	Test	Quantitative(Q)	bin	160	1	3	214	185.856	0.203426	0.02022	Lenient	S2G
EFO_0004741_GCST90278623	EFO_0004741_GCST90278623	Test	Quantitative(Q)	th	10	1	1	396	357.646	0.146968	0.02247	Lenient	S2G
EFO_0004741_GCST90278623	EFO_0004741_GCST90278623	Test	Quantitative(Q)	th	10	1	1.5	376	337.363	0.156431	0.0184	Lenient	S2G
EFO_0004741_GCST90278623	EFO_0004741_GCST90278623	Test	Quantitative(Q)	th	10	1.5	1.5	155	149.221	0.0548176	0.6023	Lenient	S2G
EFO_0004741_GCST90278623	EFO_0004741_GCST90278623	Test	Quantitative(Q)	th	10	1	2	319	292.11	0.127045	0.06938	Lenient	S2G
EFO_0004741_GCST90278623	EFO_0004741_GCST90278623	Test	Quantitative(Q)	th	10	1.5	2	155	149.768	0.0495388	0.6361	Lenient	S2G
EFO_0004741_GCST90278623	EFO_0004741_GCST90278623	Test	Quantitative(Q)	th	10	2	2	45	49.991	-0.151743	0.4534	Lenient	S2G
EFO_0004741_GCST90278623	EFO_0004741_GCST90278623	Test	Quantitative(Q)	th	10	1	2.5	260	241.706	0.105258	0.1961	Lenient	S2G
EFO_0004741_GCST90278623	EFO_0004741_GCST90278623	Test	Quantitative(Q)	th	10	1.5	2.5	151	148.322	0.0258159	0.8199	Lenient	S2G
EFO_0004741_GCST90278623	EFO_0004741_GCST90278623	Test	Quantitative(Q)	th	10	2	2.5	45	50.279	-0.160031	0.4452	Lenient	S2G
EFO_0004741_GCST90278623	EFO_0004741_GCST90278623	Test	Quantitative(Q)	th	10	2.5	2.5	13	16.705	-0.361768	0.3559	Lenient	S2G
EFO_0004741_GCST90278623	EFO_0004741_GCST90278623	Test	Quantitative(Q)	th	10	1	3	216	196.621	0.135614	0.1254	Lenient	S2G
EFO_0004741_GCST90278623	EFO_0004741_GCST90278623	Test	Quantitative(Q)	th	10	1.5	3	145	135.995	0.0924993	0.3749	Lenient	S2G
EFO_0004741_GCST90278623	EFO_0004741_GCST90278623	Test	Quantitative(Q)	th	10	2	3	45	49.588	-0.140066	0.4826	Lenient	S2G
EFO_0004741_GCST90278623	EFO_0004741_GCST90278623	Test	Quantitative(Q)	th	10	2.5	3	13	16.591	-0.351889	0.3832	Lenient	S2G
EFO_0004741_GCST90278623	EFO_0004741_GCST90278623	Test	Quantitative(Q)	th	10	3	3	2	5.527	-1.4665	0.1279	Lenient	S2G
EFO_0004741_GCST90278623	EFO_0004741_GCST90278623	Test	Quantitative(Q)	th	10	1	3.5	181	158.156	0.194641	0.04317	Lenient	S2G
EFO_0004741_GCST90278623	EFO_0004741_GCST90278623	Test	Quantitative(Q)	th	10	1.5	3.5	131	119.788	0.129083	0.2835	Lenient	S2G
EFO_0004741_GCST90278623	EFO_0004741_GCST90278623	Test	Quantitative(Q)	th	10	2	3.5	45	50.023	-0.152667	0.4568	Lenient	S2G
EFO_0004741_GCST90278623	EFO_0004741_GCST90278623	Test	Quantitative(Q)	th	10	2.5	3.5	13	16.836	-0.373038	0.3139	Lenient	S2G
EFO_0004741_GCST90278623	EFO_0004741_GCST90278623	Test	Quantitative(Q)	th	10	3	3.5	2	5.652	-1.49876	0.1117	Lenient	S2G
EFO_0004741_GCST90278623	EFO_0004741_GCST90278623	Test	Quantitative(Q)	th	10	3.5	3.5	1	1.943	-0.958286	0.4571	Lenient	S2G
EFO_0004741_GCST90278623	EFO_0004741_GCST90278623	Test	Quantitative(Q)	th	10	1	4	145	127.423	0.186427	0.1039	Lenient	S2G
EFO_0004741_GCST90278623	EFO_0004741_GCST90278623	Test	Quantitative(Q)	th	10	1.5	4	112	102.246	0.131454	0.3069	Lenient	S2G
EFO_0004741_GCST90278623	EFO_0004741_GCST90278623	Test	Quantitative(Q)	th	10	2	4	45	49.95	-0.15056	0.4458	Lenient	S2G
EFO_0004741_GCST90278623	EFO_0004741_GCST90278623	Test	Quantitative(Q)	th	10	2.5	4	13	16.762	-0.366683	0.3303	Lenient	S2G
EFO_0004741_GCST90278623	EFO_0004741_GCST90278623	Test	Quantitative(Q)	th	10	3	4	2	5.617	-1.4898	0.1238	Lenient	S2G
EFO_0004741_GCST90278623	EFO_0004741_GCST90278623	Test	Quantitative(Q)	th	10	3.5	4	1	1.882	-0.912267	0.5083	Lenient	S2G
EFO_0004741_GCST90278623	EFO_0004741_GCST90278623	Test	Quantitative(Q)	th	10	4	4	1	0.561	0.833927	0.5561	Lenient	S2G
EFO_0006501_GCST010536	EFO_0006501_GCST010536	Test	Quantitative(Q)	bin	5	1	3	112	185.629	-0.728923	1.37e-09	Lenient	S2G
EFO_0006501_GCST010536	EFO_0006501_GCST010536	Test	Quantitative(Q)	bin	10	1	3	132	194.167	-0.55676	9.434e-07	Lenient	S2G
EFO_0006501_GCST010536	EFO_0006501_GCST010536	Test	Quantitative(Q)	bin	20	1	3	120	184.895	-0.623672	1.038e-07	Lenient	S2G
EFO_0006501_GCST010536	EFO_0006501_GCST010536	Test	Quantitative(Q)	bin	40	1	3	124	162.769	-0.392486	0.001046	Lenient	S2G
EFO_0006501_GCST010536	EFO_0006501_GCST010536	Test	Quantitative(Q)	bin	80	1	3	115	158.716	-0.464814	0.0002003	Lenient	S2G
EFO_0006501_GCST010536	EFO_0006501_GCST010536	Test	Quantitative(Q)	bin	160	1	3	109	141.27	-0.374127	0.002752	Lenient	S2G
EFO_0006501_GCST010536	EFO_0006501_GCST010536	Test	Quantitative(Q)	th	10	1	1	237	334.948	-0.49905	6.994e-10	Lenient	S2G
EFO_0006501_GCST010536	EFO_0006501_GCST010536	Test	Quantitative(Q)	th	10	1	1.5	218	310.475	-0.510149	1.664e-09	Lenient	S2G
EFO_0006501_GCST010536	EFO_0006501_GCST010536	Test	Quantitative(Q)	th	10	1.5	1.5	94	134.869	-0.520826	6.216e-05	Lenient	S2G
EFO_0006501_GCST010536	EFO_0006501_GCST010536	Test	Quantitative(Q)	th	10	1	2	188	268.117	-0.51213	7.588e-08	Lenient	S2G
EFO_0006501_GCST010536	EFO_0006501_GCST010536	Test	Quantitative(Q)	th	10	1.5	2	94	134.232	-0.513996	0.0001317	Lenient	S2G
EFO_0006501_GCST010536	EFO_0006501_GCST010536	Test	Quantitative(Q)	th	10	2	2	35	51.021	-0.543736	0.01504	Lenient	S2G
EFO_0006501_GCST010536	EFO_0006501_GCST010536	Test	Quantitative(Q)	th	10	1	2.5	158	225.455	-0.512915	2.524e-07	Lenient	S2G
EFO_0006501_GCST010536	EFO_0006501_GCST010536	Test	Quantitative(Q)	th	10	1.5	2.5	94	134.161	-0.513233	0.0001593	Lenient	S2G
EFO_0006501_GCST010536	EFO_0006501_GCST010536	Test	Quantitative(Q)	th	10	2	2.5	35	51.21	-0.549071	0.01522	Lenient	S2G
EFO_0006501_GCST010536	EFO_0006501_GCST010536	Test	Quantitative(Q)	th	10	2.5	2.5	15	19.252	-0.360046	0.3177	Lenient	S2G
EFO_0006501_GCST010536	EFO_0006501_GCST010536	Test	Quantitative(Q)	th	10	1	3	129	186.096	-0.528676	2.23e-06	Lenient	S2G
EFO_0006501_GCST010536	EFO_0006501_GCST010536	Test	Quantitative(Q)	th	10	1.5	3	87	124.567	-0.517835	0.0003433	Lenient	S2G
EFO_0006501_GCST010536	EFO_0006501_GCST010536	Test	Quantitative(Q)	th	10	2	3	35	50.866	-0.539347	0.01939	Lenient	S2G
EFO_0006501_GCST010536	EFO_0006501_GCST010536	Test	Quantitative(Q)	th	10	2.5	3	15	19.11	-0.349365	0.3226	Lenient	S2G
EFO_0006501_GCST010536	EFO_0006501_GCST010536	Test	Quantitative(Q)	th	10	3	3	3	4.203	-0.486457	0.5631	Lenient	S2G
EFO_0006501_GCST010536	EFO_0006501_GCST010536	Test	Quantitative(Q)	th	10	1	3.5	105	150.282	-0.517283	3.371e-05	Lenient	S2G
EFO_0006501_GCST010536	EFO_0006501_GCST010536	Test	Quantitative(Q)	th	10	1.5	3.5	75	111.544	-0.57265	0.0001916	Lenient	S2G
EFO_0006501_GCST010536	EFO_0006501_GCST010536	Test	Quantitative(Q)	th	10	2	3.5	35	50.966	-0.54218	0.01965	Lenient	S2G
EFO_0006501_GCST010536	EFO_0006501_GCST010536	Test	Quantitative(Q)	th	10	2.5	3.5	15	19.036	-0.343768	0.3388	Lenient	S2G
EFO_0006501_GCST010536	EFO_0006501_GCST010536	Test	Quantitative(Q)	th	10	3	3.5	3	4.131	-0.461529	0.5756	Lenient	S2G
EFO_0006501_GCST010536	EFO_0006501_GCST010536	Test	Quantitative(Q)	th	10	3.5	3.5	1	1.653	-0.725087	0.6138	Lenient	S2G
EFO_0006501_GCST010536	EFO_0006501_GCST010536	Test	Quantitative(Q)	th	10	1	4	84	121.742	-0.535366	0.0003024	Lenient	S2G
EFO_0006501_GCST010536	EFO_0006501_GCST010536	Test	Quantitative(Q)	th	10	1.5	4	65	98.007	-0.592445	0.0002488	Lenient	S2G
EFO_0006501_GCST010536	EFO_0006501_GCST010536	Test	Quantitative(Q)	th	10	2	4	35	51.358	-0.553234	0.01716	Lenient	S2G
EFO_0006501_GCST010536	EFO_0006501_GCST010536	Test	Quantitative(Q)	th	10	2.5	4	15	19.152	-0.352533	0.3374	Lenient	S2G
EFO_0006501_GCST010536	EFO_0006501_GCST010536	Test	Quantitative(Q)	th	10	3	4	3	4.154	-0.469539	0.5566	Lenient	S2G
EFO_0006501_GCST010536	EFO_0006501_GCST010536	Test	Quantitative(Q)	th	10	3.5	4	1	1.581	-0.660837	0.6434	Lenient	S2G
EFO_0006501_GCST010536	EFO_0006501_GCST010536	Test	Quantitative(Q)	th	10	4	4	0	0.709	-inf	0.3942	Lenient	S2G
EFO_0005423_GCST008789	EFO_0005423_GCST008789	Test	Quantitative(Q)	bin	5	1	3	228	179.389	0.345942	4.624e-05	Lenient	S2G
EFO_0005423_GCST008789	EFO_0005423_GCST008789	Test	Quantitative(Q)	bin	10	1	3	233	184.432	0.337241	0.0001027	Lenient	S2G
EFO_0005423_GCST008789	EFO_0005423_GCST008789	Test	Quantitative(Q)	bin	20	1	3	178	156.572	0.185051	0.06513	Lenient	S2G
EFO_0005423_GCST008789	EFO_0005423_GCST008789	Test	Quantitative(Q)	bin	40	1	3	180	155.696	0.209265	0.03263	Lenient	S2G
EFO_0005423_GCST008789	EFO_0005423_GCST008789	Test	Quantitative(Q)	bin	80	1	3	172	140.912	0.287614	0.00566	Lenient	S2G
EFO_0005423_GCST008789	EFO_0005423_GCST008789	Test	Quantitative(Q)	bin	160	1	3	156	136.556	0.192053	0.07772	Lenient	S2G
EFO_0005423_GCST008789	EFO_0005423_GCST008789	Test	Quantitative(Q)	th	10	1	1	409	336.438	0.28176	5.214e-06	Lenient	S2G
EFO_0005423_GCST008789	EFO_0005423_GCST008789	Test	Quantitative(Q)	th	10	1	1.5	389	310.787	0.323844	8.316e-07	Lenient	S2G
EFO_0005423_GCST008789	EFO_0005423_GCST008789	Test	Quantitative(Q)	th	10	1.5	1.5	166	131.015	0.341451	0.00077	Lenient	S2G
EFO_0005423_GCST008789	EFO_0005423_GCST008789	Test	Quantitative(Q)	th	10	1	2	329	268.838	0.291351	3.784e-05	Lenient	S2G
EFO_0005423_GCST008789	EFO_0005423_GCST008789	Test	Quantitative(Q)	th	10	1.5	2	166	131.445	0.336724	0.0009495	Lenient	S2G
EFO_0005423_GCST008789	EFO_0005423_GCST008789	Test	Quantitative(Q)	th	10	2	2	58	52.418	0.145991	0.4236	Lenient	S2G
EFO_0005423_GCST008789	EFO_0005423_GCST008789	Test	Quantitative(Q)	th	10	1	2.5	284	225.209	0.334626	2.331e-05	Lenient	S2G
EFO_0005423_GCST008789	EFO_0005423_GCST008789	Test	Quantitative(Q)	th	10	1.5	2.5	165	130.067	0.343211	0.0004454	Lenient	S2G
EFO_0005423_GCST008789	EFO_0005423_GCST008789	Test	Quantitative(Q)	th	10	2	2.5	58	52.546	0.142472	0.4322	Lenient	S2G
EFO_0005423_GCST008789	EFO_0005423_GCST008789	Test	Quantitative(Q)	th	10	2.5	2.5	28	20.038	0.482688	0.07397	Lenient	S2G
EFO_0005423_GCST008789	EFO_0005423_GCST008789	Test	Quantitative(Q)	th	10	1	3	230	188.183	0.289498	0.0009342	Lenient	S2G
EFO_0005423_GCST008789	EFO_0005423_GCST008789	Test	Quantitative(Q)	th	10	1.5	3	151	121.578	0.312666	0.003024	Lenient	S2G
EFO_0005423_GCST008789	EFO_0005423_GCST008789	Test	Quantitative(Q)	th	10	2	3	58	52.288	0.149573	0.3922	Lenient	S2G
EFO_0005423_GCST008789	EFO_0005423_GCST008789	Test	Quantitative(Q)	th	10	2.5	3	28	19.857	0.495779	0.0646	Lenient	S2G
EFO_0005423_GCST008789	EFO_0005423_GCST008789	Test	Quantitative(Q)	th	10	3	3	16	7.671	1.06059	0.002405	Lenient	S2G
EFO_0005423_GCST008789	EFO_0005423_GCST008789	Test	Quantitative(Q)	th	10	1	3.5	187	155.138	0.269486	0.004678	Lenient	S2G
EFO_0005423_GCST008789	EFO_0005423_GCST008789	Test	Quantitative(Q)	th	10	1.5	3.5	139	110.595	0.329799	0.004594	Lenient	S2G
EFO_0005423_GCST008789	EFO_0005423_GCST008789	Test	Quantitative(Q)	th	10	2	3.5	58	52.575	0.141676	0.4228	Lenient	S2G
EFO_0005423_GCST008789	EFO_0005423_GCST008789	Test	Quantitative(Q)	th	10	2.5	3.5	28	20.076	0.479955	0.06296	Lenient	S2G
EFO_0005423_GCST008789	EFO_0005423_GCST008789	Test	Quantitative(Q)	th	10	3	3.5	16	7.624	1.06945	0.002795	Lenient	S2G
EFO_0005423_GCST008789	EFO_0005423_GCST008789	Test	Quantitative(Q)	th	10	3.5	3.5	4	2.821	0.503793	0.4765	Lenient	S2G
EFO_0005423_GCST008789	EFO_0005423_GCST008789	Test	Quantitative(Q)	th	10	1	4	156	128.429	0.280575	0.009234	Lenient	S2G
EFO_0005423_GCST008789	EFO_0005423_GCST008789	Test	Quantitative(Q)	th	10	1.5	4	125	98.11	0.349456	0.002244	Lenient	S2G
EFO_0005423_GCST008789	EFO_0005423_GCST008789	Test	Quantitative(Q)	th	10	2	4	58	52.52	0.143186	0.4299	Lenient	S2G
EFO_0005423_GCST008789	EFO_0005423_GCST008789	Test	Quantitative(Q)	th	10	2.5	4	28	20.226	0.469216	0.07639	Lenient	S2G
EFO_0005423_GCST008789	EFO_0005423_GCST008789	Test	Quantitative(Q)	th	10	3	4	16	7.675	1.05983	0.00198	Lenient	S2G
EFO_0005423_GCST008789	EFO_0005423_GCST008789	Test	Quantitative(Q)	th	10	3.5	4	4	2.943	0.442712	0.5537	Lenient	S2G
EFO_0005423_GCST008789	EFO_0005423_GCST008789	Test	Quantitative(Q)	th	10	4	4	2	0.775	1.36773	0.1644	Lenient	S2G
EFO_0005213_GCST90000654	EFO_0005213_GCST90000654	Test	Quantitative(Q)	bin	5	1	3	595	221.148	1.42788	2.075e-175	Lenient	S2G
EFO_0005213_GCST90000654	EFO_0005213_GCST90000654	Test	Quantitative(Q)	bin	10	1	3	626	234.507	1.41653	5.335e-184	Lenient	S2G
EFO_0005213_GCST90000654	EFO_0005213_GCST90000654	Test	Quantitative(Q)	bin	20	1	3	656	241.267	1.44307	2.172e-193	Lenient	S2G
EFO_0005213_GCST90000654	EFO_0005213_GCST90000654	Test	Quantitative(Q)	bin	40	1	3	679	242.49	1.48549	8.882e-203	Lenient	S2G
EFO_0005213_GCST90000654	EFO_0005213_GCST90000654	Test	Quantitative(Q)	bin	80	1	3	644	223.147	1.52907	1.554e-220	Lenient	S2G
EFO_0005213_GCST90000654	EFO_0005213_GCST90000654	Test	Quantitative(Q)	bin	160	1	3	622	215.407	1.52985	3.726e-223	Lenient	S2G
EFO_0005213_GCST90000654	EFO_0005213_GCST90000654	Test	Quantitative(Q)	th	10	1	1	1028	431.981	1.2508	2.966e-255	Lenient	S2G
EFO_0005213_GCST90000654	EFO_0005213_GCST90000654	Test	Quantitative(Q)	th	10	1	1.5	987	404.778	1.28592	3.141e-257	Lenient	S2G
EFO_0005213_GCST90000654	EFO_0005213_GCST90000654	Test	Quantitative(Q)	th	10	1.5	1.5	528	176.335	1.58222	8.167e-192	Lenient	S2G
EFO_0005213_GCST90000654	EFO_0005213_GCST90000654	Test	Quantitative(Q)	th	10	1	2	876	349.185	1.32694	2.391e-250	Lenient	S2G
EFO_0005213_GCST90000654	EFO_0005213_GCST90000654	Test	Quantitative(Q)	th	10	1.5	2	528	176.825	1.57822	1.062e-189	Lenient	S2G
EFO_0005213_GCST90000654	EFO_0005213_GCST90000654	Test	Quantitative(Q)	th	10	2	2	213	59.889	1.83049	2.124e-94	Lenient	S2G
EFO_0005213_GCST90000654	EFO_0005213_GCST90000654	Test	Quantitative(Q)	th	10	1	2.5	761	288.652	1.39857	1.474e-229	Lenient	S2G
EFO_0005213_GCST90000654	EFO_0005213_GCST90000654	Test	Quantitative(Q)	th	10	1.5	2.5	524	173.908	1.59124	9.503e-174	Lenient	S2G
EFO_0005213_GCST90000654	EFO_0005213_GCST90000654	Test	Quantitative(Q)	th	10	2	2.5	213	60.203	1.82295	3.749e-97	Lenient	S2G
EFO_0005213_GCST90000654	EFO_0005213_GCST90000654	Test	Quantitative(Q)	th	10	2.5	2.5	92	19.945	2.20561	4.614e-65	Lenient	S2G
EFO_0005213_GCST90000654	EFO_0005213_GCST90000654	Test	Quantitative(Q)	th	10	1	3	637	233.495	1.4479	6.255e-204	Lenient	S2G
EFO_0005213_GCST90000654	EFO_0005213_GCST90000654	Test	Quantitative(Q)	th	10	1.5	3	490	160.481	1.61038	1.247e-177	Lenient	S2G
EFO_0005213_GCST90000654	EFO_0005213_GCST90000654	Test	Quantitative(Q)	th	10	2	3	213	60.366	1.81905	2.707e-102	Lenient	S2G
EFO_0005213_GCST90000654	EFO_0005213_GCST90000654	Test	Quantitative(Q)	th	10	2.5	3	92	19.818	2.21482	4.452e-58	Lenient	S2G
EFO_0005213_GCST90000654	EFO_0005213_GCST90000654	Test	Quantitative(Q)	th	10	3	3	39	5.282	2.88432	1.295e-51	Lenient	S2G
EFO_0005213_GCST90000654	EFO_0005213_GCST90000654	Test	Quantitative(Q)	th	10	1	3.5	515	187.471	1.4579	3.455e-151	Lenient	S2G
EFO_0005213_GCST90000654	EFO_0005213_GCST90000654	Test	Quantitative(Q)	th	10	1.5	3.5	425	141.625	1.58539	3.047e-142	Lenient	S2G
EFO_0005213_GCST90000654	EFO_0005213_GCST90000654	Test	Quantitative(Q)	th	10	2	3.5	213	59.921	1.82972	1.799e-91	Lenient	S2G
EFO_0005213_GCST90000654	EFO_0005213_GCST90000654	Test	Quantitative(Q)	th	10	2.5	3.5	92	19.883	2.2101	2.246e-55	Lenient	S2G
EFO_0005213_GCST90000654	EFO_0005213_GCST90000654	Test	Quantitative(Q)	th	10	3	3.5	39	5.219	2.90163	1.733e-52	Lenient	S2G
EFO_0005213_GCST90000654	EFO_0005213_GCST90000654	Test	Quantitative(Q)	th	10	3.5	3.5	15	1.342	3.48251	6.936e-31	Lenient	S2G
EFO_0005213_GCST90000654	EFO_0005213_GCST90000654	Test	Quantitative(Q)	th	10	1	4	409	149.914	1.44797	2.177e-110	Lenient	S2G
EFO_0005213_GCST90000654	EFO_0005213_GCST90000654	Test	Quantitative(Q)	th	10	1.5	4	364	121.226	1.58624	6.672e-118	Lenient	S2G
EFO_0005213_GCST90000654	EFO_0005213_GCST90000654	Test	Quantitative(Q)	th	10	2	4	213	59.847	1.8315	3.485e-94	Lenient	S2G
EFO_0005213_GCST90000654	EFO_0005213_GCST90000654	Test	Quantitative(Q)	th	10	2.5	4	92	19.852	2.21235	1.316e-60	Lenient	S2G
EFO_0005213_GCST90000654	EFO_0005213_GCST90000654	Test	Quantitative(Q)	th	10	3	4	39	5.355	2.86452	2.242e-46	Lenient	S2G
EFO_0005213_GCST90000654	EFO_0005213_GCST90000654	Test	Quantitative(Q)	th	10	3.5	4	15	1.415	3.40609	5.191e-30	Lenient	S2G
EFO_0005213_GCST90000654	EFO_0005213_GCST90000654	Test	Quantitative(Q)	th	10	4	4	6	0.331	4.18006	2.174e-24	Lenient	S2G
EFO_0004343_GCST90103754	EFO_0004343_GCST90103754	Test	Quantitative(Q)	bin	5	1	3	234	193.981	0.270593	0.0009326	Lenient	S2G
EFO_0004343_GCST90103754	EFO_0004343_GCST90103754	Test	Quantitative(Q)	bin	10	1	3	312	200.523	0.637778	8.792e-18	Lenient	S2G
EFO_0004343_GCST90103754	EFO_0004343_GCST90103754	Test	Quantitative(Q)	bin	20	1	3	281	184.64	0.605855	6.473e-15	Lenient	S2G
EFO_0004343_GCST90103754	EFO_0004343_GCST90103754	Test	Quantitative(Q)	bin	40	1	3	272	192.01	0.502425	3.195e-10	Lenient	S2G
EFO_0004343_GCST90103754	EFO_0004343_GCST90103754	Test	Quantitative(Q)	bin	80	1	3	196	164.601	0.251881	0.004627	Lenient	S2G
EFO_0004343_GCST90103754	EFO_0004343_GCST90103754	Test	Quantitative(Q)	bin	160	1	3	189	159.36	0.246097	0.01044	Lenient	S2G
EFO_0004343_GCST90103754	EFO_0004343_GCST90103754	Test	Quantitative(Q)	th	10	1	1	490	371.357	0.399975	2.887e-13	Lenient	S2G
EFO_0004343_GCST90103754	EFO_0004343_GCST90103754	Test	Quantitative(Q)	th	10	1	1.5	470	344.241	0.449242	3.71e-14	Lenient	S2G
EFO_0004343_GCST90103754	EFO_0004343_GCST90103754	Test	Quantitative(Q)	th	10	1.5	1.5	197	145.916	0.433058	3.399e-06	Lenient	S2G
EFO_0004343_GCST90103754	EFO_0004343_GCST90103754	Test	Quantitative(Q)	th	10	1	2	415	297.59	0.479785	4.741e-14	Lenient	S2G
EFO_0004343_GCST90103754	EFO_0004343_GCST90103754	Test	Quantitative(Q)	th	10	1.5	2	197	146.125	0.430993	7.733e-06	Lenient	S2G
EFO_0004343_GCST90103754	EFO_0004343_GCST90103754	Test	Quantitative(Q)	th	10	2	2	85	56.342	0.593252	8.224e-05	Lenient	S2G
EFO_0004343_GCST90103754	EFO_0004343_GCST90103754	Test	Quantitative(Q)	th	10	1	2.5	366	249.606	0.552191	5.332e-18	Lenient	S2G
EFO_0004343_GCST90103754	EFO_0004343_GCST90103754	Test	Quantitative(Q)	th	10	1.5	2.5	196	144.651	0.438277	2.271e-06	Lenient	S2G
EFO_0004343_GCST90103754	EFO_0004343_GCST90103754	Test	Quantitative(Q)	th	10	2	2.5	85	56.003	0.601959	2.856e-05	Lenient	S2G
EFO_0004343_GCST90103754	EFO_0004343_GCST90103754	Test	Quantitative(Q)	th	10	2.5	2.5	36	21.294	0.75755	0.0004017	Lenient	S2G
EFO_0004343_GCST90103754	EFO_0004343_GCST90103754	Test	Quantitative(Q)	th	10	1	3	310	205.253	0.594865	8.602e-15	Lenient	S2G
EFO_0004343_GCST90103754	EFO_0004343_GCST90103754	Test	Quantitative(Q)	th	10	1.5	3	182	135.117	0.429729	5.311e-06	Lenient	S2G
EFO_0004343_GCST90103754	EFO_0004343_GCST90103754	Test	Quantitative(Q)	th	10	2	3	85	56.652	0.585336	4.453e-05	Lenient	S2G
EFO_0004343_GCST90103754	EFO_0004343_GCST90103754	Test	Quantitative(Q)	th	10	2.5	3	36	21.442	0.747557	0.0009878	Lenient	S2G
EFO_0004343_GCST90103754	EFO_0004343_GCST90103754	Test	Quantitative(Q)	th	10	3	3	8	5.987	0.418167	0.4034	Lenient	S2G
EFO_0004343_GCST90103754	EFO_0004343_GCST90103754	Test	Quantitative(Q)	th	10	1	3.5	210	167.256	0.328331	0.0003141	Lenient	S2G
EFO_0004343_GCST90103754	EFO_0004343_GCST90103754	Test	Quantitative(Q)	th	10	1.5	3.5	161	122.377	0.395728	0.0001531	Lenient	S2G
EFO_0004343_GCST90103754	EFO_0004343_GCST90103754	Test	Quantitative(Q)	th	10	2	3.5	85	56.157	0.597997	6.14e-05	Lenient	S2G
EFO_0004343_GCST90103754	EFO_0004343_GCST90103754	Test	Quantitative(Q)	th	10	2.5	3.5	36	21.262	0.75972	0.0007632	Lenient	S2G
EFO_0004343_GCST90103754	EFO_0004343_GCST90103754	Test	Quantitative(Q)	th	10	3	3.5	8	6.143	0.381057	0.4348	Lenient	S2G
EFO_0004343_GCST90103754	EFO_0004343_GCST90103754	Test	Quantitative(Q)	th	10	3.5	3.5	2	2.21	-0.144046	0.889	Lenient	S2G
EFO_0004343_GCST90103754	EFO_0004343_GCST90103754	Test	Quantitative(Q)	th	10	1	4	184	137.054	0.424961	1.021e-05	Lenient	S2G
EFO_0004343_GCST90103754	EFO_0004343_GCST90103754	Test	Quantitative(Q)	th	10	1.5	4	147	107.44	0.452285	4.439e-05	Lenient	S2G
EFO_0004343_GCST90103754	EFO_0004343_GCST90103754	Test	Quantitative(Q)	th	10	2	4	85	56.388	0.592075	7.153e-05	Lenient	S2G
EFO_0004343_GCST90103754	EFO_0004343_GCST90103754	Test	Quantitative(Q)	th	10	2.5	4	36	21.495	0.743996	0.001257	Lenient	S2G
EFO_0004343_GCST90103754	EFO_0004343_GCST90103754	Test	Quantitative(Q)	th	10	3	4	8	6.021	0.409997	0.4159	Lenient	S2G
EFO_0004343_GCST90103754	EFO_0004343_GCST90103754	Test	Quantitative(Q)	th	10	3.5	4	2	2.185	-0.127633	0.9013	Lenient	S2G
EFO_0004343_GCST90103754	EFO_0004343_GCST90103754	Test	Quantitative(Q)	th	10	4	4	1	0.694	0.526992	0.7196	Lenient	S2G
EFO_0004237_GCST90018627	EFO_0004237_GCST90018627	Test	Quantitative(Q)	bin	5	1	3	240	121.96	0.976626	4.235e-30	Lenient	S2G
EFO_0004237_GCST90018627	EFO_0004237_GCST90018627	Test	Quantitative(Q)	bin	10	1	3	245	133.428	0.87672	1.024e-25	Lenient	S2G
EFO_0004237_GCST90018627	EFO_0004237_GCST90018627	Test	Quantitative(Q)	bin	20	1	3	255	116.985	1.12417	1.73e-45	Lenient	S2G
EFO_0004237_GCST90018627	EFO_0004237_GCST90018627	Test	Quantitative(Q)	bin	40	1	3	181	113.381	0.674811	2.091e-12	Lenient	S2G
EFO_0004237_GCST90018627	EFO_0004237_GCST90018627	Test	Quantitative(Q)	bin	80	1	3	147	96.774	0.603125	3.504e-08	Lenient	S2G
EFO_0004237_GCST90018627	EFO_0004237_GCST90018627	Test	Quantitative(Q)	bin	160	1	3	170	93.173	0.867551	3.067e-18	Lenient	S2G
EFO_0004237_GCST90018627	EFO_0004237_GCST90018627	Test	Quantitative(Q)	th	10	1	1	602	299.152	1.00888	1.825e-92	Lenient	S2G
EFO_0004237_GCST90018627	EFO_0004237_GCST90018627	Test	Quantitative(Q)	th	10	1	1.5	553	273.379	1.01638	3.142e-81	Lenient	S2G
EFO_0004237_GCST90018627	EFO_0004237_GCST90018627	Test	Quantitative(Q)	th	10	1.5	1.5	230	103.238	1.15566	1.142e-39	Lenient	S2G
EFO_0004237_GCST90018627	EFO_0004237_GCST90018627	Test	Quantitative(Q)	th	10	1	2	474	224.144	1.08046	3.915e-78	Lenient	S2G
EFO_0004237_GCST90018627	EFO_0004237_GCST90018627	Test	Quantitative(Q)	th	10	1.5	2	230	102.663	1.16372	1.14e-43	Lenient	S2G
EFO_0004237_GCST90018627	EFO_0004237_GCST90018627	Test	Quantitative(Q)	th	10	2	2	60	29.056	1.04613	3.536e-09	Lenient	S2G
EFO_0004237_GCST90018627	EFO_0004237_GCST90018627	Test	Quantitative(Q)	th	10	1	2.5	362	175.374	1.04555	1.647e-51	Lenient	S2G
EFO_0004237_GCST90018627	EFO_0004237_GCST90018627	Test	Quantitative(Q)	th	10	1.5	2.5	228	100.569	1.18085	6.206e-42	Lenient	S2G
EFO_0004237_GCST90018627	EFO_0004237_GCST90018627	Test	Quantitative(Q)	th	10	2	2.5	60	29.243	1.03687	5.417e-09	Lenient	S2G
EFO_0004237_GCST90018627	EFO_0004237_GCST90018627	Test	Quantitative(Q)	th	10	2.5	2.5	10	8.019	0.318506	0.4732	Lenient	S2G
EFO_0004237_GCST90018627	EFO_0004237_GCST90018627	Test	Quantitative(Q)	th	10	1	3	286	135.038	1.08265	8.348e-45	Lenient	S2G
EFO_0004237_GCST90018627	EFO_0004237_GCST90018627	Test	Quantitative(Q)	th	10	1.5	3	215	90.079	1.25507	7.921e-44	Lenient	S2G
EFO_0004237_GCST90018627	EFO_0004237_GCST90018627	Test	Quantitative(Q)	th	10	2	3	60	29.185	1.03974	2.142e-09	Lenient	S2G
EFO_0004237_GCST90018627	EFO_0004237_GCST90018627	Test	Quantitative(Q)	th	10	2.5	3	10	7.972	0.326986	0.4578	Lenient	S2G
EFO_0004237_GCST90018627	EFO_0004237_GCST90018627	Test	Quantitative(Q)	th	10	3	3	1	2.414	-1.27143	0.3642	Lenient	S2G
EFO_0004237_GCST90018627	EFO_0004237_GCST90018627	Test	Quantitative(Q)	th	10	1	3.5	214	104.217	1.03802	5.574e-32	Lenient	S2G
EFO_0004237_GCST90018627	EFO_0004237_GCST90018627	Test	Quantitative(Q)	th	10	1.5	3.5	180	76.487	1.23471	1.263e-36	Lenient	S2G
EFO_0004237_GCST90018627	EFO_0004237_GCST90018627	Test	Quantitative(Q)	th	10	2	3.5	60	29.12	1.04295	4.792e-09	Lenient	S2G
EFO_0004237_GCST90018627	EFO_0004237_GCST90018627	Test	Quantitative(Q)	th	10	2.5	3.5	10	8.218	0.283141	0.5126	Lenient	S2G
EFO_0004237_GCST90018627	EFO_0004237_GCST90018627	Test	Quantitative(Q)	th	10	3	3.5	1	2.461	-1.29924	0.3549	Lenient	S2G
EFO_0004237_GCST90018627	EFO_0004237_GCST90018627	Test	Quantitative(Q)	th	10	3.5	3.5	1	0.739	0.436354	0.7648	Lenient	S2G
EFO_0004237_GCST90018627	EFO_0004237_GCST90018627	Test	Quantitative(Q)	th	10	1	4	160	79.825	1.00316	2.587e-22	Lenient	S2G
EFO_0004237_GCST90018627	EFO_0004237_GCST90018627	Test	Quantitative(Q)	th	10	1.5	4	139	62.751	1.14737	2.48e-25	Lenient	S2G
EFO_0004237_GCST90018627	EFO_0004237_GCST90018627	Test	Quantitative(Q)	th	10	2	4	60	29.398	1.02924	4.606e-09	Lenient	S2G
EFO_0004237_GCST90018627	EFO_0004237_GCST90018627	Test	Quantitative(Q)	th	10	2.5	4	10	7.954	0.330248	0.4642	Lenient	S2G
EFO_0004237_GCST90018627	EFO_0004237_GCST90018627	Test	Quantitative(Q)	th	10	3	4	1	2.52	-1.33342	0.3203	Lenient	S2G
EFO_0004237_GCST90018627	EFO_0004237_GCST90018627	Test	Quantitative(Q)	th	10	3.5	4	1	0.718	0.477944	0.7394	Lenient	S2G
EFO_0004237_GCST90018627	EFO_0004237_GCST90018627	Test	Quantitative(Q)	th	10	4	4	0	0.214	-inf	0.6542	Lenient	S2G
EFO_0006525_GCST007459	EFO_0006525_GCST007459	Test	Quantitative(Q)	bin	5	1	3	390	175.707	1.1503	1.611e-70	Lenient	S2G
EFO_0006525_GCST007459	EFO_0006525_GCST007459	Test	Quantitative(Q)	bin	10	1	3	383	178.06	1.10498	1.109e-65	Lenient	S2G
EFO_0006525_GCST007459	EFO_0006525_GCST007459	Test	Quantitative(Q)	bin	20	1	3	359	167.532	1.09955	3.16e-63	Lenient	S2G
EFO_0006525_GCST007459	EFO_0006525_GCST007459	Test	Quantitative(Q)	bin	40	1	3	361	164.52	1.13374	1.362e-63	Lenient	S2G
EFO_0006525_GCST007459	EFO_0006525_GCST007459	Test	Quantitative(Q)	bin	80	1	3	345	149.389	1.20752	1.436e-62	Lenient	S2G
EFO_0006525_GCST007459	EFO_0006525_GCST007459	Test	Quantitative(Q)	bin	160	1	3	364	158.185	1.20233	9.652e-70	Lenient	S2G
EFO_0006525_GCST007459	EFO_0006525_GCST007459	Test	Quantitative(Q)	th	10	1	1	721	366.098	0.977769	2.214e-97	Lenient	S2G
EFO_0006525_GCST007459	EFO_0006525_GCST007459	Test	Quantitative(Q)	th	10	1	1.5	685	339.295	1.01356	2.528e-98	Lenient	S2G
EFO_0006525_GCST007459	EFO_0006525_GCST007459	Test	Quantitative(Q)	th	10	1.5	1.5	329	140.854	1.22389	2.371e-68	Lenient	S2G
EFO_0006525_GCST007459	EFO_0006525_GCST007459	Test	Quantitative(Q)	th	10	1	2	606	290.843	1.05908	9.171e-102	Lenient	S2G
EFO_0006525_GCST007459	EFO_0006525_GCST007459	Test	Quantitative(Q)	th	10	1.5	2	329	140.793	1.22451	2.448e-68	Lenient	S2G
EFO_0006525_GCST007459	EFO_0006525_GCST007459	Test	Quantitative(Q)	th	10	2	2	122	50.773	1.26475	4.194e-25	Lenient	S2G
EFO_0006525_GCST007459	EFO_0006525_GCST007459	Test	Quantitative(Q)	th	10	1	2.5	507	237.835	1.09202	6.231e-81	Lenient	S2G
EFO_0006525_GCST007459	EFO_0006525_GCST007459	Test	Quantitative(Q)	th	10	1.5	2.5	327	139.514	1.22888	1.084e-69	Lenient	S2G
EFO_0006525_GCST007459	EFO_0006525_GCST007459	Test	Quantitative(Q)	th	10	2	2.5	122	50.8	1.26398	2.739e-27	Lenient	S2G
EFO_0006525_GCST007459	EFO_0006525_GCST007459	Test	Quantitative(Q)	th	10	2.5	2.5	29	13.431	1.11049	1.193e-05	Lenient	S2G
EFO_0006525_GCST007459	EFO_0006525_GCST007459	Test	Quantitative(Q)	th	10	1	3	412	189.105	1.12346	9.02e-75	Lenient	S2G
EFO_0006525_GCST007459	EFO_0006525_GCST007459	Test	Quantitative(Q)	th	10	1.5	3	300	128.581	1.22229	2.963e-57	Lenient	S2G
EFO_0006525_GCST007459	EFO_0006525_GCST007459	Test	Quantitative(Q)	th	10	2	3	122	50.666	1.26779	7.106e-27	Lenient	S2G
EFO_0006525_GCST007459	EFO_0006525_GCST007459	Test	Quantitative(Q)	th	10	2.5	3	29	13.391	1.11479	1.213e-05	Lenient	S2G
EFO_0006525_GCST007459	EFO_0006525_GCST007459	Test	Quantitative(Q)	th	10	3	3	7	3.346	1.06492	0.04179	Lenient	S2G
EFO_0006525_GCST007459	EFO_0006525_GCST007459	Test	Quantitative(Q)	th	10	1	3.5	337	148.504	1.18225	8.857e-66	Lenient	S2G
EFO_0006525_GCST007459	EFO_0006525_GCST007459	Test	Quantitative(Q)	th	10	1.5	3.5	271	113.866	1.25096	6.87e-56	Lenient	S2G
EFO_0006525_GCST007459	EFO_0006525_GCST007459	Test	Quantitative(Q)	th	10	2	3.5	122	50.951	1.2597	1.732e-27	Lenient	S2G
EFO_0006525_GCST007459	EFO_0006525_GCST007459	Test	Quantitative(Q)	th	10	2.5	3.5	29	13.516	1.10138	2.8e-05	Lenient	S2G
EFO_0006525_GCST007459	EFO_0006525_GCST007459	Test	Quantitative(Q)	th	10	3	3.5	7	3.291	1.08883	0.03641	Lenient	S2G
EFO_0006525_GCST007459	EFO_0006525_GCST007459	Test	Quantitative(Q)	th	10	3.5	3.5	2	1.024	0.965784	0.3337	Lenient	S2G
EFO_0006525_GCST007459	EFO_0006525_GCST007459	Test	Quantitative(Q)	th	10	1	4	279	117.617	1.24617	1.631e-59	Lenient	S2G
EFO_0006525_GCST007459	EFO_0006525_GCST007459	Test	Quantitative(Q)	th	10	1.5	4	242	96.954	1.31963	1.883e-62	Lenient	S2G
EFO_0006525_GCST007459	EFO_0006525_GCST007459	Test	Quantitative(Q)	th	10	2	4	122	50.605	1.26953	1.038e-24	Lenient	S2G
EFO_0006525_GCST007459	EFO_0006525_GCST007459	Test	Quantitative(Q)	th	10	2.5	4	29	13.262	1.12875	8.18e-06	Lenient	S2G
EFO_0006525_GCST007459	EFO_0006525_GCST007459	Test	Quantitative(Q)	th	10	3	4	7	3.339	1.06794	0.04324	Lenient	S2G
EFO_0006525_GCST007459	EFO_0006525_GCST007459	Test	Quantitative(Q)	th	10	3.5	4	2	1	1	0.3168	Lenient	S2G
EFO_0006525_GCST007459	EFO_0006525_GCST007459	Test	Quantitative(Q)	th	10	4	4	0	0.406	-inf	0.5392	Lenient	S2G
EFO_0006501_GCST010538	EFO_0006501_GCST010538	Test	Quantitative(Q)	bin	5	1	3	206	202.222	0.0267044	0.766	Lenient	S2G
EFO_0006501_GCST010538	EFO_0006501_GCST010538	Test	Quantitative(Q)	bin	10	1	3	234	204.433	0.19488	0.01829	Lenient	S2G
EFO_0006501_GCST010538	EFO_0006501_GCST010538	Test	Quantitative(Q)	bin	20	1	3	210	174.301	0.268808	0.002376	Lenient	S2G
EFO_0006501_GCST010538	EFO_0006501_GCST010538	Test	Quantitative(Q)	bin	40	1	3	155	151.133	0.0364495	0.7314	Lenient	S2G
EFO_0006501_GCST010538	EFO_0006501_GCST010538	Test	Quantitative(Q)	bin	80	1	3	138	137.888	0.00117136	0.9914	Lenient	S2G
EFO_0006501_GCST010538	EFO_0006501_GCST010538	Test	Quantitative(Q)	bin	160	1	3	177	139.808	0.340302	0.0006901	Lenient	S2G
EFO_0006501_GCST010538	EFO_0006501_GCST010538	Test	Quantitative(Q)	th	10	1	1	526	430.535	0.288932	7.419e-08	Lenient	S2G
EFO_0006501_GCST010538	EFO_0006501_GCST010538	Test	Quantitative(Q)	th	10	1	1.5	477	388.555	0.29587	1.06e-07	Lenient	S2G
EFO_0006501_GCST010538	EFO_0006501_GCST010538	Test	Quantitative(Q)	th	10	1.5	1.5	150	139.947	0.100082	0.3534	Lenient	S2G
EFO_0006501_GCST010538	EFO_0006501_GCST010538	Test	Quantitative(Q)	th	10	1	2	378	317.826	0.250149	0.0001119	Lenient	S2G
EFO_0006501_GCST010538	EFO_0006501_GCST010538	Test	Quantitative(Q)	th	10	1.5	2	150	140.274	0.0967149	0.3619	Lenient	S2G
EFO_0006501_GCST010538	EFO_0006501_GCST010538	Test	Quantitative(Q)	th	10	2	2	34	42.488	-0.321521	0.1816	Lenient	S2G
EFO_0006501_GCST010538	EFO_0006501_GCST010538	Test	Quantitative(Q)	th	10	1	2.5	280	249.866	0.164272	0.02947	Lenient	S2G
EFO_0006501_GCST010538	EFO_0006501_GCST010538	Test	Quantitative(Q)	th	10	1.5	2.5	146	138.582	0.0752285	0.4808	Lenient	S2G
EFO_0006501_GCST010538	EFO_0006501_GCST010538	Test	Quantitative(Q)	th	10	2	2.5	34	42.625	-0.326165	0.1471	Lenient	S2G
EFO_0006501_GCST010538	EFO_0006501_GCST010538	Test	Quantitative(Q)	th	10	2.5	2.5	13	14.373	-0.14485	0.7148	Lenient	S2G
EFO_0006501_GCST010538	EFO_0006501_GCST010538	Test	Quantitative(Q)	th	10	1	3	217	198.453	0.128898	0.14	Lenient	S2G
EFO_0006501_GCST010538	EFO_0006501_GCST010538	Test	Quantitative(Q)	th	10	1.5	3	133	125.831	0.0799389	0.479	Lenient	S2G
EFO_0006501_GCST010538	EFO_0006501_GCST010538	Test	Quantitative(Q)	th	10	2	3	34	42.536	-0.32315	0.1672	Lenient	S2G
EFO_0006501_GCST010538	EFO_0006501_GCST010538	Test	Quantitative(Q)	th	10	2.5	3	13	14.087	-0.115853	0.7739	Lenient	S2G
EFO_0006501_GCST010538	EFO_0006501_GCST010538	Test	Quantitative(Q)	th	10	3	3	7	5.4	0.374396	0.4876	Lenient	S2G
EFO_0006501_GCST010538	EFO_0006501_GCST010538	Test	Quantitative(Q)	th	10	1	3.5	168	157.167	0.0961629	0.3486	Lenient	S2G
EFO_0006501_GCST010538	EFO_0006501_GCST010538	Test	Quantitative(Q)	th	10	1.5	3.5	118	109.369	0.109583	0.363	Lenient	S2G
EFO_0006501_GCST010538	EFO_0006501_GCST010538	Test	Quantitative(Q)	th	10	2	3.5	34	42.635	-0.326504	0.1544	Lenient	S2G
EFO_0006501_GCST010538	EFO_0006501_GCST010538	Test	Quantitative(Q)	th	10	2.5	3.5	13	14.338	-0.141332	0.7226	Lenient	S2G
EFO_0006501_GCST010538	EFO_0006501_GCST010538	Test	Quantitative(Q)	th	10	3	3.5	7	5.255	0.413664	0.4323	Lenient	S2G
EFO_0006501_GCST010538	EFO_0006501_GCST010538	Test	Quantitative(Q)	th	10	3.5	3.5	0	0.97	-inf	0.3274	Lenient	S2G
EFO_0006501_GCST010538	EFO_0006501_GCST010538	Test	Quantitative(Q)	th	10	1	4	128	123.619	0.0502433	0.6612	Lenient	S2G
EFO_0006501_GCST010538	EFO_0006501_GCST010538	Test	Quantitative(Q)	th	10	1.5	4	87	92.3	-0.0853152	0.5462	Lenient	S2G
EFO_0006501_GCST010538	EFO_0006501_GCST010538	Test	Quantitative(Q)	th	10	2	4	34	42.669	-0.327654	0.1574	Lenient	S2G
EFO_0006501_GCST010538	EFO_0006501_GCST010538	Test	Quantitative(Q)	th	10	2.5	4	13	14.24	-0.131438	0.7367	Lenient	S2G
EFO_0006501_GCST010538	EFO_0006501_GCST010538	Test	Quantitative(Q)	th	10	3	4	7	5.478	0.353706	0.5196	Lenient	S2G
EFO_0006501_GCST010538	EFO_0006501_GCST010538	Test	Quantitative(Q)	th	10	3.5	4	0	1.005	-inf	0.3122	Lenient	S2G
EFO_0006501_GCST010538	EFO_0006501_GCST010538	Test	Quantitative(Q)	th	10	4	4	0	0.363	-inf	0.5447	Lenient	S2G
EFO_0000731_GCST90018714	EFO_0000731_GCST90018714	Test	Quantitative(Q)	bin	5	1	3	444	218.396	1.02361	3.199e-60	Lenient	S2G
EFO_0000731_GCST90018714	EFO_0000731_GCST90018714	Test	Quantitative(Q)	bin	10	1	3	454	227.195	0.998761	5.283e-65	Lenient	S2G
EFO_0000731_GCST90018714	EFO_0000731_GCST90018714	Test	Quantitative(Q)	bin	20	1	3	444	204.276	1.12004	6.278e-81	Lenient	S2G
EFO_0000731_GCST90018714	EFO_0000731_GCST90018714	Test	Quantitative(Q)	bin	40	1	3	450	195.466	1.20301	5.713e-95	Lenient	S2G
EFO_0000731_GCST90018714	EFO_0000731_GCST90018714	Test	Quantitative(Q)	bin	80	1	3	426	189.552	1.16826	9.813e-73	Lenient	S2G
EFO_0000731_GCST90018714	EFO_0000731_GCST90018714	Test	Quantitative(Q)	bin	160	1	3	421	181.981	1.21003	3.27e-84	Lenient	S2G
EFO_0000731_GCST90018714	EFO_0000731_GCST90018714	Test	Quantitative(Q)	th	10	1	1	781	423.825	0.881854	1.564e-94	Lenient	S2G
EFO_0000731_GCST90018714	EFO_0000731_GCST90018714	Test	Quantitative(Q)	th	10	1	1.5	738	401.322	0.878861	1.592e-87	Lenient	S2G
EFO_0000731_GCST90018714	EFO_0000731_GCST90018714	Test	Quantitative(Q)	th	10	1.5	1.5	354	179.527	0.979549	7.143e-48	Lenient	S2G
EFO_0000731_GCST90018714	EFO_0000731_GCST90018714	Test	Quantitative(Q)	th	10	1	2	656	348.212	0.91373	1.058e-82	Lenient	S2G
EFO_0000731_GCST90018714	EFO_0000731_GCST90018714	Test	Quantitative(Q)	th	10	1.5	2	354	179.712	0.978063	1.535e-48	Lenient	S2G
EFO_0000731_GCST90018714	EFO_0000731_GCST90018714	Test	Quantitative(Q)	th	10	2	2	104	59.453	0.806762	1.127e-09	Lenient	S2G
EFO_0000731_GCST90018714	EFO_0000731_GCST90018714	Test	Quantitative(Q)	th	10	1	2.5	549	285.997	0.940806	1.748e-70	Lenient	S2G
EFO_0000731_GCST90018714	EFO_0000731_GCST90018714	Test	Quantitative(Q)	th	10	1.5	2.5	350	177.774	0.977311	9.586e-52	Lenient	S2G
EFO_0000731_GCST90018714	EFO_0000731_GCST90018714	Test	Quantitative(Q)	th	10	2	2.5	104	59.523	0.805064	8.488e-10	Lenient	S2G
EFO_0000731_GCST90018714	EFO_0000731_GCST90018714	Test	Quantitative(Q)	th	10	2.5	2.5	29	15.714	0.884002	0.0006817	Lenient	S2G
EFO_0000731_GCST90018714	EFO_0000731_GCST90018714	Test	Quantitative(Q)	th	10	1	3	446	228.02	0.967883	3.236e-58	Lenient	S2G
EFO_0000731_GCST90018714	EFO_0000731_GCST90018714	Test	Quantitative(Q)	th	10	1.5	3	320	163.498	0.968799	3.199e-41	Lenient	S2G
EFO_0000731_GCST90018714	EFO_0000731_GCST90018714	Test	Quantitative(Q)	th	10	2	3	104	59.219	0.812451	3.351e-10	Lenient	S2G
EFO_0000731_GCST90018714	EFO_0000731_GCST90018714	Test	Quantitative(Q)	th	10	2.5	3	29	15.892	0.867752	0.0007785	Lenient	S2G
EFO_0000731_GCST90018714	EFO_0000731_GCST90018714	Test	Quantitative(Q)	th	10	3	3	10	3.123	1.679	0.0001312	Lenient	S2G
EFO_0000731_GCST90018714	EFO_0000731_GCST90018714	Test	Quantitative(Q)	th	10	1	3.5	354	179.705	0.978119	9.487e-47	Lenient	S2G
EFO_0000731_GCST90018714	EFO_0000731_GCST90018714	Test	Quantitative(Q)	th	10	1.5	3.5	274	142.214	0.946112	5.257e-34	Lenient	S2G
EFO_0000731_GCST90018714	EFO_0000731_GCST90018714	Test	Quantitative(Q)	th	10	2	3.5	104	59.352	0.809215	5.501e-10	Lenient	S2G
EFO_0000731_GCST90018714	EFO_0000731_GCST90018714	Test	Quantitative(Q)	th	10	2.5	3.5	29	15.745	0.881159	0.0008189	Lenient	S2G
EFO_0000731_GCST90018714	EFO_0000731_GCST90018714	Test	Quantitative(Q)	th	10	3	3.5	10	3.124	1.67853	6.044e-05	Lenient	S2G
EFO_0000731_GCST90018714	EFO_0000731_GCST90018714	Test	Quantitative(Q)	th	10	3.5	3.5	6	0.768	2.96578	3.153e-09	Lenient	S2G
EFO_0000731_GCST90018714	EFO_0000731_GCST90018714	Test	Quantitative(Q)	th	10	1	4	273	139.985	0.963629	1.653e-34	Lenient	S2G
EFO_0000731_GCST90018714	EFO_0000731_GCST90018714	Test	Quantitative(Q)	th	10	1.5	4	228	119.255	0.934984	7.693e-27	Lenient	S2G
EFO_0000731_GCST90018714	EFO_0000731_GCST90018714	Test	Quantitative(Q)	th	10	2	4	104	59.59	0.803441	5.189e-09	Lenient	S2G
EFO_0000731_GCST90018714	EFO_0000731_GCST90018714	Test	Quantitative(Q)	th	10	2.5	4	29	15.557	0.898489	0.0004252	Lenient	S2G
EFO_0000731_GCST90018714	EFO_0000731_GCST90018714	Test	Quantitative(Q)	th	10	3	4	10	3.114	1.68316	8.837e-05	Lenient	S2G
EFO_0000731_GCST90018714	EFO_0000731_GCST90018714	Test	Quantitative(Q)	th	10	3.5	4	6	0.724	3.0509	7.719e-10	Lenient	S2G
EFO_0000731_GCST90018714	EFO_0000731_GCST90018714	Test	Quantitative(Q)	th	10	4	4	0	0.024	-inf	0.8754	Lenient	S2G
EFO_0007117_GCST90100573	EFO_0007117_GCST90100573	Test	Quantitative(Q)	bin	5	1	3	195	187.566	0.0560758	0.548	Lenient	S2G
EFO_0007117_GCST90100573	EFO_0007117_GCST90100573	Test	Quantitative(Q)	bin	10	1	3	203	189.806	0.0969541	0.296	Lenient	S2G
EFO_0007117_GCST90100573	EFO_0007117_GCST90100573	Test	Quantitative(Q)	bin	20	1	3	201	194.591	0.0467505	0.6071	Lenient	S2G
EFO_0007117_GCST90100573	EFO_0007117_GCST90100573	Test	Quantitative(Q)	bin	40	1	3	207	190.697	0.118349	0.1885	Lenient	S2G
EFO_0007117_GCST90100573	EFO_0007117_GCST90100573	Test	Quantitative(Q)	bin	80	1	3	193	182.858	0.0778771	0.419	Lenient	S2G
EFO_0007117_GCST90100573	EFO_0007117_GCST90100573	Test	Quantitative(Q)	bin	160	1	3	207	177.389	0.222714	0.01547	Lenient	S2G
EFO_0007117_GCST90100573	EFO_0007117_GCST90100573	Test	Quantitative(Q)	th	10	1	1	332	330.495	0.0065548	0.9242	Lenient	S2G
EFO_0007117_GCST90100573	EFO_0007117_GCST90100573	Test	Quantitative(Q)	th	10	1	1.5	320	310.523	0.0433718	0.5564	Lenient	S2G
EFO_0007117_GCST90100573	EFO_0007117_GCST90100573	Test	Quantitative(Q)	th	10	1.5	1.5	154	141.561	0.121506	0.253	Lenient	S2G
EFO_0007117_GCST90100573	EFO_0007117_GCST90100573	Test	Quantitative(Q)	th	10	1	2	288	271.129	0.0870894	0.2591	Lenient	S2G
EFO_0007117_GCST90100573	EFO_0007117_GCST90100573	Test	Quantitative(Q)	th	10	1.5	2	154	141.17	0.125497	0.2444	Lenient	S2G
EFO_0007117_GCST90100573	EFO_0007117_GCST90100573	Test	Quantitative(Q)	th	10	2	2	50	49.638	0.0104831	0.9577	Lenient	S2G
EFO_0007117_GCST90100573	EFO_0007117_GCST90100573	Test	Quantitative(Q)	th	10	1	2.5	245	227.781	0.105134	0.1947	Lenient	S2G
EFO_0007117_GCST90100573	EFO_0007117_GCST90100573	Test	Quantitative(Q)	th	10	1.5	2.5	152	140.585	0.112629	0.2725	Lenient	S2G
EFO_0007117_GCST90100573	EFO_0007117_GCST90100573	Test	Quantitative(Q)	th	10	2	2.5	50	50.008	-0.000230813	0.999	Lenient	S2G
EFO_0007117_GCST90100573	EFO_0007117_GCST90100573	Test	Quantitative(Q)	th	10	2.5	2.5	17	16.831	0.0144139	0.9674	Lenient	S2G
EFO_0007117_GCST90100573	EFO_0007117_GCST90100573	Test	Quantitative(Q)	th	10	1	3	210	187.858	0.160747	0.07804	Lenient	S2G
EFO_0007117_GCST90100573	EFO_0007117_GCST90100573	Test	Quantitative(Q)	th	10	1.5	3	145	130.603	0.150865	0.1756	Lenient	S2G
EFO_0007117_GCST90100573	EFO_0007117_GCST90100573	Test	Quantitative(Q)	th	10	2	3	50	49.755	0.00708658	0.9693	Lenient	S2G
EFO_0007117_GCST90100573	EFO_0007117_GCST90100573	Test	Quantitative(Q)	th	10	2.5	3	17	16.668	0.0284537	0.9346	Lenient	S2G
EFO_0007117_GCST90100573	EFO_0007117_GCST90100573	Test	Quantitative(Q)	th	10	3	3	8	6.018	0.410716	0.4126	Lenient	S2G
EFO_0007117_GCST90100573	EFO_0007117_GCST90100573	Test	Quantitative(Q)	th	10	1	3.5	172	152.65	0.172181	0.08906	Lenient	S2G
EFO_0007117_GCST90100573	EFO_0007117_GCST90100573	Test	Quantitative(Q)	th	10	1.5	3.5	127	116.174	0.128541	0.2826	Lenient	S2G
EFO_0007117_GCST90100573	EFO_0007117_GCST90100573	Test	Quantitative(Q)	th	10	2	3.5	50	50.155	-0.00446544	0.9817	Lenient	S2G
EFO_0007117_GCST90100573	EFO_0007117_GCST90100573	Test	Quantitative(Q)	th	10	2.5	3.5	17	16.83	0.0144996	0.9661	Lenient	S2G
EFO_0007117_GCST90100573	EFO_0007117_GCST90100573	Test	Quantitative(Q)	th	10	3	3.5	8	6.007	0.413355	0.3963	Lenient	S2G
EFO_0007117_GCST90100573	EFO_0007117_GCST90100573	Test	Quantitative(Q)	th	10	3.5	3.5	3	1.5	1	0.2078	Lenient	S2G
EFO_0007117_GCST90100573	EFO_0007117_GCST90100573	Test	Quantitative(Q)	th	10	1	4	137	123.82	0.145932	0.1986	Lenient	S2G
EFO_0007117_GCST90100573	EFO_0007117_GCST90100573	Test	Quantitative(Q)	th	10	1.5	4	105	100.637	0.0612285	0.6405	Lenient	S2G
EFO_0007117_GCST90100573	EFO_0007117_GCST90100573	Test	Quantitative(Q)	th	10	2	4	50	49.733	0.00772463	0.9683	Lenient	S2G
EFO_0007117_GCST90100573	EFO_0007117_GCST90100573	Test	Quantitative(Q)	th	10	2.5	4	17	16.798	0.0172453	0.9606	Lenient	S2G
EFO_0007117_GCST90100573	EFO_0007117_GCST90100573	Test	Quantitative(Q)	th	10	3	4	8	6.053	0.40235	0.4241	Lenient	S2G
EFO_0007117_GCST90100573	EFO_0007117_GCST90100573	Test	Quantitative(Q)	th	10	3.5	4	3	1.532	0.969546	0.2324	Lenient	S2G
EFO_0007117_GCST90100573	EFO_0007117_GCST90100573	Test	Quantitative(Q)	th	10	4	4	0	0.557	-inf	0.4256	Lenient	S2G
EFO_0004343_GCST008997	EFO_0004343_GCST008997	Test	Quantitative(Q)	bin	5	1	3	376	197.887	0.926056	1.228e-43	Lenient	S2G
EFO_0004343_GCST008997	EFO_0004343_GCST008997	Test	Quantitative(Q)	bin	10	1	3	409	200.198	1.03067	1.149e-62	Lenient	S2G
EFO_0004343_GCST008997	EFO_0004343_GCST008997	Test	Quantitative(Q)	bin	20	1	3	418	201.13	1.05537	3.127e-64	Lenient	S2G
EFO_0004343_GCST008997	EFO_0004343_GCST008997	Test	Quantitative(Q)	bin	40	1	3	394	179.693	1.13266	5.281e-72	Lenient	S2G
EFO_0004343_GCST008997	EFO_0004343_GCST008997	Test	Quantitative(Q)	bin	80	1	3	370	169.462	1.12656	2.14e-67	Lenient	S2G
EFO_0004343_GCST008997	EFO_0004343_GCST008997	Test	Quantitative(Q)	bin	160	1	3	374	164.016	1.1892	1.355e-68	Lenient	S2G
EFO_0004343_GCST008997	EFO_0004343_GCST008997	Test	Quantitative(Q)	th	10	1	1	684	371.798	0.879477	2.569e-88	Lenient	S2G
EFO_0004343_GCST008997	EFO_0004343_GCST008997	Test	Quantitative(Q)	th	10	1	1.5	643	343.029	0.906488	4.163e-79	Lenient	S2G
EFO_0004343_GCST008997	EFO_0004343_GCST008997	Test	Quantitative(Q)	th	10	1.5	1.5	307	141.783	1.11455	1.7e-51	Lenient	S2G
EFO_0004343_GCST008997	EFO_0004343_GCST008997	Test	Quantitative(Q)	th	10	1	2	573	294.777	0.958911	3.901e-81	Lenient	S2G
EFO_0004343_GCST008997	EFO_0004343_GCST008997	Test	Quantitative(Q)	th	10	1.5	2	307	142.482	1.10746	3.086e-57	Lenient	S2G
EFO_0004343_GCST008997	EFO_0004343_GCST008997	Test	Quantitative(Q)	th	10	2	2	132	54.529	1.27544	3.844e-31	Lenient	S2G
EFO_0004343_GCST008997	EFO_0004343_GCST008997	Test	Quantitative(Q)	th	10	1	2.5	504	244.691	1.04246	6.914e-77	Lenient	S2G
EFO_0004343_GCST008997	EFO_0004343_GCST008997	Test	Quantitative(Q)	th	10	1.5	2.5	307	140.379	1.12891	2.133e-58	Lenient	S2G
EFO_0004343_GCST008997	EFO_0004343_GCST008997	Test	Quantitative(Q)	th	10	2	2.5	132	54.541	1.27512	2.018e-28	Lenient	S2G
EFO_0004343_GCST008997	EFO_0004343_GCST008997	Test	Quantitative(Q)	th	10	2.5	2.5	60	19.868	1.59452	1.275e-20	Lenient	S2G
EFO_0004343_GCST008997	EFO_0004343_GCST008997	Test	Quantitative(Q)	th	10	1	3	404	201.307	1.00496	3.273e-54	Lenient	S2G
EFO_0004343_GCST008997	EFO_0004343_GCST008997	Test	Quantitative(Q)	th	10	1.5	3	284	131.367	1.11229	2.107e-44	Lenient	S2G
EFO_0004343_GCST008997	EFO_0004343_GCST008997	Test	Quantitative(Q)	th	10	2	3	132	54.165	1.28511	6.056e-30	Lenient	S2G
EFO_0004343_GCST008997	EFO_0004343_GCST008997	Test	Quantitative(Q)	th	10	2.5	3	60	19.704	1.60647	1.916e-20	Lenient	S2G
EFO_0004343_GCST008997	EFO_0004343_GCST008997	Test	Quantitative(Q)	th	10	3	3	19	6.91	1.45924	3.653e-06	Lenient	S2G
EFO_0004343_GCST008997	EFO_0004343_GCST008997	Test	Quantitative(Q)	th	10	1	3.5	334	164.115	1.02514	7.107e-48	Lenient	S2G
EFO_0004343_GCST008997	EFO_0004343_GCST008997	Test	Quantitative(Q)	th	10	1.5	3.5	260	117.814	1.142	6.216e-45	Lenient	S2G
EFO_0004343_GCST008997	EFO_0004343_GCST008997	Test	Quantitative(Q)	th	10	2	3.5	132	55.032	1.2622	8.06e-29	Lenient	S2G
EFO_0004343_GCST008997	EFO_0004343_GCST008997	Test	Quantitative(Q)	th	10	2.5	3.5	60	19.906	1.59176	1.529e-21	Lenient	S2G
EFO_0004343_GCST008997	EFO_0004343_GCST008997	Test	Quantitative(Q)	th	10	3	3.5	19	6.95	1.45091	4.113e-06	Lenient	S2G
EFO_0004343_GCST008997	EFO_0004343_GCST008997	Test	Quantitative(Q)	th	10	3.5	3.5	5	2.415	1.0499	0.08986	Lenient	S2G
EFO_0004343_GCST008997	EFO_0004343_GCST008997	Test	Quantitative(Q)	th	10	1	4	276	134.738	1.03451	4.93e-36	Lenient	S2G
EFO_0004343_GCST008997	EFO_0004343_GCST008997	Test	Quantitative(Q)	th	10	1.5	4	233	104.514	1.15663	4.687e-44	Lenient	S2G
EFO_0004343_GCST008997	EFO_0004343_GCST008997	Test	Quantitative(Q)	th	10	2	4	132	54.32	1.28098	4.42e-29	Lenient	S2G
EFO_0004343_GCST008997	EFO_0004343_GCST008997	Test	Quantitative(Q)	th	10	2.5	4	60	19.906	1.59176	9.248e-20	Lenient	S2G
EFO_0004343_GCST008997	EFO_0004343_GCST008997	Test	Quantitative(Q)	th	10	3	4	19	6.808	1.4807	1.81e-06	Lenient	S2G
EFO_0004343_GCST008997	EFO_0004343_GCST008997	Test	Quantitative(Q)	th	10	3.5	4	5	2.294	1.12406	0.06494	Lenient	S2G
EFO_0004343_GCST008997	EFO_0004343_GCST008997	Test	Quantitative(Q)	th	10	4	4	3	0.871	1.78422	0.01622	Lenient	S2G
EFO_0004887_GCST90093316	EFO_0004887_GCST90093316	Test	Quantitative(Q)	bin	5	1	3	585	278.648	1.06999	2.262e-96	Lenient	S2G
EFO_0004887_GCST90093316	EFO_0004887_GCST90093316	Test	Quantitative(Q)	bin	10	1	3	716	329.067	1.12158	8.427e-121	Lenient	S2G
EFO_0004887_GCST90093316	EFO_0004887_GCST90093316	Test	Quantitative(Q)	bin	20	1	3	514	284.931	0.851156	3.001e-54	Lenient	S2G
EFO_0004887_GCST90093316	EFO_0004887_GCST90093316	Test	Quantitative(Q)	bin	40	1	3	534	295.893	0.851764	2.67e-52	Lenient	S2G
EFO_0004887_GCST90093316	EFO_0004887_GCST90093316	Test	Quantitative(Q)	bin	80	1	3	494	285.339	0.791834	5.742e-47	Lenient	S2G
EFO_0004887_GCST90093316	EFO_0004887_GCST90093316	Test	Quantitative(Q)	bin	160	1	3	471	290.453	0.697422	2.754e-32	Lenient	S2G
EFO_0004887_GCST90093316	EFO_0004887_GCST90093316	Test	Quantitative(Q)	th	10	1	1	1342	653.235	1.03871	8.84e-255	Lenient	S2G
EFO_0004887_GCST90093316	EFO_0004887_GCST90093316	Test	Quantitative(Q)	th	10	1	1.5	1219	591.313	1.0437	1.202e-210	Lenient	S2G
EFO_0004887_GCST90093316	EFO_0004887_GCST90093316	Test	Quantitative(Q)	th	10	1.5	1.5	501	222.456	1.17129	1.56e-94	Lenient	S2G
EFO_0004887_GCST90093316	EFO_0004887_GCST90093316	Test	Quantitative(Q)	th	10	1	2	1048	494.752	1.08286	9.112e-192	Lenient	S2G
EFO_0004887_GCST90093316	EFO_0004887_GCST90093316	Test	Quantitative(Q)	th	10	1.5	2	501	222.335	1.17208	3.012e-98	Lenient	S2G
EFO_0004887_GCST90093316	EFO_0004887_GCST90093316	Test	Quantitative(Q)	th	10	2	2	190	81.575	1.2198	3.513e-37	Lenient	S2G
EFO_0004887_GCST90093316	EFO_0004887_GCST90093316	Test	Quantitative(Q)	th	10	1	2.5	861	404.612	1.08947	9.883e-160	Lenient	S2G
EFO_0004887_GCST90093316	EFO_0004887_GCST90093316	Test	Quantitative(Q)	th	10	1.5	2.5	497	220.162	1.17468	1.317e-92	Lenient	S2G
EFO_0004887_GCST90093316	EFO_0004887_GCST90093316	Test	Quantitative(Q)	th	10	2	2.5	190	82.144	1.20977	1.802e-37	Lenient	S2G
EFO_0004887_GCST90093316	EFO_0004887_GCST90093316	Test	Quantitative(Q)	th	10	2.5	2.5	68	29.489	1.20536	1.651e-13	Lenient	S2G
EFO_0004887_GCST90093316	EFO_0004887_GCST90093316	Test	Quantitative(Q)	th	10	1	3	714	324.813	1.13631	4.678e-136	Lenient	S2G
EFO_0004887_GCST90093316	EFO_0004887_GCST90093316	Test	Quantitative(Q)	th	10	1.5	3	462	204.252	1.17754	6.467e-98	Lenient	S2G
EFO_0004887_GCST90093316	EFO_0004887_GCST90093316	Test	Quantitative(Q)	th	10	2	3	190	81.323	1.22426	5.623e-38	Lenient	S2G
EFO_0004887_GCST90093316	EFO_0004887_GCST90093316	Test	Quantitative(Q)	th	10	2.5	3	68	29.769	1.19172	1.178e-12	Lenient	S2G
EFO_0004887_GCST90093316	EFO_0004887_GCST90093316	Test	Quantitative(Q)	th	10	3	3	17	9.218	0.883009	0.009632	Lenient	S2G
EFO_0004887_GCST90093316	EFO_0004887_GCST90093316	Test	Quantitative(Q)	th	10	1	3.5	573	258.227	1.1499	2.409e-108	Lenient	S2G
EFO_0004887_GCST90093316	EFO_0004887_GCST90093316	Test	Quantitative(Q)	th	10	1.5	3.5	414	182.724	1.17996	1.086e-76	Lenient	S2G
EFO_0004887_GCST90093316	EFO_0004887_GCST90093316	Test	Quantitative(Q)	th	10	2	3.5	190	82.39	1.20546	8.877e-38	Lenient	S2G
EFO_0004887_GCST90093316	EFO_0004887_GCST90093316	Test	Quantitative(Q)	th	10	2.5	3.5	68	30.031	1.17908	9.224e-13	Lenient	S2G
EFO_0004887_GCST90093316	EFO_0004887_GCST90093316	Test	Quantitative(Q)	th	10	3	3.5	17	9.118	0.898745	0.007214	Lenient	S2G
EFO_0004887_GCST90093316	EFO_0004887_GCST90093316	Test	Quantitative(Q)	th	10	3.5	3.5	5	1.417	1.81909	0.001711	Lenient	S2G
EFO_0004887_GCST90093316	EFO_0004887_GCST90093316	Test	Quantitative(Q)	th	10	1	4	453	202.489	1.16167	1.341e-87	Lenient	S2G
EFO_0004887_GCST90093316	EFO_0004887_GCST90093316	Test	Quantitative(Q)	th	10	1.5	4	372	160.066	1.21664	1.506e-73	Lenient	S2G
EFO_0004887_GCST90093316	EFO_0004887_GCST90093316	Test	Quantitative(Q)	th	10	2	4	190	81.631	1.21881	7.635e-39	Lenient	S2G
EFO_0004887_GCST90093316	EFO_0004887_GCST90093316	Test	Quantitative(Q)	th	10	2.5	4	68	29.566	1.2016	9.207e-14	Lenient	S2G
EFO_0004887_GCST90093316	EFO_0004887_GCST90093316	Test	Quantitative(Q)	th	10	3	4	17	9.172	0.890226	0.008837	Lenient	S2G
EFO_0004887_GCST90093316	EFO_0004887_GCST90093316	Test	Quantitative(Q)	th	10	3.5	4	5	1.369	1.86881	0.001854	Lenient	S2G
EFO_0004887_GCST90093316	EFO_0004887_GCST90093316	Test	Quantitative(Q)	th	10	4	4	0	0.324	-inf	0.5587	Lenient	S2G
EFO_0009397_GCST90267931	EFO_0009397_GCST90267931	Test	Quantitative(Q)	bin	5	1	3	71	131.437	-0.888481	2.048e-08	Lenient	S2G
EFO_0009397_GCST90267931	EFO_0009397_GCST90267931	Test	Quantitative(Q)	bin	10	1	3	74	128.395	-0.794992	1.498e-07	Lenient	S2G
EFO_0009397_GCST90267931	EFO_0009397_GCST90267931	Test	Quantitative(Q)	bin	20	1	3	65	130.665	-1.00736	1.579e-09	Lenient	S2G
EFO_0009397_GCST90267931	EFO_0009397_GCST90267931	Test	Quantitative(Q)	bin	40	1	3	78	143.987	-0.884393	2.823e-09	Lenient	S2G
EFO_0009397_GCST90267931	EFO_0009397_GCST90267931	Test	Quantitative(Q)	bin	80	1	3	83	140.748	-0.761931	1.622e-07	Lenient	S2G
EFO_0009397_GCST90267931	EFO_0009397_GCST90267931	Test	Quantitative(Q)	bin	160	1	3	64	122.286	-0.934115	2.15e-08	Lenient	S2G
EFO_0009397_GCST90267931	EFO_0009397_GCST90267931	Test	Quantitative(Q)	th	10	1	1	182	281.279	-0.628063	6.454e-13	Lenient	S2G
EFO_0009397_GCST90267931	EFO_0009397_GCST90267931	Test	Quantitative(Q)	th	10	1	1.5	149	247.481	-0.732005	1.999e-12	Lenient	S2G
EFO_0009397_GCST90267931	EFO_0009397_GCST90267931	Test	Quantitative(Q)	th	10	1.5	1.5	45	82.946	-0.882247	2.234e-05	Lenient	S2G
EFO_0009397_GCST90267931	EFO_0009397_GCST90267931	Test	Quantitative(Q)	th	10	1	2	111	200.493	-0.852992	6.559e-12	Lenient	S2G
EFO_0009397_GCST90267931	EFO_0009397_GCST90267931	Test	Quantitative(Q)	th	10	1.5	2	45	82.661	-0.877282	1.148e-05	Lenient	S2G
EFO_0009397_GCST90267931	EFO_0009397_GCST90267931	Test	Quantitative(Q)	th	10	2	2	13	30.443	-1.2276	0.001226	Lenient	S2G
EFO_0009397_GCST90267931	EFO_0009397_GCST90267931	Test	Quantitative(Q)	th	10	1	2.5	95	161.001	-0.76107	1.183e-08	Lenient	S2G
EFO_0009397_GCST90267931	EFO_0009397_GCST90267931	Test	Quantitative(Q)	th	10	1.5	2.5	45	81.731	-0.860958	1.605e-05	Lenient	S2G
EFO_0009397_GCST90267931	EFO_0009397_GCST90267931	Test	Quantitative(Q)	th	10	2	2.5	13	30.105	-1.21149	0.0007642	Lenient	S2G
EFO_0009397_GCST90267931	EFO_0009397_GCST90267931	Test	Quantitative(Q)	th	10	2.5	2.5	4	12.185	-1.60703	0.01637	Lenient	S2G
EFO_0009397_GCST90267931	EFO_0009397_GCST90267931	Test	Quantitative(Q)	th	10	1	3	73	130.194	-0.834695	3.113e-08	Lenient	S2G
EFO_0009397_GCST90267931	EFO_0009397_GCST90267931	Test	Quantitative(Q)	th	10	1.5	3	41	74.802	-0.867453	1.995e-05	Lenient	S2G
EFO_0009397_GCST90267931	EFO_0009397_GCST90267931	Test	Quantitative(Q)	th	10	2	3	13	29.963	-1.20467	0.0009966	Lenient	S2G
EFO_0009397_GCST90267931	EFO_0009397_GCST90267931	Test	Quantitative(Q)	th	10	2.5	3	4	12.172	-1.60549	0.02096	Lenient	S2G
EFO_0009397_GCST90267931	EFO_0009397_GCST90267931	Test	Quantitative(Q)	th	10	3	3	2	4.53	-1.17951	0.2227	Lenient	S2G
EFO_0009397_GCST90267931	EFO_0009397_GCST90267931	Test	Quantitative(Q)	th	10	1	3.5	54	104.617	-0.954086	8.92e-08	Lenient	S2G
EFO_0009397_GCST90267931	EFO_0009397_GCST90267931	Test	Quantitative(Q)	th	10	1.5	3.5	33	66.867	-1.01883	1.261e-05	Lenient	S2G
EFO_0009397_GCST90267931	EFO_0009397_GCST90267931	Test	Quantitative(Q)	th	10	2	3.5	13	30.22	-1.21699	0.001955	Lenient	S2G
EFO_0009397_GCST90267931	EFO_0009397_GCST90267931	Test	Quantitative(Q)	th	10	2.5	3.5	4	12.197	-1.60845	0.01822	Lenient	S2G
EFO_0009397_GCST90267931	EFO_0009397_GCST90267931	Test	Quantitative(Q)	th	10	3	3.5	2	4.543	-1.18365	0.2194	Lenient	S2G
EFO_0009397_GCST90267931	EFO_0009397_GCST90267931	Test	Quantitative(Q)	th	10	3.5	3.5	1	1.867	-0.900722	0.5169	Lenient	S2G
EFO_0009397_GCST90267931	EFO_0009397_GCST90267931	Test	Quantitative(Q)	th	10	1	4	38	84.93	-1.16027	3.542e-08	Lenient	S2G
EFO_0009397_GCST90267931	EFO_0009397_GCST90267931	Test	Quantitative(Q)	th	10	1.5	4	26	59.515	-1.19474	2.306e-06	Lenient	S2G
EFO_0009397_GCST90267931	EFO_0009397_GCST90267931	Test	Quantitative(Q)	th	10	2	4	13	30.227	-1.21733	0.0007503	Lenient	S2G
EFO_0009397_GCST90267931	EFO_0009397_GCST90267931	Test	Quantitative(Q)	th	10	2.5	4	4	12.235	-1.61294	0.01631	Lenient	S2G
EFO_0009397_GCST90267931	EFO_0009397_GCST90267931	Test	Quantitative(Q)	th	10	3	4	2	4.687	-1.22866	0.2171	Lenient	S2G
EFO_0009397_GCST90267931	EFO_0009397_GCST90267931	Test	Quantitative(Q)	th	10	3.5	4	1	1.688	-0.755315	0.5919	Lenient	S2G
EFO_0009397_GCST90267931	EFO_0009397_GCST90267931	Test	Quantitative(Q)	th	10	4	4	0	0.664	-inf	0.4047	Lenient	S2G
EFO_0005213_GCST006366	EFO_0005213_GCST006366	Test	Quantitative(Q)	bin	5	1	3	539	156.849	1.78091	2.383e-248	Lenient	S2G
EFO_0005213_GCST006366	EFO_0005213_GCST006366	Test	Quantitative(Q)	bin	10	1	3	499	152.108	1.71394	5.646e-194	Lenient	S2G
EFO_0005213_GCST006366	EFO_0005213_GCST006366	Test	Quantitative(Q)	bin	20	1	3	505	155.079	1.70328	1.403e-198	Lenient	S2G
EFO_0005213_GCST006366	EFO_0005213_GCST006366	Test	Quantitative(Q)	bin	40	1	3	609	159.209	1.93552	0	Lenient	S2G
EFO_0005213_GCST006366	EFO_0005213_GCST006366	Test	Quantitative(Q)	bin	80	1	3	577	146.84	1.97433	0	Lenient	S2G
EFO_0005213_GCST006366	EFO_0005213_GCST006366	Test	Quantitative(Q)	bin	160	1	3	569	138.416	2.03942	0	Lenient	S2G
EFO_0005213_GCST006366	EFO_0005213_GCST006366	Test	Quantitative(Q)	th	10	1	1	790	282.219	1.48504	4.664e-261	Lenient	S2G
EFO_0005213_GCST006366	EFO_0005213_GCST006366	Test	Quantitative(Q)	th	10	1	1.5	751	262.508	1.51645	2.158e-252	Lenient	S2G
EFO_0005213_GCST006366	EFO_0005213_GCST006366	Test	Quantitative(Q)	th	10	1.5	1.5	395	112.762	1.80857	3.679e-184	Lenient	S2G
EFO_0005213_GCST006366	EFO_0005213_GCST006366	Test	Quantitative(Q)	th	10	1	2	673	227.908	1.56215	6.164e-241	Lenient	S2G
EFO_0005213_GCST006366	EFO_0005213_GCST006366	Test	Quantitative(Q)	th	10	1.5	2	395	112.716	1.80916	2.828e-173	Lenient	S2G
EFO_0005213_GCST006366	EFO_0005213_GCST006366	Test	Quantitative(Q)	th	10	2	2	136	39.063	1.79973	2.774e-62	Lenient	S2G
EFO_0005213_GCST006366	EFO_0005213_GCST006366	Test	Quantitative(Q)	th	10	1	2.5	602	188.917	1.67201	4.614e-237	Lenient	S2G
EFO_0005213_GCST006366	EFO_0005213_GCST006366	Test	Quantitative(Q)	th	10	1.5	2.5	388	112.007	1.79247	3.375e-187	Lenient	S2G
EFO_0005213_GCST006366	EFO_0005213_GCST006366	Test	Quantitative(Q)	th	10	2	2.5	136	38.854	1.80747	2.216e-60	Lenient	S2G
EFO_0005213_GCST006366	EFO_0005213_GCST006366	Test	Quantitative(Q)	th	10	2.5	2.5	33	11.538	1.51607	6.907e-11	Lenient	S2G
EFO_0005213_GCST006366	EFO_0005213_GCST006366	Test	Quantitative(Q)	th	10	1	3	506	151.8	1.73697	3.607e-222	Lenient	S2G
EFO_0005213_GCST006366	EFO_0005213_GCST006366	Test	Quantitative(Q)	th	10	1.5	3	360	104.037	1.7909	3.405e-149	Lenient	S2G
EFO_0005213_GCST006366	EFO_0005213_GCST006366	Test	Quantitative(Q)	th	10	2	3	136	39.127	1.79737	6.61e-61	Lenient	S2G
EFO_0005213_GCST006366	EFO_0005213_GCST006366	Test	Quantitative(Q)	th	10	2.5	3	33	11.507	1.51995	4.587e-10	Lenient	S2G
EFO_0005213_GCST006366	EFO_0005213_GCST006366	Test	Quantitative(Q)	th	10	3	3	9	2.694	1.74018	6.101e-05	Lenient	S2G
EFO_0005213_GCST006366	EFO_0005213_GCST006366	Test	Quantitative(Q)	th	10	1	3.5	413	119.565	1.78835	1.838e-185	Lenient	S2G
EFO_0005213_GCST006366	EFO_0005213_GCST006366	Test	Quantitative(Q)	th	10	1.5	3.5	324	91.95	1.81707	3.583e-153	Lenient	S2G
EFO_0005213_GCST006366	EFO_0005213_GCST006366	Test	Quantitative(Q)	th	10	2	3.5	136	38.98	1.8028	9.088e-64	Lenient	S2G
EFO_0005213_GCST006366	EFO_0005213_GCST006366	Test	Quantitative(Q)	th	10	2.5	3.5	33	11.496	1.52133	2.528e-10	Lenient	S2G
EFO_0005213_GCST006366	EFO_0005213_GCST006366	Test	Quantitative(Q)	th	10	3	3.5	9	2.72	1.72632	9.285e-05	Lenient	S2G
EFO_0005213_GCST006366	EFO_0005213_GCST006366	Test	Quantitative(Q)	th	10	3.5	3.5	0	0.519	-inf	0.442	Lenient	S2G
EFO_0005213_GCST006366	EFO_0005213_GCST006366	Test	Quantitative(Q)	th	10	1	4	317	94.034	1.75323	4.112e-134	Lenient	S2G
EFO_0005213_GCST006366	EFO_0005213_GCST006366	Test	Quantitative(Q)	th	10	1.5	4	266	77.769	1.77416	2.231e-118	Lenient	S2G
EFO_0005213_GCST006366	EFO_0005213_GCST006366	Test	Quantitative(Q)	th	10	2	4	136	39.163	1.79604	7.048e-56	Lenient	S2G
EFO_0005213_GCST006366	EFO_0005213_GCST006366	Test	Quantitative(Q)	th	10	2.5	4	33	11.165	1.56348	5.765e-11	Lenient	S2G
EFO_0005213_GCST006366	EFO_0005213_GCST006366	Test	Quantitative(Q)	th	10	3	4	9	2.847	1.66048	0.0001067	Lenient	S2G
EFO_0005213_GCST006366	EFO_0005213_GCST006366	Test	Quantitative(Q)	th	10	3.5	4	0	0.543	-inf	0.4681	Lenient	S2G
EFO_0005213_GCST006366	EFO_0005213_GCST006366	Test	Quantitative(Q)	th	10	4	4	0	0.202	-inf	0.6492	Lenient	S2G
EFO_0009397_GCST90267932	EFO_0009397_GCST90267932	Test	Quantitative(Q)	bin	5	1	3	127	171.355	-0.43216	0.0002058	Lenient	S2G
EFO_0009397_GCST90267932	EFO_0009397_GCST90267932	Test	Quantitative(Q)	bin	10	1	3	139	167.237	-0.266809	0.01971	Lenient	S2G
EFO_0009397_GCST90267932	EFO_0009397_GCST90267932	Test	Quantitative(Q)	bin	20	1	3	143	175.168	-0.292724	0.006686	Lenient	S2G
EFO_0009397_GCST90267932	EFO_0009397_GCST90267932	Test	Quantitative(Q)	bin	40	1	3	128	144.167	-0.171597	0.1379	Lenient	S2G
EFO_0009397_GCST90267932	EFO_0009397_GCST90267932	Test	Quantitative(Q)	bin	80	1	3	112	138.598	-0.307408	0.0158	Lenient	S2G
EFO_0009397_GCST90267932	EFO_0009397_GCST90267932	Test	Quantitative(Q)	bin	160	1	3	107	133.251	-0.316536	0.00977	Lenient	S2G
EFO_0009397_GCST90267932	EFO_0009397_GCST90267932	Test	Quantitative(Q)	th	10	1	1	283	361.056	-0.351421	1.5e-06	Lenient	S2G
EFO_0009397_GCST90267932	EFO_0009397_GCST90267932	Test	Quantitative(Q)	th	10	1	1.5	261	325.225	-0.317388	3.166e-05	Lenient	S2G
EFO_0009397_GCST90267932	EFO_0009397_GCST90267932	Test	Quantitative(Q)	th	10	1.5	1.5	97	117.429	-0.275732	0.03697	Lenient	S2G
EFO_0009397_GCST90267932	EFO_0009397_GCST90267932	Test	Quantitative(Q)	th	10	1	2	214	266.416	-0.31607	0.0003412	Lenient	S2G
EFO_0009397_GCST90267932	EFO_0009397_GCST90267932	Test	Quantitative(Q)	th	10	1.5	2	97	117.063	-0.271229	0.04177	Lenient	S2G
EFO_0009397_GCST90267932	EFO_0009397_GCST90267932	Test	Quantitative(Q)	th	10	2	2	34	35.75	-0.0724085	0.7539	Lenient	S2G
EFO_0009397_GCST90267932	EFO_0009397_GCST90267932	Test	Quantitative(Q)	th	10	1	2.5	174	212.227	-0.286521	0.003471	Lenient	S2G
EFO_0009397_GCST90267932	EFO_0009397_GCST90267932	Test	Quantitative(Q)	th	10	1.5	2.5	96	114.913	-0.259436	0.06951	Lenient	S2G
EFO_0009397_GCST90267932	EFO_0009397_GCST90267932	Test	Quantitative(Q)	th	10	2	2.5	34	35.99	-0.0820614	0.7292	Lenient	S2G
EFO_0009397_GCST90267932	EFO_0009397_GCST90267932	Test	Quantitative(Q)	th	10	2.5	2.5	16	13.815	0.211836	0.5457	Lenient	S2G
EFO_0009397_GCST90267932	EFO_0009397_GCST90267932	Test	Quantitative(Q)	th	10	1	3	139	167.462	-0.268749	0.01886	Lenient	S2G
EFO_0009397_GCST90267932	EFO_0009397_GCST90267932	Test	Quantitative(Q)	th	10	1.5	3	88	104.392	-0.246436	0.0923	Lenient	S2G
EFO_0009397_GCST90267932	EFO_0009397_GCST90267932	Test	Quantitative(Q)	th	10	2	3	34	35.932	-0.0797345	0.7394	Lenient	S2G
EFO_0009397_GCST90267932	EFO_0009397_GCST90267932	Test	Quantitative(Q)	th	10	2.5	3	16	13.784	0.215077	0.5397	Lenient	S2G
EFO_0009397_GCST90267932	EFO_0009397_GCST90267932	Test	Quantitative(Q)	th	10	3	3	2	4.008	-1.00288	0.298	Lenient	S2G
EFO_0009397_GCST90267932	EFO_0009397_GCST90267932	Test	Quantitative(Q)	th	10	1	3.5	113	132.676	-0.231585	0.06652	Lenient	S2G
EFO_0009397_GCST90267932	EFO_0009397_GCST90267932	Test	Quantitative(Q)	th	10	1.5	3.5	79	90.909	-0.20257	0.1735	Lenient	S2G
EFO_0009397_GCST90267932	EFO_0009397_GCST90267932	Test	Quantitative(Q)	th	10	2	3.5	34	35.92	-0.0792526	0.7338	Lenient	S2G
EFO_0009397_GCST90267932	EFO_0009397_GCST90267932	Test	Quantitative(Q)	th	10	2.5	3.5	16	13.878	0.205272	0.5515	Lenient	S2G
EFO_0009397_GCST90267932	EFO_0009397_GCST90267932	Test	Quantitative(Q)	th	10	3	3.5	2	3.887	-0.958657	0.318	Lenient	S2G
EFO_0009397_GCST90267932	EFO_0009397_GCST90267932	Test	Quantitative(Q)	th	10	3.5	3.5	2	1.612	0.311148	0.7556	Lenient	S2G
EFO_0009397_GCST90267932	EFO_0009397_GCST90267932	Test	Quantitative(Q)	th	10	1	4	89	105.931	-0.251248	0.07233	Lenient	S2G
EFO_0009397_GCST90267932	EFO_0009397_GCST90267932	Test	Quantitative(Q)	th	10	1.5	4	67	78.464	-0.22787	0.1719	Lenient	S2G
EFO_0009397_GCST90267932	EFO_0009397_GCST90267932	Test	Quantitative(Q)	th	10	2	4	34	35.901	-0.0784893	0.7216	Lenient	S2G
EFO_0009397_GCST90267932	EFO_0009397_GCST90267932	Test	Quantitative(Q)	th	10	2.5	4	16	13.737	0.220005	0.5275	Lenient	S2G
EFO_0009397_GCST90267932	EFO_0009397_GCST90267932	Test	Quantitative(Q)	th	10	3	4	2	3.883	-0.957172	0.3032	Lenient	S2G
EFO_0009397_GCST90267932	EFO_0009397_GCST90267932	Test	Quantitative(Q)	th	10	3.5	4	2	1.597	0.324636	0.7417	Lenient	S2G
EFO_0009397_GCST90267932	EFO_0009397_GCST90267932	Test	Quantitative(Q)	th	10	4	4	1	0.779	0.360305	0.8009	Lenient	S2G
EFO_0004741_GCST008062	EFO_0004741_GCST008062	Test	Quantitative(Q)	bin	5	1	3	292	220.316	0.406394	2.944e-08	Lenient	S2G
EFO_0004741_GCST008062	EFO_0004741_GCST008062	Test	Quantitative(Q)	bin	10	1	3	296	230.428	0.361281	1.405e-06	Lenient	S2G
EFO_0004741_GCST008062	EFO_0004741_GCST008062	Test	Quantitative(Q)	bin	20	1	3	275	222.338	0.306677	5.043e-05	Lenient	S2G
EFO_0004741_GCST008062	EFO_0004741_GCST008062	Test	Quantitative(Q)	bin	40	1	3	278	213.371	0.381721	1.789e-06	Lenient	S2G
EFO_0004741_GCST008062	EFO_0004741_GCST008062	Test	Quantitative(Q)	bin	80	1	3	223	194.007	0.200935	0.02286	Lenient	S2G
EFO_0004741_GCST008062	EFO_0004741_GCST008062	Test	Quantitative(Q)	bin	160	1	3	227	186.985	0.27977	0.001424	Lenient	S2G
EFO_0004741_GCST008062	EFO_0004741_GCST008062	Test	Quantitative(Q)	th	10	1	1	536	412.898	0.376448	9.2e-12	Lenient	S2G
EFO_0004741_GCST008062	EFO_0004741_GCST008062	Test	Quantitative(Q)	th	10	1	1.5	509	387.286	0.394266	1.105e-12	Lenient	S2G
EFO_0004741_GCST008062	EFO_0004741_GCST008062	Test	Quantitative(Q)	th	10	1.5	1.5	227	167.513	0.438419	1.981e-07	Lenient	S2G
EFO_0004741_GCST008062	EFO_0004741_GCST008062	Test	Quantitative(Q)	th	10	1	2	453	335.329	0.433934	2.175e-13	Lenient	S2G
EFO_0004741_GCST008062	EFO_0004741_GCST008062	Test	Quantitative(Q)	th	10	1.5	2	227	166.902	0.443691	5.892e-07	Lenient	S2G
EFO_0004741_GCST008062	EFO_0004741_GCST008062	Test	Quantitative(Q)	th	10	2	2	95	59.966	0.663783	2.135e-06	Lenient	S2G
EFO_0004741_GCST008062	EFO_0004741_GCST008062	Test	Quantitative(Q)	th	10	1	2.5	370	279.539	0.404476	2.034e-10	Lenient	S2G
EFO_0004741_GCST008062	EFO_0004741_GCST008062	Test	Quantitative(Q)	th	10	1.5	2.5	224	166.472	0.428219	5.952e-07	Lenient	S2G
EFO_0004741_GCST008062	EFO_0004741_GCST008062	Test	Quantitative(Q)	th	10	2	2.5	95	59.978	0.663494	1.393e-06	Lenient	S2G
EFO_0004741_GCST008062	EFO_0004741_GCST008062	Test	Quantitative(Q)	th	10	2.5	2.5	36	20.857	0.787465	0.0007157	Lenient	S2G
EFO_0004741_GCST008062	EFO_0004741_GCST008062	Test	Quantitative(Q)	th	10	1	3	302	227.951	0.405825	1.364e-08	Lenient	S2G
EFO_0004741_GCST008062	EFO_0004741_GCST008062	Test	Quantitative(Q)	th	10	1.5	3	207	154.818	0.419058	4.38e-06	Lenient	S2G
EFO_0004741_GCST008062	EFO_0004741_GCST008062	Test	Quantitative(Q)	th	10	2	3	95	60.253	0.656894	1.352e-06	Lenient	S2G
EFO_0004741_GCST008062	EFO_0004741_GCST008062	Test	Quantitative(Q)	th	10	2.5	3	36	21.234	0.761621	0.0006842	Lenient	S2G
EFO_0004741_GCST008062	EFO_0004741_GCST008062	Test	Quantitative(Q)	th	10	3	3	13	5.729	1.18216	0.001991	Lenient	S2G
EFO_0004741_GCST008062	EFO_0004741_GCST008062	Test	Quantitative(Q)	th	10	1	3.5	238	183.564	0.374678	5.985e-06	Lenient	S2G
EFO_0004741_GCST008062	EFO_0004741_GCST008062	Test	Quantitative(Q)	th	10	1.5	3.5	184	137.925	0.415822	1.121e-05	Lenient	S2G
EFO_0004741_GCST008062	EFO_0004741_GCST008062	Test	Quantitative(Q)	th	10	2	3.5	95	59.663	0.671091	1.947e-06	Lenient	S2G
EFO_0004741_GCST008062	EFO_0004741_GCST008062	Test	Quantitative(Q)	th	10	2.5	3.5	36	20.66	0.801157	0.0005894	Lenient	S2G
EFO_0004741_GCST008062	EFO_0004741_GCST008062	Test	Quantitative(Q)	th	10	3	3.5	13	5.631	1.20705	0.001975	Lenient	S2G
EFO_0004741_GCST008062	EFO_0004741_GCST008062	Test	Quantitative(Q)	th	10	3.5	3.5	3	1.744	0.782562	0.349	Lenient	S2G
EFO_0004741_GCST008062	EFO_0004741_GCST008062	Test	Quantitative(Q)	th	10	1	4	189	147.992	0.352867	0.0002324	Lenient	S2G
EFO_0004741_GCST008062	EFO_0004741_GCST008062	Test	Quantitative(Q)	th	10	1.5	4	157	119.011	0.39967	0.0001188	Lenient	S2G
EFO_0004741_GCST008062	EFO_0004741_GCST008062	Test	Quantitative(Q)	th	10	2	4	95	60.125	0.659963	3.092e-06	Lenient	S2G
EFO_0004741_GCST008062	EFO_0004741_GCST008062	Test	Quantitative(Q)	th	10	2.5	4	36	21.028	0.775685	0.0006072	Lenient	S2G
EFO_0004741_GCST008062	EFO_0004741_GCST008062	Test	Quantitative(Q)	th	10	3	4	13	5.616	1.2109	0.00174	Lenient	S2G
EFO_0004741_GCST008062	EFO_0004741_GCST008062	Test	Quantitative(Q)	th	10	3.5	4	3	1.605	0.902389	0.2599	Lenient	S2G
EFO_0004741_GCST008062	EFO_0004741_GCST008062	Test	Quantitative(Q)	th	10	4	4	3	0.494	2.60238	0.0002199	Lenient	S2G
EFO_0004741_GCST90018728	EFO_0004741_GCST90018728	Test	Quantitative(Q)	bin	5	1	3	199	172.521	0.205996	0.02913	Lenient	S2G
EFO_0004741_GCST90018728	EFO_0004741_GCST90018728	Test	Quantitative(Q)	bin	10	1	3	214	177.294	0.271467	0.001965	Lenient	S2G
EFO_0004741_GCST90018728	EFO_0004741_GCST90018728	Test	Quantitative(Q)	bin	20	1	3	244	181.744	0.424973	5.662e-07	Lenient	S2G
EFO_0004741_GCST90018728	EFO_0004741_GCST90018728	Test	Quantitative(Q)	bin	40	1	3	219	168.726	0.376249	1.397e-05	Lenient	S2G
EFO_0004741_GCST90018728	EFO_0004741_GCST90018728	Test	Quantitative(Q)	bin	80	1	3	208	161.196	0.367768	3.593e-05	Lenient	S2G
EFO_0004741_GCST90018728	EFO_0004741_GCST90018728	Test	Quantitative(Q)	bin	160	1	3	201	160.306	0.326367	0.0003588	Lenient	S2G
EFO_0004741_GCST90018728	EFO_0004741_GCST90018728	Test	Quantitative(Q)	th	10	1	1	462	322.739	0.517525	8.725e-19	Lenient	S2G
EFO_0004741_GCST90018728	EFO_0004741_GCST90018728	Test	Quantitative(Q)	th	10	1	1.5	422	301.574	0.484731	4.931e-16	Lenient	S2G
EFO_0004741_GCST90018728	EFO_0004741_GCST90018728	Test	Quantitative(Q)	th	10	1.5	1.5	171	130.516	0.38977	6.445e-05	Lenient	S2G
EFO_0004741_GCST90018728	EFO_0004741_GCST90018728	Test	Quantitative(Q)	th	10	1	2	362	261.193	0.470873	6.044e-13	Lenient	S2G
EFO_0004741_GCST90018728	EFO_0004741_GCST90018728	Test	Quantitative(Q)	th	10	1.5	2	171	129.862	0.397017	5.932e-05	Lenient	S2G
EFO_0004741_GCST90018728	EFO_0004741_GCST90018728	Test	Quantitative(Q)	th	10	2	2	67	47.95	0.48263	0.003377	Lenient	S2G
EFO_0004741_GCST90018728	EFO_0004741_GCST90018728	Test	Quantitative(Q)	th	10	1	2.5	290	215.997	0.425042	1.183e-08	Lenient	S2G
EFO_0004741_GCST90018728	EFO_0004741_GCST90018728	Test	Quantitative(Q)	th	10	1.5	2.5	169	128.314	0.397345	7.06e-05	Lenient	S2G
EFO_0004741_GCST90018728	EFO_0004741_GCST90018728	Test	Quantitative(Q)	th	10	2	2.5	67	47.902	0.484075	0.003724	Lenient	S2G
EFO_0004741_GCST90018728	EFO_0004741_GCST90018728	Test	Quantitative(Q)	th	10	2.5	2.5	19	15.878	0.25897	0.4221	Lenient	S2G
EFO_0004741_GCST90018728	EFO_0004741_GCST90018728	Test	Quantitative(Q)	th	10	1	3	221	175.535	0.332288	0.0001278	Lenient	S2G
EFO_0004741_GCST90018728	EFO_0004741_GCST90018728	Test	Quantitative(Q)	th	10	1.5	3	157	120.25	0.384728	0.0001868	Lenient	S2G
EFO_0004741_GCST90018728	EFO_0004741_GCST90018728	Test	Quantitative(Q)	th	10	2	3	67	47.873	0.484949	0.003573	Lenient	S2G
EFO_0004741_GCST90018728	EFO_0004741_GCST90018728	Test	Quantitative(Q)	th	10	2.5	3	19	15.988	0.24901	0.4481	Lenient	S2G
EFO_0004741_GCST90018728	EFO_0004741_GCST90018728	Test	Quantitative(Q)	th	10	3	3	7	4.765	0.554879	0.2958	Lenient	S2G
EFO_0004741_GCST90018728	EFO_0004741_GCST90018728	Test	Quantitative(Q)	th	10	1	3.5	173	142.825	0.276524	0.004068	Lenient	S2G
EFO_0004741_GCST90018728	EFO_0004741_GCST90018728	Test	Quantitative(Q)	th	10	1.5	3.5	138	106.128	0.378863	0.001071	Lenient	S2G
EFO_0004741_GCST90018728	EFO_0004741_GCST90018728	Test	Quantitative(Q)	th	10	2	3.5	67	48.217	0.474619	0.00607	Lenient	S2G
EFO_0004741_GCST90018728	EFO_0004741_GCST90018728	Test	Quantitative(Q)	th	10	2.5	3.5	19	15.788	0.267171	0.3963	Lenient	S2G
EFO_0004741_GCST90018728	EFO_0004741_GCST90018728	Test	Quantitative(Q)	th	10	3	3.5	7	4.633	0.595408	0.2696	Lenient	S2G
EFO_0004741_GCST90018728	EFO_0004741_GCST90018728	Test	Quantitative(Q)	th	10	3.5	3.5	4	1.711	1.22516	0.08776	Lenient	S2G
EFO_0004741_GCST90018728	EFO_0004741_GCST90018728	Test	Quantitative(Q)	th	10	1	4	138	116.244	0.247512	0.02146	Lenient	S2G
EFO_0004741_GCST90018728	EFO_0004741_GCST90018728	Test	Quantitative(Q)	th	10	1.5	4	121	92.357	0.389714	0.001536	Lenient	S2G
EFO_0004741_GCST90018728	EFO_0004741_GCST90018728	Test	Quantitative(Q)	th	10	2	4	67	48.092	0.478364	0.006034	Lenient	S2G
EFO_0004741_GCST90018728	EFO_0004741_GCST90018728	Test	Quantitative(Q)	th	10	2.5	4	19	16.087	0.240104	0.4689	Lenient	S2G
EFO_0004741_GCST90018728	EFO_0004741_GCST90018728	Test	Quantitative(Q)	th	10	3	4	7	4.646	0.591366	0.2585	Lenient	S2G
EFO_0004741_GCST90018728	EFO_0004741_GCST90018728	Test	Quantitative(Q)	th	10	3.5	4	4	1.749	1.19347	0.09684	Lenient	S2G
EFO_0004741_GCST90018728	EFO_0004741_GCST90018728	Test	Quantitative(Q)	th	10	4	4	0	0.6	-inf	0.4386	Lenient	S2G
EFO_0004741_GCST90103632	EFO_0004741_GCST90103632	Test	Quantitative(Q)	bin	5	1	3	283	188.013	0.58997	4.344e-13	Lenient	S2G
EFO_0004741_GCST90103632	EFO_0004741_GCST90103632	Test	Quantitative(Q)	bin	10	1	3	317	204.371	0.633292	1.386e-18	Lenient	S2G
EFO_0004741_GCST90103632	EFO_0004741_GCST90103632	Test	Quantitative(Q)	bin	20	1	3	288	196.987	0.547968	1.317e-12	Lenient	S2G
EFO_0004741_GCST90103632	EFO_0004741_GCST90103632	Test	Quantitative(Q)	bin	40	1	3	301	193.253	0.639273	3.161e-17	Lenient	S2G
EFO_0004741_GCST90103632	EFO_0004741_GCST90103632	Test	Quantitative(Q)	bin	80	1	3	268	177.772	0.592205	7.483e-14	Lenient	S2G
EFO_0004741_GCST90103632	EFO_0004741_GCST90103632	Test	Quantitative(Q)	bin	160	1	3	270	175.855	0.618573	7.147e-15	Lenient	S2G
EFO_0004741_GCST90103632	EFO_0004741_GCST90103632	Test	Quantitative(Q)	th	10	1	1	578	384.834	0.586833	9.631e-30	Lenient	S2G
EFO_0004741_GCST90103632	EFO_0004741_GCST90103632	Test	Quantitative(Q)	th	10	1	1.5	540	360.59	0.5826	2.23e-29	Lenient	S2G
EFO_0004741_GCST90103632	EFO_0004741_GCST90103632	Test	Quantitative(Q)	th	10	1.5	1.5	249	152.07	0.71141	4.924e-18	Lenient	S2G
EFO_0004741_GCST90103632	EFO_0004741_GCST90103632	Test	Quantitative(Q)	th	10	1	2	487	310.877	0.647578	5.012e-30	Lenient	S2G
EFO_0004741_GCST90103632	EFO_0004741_GCST90103632	Test	Quantitative(Q)	th	10	1.5	2	249	152.27	0.709514	9.962e-19	Lenient	S2G
EFO_0004741_GCST90103632	EFO_0004741_GCST90103632	Test	Quantitative(Q)	th	10	2	2	83	52.306	0.666135	7.123e-06	Lenient	S2G
EFO_0004741_GCST90103632	EFO_0004741_GCST90103632	Test	Quantitative(Q)	th	10	1	2.5	399	254.197	0.650442	2.588e-23	Lenient	S2G
EFO_0004741_GCST90103632	EFO_0004741_GCST90103632	Test	Quantitative(Q)	th	10	1.5	2.5	248	150.449	0.721066	2.137e-17	Lenient	S2G
EFO_0004741_GCST90103632	EFO_0004741_GCST90103632	Test	Quantitative(Q)	th	10	2	2.5	83	51.778	0.680772	4.642e-06	Lenient	S2G
EFO_0004741_GCST90103632	EFO_0004741_GCST90103632	Test	Quantitative(Q)	th	10	2.5	2.5	32	15.102	1.08333	2.46e-06	Lenient	S2G
EFO_0004741_GCST90103632	EFO_0004741_GCST90103632	Test	Quantitative(Q)	th	10	1	3	315	203.743	0.628601	4.38e-17	Lenient	S2G
EFO_0004741_GCST90103632	EFO_0004741_GCST90103632	Test	Quantitative(Q)	th	10	1.5	3	229	139.606	0.713987	1.431e-17	Lenient	S2G
EFO_0004741_GCST90103632	EFO_0004741_GCST90103632	Test	Quantitative(Q)	th	10	2	3	83	52.423	0.662911	7.016e-06	Lenient	S2G
EFO_0004741_GCST90103632	EFO_0004741_GCST90103632	Test	Quantitative(Q)	th	10	2.5	3	32	15.099	1.08362	1.011e-05	Lenient	S2G
EFO_0004741_GCST90103632	EFO_0004741_GCST90103632	Test	Quantitative(Q)	th	10	3	3	10	3.939	1.3441	0.00247	Lenient	S2G
EFO_0004741_GCST90103632	EFO_0004741_GCST90103632	Test	Quantitative(Q)	th	10	1	3.5	246	162.331	0.59972	9.832e-13	Lenient	S2G
EFO_0004741_GCST90103632	EFO_0004741_GCST90103632	Test	Quantitative(Q)	th	10	1.5	3.5	198	122.555	0.692071	2.432e-13	Lenient	S2G
EFO_0004741_GCST90103632	EFO_0004741_GCST90103632	Test	Quantitative(Q)	th	10	2	3.5	83	52.12	0.671274	7.547e-06	Lenient	S2G
EFO_0004741_GCST90103632	EFO_0004741_GCST90103632	Test	Quantitative(Q)	th	10	2.5	3.5	32	15.176	1.07628	8.229e-06	Lenient	S2G
EFO_0004741_GCST90103632	EFO_0004741_GCST90103632	Test	Quantitative(Q)	th	10	3	3.5	10	3.951	1.33971	0.00237	Lenient	S2G
EFO_0004741_GCST90103632	EFO_0004741_GCST90103632	Test	Quantitative(Q)	th	10	3.5	3.5	1	1.181	-0.240009	0.8694	Lenient	S2G
EFO_0004741_GCST90103632	EFO_0004741_GCST90103632	Test	Quantitative(Q)	th	10	1	4	194	128.154	0.598178	8.798e-11	Lenient	S2G
EFO_0004741_GCST90103632	EFO_0004741_GCST90103632	Test	Quantitative(Q)	th	10	1.5	4	164	104.162	0.654867	2.218e-10	Lenient	S2G
EFO_0004741_GCST90103632	EFO_0004741_GCST90103632	Test	Quantitative(Q)	th	10	2	4	83	52.335	0.665335	7.018e-06	Lenient	S2G
EFO_0004741_GCST90103632	EFO_0004741_GCST90103632	Test	Quantitative(Q)	th	10	2.5	4	32	15.218	1.07229	1.457e-05	Lenient	S2G
EFO_0004741_GCST90103632	EFO_0004741_GCST90103632	Test	Quantitative(Q)	th	10	3	4	10	4.109	1.28314	0.002026	Lenient	S2G
EFO_0004741_GCST90103632	EFO_0004741_GCST90103632	Test	Quantitative(Q)	th	10	3.5	4	1	1.122	-0.166073	0.9113	Lenient	S2G
EFO_0004741_GCST90103632	EFO_0004741_GCST90103632	Test	Quantitative(Q)	th	10	4	4	1	0.382	1.38836	0.3149	Lenient	S2G
EFO_0004343_GCST008998	EFO_0004343_GCST008998	Test	Quantitative(Q)	bin	5	1	3	248	188.177	0.39825	1.592e-06	Lenient	S2G
EFO_0004343_GCST008998	EFO_0004343_GCST008998	Test	Quantitative(Q)	bin	10	1	3	243	205.174	0.244108	0.003908	Lenient	S2G
EFO_0004343_GCST008998	EFO_0004343_GCST008998	Test	Quantitative(Q)	bin	20	1	3	283	206.761	0.452838	1.808e-09	Lenient	S2G
EFO_0004343_GCST008998	EFO_0004343_GCST008998	Test	Quantitative(Q)	bin	40	1	3	254	196.518	0.370167	1.919e-05	Lenient	S2G
EFO_0004343_GCST008998	EFO_0004343_GCST008998	Test	Quantitative(Q)	bin	80	1	3	231	183.535	0.331838	7.696e-05	Lenient	S2G
EFO_0004343_GCST008998	EFO_0004343_GCST008998	Test	Quantitative(Q)	bin	160	1	3	242	180.828	0.420389	6.536e-07	Lenient	S2G
EFO_0004343_GCST008998	EFO_0004343_GCST008998	Test	Quantitative(Q)	th	10	1	1	463	412.849	0.165398	0.004468	Lenient	S2G
EFO_0004343_GCST008998	EFO_0004343_GCST008998	Test	Quantitative(Q)	th	10	1	1.5	413	377.513	0.129615	0.04317	Lenient	S2G
EFO_0004343_GCST008998	EFO_0004343_GCST008998	Test	Quantitative(Q)	th	10	1.5	1.5	174	146.245	0.2507	0.01148	Lenient	S2G
EFO_0004343_GCST008998	EFO_0004343_GCST008998	Test	Quantitative(Q)	th	10	1	2	340	315.596	0.107456	0.1197	Lenient	S2G
EFO_0004343_GCST008998	EFO_0004343_GCST008998	Test	Quantitative(Q)	th	10	1.5	2	174	146.514	0.248049	0.0128	Lenient	S2G
EFO_0004343_GCST008998	EFO_0004343_GCST008998	Test	Quantitative(Q)	th	10	2	2	61	49.268	0.308158	0.08249	Lenient	S2G
EFO_0004343_GCST008998	EFO_0004343_GCST008998	Test	Quantitative(Q)	th	10	1	2.5	287	255.17	0.169592	0.03049	Lenient	S2G
EFO_0004343_GCST008998	EFO_0004343_GCST008998	Test	Quantitative(Q)	th	10	1.5	2.5	170	144.255	0.236913	0.0205	Lenient	S2G
EFO_0004343_GCST008998	EFO_0004343_GCST008998	Test	Quantitative(Q)	th	10	2	2.5	61	49.329	0.306373	0.07471	Lenient	S2G
EFO_0004343_GCST008998	EFO_0004343_GCST008998	Test	Quantitative(Q)	th	10	2.5	2.5	29	17.57	0.722939	0.005238	Lenient	S2G
EFO_0004343_GCST008998	EFO_0004343_GCST008998	Test	Quantitative(Q)	th	10	1	3	243	204.936	0.245783	0.003526	Lenient	S2G
EFO_0004343_GCST008998	EFO_0004343_GCST008998	Test	Quantitative(Q)	th	10	1.5	3	159	132.214	0.266152	0.009713	Lenient	S2G
EFO_0004343_GCST008998	EFO_0004343_GCST008998	Test	Quantitative(Q)	th	10	2	3	61	49.347	0.305847	0.07107	Lenient	S2G
EFO_0004343_GCST008998	EFO_0004343_GCST008998	Test	Quantitative(Q)	th	10	2.5	3	29	17.856	0.699644	0.006308	Lenient	S2G
EFO_0004343_GCST008998	EFO_0004343_GCST008998	Test	Quantitative(Q)	th	10	3	3	9	5.262	0.774314	0.09602	Lenient	S2G
EFO_0004343_GCST008998	EFO_0004343_GCST008998	Test	Quantitative(Q)	th	10	1	3.5	197	163.669	0.267415	0.004583	Lenient	S2G
EFO_0004343_GCST008998	EFO_0004343_GCST008998	Test	Quantitative(Q)	th	10	1.5	3.5	141	117.671	0.260936	0.02061	Lenient	S2G
EFO_0004343_GCST008998	EFO_0004343_GCST008998	Test	Quantitative(Q)	th	10	2	3.5	61	49.522	0.30074	0.07254	Lenient	S2G
EFO_0004343_GCST008998	EFO_0004343_GCST008998	Test	Quantitative(Q)	th	10	2.5	3.5	29	17.473	0.730926	0.003871	Lenient	S2G
EFO_0004343_GCST008998	EFO_0004343_GCST008998	Test	Quantitative(Q)	th	10	3	3.5	9	5.345	0.751735	0.107	Lenient	S2G
EFO_0004343_GCST008998	EFO_0004343_GCST008998	Test	Quantitative(Q)	th	10	3.5	3.5	2	1.385	0.530114	0.5991	Lenient	S2G
EFO_0004343_GCST008998	EFO_0004343_GCST008998	Test	Quantitative(Q)	th	10	1	4	159	129.988	0.290648	0.007329	Lenient	S2G
EFO_0004343_GCST008998	EFO_0004343_GCST008998	Test	Quantitative(Q)	th	10	1.5	4	119	101.271	0.23274	0.05429	Lenient	S2G
EFO_0004343_GCST008998	EFO_0004343_GCST008998	Test	Quantitative(Q)	th	10	2	4	61	49.254	0.308568	0.07524	Lenient	S2G
EFO_0004343_GCST008998	EFO_0004343_GCST008998	Test	Quantitative(Q)	th	10	2.5	4	29	17.858	0.699482	0.005802	Lenient	S2G
EFO_0004343_GCST008998	EFO_0004343_GCST008998	Test	Quantitative(Q)	th	10	3	4	9	5.379	0.742587	0.1042	Lenient	S2G
EFO_0004343_GCST008998	EFO_0004343_GCST008998	Test	Quantitative(Q)	th	10	3.5	4	2	1.444	0.469929	0.6395	Lenient	S2G
EFO_0004343_GCST008998	EFO_0004343_GCST008998	Test	Quantitative(Q)	th	10	4	4	0	0.386	-inf	0.5229	Lenient	S2G
EFO_0009863_GCST007710	EFO_0021898_GCST90269581	Control	Quantitative(Q)	bin	5	1	3	412	171.168	1.26723	9.521e-90	Lenient	S2G
EFO_0009863_GCST007710	EFO_0021898_GCST90269581	Control	Quantitative(Q)	bin	10	1	3	411	190.945	1.10598	1.601e-67	Lenient	S2G
EFO_0009863_GCST007710	EFO_0021898_GCST90269581	Control	Quantitative(Q)	bin	20	1	3	378	184.977	1.03104	1.412e-54	Lenient	S2G
EFO_0009863_GCST007710	EFO_0021898_GCST90269581	Control	Quantitative(Q)	bin	40	1	3	358	162.333	1.141	7.566e-60	Lenient	S2G
EFO_0009863_GCST007710	EFO_0021898_GCST90269581	Control	Quantitative(Q)	bin	80	1	3	326	157.454	1.04994	1.039e-49	Lenient	S2G
EFO_0009863_GCST007710	EFO_0021898_GCST90269581	Control	Quantitative(Q)	bin	160	1	3	346	159.285	1.11916	2.244e-56	Lenient	S2G
EFO_0009863_GCST007710	EFO_0021898_GCST90269581	Control	Quantitative(Q)	th	10	1	1	684	388.604	0.815696	1.295e-69	Lenient	S2G
EFO_0009863_GCST007710	EFO_0021898_GCST90269581	Control	Quantitative(Q)	th	10	1	1.5	642	357.598	0.844235	1.499e-73	Lenient	S2G
EFO_0009863_GCST007710	EFO_0021898_GCST90269581	Control	Quantitative(Q)	th	10	1.5	1.5	314	138.316	1.1828	4.309e-55	Lenient	S2G
EFO_0009863_GCST007710	EFO_0021898_GCST90269581	Control	Quantitative(Q)	th	10	1	2	566	300.641	0.91276	8.937e-73	Lenient	S2G
EFO_0009863_GCST007710	EFO_0021898_GCST90269581	Control	Quantitative(Q)	th	10	1.5	2	314	137.447	1.19189	4.76e-64	Lenient	S2G
EFO_0009863_GCST007710	EFO_0021898_GCST90269581	Control	Quantitative(Q)	th	10	2	2	138	51.57	1.42006	2.815e-41	Lenient	S2G
EFO_0009863_GCST007710	EFO_0021898_GCST90269581	Control	Quantitative(Q)	th	10	1	2.5	480	246.523	0.961312	2.551e-63	Lenient	S2G
EFO_0009863_GCST007710	EFO_0021898_GCST90269581	Control	Quantitative(Q)	th	10	1.5	2.5	312	135.686	1.20127	2.94e-66	Lenient	S2G
EFO_0009863_GCST007710	EFO_0021898_GCST90269581	Control	Quantitative(Q)	th	10	2	2.5	138	51.459	1.42317	6.708e-37	Lenient	S2G
EFO_0009863_GCST007710	EFO_0021898_GCST90269581	Control	Quantitative(Q)	th	10	2.5	2.5	61	18.118	1.75139	7.583e-26	Lenient	S2G
EFO_0009863_GCST007710	EFO_0021898_GCST90269581	Control	Quantitative(Q)	th	10	1	3	407	199.242	1.03051	5.035e-56	Lenient	S2G
EFO_0009863_GCST007710	EFO_0021898_GCST90269581	Control	Quantitative(Q)	th	10	1.5	3	300	126.295	1.24816	2.107e-60	Lenient	S2G
EFO_0009863_GCST007710	EFO_0021898_GCST90269581	Control	Quantitative(Q)	th	10	2	3	138	51.016	1.43565	4.786e-40	Lenient	S2G
EFO_0009863_GCST007710	EFO_0021898_GCST90269581	Control	Quantitative(Q)	th	10	2.5	3	61	18.006	1.76033	3.235e-25	Lenient	S2G
EFO_0009863_GCST007710	EFO_0021898_GCST90269581	Control	Quantitative(Q)	th	10	3	3	17	5.142	1.72513	6.098e-08	Lenient	S2G
EFO_0009863_GCST007710	EFO_0021898_GCST90269581	Control	Quantitative(Q)	th	10	1	3.5	343	158.524	1.11351	5.059e-58	Lenient	S2G
EFO_0009863_GCST007710	EFO_0021898_GCST90269581	Control	Quantitative(Q)	th	10	1.5	3.5	280	113.035	1.30866	2.265e-63	Lenient	S2G
EFO_0009863_GCST007710	EFO_0021898_GCST90269581	Control	Quantitative(Q)	th	10	2	3.5	138	51.283	1.42812	1.522e-39	Lenient	S2G
EFO_0009863_GCST007710	EFO_0021898_GCST90269581	Control	Quantitative(Q)	th	10	2.5	3.5	61	18.021	1.75913	9.771e-25	Lenient	S2G
EFO_0009863_GCST007710	EFO_0021898_GCST90269581	Control	Quantitative(Q)	th	10	3	3.5	17	5.191	1.71145	1.925e-07	Lenient	S2G
EFO_0009863_GCST007710	EFO_0021898_GCST90269581	Control	Quantitative(Q)	th	10	3.5	3.5	2	1.058	0.91866	0.3187	Lenient	S2G
EFO_0009863_GCST007710	EFO_0021898_GCST90269581	Control	Quantitative(Q)	th	10	1	4	294	125.673	1.22614	4.993e-58	Lenient	S2G
EFO_0009863_GCST007710	EFO_0021898_GCST90269581	Control	Quantitative(Q)	th	10	1.5	4	256	98.261	1.38145	2.795e-61	Lenient	S2G
EFO_0009863_GCST007710	EFO_0021898_GCST90269581	Control	Quantitative(Q)	th	10	2	4	138	51.442	1.42365	2.798e-39	Lenient	S2G
EFO_0009863_GCST007710	EFO_0021898_GCST90269581	Control	Quantitative(Q)	th	10	2.5	4	61	17.913	1.7678	1.508e-24	Lenient	S2G
EFO_0009863_GCST007710	EFO_0021898_GCST90269581	Control	Quantitative(Q)	th	10	3	4	17	5.114	1.73301	1.578e-07	Lenient	S2G
EFO_0009863_GCST007710	EFO_0021898_GCST90269581	Control	Quantitative(Q)	th	10	3.5	4	2	1.063	0.911858	0.3787	Lenient	S2G
EFO_0009863_GCST007710	EFO_0021898_GCST90269581	Control	Quantitative(Q)	th	10	4	4	1	0.23	2.12029	0.1046	Lenient	S2G
EFO_0000731_GCST90018934	EFO_0007117_GCST90100574	Control	Quantitative(Q)	bin	5	1	3	259	204.622	0.339991	2.47e-05	Lenient	S2G
EFO_0000731_GCST90018934	EFO_0007117_GCST90100574	Control	Quantitative(Q)	bin	10	1	3	264	208.471	0.340691	1.882e-05	Lenient	S2G
EFO_0000731_GCST90018934	EFO_0007117_GCST90100574	Control	Quantitative(Q)	bin	20	1	3	241	206.235	0.224744	0.006848	Lenient	S2G
EFO_0000731_GCST90018934	EFO_0007117_GCST90100574	Control	Quantitative(Q)	bin	40	1	3	246	210.63	0.223947	0.007028	Lenient	S2G
EFO_0000731_GCST90018934	EFO_0007117_GCST90100574	Control	Quantitative(Q)	bin	80	1	3	255	197.917	0.365602	6.051e-06	Lenient	S2G
EFO_0000731_GCST90018934	EFO_0007117_GCST90100574	Control	Quantitative(Q)	bin	160	1	3	253	197.408	0.357957	1.148e-05	Lenient	S2G
EFO_0000731_GCST90018934	EFO_0007117_GCST90100574	Control	Quantitative(Q)	th	10	1	1	512	414.484	0.304827	2.015e-08	Lenient	S2G
EFO_0000731_GCST90018934	EFO_0007117_GCST90100574	Control	Quantitative(Q)	th	10	1	1.5	479	384.118	0.318476	3.197e-08	Lenient	S2G
EFO_0000731_GCST90018934	EFO_0007117_GCST90100574	Control	Quantitative(Q)	th	10	1.5	1.5	219	158.012	0.470897	4.06e-08	Lenient	S2G
EFO_0000731_GCST90018934	EFO_0007117_GCST90100574	Control	Quantitative(Q)	th	10	1	2	396	325.08	0.284706	3.531e-06	Lenient	S2G
EFO_0000731_GCST90018934	EFO_0007117_GCST90100574	Control	Quantitative(Q)	th	10	1.5	2	219	157.989	0.471107	4.111e-08	Lenient	S2G
EFO_0000731_GCST90018934	EFO_0007117_GCST90100574	Control	Quantitative(Q)	th	10	2	2	57	46.691	0.287817	0.1161	Lenient	S2G
EFO_0000731_GCST90018934	EFO_0007117_GCST90100574	Control	Quantitative(Q)	th	10	1	2.5	329	261.008	0.333994	4.027e-06	Lenient	S2G
EFO_0000731_GCST90018934	EFO_0007117_GCST90100574	Control	Quantitative(Q)	th	10	1.5	2.5	217	155.452	0.481226	4.668e-08	Lenient	S2G
EFO_0000731_GCST90018934	EFO_0007117_GCST90100574	Control	Quantitative(Q)	th	10	2	2.5	57	47.135	0.274163	0.1235	Lenient	S2G
EFO_0000731_GCST90018934	EFO_0007117_GCST90100574	Control	Quantitative(Q)	th	10	2.5	2.5	17	14.802	0.199743	0.5553	Lenient	S2G
EFO_0000731_GCST90018934	EFO_0007117_GCST90100574	Control	Quantitative(Q)	th	10	1	3	258	207.9	0.311481	0.0001693	Lenient	S2G
EFO_0000731_GCST90018934	EFO_0007117_GCST90100574	Control	Quantitative(Q)	th	10	1.5	3	182	142.08	0.357235	0.0003316	Lenient	S2G
EFO_0000731_GCST90018934	EFO_0007117_GCST90100574	Control	Quantitative(Q)	th	10	2	3	57	47.003	0.278209	0.1223	Lenient	S2G
EFO_0000731_GCST90018934	EFO_0007117_GCST90100574	Control	Quantitative(Q)	th	10	2.5	3	17	14.731	0.206679	0.5494	Lenient	S2G
EFO_0000731_GCST90018934	EFO_0007117_GCST90100574	Control	Quantitative(Q)	th	10	3	3	6	3.914	0.616319	0.2926	Lenient	S2G
EFO_0000731_GCST90018934	EFO_0007117_GCST90100574	Control	Quantitative(Q)	th	10	1	3.5	204	163.518	0.31912	0.0004626	Lenient	S2G
EFO_0000731_GCST90018934	EFO_0007117_GCST90100574	Control	Quantitative(Q)	th	10	1.5	3.5	158	121.565	0.378197	0.0005384	Lenient	S2G
EFO_0000731_GCST90018934	EFO_0007117_GCST90100574	Control	Quantitative(Q)	th	10	2	3.5	57	47.28	0.269732	0.1204	Lenient	S2G
EFO_0000731_GCST90018934	EFO_0007117_GCST90100574	Control	Quantitative(Q)	th	10	2.5	3.5	17	14.827	0.197308	0.5631	Lenient	S2G
EFO_0000731_GCST90018934	EFO_0007117_GCST90100574	Control	Quantitative(Q)	th	10	3	3.5	6	4.03	0.574183	0.3303	Lenient	S2G
EFO_0000731_GCST90018934	EFO_0007117_GCST90100574	Control	Quantitative(Q)	th	10	3.5	3.5	3	1.13	1.40864	0.07658	Lenient	S2G
EFO_0000731_GCST90018934	EFO_0007117_GCST90100574	Control	Quantitative(Q)	th	10	1	4	152	129.092	0.235672	0.03093	Lenient	S2G
EFO_0000731_GCST90018934	EFO_0007117_GCST90100574	Control	Quantitative(Q)	th	10	1.5	4	128	102.239	0.324198	0.005187	Lenient	S2G
EFO_0000731_GCST90018934	EFO_0007117_GCST90100574	Control	Quantitative(Q)	th	10	2	4	57	47.087	0.275633	0.1205	Lenient	S2G
EFO_0000731_GCST90018934	EFO_0007117_GCST90100574	Control	Quantitative(Q)	th	10	2.5	4	17	14.882	0.191966	0.5814	Lenient	S2G
EFO_0000731_GCST90018934	EFO_0007117_GCST90100574	Control	Quantitative(Q)	th	10	3	4	6	4.017	0.578844	0.3111	Lenient	S2G
EFO_0000731_GCST90018934	EFO_0007117_GCST90100574	Control	Quantitative(Q)	th	10	3.5	4	3	1.107	1.43831	0.06438	Lenient	S2G
EFO_0000731_GCST90018934	EFO_0007117_GCST90100574	Control	Quantitative(Q)	th	10	4	4	2	0.347	2.52699	0.004267	Lenient	S2G
EFO_0007850_GCST90281274	EFO_0007117_GCST90092505	Control	Quantitative(Q)	bin	5	1	3	359	230.968	0.636291	2.873e-21	Lenient	S2G
EFO_0007850_GCST90281274	EFO_0007117_GCST90092505	Control	Quantitative(Q)	bin	10	1	3	335	230.31	0.540584	7.976e-15	Lenient	S2G
EFO_0007850_GCST90281274	EFO_0007117_GCST90092505	Control	Quantitative(Q)	bin	20	1	3	291	228.489	0.348894	1.679e-06	Lenient	S2G
EFO_0007850_GCST90281274	EFO_0007117_GCST90092505	Control	Quantitative(Q)	bin	40	1	3	364	235.557	0.627862	1.046e-19	Lenient	S2G
EFO_0007850_GCST90281274	EFO_0007117_GCST90092505	Control	Quantitative(Q)	bin	80	1	3	386	263.175	0.552578	1.374e-16	Lenient	S2G
EFO_0007850_GCST90281274	EFO_0007117_GCST90092505	Control	Quantitative(Q)	bin	160	1	3	364	231.077	0.655565	1.042e-24	Lenient	S2G
EFO_0007850_GCST90281274	EFO_0007117_GCST90092505	Control	Quantitative(Q)	th	10	1	1	520	466.491	0.156662	0.002926	Lenient	S2G
EFO_0007850_GCST90281274	EFO_0007117_GCST90092505	Control	Quantitative(Q)	th	10	1	1.5	489	429.787	0.186213	0.0006201	Lenient	S2G
EFO_0007850_GCST90281274	EFO_0007117_GCST90092505	Control	Quantitative(Q)	th	10	1.5	1.5	242	170.294	0.506979	7.83e-10	Lenient	S2G
EFO_0007850_GCST90281274	EFO_0007117_GCST90092505	Control	Quantitative(Q)	th	10	1	2	441	360.084	0.292445	2.579e-06	Lenient	S2G
EFO_0007850_GCST90281274	EFO_0007117_GCST90092505	Control	Quantitative(Q)	th	10	1.5	2	242	171.501	0.49679	4.558e-09	Lenient	S2G
EFO_0007850_GCST90281274	EFO_0007117_GCST90092505	Control	Quantitative(Q)	th	10	2	2	125	49.137	1.34705	9.441e-32	Lenient	S2G
EFO_0007850_GCST90281274	EFO_0007117_GCST90092505	Control	Quantitative(Q)	th	10	1	2.5	393	287.328	0.451831	2.077e-13	Lenient	S2G
EFO_0007850_GCST90281274	EFO_0007117_GCST90092505	Control	Quantitative(Q)	th	10	1.5	2.5	242	169.505	0.513679	1.088e-10	Lenient	S2G
EFO_0007850_GCST90281274	EFO_0007117_GCST90092505	Control	Quantitative(Q)	th	10	2	2.5	125	48.978	1.35172	3.339e-29	Lenient	S2G
EFO_0007850_GCST90281274	EFO_0007117_GCST90092505	Control	Quantitative(Q)	th	10	2.5	2.5	45	13.63	1.72314	7.777e-19	Lenient	S2G
EFO_0007850_GCST90281274	EFO_0007117_GCST90092505	Control	Quantitative(Q)	th	10	1	3	339	223.4	0.601656	6.07e-17	Lenient	S2G
EFO_0007850_GCST90281274	EFO_0007117_GCST90092505	Control	Quantitative(Q)	th	10	1.5	3	231	153.434	0.590275	2.023e-11	Lenient	S2G
EFO_0007850_GCST90281274	EFO_0007117_GCST90092505	Control	Quantitative(Q)	th	10	2	3	125	48.715	1.35949	3.746e-29	Lenient	S2G
EFO_0007850_GCST90281274	EFO_0007117_GCST90092505	Control	Quantitative(Q)	th	10	2.5	3	45	13.757	1.70976	3.889e-18	Lenient	S2G
EFO_0007850_GCST90281274	EFO_0007117_GCST90092505	Control	Quantitative(Q)	th	10	3	3	9	3.613	1.31673	0.002455	Lenient	S2G
EFO_0007850_GCST90281274	EFO_0007117_GCST90092505	Control	Quantitative(Q)	th	10	1	3.5	290	173.325	0.742573	3.494e-22	Lenient	S2G
EFO_0007850_GCST90281274	EFO_0007117_GCST90092505	Control	Quantitative(Q)	th	10	1.5	3.5	214	131.837	0.698855	8.215e-15	Lenient	S2G
EFO_0007850_GCST90281274	EFO_0007117_GCST90092505	Control	Quantitative(Q)	th	10	2	3.5	125	49.324	1.34157	2.548e-29	Lenient	S2G
EFO_0007850_GCST90281274	EFO_0007117_GCST90092505	Control	Quantitative(Q)	th	10	2.5	3.5	45	13.746	1.71091	1.644e-17	Lenient	S2G
EFO_0007850_GCST90281274	EFO_0007117_GCST90092505	Control	Quantitative(Q)	th	10	3	3.5	9	3.581	1.32956	0.002646	Lenient	S2G
EFO_0007850_GCST90281274	EFO_0007117_GCST90092505	Control	Quantitative(Q)	th	10	3.5	3.5	3	1.335	1.16812	0.1547	Lenient	S2G
EFO_0007850_GCST90281274	EFO_0007117_GCST90092505	Control	Quantitative(Q)	th	10	1	4	247	135.856	0.862433	5.122e-25	Lenient	S2G
EFO_0007850_GCST90281274	EFO_0007117_GCST90092505	Control	Quantitative(Q)	th	10	1.5	4	200	108.504	0.882252	6.679e-21	Lenient	S2G
EFO_0007850_GCST90281274	EFO_0007117_GCST90092505	Control	Quantitative(Q)	th	10	2	4	125	48.928	1.3532	2.005e-29	Lenient	S2G
EFO_0007850_GCST90281274	EFO_0007117_GCST90092505	Control	Quantitative(Q)	th	10	2.5	4	45	13.629	1.72325	1.864e-19	Lenient	S2G
EFO_0007850_GCST90281274	EFO_0007117_GCST90092505	Control	Quantitative(Q)	th	10	3	4	9	3.628	1.31075	0.005371	Lenient	S2G
EFO_0007850_GCST90281274	EFO_0007117_GCST90092505	Control	Quantitative(Q)	th	10	3.5	4	3	1.394	1.10573	0.1776	Lenient	S2G
EFO_0007850_GCST90281274	EFO_0007117_GCST90092505	Control	Quantitative(Q)	th	10	4	4	2	0.631	1.66429	0.08033	Lenient	S2G
EFO_0021898_GCST90269581	EFO_0009397_GCST90267932	Control	Quantitative(Q)	bin	5	1	3	117	160.759	-0.458391	0.0002026	Lenient	S2G
EFO_0021898_GCST90269581	EFO_0009397_GCST90267932	Control	Quantitative(Q)	bin	10	1	3	120	177.11	-0.561611	2.987e-06	Lenient	S2G
EFO_0021898_GCST90269581	EFO_0009397_GCST90267932	Control	Quantitative(Q)	bin	20	1	3	91	174.576	-0.939917	2.329e-11	Lenient	S2G
EFO_0021898_GCST90269581	EFO_0009397_GCST90267932	Control	Quantitative(Q)	bin	40	1	3	76	167.957	-1.14402	5.878e-16	Lenient	S2G
EFO_0021898_GCST90269581	EFO_0009397_GCST90267932	Control	Quantitative(Q)	bin	80	1	3	79	163.828	-1.05226	2.202e-13	Lenient	S2G
EFO_0021898_GCST90269581	EFO_0009397_GCST90267932	Control	Quantitative(Q)	bin	160	1	3	66	149.448	-1.17911	1.723e-13	Lenient	S2G
EFO_0021898_GCST90269581	EFO_0009397_GCST90267932	Control	Quantitative(Q)	th	10	1	1	219	354.498	-0.694847	1.162e-17	Lenient	S2G
EFO_0021898_GCST90269581	EFO_0009397_GCST90267932	Control	Quantitative(Q)	th	10	1	1.5	193	323.582	-0.745531	2.33e-16	Lenient	S2G
EFO_0021898_GCST90269581	EFO_0009397_GCST90267932	Control	Quantitative(Q)	th	10	1.5	1.5	64	119.696	-0.903231	1.543e-08	Lenient	S2G
EFO_0021898_GCST90269581	EFO_0009397_GCST90267932	Control	Quantitative(Q)	th	10	1	2	160	267.938	-0.743827	4.365e-14	Lenient	S2G
EFO_0021898_GCST90269581	EFO_0009397_GCST90267932	Control	Quantitative(Q)	th	10	1.5	2	64	119.13	-0.896393	3.846e-08	Lenient	S2G
EFO_0021898_GCST90269581	EFO_0009397_GCST90267932	Control	Quantitative(Q)	th	10	2	2	18	38.24	-1.08709	0.0006811	Lenient	S2G
EFO_0021898_GCST90269581	EFO_0009397_GCST90267932	Control	Quantitative(Q)	th	10	1	2.5	129	212.829	-0.722324	8.031e-11	Lenient	S2G
EFO_0021898_GCST90269581	EFO_0009397_GCST90267932	Control	Quantitative(Q)	th	10	1.5	2.5	63	118.418	-0.910465	5.874e-08	Lenient	S2G
EFO_0021898_GCST90269581	EFO_0009397_GCST90267932	Control	Quantitative(Q)	th	10	2	2.5	18	38.762	-1.10665	0.0003508	Lenient	S2G
EFO_0021898_GCST90269581	EFO_0009397_GCST90267932	Control	Quantitative(Q)	th	10	2.5	2.5	3	11.93	-1.99156	0.008464	Lenient	S2G
EFO_0021898_GCST90269581	EFO_0009397_GCST90267932	Control	Quantitative(Q)	th	10	1	3	107	166.308	-0.636247	4.652e-07	Lenient	S2G
EFO_0021898_GCST90269581	EFO_0009397_GCST90267932	Control	Quantitative(Q)	th	10	1.5	3	59	108.231	-0.875327	4.983e-07	Lenient	S2G
EFO_0021898_GCST90269581	EFO_0009397_GCST90267932	Control	Quantitative(Q)	th	10	2	3	18	38.59	-1.10023	0.0004284	Lenient	S2G
EFO_0021898_GCST90269581	EFO_0009397_GCST90267932	Control	Quantitative(Q)	th	10	2.5	3	3	11.919	-1.99023	0.00881	Lenient	S2G
EFO_0021898_GCST90269581	EFO_0009397_GCST90267932	Control	Quantitative(Q)	th	10	3	3	1	3.007	-1.58832	0.2652	Lenient	S2G
EFO_0021898_GCST90269581	EFO_0009397_GCST90267932	Control	Quantitative(Q)	th	10	1	3.5	85	129.522	-0.607662	2.543e-05	Lenient	S2G
EFO_0021898_GCST90269581	EFO_0009397_GCST90267932	Control	Quantitative(Q)	th	10	1.5	3.5	50	93.089	-0.896683	4.063e-06	Lenient	S2G
EFO_0021898_GCST90269581	EFO_0009397_GCST90267932	Control	Quantitative(Q)	th	10	2	3.5	18	38.75	-1.1062	0.0004209	Lenient	S2G
EFO_0021898_GCST90269581	EFO_0009397_GCST90267932	Control	Quantitative(Q)	th	10	2.5	3.5	3	11.963	-1.99554	0.008548	Lenient	S2G
EFO_0021898_GCST90269581	EFO_0009397_GCST90267932	Control	Quantitative(Q)	th	10	3	3.5	1	2.963	-1.56706	0.2608	Lenient	S2G
EFO_0021898_GCST90269581	EFO_0009397_GCST90267932	Control	Quantitative(Q)	th	10	3.5	3.5	0	0.857	-inf	0.3499	Lenient	S2G
EFO_0021898_GCST90269581	EFO_0009397_GCST90267932	Control	Quantitative(Q)	th	10	1	4	55	101.496	-0.883919	2.397e-06	Lenient	S2G
EFO_0021898_GCST90269581	EFO_0009397_GCST90267932	Control	Quantitative(Q)	th	10	1.5	4	38	79.124	-1.05812	7.559e-07	Lenient	S2G
EFO_0021898_GCST90269581	EFO_0009397_GCST90267932	Control	Quantitative(Q)	th	10	2	4	18	38.398	-1.09303	0.0002804	Lenient	S2G
EFO_0021898_GCST90269581	EFO_0009397_GCST90267932	Control	Quantitative(Q)	th	10	2.5	4	3	11.848	-1.98161	0.007605	Lenient	S2G
EFO_0021898_GCST90269581	EFO_0009397_GCST90267932	Control	Quantitative(Q)	th	10	3	4	1	2.938	-1.55483	0.272	Lenient	S2G
EFO_0021898_GCST90269581	EFO_0009397_GCST90267932	Control	Quantitative(Q)	th	10	3.5	4	0	0.969	-inf	0.3237	Lenient	S2G
EFO_0021898_GCST90269581	EFO_0009397_GCST90267932	Control	Quantitative(Q)	th	10	4	4	0	0.224	-inf	0.6344	Lenient	S2G
EFO_0010821_GCST90016673	EFO_0006525_GCST90179151	Control	Quantitative(Q)	bin	5	1	3	245	160.014	0.614584	3.802e-13	Lenient	S2G
EFO_0010821_GCST90016673	EFO_0006525_GCST90179151	Control	Quantitative(Q)	bin	10	1	3	262	168.52	0.636647	6.741e-15	Lenient	S2G
EFO_0010821_GCST90016673	EFO_0006525_GCST90179151	Control	Quantitative(Q)	bin	20	1	3	255	168.316	0.599325	3.455e-14	Lenient	S2G
EFO_0010821_GCST90016673	EFO_0006525_GCST90179151	Control	Quantitative(Q)	bin	40	1	3	257	169.455	0.600866	2.763e-14	Lenient	S2G
EFO_0010821_GCST90016673	EFO_0006525_GCST90179151	Control	Quantitative(Q)	bin	80	1	3	182	148.568	0.292815	0.002442	Lenient	S2G
EFO_0010821_GCST90016673	EFO_0006525_GCST90179151	Control	Quantitative(Q)	bin	160	1	3	245	154.382	0.666277	1.358e-15	Lenient	S2G
EFO_0010821_GCST90016673	EFO_0006525_GCST90179151	Control	Quantitative(Q)	th	10	1	1	510	354.39	0.525159	1.016e-20	Lenient	S2G
EFO_0010821_GCST90016673	EFO_0006525_GCST90179151	Control	Quantitative(Q)	th	10	1	1.5	474	324.784	0.545406	2.536e-20	Lenient	S2G
EFO_0010821_GCST90016673	EFO_0006525_GCST90179151	Control	Quantitative(Q)	th	10	1.5	1.5	182	123.892	0.554855	1.788e-08	Lenient	S2G
EFO_0010821_GCST90016673	EFO_0006525_GCST90179151	Control	Quantitative(Q)	th	10	1	2	390	270.352	0.528635	9.001e-17	Lenient	S2G
EFO_0010821_GCST90016673	EFO_0006525_GCST90179151	Control	Quantitative(Q)	th	10	1.5	2	182	123.477	0.559696	2.782e-09	Lenient	S2G
EFO_0010821_GCST90016673	EFO_0006525_GCST90179151	Control	Quantitative(Q)	th	10	2	2	50	38.714	0.369073	0.04961	Lenient	S2G
EFO_0010821_GCST90016673	EFO_0006525_GCST90179151	Control	Quantitative(Q)	th	10	1	2.5	314	215.144	0.545462	1.002e-13	Lenient	S2G
EFO_0010821_GCST90016673	EFO_0006525_GCST90179151	Control	Quantitative(Q)	th	10	1.5	2.5	179	122.287	0.549689	6.126e-08	Lenient	S2G
EFO_0010821_GCST90016673	EFO_0006525_GCST90179151	Control	Quantitative(Q)	th	10	2	2.5	50	39.03	0.357345	0.06738	Lenient	S2G
EFO_0010821_GCST90016673	EFO_0006525_GCST90179151	Control	Quantitative(Q)	th	10	2.5	2.5	12	10.85	0.145339	0.7227	Lenient	S2G
EFO_0010821_GCST90016673	EFO_0006525_GCST90179151	Control	Quantitative(Q)	th	10	1	3	247	167.696	0.558663	1.821e-11	Lenient	S2G
EFO_0010821_GCST90016673	EFO_0006525_GCST90179151	Control	Quantitative(Q)	th	10	1.5	3	164	110.625	0.568018	5.839e-08	Lenient	S2G
EFO_0010821_GCST90016673	EFO_0006525_GCST90179151	Control	Quantitative(Q)	th	10	2	3	50	38.768	0.367062	0.05822	Lenient	S2G
EFO_0010821_GCST90016673	EFO_0006525_GCST90179151	Control	Quantitative(Q)	th	10	2.5	3	12	11.028	0.121863	0.7627	Lenient	S2G
EFO_0010821_GCST90016673	EFO_0006525_GCST90179151	Control	Quantitative(Q)	th	10	3	3	3	2.902	0.047915	0.9528	Lenient	S2G
EFO_0010821_GCST90016673	EFO_0006525_GCST90179151	Control	Quantitative(Q)	th	10	1	3.5	194	129.694	0.580945	5.776e-09	Lenient	S2G
EFO_0010821_GCST90016673	EFO_0006525_GCST90179151	Control	Quantitative(Q)	th	10	1.5	3.5	140	96.453	0.537529	3.784e-06	Lenient	S2G
EFO_0010821_GCST90016673	EFO_0006525_GCST90179151	Control	Quantitative(Q)	th	10	2	3.5	50	38.602	0.373252	0.05049	Lenient	S2G
EFO_0010821_GCST90016673	EFO_0006525_GCST90179151	Control	Quantitative(Q)	th	10	2.5	3.5	12	11.002	0.125269	0.7523	Lenient	S2G
EFO_0010821_GCST90016673	EFO_0006525_GCST90179151	Control	Quantitative(Q)	th	10	3	3.5	3	2.891	0.0533939	0.9497	Lenient	S2G
EFO_0010821_GCST90016673	EFO_0006525_GCST90179151	Control	Quantitative(Q)	th	10	3.5	3.5	0	0.736	-inf	0.3722	Lenient	S2G
EFO_0010821_GCST90016673	EFO_0006525_GCST90179151	Control	Quantitative(Q)	th	10	1	4	138	101.11	0.448743	9.633e-05	Lenient	S2G
EFO_0010821_GCST90016673	EFO_0006525_GCST90179151	Control	Quantitative(Q)	th	10	1.5	4	109	80.226	0.442186	0.000607	Lenient	S2G
EFO_0010821_GCST90016673	EFO_0006525_GCST90179151	Control	Quantitative(Q)	th	10	2	4	50	38.675	0.370527	0.05834	Lenient	S2G
EFO_0010821_GCST90016673	EFO_0006525_GCST90179151	Control	Quantitative(Q)	th	10	2.5	4	12	11.175	0.10276	0.7981	Lenient	S2G
EFO_0010821_GCST90016673	EFO_0006525_GCST90179151	Control	Quantitative(Q)	th	10	3	4	3	2.918	0.0399826	0.9604	Lenient	S2G
EFO_0010821_GCST90016673	EFO_0006525_GCST90179151	Control	Quantitative(Q)	th	10	3.5	4	0	0.752	-inf	0.3757	Lenient	S2G
EFO_0010821_GCST90016673	EFO_0006525_GCST90179151	Control	Quantitative(Q)	th	10	4	4	0	0.17	-inf	0.6757	Lenient	S2G
EFO_0005423_GCST008789	EFO_0009863_GCST007710	Control	Quantitative(Q)	bin	5	1	3	282	203.593	0.470007	3.233e-09	Lenient	S2G
EFO_0005423_GCST008789	EFO_0009863_GCST007710	Control	Quantitative(Q)	bin	10	1	3	254	209.584	0.2773	0.0007774	Lenient	S2G
EFO_0005423_GCST008789	EFO_0009863_GCST007710	Control	Quantitative(Q)	bin	20	1	3	247	188.395	0.39075	2.637e-06	Lenient	S2G
EFO_0005423_GCST008789	EFO_0009863_GCST007710	Control	Quantitative(Q)	bin	40	1	3	211	165.162	0.353361	3.896e-05	Lenient	S2G
EFO_0005423_GCST008789	EFO_0009863_GCST007710	Control	Quantitative(Q)	bin	80	1	3	159	142.113	0.161988	0.1295	Lenient	S2G
EFO_0005423_GCST008789	EFO_0009863_GCST007710	Control	Quantitative(Q)	bin	160	1	3	169	151.562	0.157115	0.1237	Lenient	S2G
EFO_0005423_GCST008789	EFO_0009863_GCST007710	Control	Quantitative(Q)	th	10	1	1	488	429.095	0.185584	0.000752	Lenient	S2G
EFO_0005423_GCST008789	EFO_0009863_GCST007710	Control	Quantitative(Q)	th	10	1	1.5	463	394.598	0.230629	5.791e-05	Lenient	S2G
EFO_0005423_GCST008789	EFO_0009863_GCST007710	Control	Quantitative(Q)	th	10	1.5	1.5	202	154.037	0.391078	1.203e-05	Lenient	S2G
EFO_0005423_GCST008789	EFO_0009863_GCST007710	Control	Quantitative(Q)	th	10	1	2	400	333.954	0.260351	5.219e-05	Lenient	S2G
EFO_0005423_GCST008789	EFO_0009863_GCST007710	Control	Quantitative(Q)	th	10	1.5	2	202	154.746	0.384453	3.594e-05	Lenient	S2G
EFO_0005423_GCST008789	EFO_0009863_GCST007710	Control	Quantitative(Q)	th	10	2	2	95	55.633	0.771987	3.388e-09	Lenient	S2G
EFO_0005423_GCST008789	EFO_0009863_GCST007710	Control	Quantitative(Q)	th	10	1	2.5	337	272.644	0.30573	7.527e-06	Lenient	S2G
EFO_0005423_GCST008789	EFO_0009863_GCST007710	Control	Quantitative(Q)	th	10	1.5	2.5	202	152.374	0.406739	9.111e-06	Lenient	S2G
EFO_0005423_GCST008789	EFO_0009863_GCST007710	Control	Quantitative(Q)	th	10	2	2.5	95	55.526	0.774764	1.627e-08	Lenient	S2G
EFO_0005423_GCST008789	EFO_0009863_GCST007710	Control	Quantitative(Q)	th	10	2.5	2.5	28	18.344	0.610119	0.02512	Lenient	S2G
EFO_0005423_GCST008789	EFO_0009863_GCST007710	Control	Quantitative(Q)	th	10	1	3	269	218.419	0.300508	0.0001699	Lenient	S2G
EFO_0005423_GCST008789	EFO_0009863_GCST007710	Control	Quantitative(Q)	th	10	1.5	3	189	141.999	0.412505	2.128e-05	Lenient	S2G
EFO_0005423_GCST008789	EFO_0009863_GCST007710	Control	Quantitative(Q)	th	10	2	3	95	55.52	0.77492	6.573e-08	Lenient	S2G
EFO_0005423_GCST008789	EFO_0009863_GCST007710	Control	Quantitative(Q)	th	10	2.5	3	28	18.142	0.626093	0.01211	Lenient	S2G
EFO_0005423_GCST008789	EFO_0009863_GCST007710	Control	Quantitative(Q)	th	10	3	3	13	5.268	1.30318	0.0004855	Lenient	S2G
EFO_0005423_GCST008789	EFO_0009863_GCST007710	Control	Quantitative(Q)	th	10	1	3.5	208	174.841	0.25054	0.00674	Lenient	S2G
EFO_0005423_GCST008789	EFO_0009863_GCST007710	Control	Quantitative(Q)	th	10	1.5	3.5	164	125.274	0.388609	0.000161	Lenient	S2G
EFO_0005423_GCST008789	EFO_0009863_GCST007710	Control	Quantitative(Q)	th	10	2	3.5	95	55.291	0.780883	2.07e-08	Lenient	S2G
EFO_0005423_GCST008789	EFO_0009863_GCST007710	Control	Quantitative(Q)	th	10	2.5	3.5	28	17.922	0.643695	0.01216	Lenient	S2G
EFO_0005423_GCST008789	EFO_0009863_GCST007710	Control	Quantitative(Q)	th	10	3	3.5	13	5.232	1.31308	0.000612	Lenient	S2G
EFO_0005423_GCST008789	EFO_0009863_GCST007710	Control	Quantitative(Q)	th	10	3.5	3.5	4	2.137	0.904413	0.1984	Lenient	S2G
EFO_0005423_GCST008789	EFO_0009863_GCST007710	Control	Quantitative(Q)	th	10	1	4	175	140.305	0.318788	0.002696	Lenient	S2G
EFO_0005423_GCST008789	EFO_0009863_GCST007710	Control	Quantitative(Q)	th	10	1.5	4	148	108.332	0.450138	5.53e-05	Lenient	S2G
EFO_0005423_GCST008789	EFO_0009863_GCST007710	Control	Quantitative(Q)	th	10	2	4	95	55.361	0.779058	2.449e-08	Lenient	S2G
EFO_0005423_GCST008789	EFO_0009863_GCST007710	Control	Quantitative(Q)	th	10	2.5	4	28	18.057	0.632869	0.01646	Lenient	S2G
EFO_0005423_GCST008789	EFO_0009863_GCST007710	Control	Quantitative(Q)	th	10	3	4	13	5.274	1.30154	0.0007491	Lenient	S2G
EFO_0005423_GCST008789	EFO_0009863_GCST007710	Control	Quantitative(Q)	th	10	3.5	4	4	2.074	0.947584	0.1602	Lenient	S2G
EFO_0005423_GCST008789	EFO_0009863_GCST007710	Control	Quantitative(Q)	th	10	4	4	0	0.845	-inf	0.3744	Lenient	S2G
EFO_0007117_GCST90092502	EFO_0006525_GCST007459	Control	Quantitative(Q)	bin	5	1	3	147	205.769	-0.485209	1.065e-05	Lenient	S2G
EFO_0007117_GCST90092502	EFO_0006525_GCST007459	Control	Quantitative(Q)	bin	10	1	3	135	198.801	-0.558366	1.317e-06	Lenient	S2G
EFO_0007117_GCST90092502	EFO_0006525_GCST007459	Control	Quantitative(Q)	bin	20	1	3	152	196.746	-0.372263	0.000534	Lenient	S2G
EFO_0007117_GCST90092502	EFO_0006525_GCST007459	Control	Quantitative(Q)	bin	40	1	3	145	197.328	-0.444543	5.975e-05	Lenient	S2G
EFO_0007117_GCST90092502	EFO_0006525_GCST007459	Control	Quantitative(Q)	bin	80	1	3	127	179.658	-0.500425	1.014e-05	Lenient	S2G
EFO_0007117_GCST90092502	EFO_0006525_GCST007459	Control	Quantitative(Q)	bin	160	1	3	130	182.779	-0.491589	1.173e-05	Lenient	S2G
EFO_0007117_GCST90092502	EFO_0006525_GCST007459	Control	Quantitative(Q)	th	10	1	1	250	356.051	-0.510156	2.087e-11	Lenient	S2G
EFO_0007117_GCST90092502	EFO_0006525_GCST007459	Control	Quantitative(Q)	th	10	1	1.5	232	335.427	-0.531874	1.163e-10	Lenient	S2G
EFO_0007117_GCST90092502	EFO_0006525_GCST007459	Control	Quantitative(Q)	th	10	1.5	1.5	102	153.448	-0.589181	6.9e-06	Lenient	S2G
EFO_0007117_GCST90092502	EFO_0006525_GCST007459	Control	Quantitative(Q)	th	10	1	2	205	294.899	-0.524597	2.746e-09	Lenient	S2G
EFO_0007117_GCST90092502	EFO_0006525_GCST007459	Control	Quantitative(Q)	th	10	1.5	2	102	153.812	-0.592599	7.292e-06	Lenient	S2G
EFO_0007117_GCST90092502	EFO_0006525_GCST007459	Control	Quantitative(Q)	th	10	2	2	42	57.758	-0.459631	0.01966	Lenient	S2G
EFO_0007117_GCST90092502	EFO_0006525_GCST007459	Control	Quantitative(Q)	th	10	1	2.5	173	245.875	-0.507153	1.707e-07	Lenient	S2G
EFO_0007117_GCST90092502	EFO_0006525_GCST007459	Control	Quantitative(Q)	th	10	1.5	2.5	101	152.046	-0.590153	3.889e-06	Lenient	S2G
EFO_0007117_GCST90092502	EFO_0006525_GCST007459	Control	Quantitative(Q)	th	10	2	2.5	42	57.569	-0.454903	0.02643	Lenient	S2G
EFO_0007117_GCST90092502	EFO_0006525_GCST007459	Control	Quantitative(Q)	th	10	2.5	2.5	13	16.235	-0.320596	0.409	Lenient	S2G
EFO_0007117_GCST90092502	EFO_0006525_GCST007459	Control	Quantitative(Q)	th	10	1	3	141	201.688	-0.51643	2.646e-06	Lenient	S2G
EFO_0007117_GCST90092502	EFO_0006525_GCST007459	Control	Quantitative(Q)	th	10	1.5	3	96	142.189	-0.566704	1.546e-05	Lenient	S2G
EFO_0007117_GCST90092502	EFO_0006525_GCST007459	Control	Quantitative(Q)	th	10	2	3	42	57.663	-0.457257	0.02649	Lenient	S2G
EFO_0007117_GCST90092502	EFO_0006525_GCST007459	Control	Quantitative(Q)	th	10	2.5	3	13	16.263	-0.323082	0.4036	Lenient	S2G
EFO_0007117_GCST90092502	EFO_0006525_GCST007459	Control	Quantitative(Q)	th	10	3	3	5	4.326	0.208894	0.7401	Lenient	S2G
EFO_0007117_GCST90092502	EFO_0006525_GCST007459	Control	Quantitative(Q)	th	10	1	3.5	118	162.327	-0.460116	0.0001585	Lenient	S2G
EFO_0007117_GCST90092502	EFO_0006525_GCST007459	Control	Quantitative(Q)	th	10	1.5	3.5	91	127.232	-0.483523	0.0003305	Lenient	S2G
EFO_0007117_GCST90092502	EFO_0006525_GCST007459	Control	Quantitative(Q)	th	10	2	3.5	42	57.368	-0.449857	0.03449	Lenient	S2G
EFO_0007117_GCST90092502	EFO_0006525_GCST007459	Control	Quantitative(Q)	th	10	2.5	3.5	13	16.472	-0.341504	0.3684	Lenient	S2G
EFO_0007117_GCST90092502	EFO_0006525_GCST007459	Control	Quantitative(Q)	th	10	3	3.5	5	4.454	0.166827	0.7892	Lenient	S2G
EFO_0007117_GCST90092502	EFO_0006525_GCST007459	Control	Quantitative(Q)	th	10	3.5	3.5	2	1.611	0.312044	0.7548	Lenient	S2G
EFO_0007117_GCST90092502	EFO_0006525_GCST007459	Control	Quantitative(Q)	th	10	1	4	91	130.437	-0.519415	0.0002807	Lenient	S2G
EFO_0007117_GCST90092502	EFO_0006525_GCST007459	Control	Quantitative(Q)	th	10	1.5	4	73	108.813	-0.575883	0.0002556	Lenient	S2G
EFO_0007117_GCST90092502	EFO_0006525_GCST007459	Control	Quantitative(Q)	th	10	2	4	42	57.95	-0.464419	0.02929	Lenient	S2G
EFO_0007117_GCST90092502	EFO_0006525_GCST007459	Control	Quantitative(Q)	th	10	2.5	4	13	16.348	-0.330603	0.3888	Lenient	S2G
EFO_0007117_GCST90092502	EFO_0006525_GCST007459	Control	Quantitative(Q)	th	10	3	4	5	4.313	0.213236	0.7365	Lenient	S2G
EFO_0007117_GCST90092502	EFO_0006525_GCST007459	Control	Quantitative(Q)	th	10	3.5	4	2	1.588	0.332789	0.7418	Lenient	S2G
EFO_0007117_GCST90092502	EFO_0006525_GCST007459	Control	Quantitative(Q)	th	10	4	4	0	0.582	-inf	0.4452	Lenient	S2G
EFO_0004343_GCST90278649	EFO_0005213_GCST009414	Control	Quantitative(Q)	bin	5	1	3	369	260.07	0.504721	1.093e-13	Lenient	S2G
EFO_0004343_GCST90278649	EFO_0005213_GCST009414	Control	Quantitative(Q)	bin	10	1	3	453	247.63	0.871325	5.389e-46	Lenient	S2G
EFO_0004343_GCST90278649	EFO_0005213_GCST009414	Control	Quantitative(Q)	bin	20	1	3	450	263.982	0.769485	1.361e-40	Lenient	S2G
EFO_0004343_GCST90278649	EFO_0005213_GCST009414	Control	Quantitative(Q)	bin	40	1	3	504	250.562	1.00826	2.656e-72	Lenient	S2G
EFO_0004343_GCST90278649	EFO_0005213_GCST009414	Control	Quantitative(Q)	bin	80	1	3	406	215.374	0.914636	1.995e-46	Lenient	S2G
EFO_0004343_GCST90278649	EFO_0005213_GCST009414	Control	Quantitative(Q)	bin	160	1	3	420	219.451	0.93649	2.177e-50	Lenient	S2G
EFO_0004343_GCST90278649	EFO_0005213_GCST009414	Control	Quantitative(Q)	th	10	1	1	766	510.035	0.586748	1.646e-42	Lenient	S2G
EFO_0004343_GCST90278649	EFO_0005213_GCST009414	Control	Quantitative(Q)	th	10	1	1.5	712	472.606	0.591239	4.067e-36	Lenient	S2G
EFO_0004343_GCST90278649	EFO_0005213_GCST009414	Control	Quantitative(Q)	th	10	1.5	1.5	375	192.969	0.958521	1.485e-48	Lenient	S2G
EFO_0004343_GCST90278649	EFO_0005213_GCST009414	Control	Quantitative(Q)	th	10	1	2	640	400.102	0.677704	2.231e-46	Lenient	S2G
EFO_0004343_GCST90278649	EFO_0005213_GCST009414	Control	Quantitative(Q)	th	10	1.5	2	375	192.879	0.959195	8.313e-49	Lenient	S2G
EFO_0004343_GCST90278649	EFO_0005213_GCST009414	Control	Quantitative(Q)	th	10	2	2	167	61.069	1.45134	3.982e-51	Lenient	S2G
EFO_0004343_GCST90278649	EFO_0005213_GCST009414	Control	Quantitative(Q)	th	10	1	2.5	559	322.455	0.79375	4.037e-47	Lenient	S2G
EFO_0004343_GCST90278649	EFO_0005213_GCST009414	Control	Quantitative(Q)	th	10	1.5	2.5	373	189.925	0.973746	1.365e-49	Lenient	S2G
EFO_0004343_GCST90278649	EFO_0005213_GCST009414	Control	Quantitative(Q)	th	10	2	2.5	167	61.378	1.44405	8.924e-47	Lenient	S2G
EFO_0004343_GCST90278649	EFO_0005213_GCST009414	Control	Quantitative(Q)	th	10	2.5	2.5	39	14.852	1.39282	4.246e-11	Lenient	S2G
EFO_0004343_GCST90278649	EFO_0005213_GCST009414	Control	Quantitative(Q)	th	10	1	3	460	251.196	0.87282	1.426e-51	Lenient	S2G
EFO_0004343_GCST90278649	EFO_0005213_GCST009414	Control	Quantitative(Q)	th	10	1.5	3	352	175.449	1.00452	2.201e-48	Lenient	S2G
EFO_0004343_GCST90278649	EFO_0005213_GCST009414	Control	Quantitative(Q)	th	10	2	3	167	61.053	1.45171	2.496e-44	Lenient	S2G
EFO_0004343_GCST90278649	EFO_0005213_GCST009414	Control	Quantitative(Q)	th	10	2.5	3	39	14.56	1.42146	1.213e-10	Lenient	S2G
EFO_0004343_GCST90278649	EFO_0005213_GCST009414	Control	Quantitative(Q)	th	10	3	3	8	3.072	1.38082	0.00474	Lenient	S2G
EFO_0004343_GCST90278649	EFO_0005213_GCST009414	Control	Quantitative(Q)	th	10	1	3.5	371	193.128	0.941862	1.69e-45	Lenient	S2G
EFO_0004343_GCST90278649	EFO_0005213_GCST009414	Control	Quantitative(Q)	th	10	1.5	3.5	317	150.854	1.07133	3.462e-48	Lenient	S2G
EFO_0004343_GCST90278649	EFO_0005213_GCST009414	Control	Quantitative(Q)	th	10	2	3.5	167	61.364	1.44438	6.86e-46	Lenient	S2G
EFO_0004343_GCST90278649	EFO_0005213_GCST009414	Control	Quantitative(Q)	th	10	2.5	3.5	39	14.719	1.40579	1.097e-11	Lenient	S2G
EFO_0004343_GCST90278649	EFO_0005213_GCST009414	Control	Quantitative(Q)	th	10	3	3.5	8	3.201	1.32148	0.008079	Lenient	S2G
EFO_0004343_GCST90278649	EFO_0005213_GCST009414	Control	Quantitative(Q)	th	10	3.5	3.5	2	0.622	1.68501	0.08622	Lenient	S2G
EFO_0004343_GCST90278649	EFO_0005213_GCST009414	Control	Quantitative(Q)	th	10	1	4	297	148.066	1.00422	1.279e-40	Lenient	S2G
EFO_0004343_GCST90278649	EFO_0005213_GCST009414	Control	Quantitative(Q)	th	10	1.5	4	267	124.503	1.10066	2.308e-42	Lenient	S2G
EFO_0004343_GCST90278649	EFO_0005213_GCST009414	Control	Quantitative(Q)	th	10	2	4	167	61.271	1.44657	4.191e-43	Lenient	S2G
EFO_0004343_GCST90278649	EFO_0005213_GCST009414	Control	Quantitative(Q)	th	10	2.5	4	39	14.611	1.41642	4.141e-11	Lenient	S2G
EFO_0004343_GCST90278649	EFO_0005213_GCST009414	Control	Quantitative(Q)	th	10	3	4	8	3.177	1.33233	0.00808	Lenient	S2G
EFO_0004343_GCST90278649	EFO_0005213_GCST009414	Control	Quantitative(Q)	th	10	3.5	4	2	0.614	1.70369	0.0738	Lenient	S2G
EFO_0004343_GCST90278649	EFO_0005213_GCST009414	Control	Quantitative(Q)	th	10	4	4	0	0.063	-inf	0.8077	Lenient	S2G
EFO_0004741_GCST90103632	EFO_0010156_GCST010572	Control	Quantitative(Q)	bin	5	1	3	193	180.206	0.0989538	0.2849	Lenient	S2G
EFO_0004741_GCST90103632	EFO_0010156_GCST010572	Control	Quantitative(Q)	bin	10	1	3	184	188.471	-0.0346368	0.7224	Lenient	S2G
EFO_0004741_GCST90103632	EFO_0010156_GCST010572	Control	Quantitative(Q)	bin	20	1	3	195	187.317	0.0579923	0.5364	Lenient	S2G
EFO_0004741_GCST90103632	EFO_0010156_GCST010572	Control	Quantitative(Q)	bin	40	1	3	166	162.631	0.029581	0.7712	Lenient	S2G
EFO_0004741_GCST90103632	EFO_0010156_GCST010572	Control	Quantitative(Q)	bin	80	1	3	159	145.745	0.12558	0.2328	Lenient	S2G
EFO_0004741_GCST90103632	EFO_0010156_GCST010572	Control	Quantitative(Q)	bin	160	1	3	141	137.096	0.0405087	0.6994	Lenient	S2G
EFO_0004741_GCST90103632	EFO_0010156_GCST010572	Control	Quantitative(Q)	th	10	1	1	368	363.354	0.01833	0.7692	Lenient	S2G
EFO_0004741_GCST90103632	EFO_0010156_GCST010572	Control	Quantitative(Q)	th	10	1	1.5	341	334.966	0.0257571	0.706	Lenient	S2G
EFO_0004741_GCST90103632	EFO_0010156_GCST010572	Control	Quantitative(Q)	th	10	1.5	1.5	127	128.826	-0.0205953	0.8656	Lenient	S2G
EFO_0004741_GCST90103632	EFO_0010156_GCST010572	Control	Quantitative(Q)	th	10	1	2	275	282.82	-0.0404525	0.6015	Lenient	S2G
EFO_0004741_GCST90103632	EFO_0010156_GCST010572	Control	Quantitative(Q)	th	10	1.5	2	127	127.523	-0.00592898	0.9594	Lenient	S2G
EFO_0004741_GCST90103632	EFO_0010156_GCST010572	Control	Quantitative(Q)	th	10	2	2	50	49.21	0.0229766	0.9067	Lenient	S2G
EFO_0004741_GCST90103632	EFO_0010156_GCST010572	Control	Quantitative(Q)	th	10	1	2.5	225	230.317	-0.0336959	0.6915	Lenient	S2G
EFO_0004741_GCST90103632	EFO_0010156_GCST010572	Control	Quantitative(Q)	th	10	1.5	2.5	126	127.14	-0.0129943	0.9146	Lenient	S2G
EFO_0004741_GCST90103632	EFO_0010156_GCST010572	Control	Quantitative(Q)	th	10	2	2.5	50	49.679	0.00929196	0.9625	Lenient	S2G
EFO_0004741_GCST90103632	EFO_0010156_GCST010572	Control	Quantitative(Q)	th	10	2.5	2.5	17	15.138	0.16736	0.6299	Lenient	S2G
EFO_0004741_GCST90103632	EFO_0010156_GCST010572	Control	Quantitative(Q)	th	10	1	3	184	185.458	-0.0113867	0.9051	Lenient	S2G
EFO_0004741_GCST90103632	EFO_0010156_GCST010572	Control	Quantitative(Q)	th	10	1.5	3	118	118.636	-0.007755	0.9494	Lenient	S2G
EFO_0004741_GCST90103632	EFO_0010156_GCST010572	Control	Quantitative(Q)	th	10	2	3	50	48.933	0.0311204	0.8705	Lenient	S2G
EFO_0004741_GCST90103632	EFO_0010156_GCST010572	Control	Quantitative(Q)	th	10	2.5	3	17	15.132	0.167932	0.6264	Lenient	S2G
EFO_0004741_GCST90103632	EFO_0010156_GCST010572	Control	Quantitative(Q)	th	10	3	3	8	5.622	0.508917	0.3127	Lenient	S2G
EFO_0004741_GCST90103632	EFO_0010156_GCST010572	Control	Quantitative(Q)	th	10	1	3.5	155	149.712	0.0500784	0.6425	Lenient	S2G
EFO_0004741_GCST90103632	EFO_0010156_GCST010572	Control	Quantitative(Q)	th	10	1.5	3.5	110	106.44	0.0474631	0.7088	Lenient	S2G
EFO_0004741_GCST90103632	EFO_0010156_GCST010572	Control	Quantitative(Q)	th	10	2	3.5	50	49.219	0.0227127	0.9067	Lenient	S2G
EFO_0004741_GCST90103632	EFO_0010156_GCST010572	Control	Quantitative(Q)	th	10	2.5	3.5	17	14.976	0.182882	0.5846	Lenient	S2G
EFO_0004741_GCST90103632	EFO_0010156_GCST010572	Control	Quantitative(Q)	th	10	3	3.5	8	5.379	0.572662	0.2617	Lenient	S2G
EFO_0004741_GCST90103632	EFO_0010156_GCST010572	Control	Quantitative(Q)	th	10	3.5	3.5	3	1.758	0.771027	0.3438	Lenient	S2G
EFO_0004741_GCST90103632	EFO_0010156_GCST010572	Control	Quantitative(Q)	th	10	1	4	134	121.297	0.143689	0.2061	Lenient	S2G
EFO_0004741_GCST90103632	EFO_0010156_GCST010572	Control	Quantitative(Q)	th	10	1.5	4	104	92.044	0.176188	0.1854	Lenient	S2G
EFO_0004741_GCST90103632	EFO_0010156_GCST010572	Control	Quantitative(Q)	th	10	2	4	50	49.438	0.0163077	0.9313	Lenient	S2G
EFO_0004741_GCST90103632	EFO_0010156_GCST010572	Control	Quantitative(Q)	th	10	2.5	4	17	15.193	0.162128	0.6316	Lenient	S2G
EFO_0004741_GCST90103632	EFO_0010156_GCST010572	Control	Quantitative(Q)	th	10	3	4	8	5.36	0.577767	0.2426	Lenient	S2G
EFO_0004741_GCST90103632	EFO_0010156_GCST010572	Control	Quantitative(Q)	th	10	3.5	4	3	1.796	0.740175	0.3661	Lenient	S2G
EFO_0004741_GCST90103632	EFO_0010156_GCST010572	Control	Quantitative(Q)	th	10	4	4	2	0.722	1.46993	0.1257	Lenient	S2G
EFO_0006501_GCST010541	EFO_0004741_GCST90103632	Control	Quantitative(Q)	bin	5	1	3	169	183.323	-0.117365	0.2486	Lenient	S2G
EFO_0006501_GCST010541	EFO_0004741_GCST90103632	Control	Quantitative(Q)	bin	10	1	3	170	177.195	-0.0598031	0.5443	Lenient	S2G
EFO_0006501_GCST010541	EFO_0004741_GCST90103632	Control	Quantitative(Q)	bin	20	1	3	165	170.655	-0.0486167	0.6328	Lenient	S2G
EFO_0006501_GCST010541	EFO_0004741_GCST90103632	Control	Quantitative(Q)	bin	40	1	3	167	160.257	0.0594607	0.5658	Lenient	S2G
EFO_0006501_GCST010541	EFO_0004741_GCST90103632	Control	Quantitative(Q)	bin	80	1	3	150	152.238	-0.021366	0.8381	Lenient	S2G
EFO_0006501_GCST010541	EFO_0004741_GCST90103632	Control	Quantitative(Q)	bin	160	1	3	146	149.255	-0.0318109	0.7766	Lenient	S2G
EFO_0006501_GCST010541	EFO_0004741_GCST90103632	Control	Quantitative(Q)	th	10	1	1	319	343.931	-0.108563	0.1236	Lenient	S2G
EFO_0006501_GCST010541	EFO_0004741_GCST90103632	Control	Quantitative(Q)	th	10	1	1.5	295	316.114	-0.09973	0.1585	Lenient	S2G
EFO_0006501_GCST010541	EFO_0004741_GCST90103632	Control	Quantitative(Q)	th	10	1.5	1.5	120	126.21	-0.0727918	0.5555	Lenient	S2G
EFO_0006501_GCST010541	EFO_0004741_GCST90103632	Control	Quantitative(Q)	th	10	1	2	247	266.911	-0.111848	0.1711	Lenient	S2G
EFO_0006501_GCST010541	EFO_0004741_GCST90103632	Control	Quantitative(Q)	th	10	1.5	2	120	125.981	-0.0701718	0.5591	Lenient	S2G
EFO_0006501_GCST010541	EFO_0004741_GCST90103632	Control	Quantitative(Q)	th	10	2	2	49	45.219	0.115853	0.5482	Lenient	S2G
EFO_0006501_GCST010541	EFO_0004741_GCST90103632	Control	Quantitative(Q)	th	10	1	2.5	203	218.321	-0.104971	0.2541	Lenient	S2G
EFO_0006501_GCST010541	EFO_0004741_GCST90103632	Control	Quantitative(Q)	th	10	1.5	2.5	119	124.487	-0.0650335	0.585	Lenient	S2G
EFO_0006501_GCST010541	EFO_0004741_GCST90103632	Control	Quantitative(Q)	th	10	2	2.5	49	45.565	0.104856	0.5803	Lenient	S2G
EFO_0006501_GCST010541	EFO_0004741_GCST90103632	Control	Quantitative(Q)	th	10	2.5	2.5	19	16.123	0.236879	0.468	Lenient	S2G
EFO_0006501_GCST010541	EFO_0004741_GCST90103632	Control	Quantitative(Q)	th	10	1	3	166	175.755	-0.0823825	0.392	Lenient	S2G
EFO_0006501_GCST010541	EFO_0004741_GCST90103632	Control	Quantitative(Q)	th	10	1.5	3	109	115.061	-0.0780708	0.5389	Lenient	S2G
EFO_0006501_GCST010541	EFO_0004741_GCST90103632	Control	Quantitative(Q)	th	10	2	3	49	45.382	0.110662	0.5745	Lenient	S2G
EFO_0006501_GCST010541	EFO_0004741_GCST90103632	Control	Quantitative(Q)	th	10	2.5	3	19	16.096	0.239297	0.4648	Lenient	S2G
EFO_0006501_GCST010541	EFO_0004741_GCST90103632	Control	Quantitative(Q)	th	10	3	3	4	3.53	0.180332	0.7977	Lenient	S2G
EFO_0006501_GCST010541	EFO_0004741_GCST90103632	Control	Quantitative(Q)	th	10	1	3.5	130	139.436	-0.101091	0.3889	Lenient	S2G
EFO_0006501_GCST010541	EFO_0004741_GCST90103632	Control	Quantitative(Q)	th	10	1.5	3.5	93	102.274	-0.137137	0.3103	Lenient	S2G
EFO_0006501_GCST010541	EFO_0004741_GCST90103632	Control	Quantitative(Q)	th	10	2	3.5	49	45.462	0.108121	0.5811	Lenient	S2G
EFO_0006501_GCST010541	EFO_0004741_GCST90103632	Control	Quantitative(Q)	th	10	2.5	3.5	19	16.152	0.234287	0.4512	Lenient	S2G
EFO_0006501_GCST010541	EFO_0004741_GCST90103632	Control	Quantitative(Q)	th	10	3	3.5	4	3.496	0.194295	0.7891	Lenient	S2G
EFO_0006501_GCST010541	EFO_0004741_GCST90103632	Control	Quantitative(Q)	th	10	3.5	3.5	0	1.207	-inf	0.2868	Lenient	S2G
EFO_0006501_GCST010541	EFO_0004741_GCST90103632	Control	Quantitative(Q)	th	10	1	4	108	111.449	-0.0453524	0.7233	Lenient	S2G
EFO_0006501_GCST010541	EFO_0004741_GCST90103632	Control	Quantitative(Q)	th	10	1.5	4	82	89.688	-0.129291	0.3693	Lenient	S2G
EFO_0006501_GCST010541	EFO_0004741_GCST90103632	Control	Quantitative(Q)	th	10	2	4	49	44.923	0.125327	0.5072	Lenient	S2G
EFO_0006501_GCST010541	EFO_0004741_GCST90103632	Control	Quantitative(Q)	th	10	2.5	4	19	16.14	0.235359	0.4627	Lenient	S2G
EFO_0006501_GCST010541	EFO_0004741_GCST90103632	Control	Quantitative(Q)	th	10	3	4	4	3.496	0.194295	0.7786	Lenient	S2G
EFO_0006501_GCST010541	EFO_0004741_GCST90103632	Control	Quantitative(Q)	th	10	3.5	4	0	1.238	-inf	0.2646	Lenient	S2G
EFO_0006501_GCST010541	EFO_0004741_GCST90103632	Control	Quantitative(Q)	th	10	4	4	0	0.485	-inf	0.4838	Lenient	S2G
EFO_0007117_GCST90100572	EFO_0009397_GCST90267931	Control	Quantitative(Q)	bin	5	1	3	203	161.557	0.329436	0.000385	Lenient	S2G
EFO_0007117_GCST90100572	EFO_0009397_GCST90267931	Control	Quantitative(Q)	bin	10	1	3	204	159.779	0.352491	0.0001671	Lenient	S2G
EFO_0007117_GCST90100572	EFO_0009397_GCST90267931	Control	Quantitative(Q)	bin	20	1	3	245	161.503	0.601221	3.838e-13	Lenient	S2G
EFO_0007117_GCST90100572	EFO_0009397_GCST90267931	Control	Quantitative(Q)	bin	40	1	3	290	173.854	0.738177	2.411e-22	Lenient	S2G
EFO_0007117_GCST90100572	EFO_0009397_GCST90267931	Control	Quantitative(Q)	bin	80	1	3	237	153.47	0.62693	4.697e-14	Lenient	S2G
EFO_0007117_GCST90100572	EFO_0009397_GCST90267931	Control	Quantitative(Q)	bin	160	1	3	188	131.117	0.519878	1.461e-07	Lenient	S2G
EFO_0007117_GCST90100572	EFO_0009397_GCST90267931	Control	Quantitative(Q)	th	10	1	1	451	324.115	0.476622	2.67e-17	Lenient	S2G
EFO_0007117_GCST90100572	EFO_0009397_GCST90267931	Control	Quantitative(Q)	th	10	1	1.5	409	294.381	0.474416	1.678e-13	Lenient	S2G
EFO_0007117_GCST90100572	EFO_0009397_GCST90267931	Control	Quantitative(Q)	th	10	1.5	1.5	150	110.944	0.435131	7.371e-05	Lenient	S2G
EFO_0007117_GCST90100572	EFO_0009397_GCST90267931	Control	Quantitative(Q)	th	10	1	2	335	243.516	0.460145	4.245e-11	Lenient	S2G
EFO_0007117_GCST90100572	EFO_0009397_GCST90267931	Control	Quantitative(Q)	th	10	1.5	2	150	110.751	0.437643	5.904e-05	Lenient	S2G
EFO_0007117_GCST90100572	EFO_0009397_GCST90267931	Control	Quantitative(Q)	th	10	2	2	45	36.619	0.297333	0.1435	Lenient	S2G
EFO_0007117_GCST90100572	EFO_0009397_GCST90267931	Control	Quantitative(Q)	th	10	1	2.5	263	195.476	0.428071	2.698e-08	Lenient	S2G
EFO_0007117_GCST90100572	EFO_0009397_GCST90267931	Control	Quantitative(Q)	th	10	1.5	2.5	146	109.314	0.41749	0.0001478	Lenient	S2G
EFO_0007117_GCST90100572	EFO_0009397_GCST90267931	Control	Quantitative(Q)	th	10	2	2.5	45	37.115	0.277923	0.1868	Lenient	S2G
EFO_0007117_GCST90100572	EFO_0009397_GCST90267931	Control	Quantitative(Q)	th	10	2.5	2.5	16	13.758	0.217801	0.5392	Lenient	S2G
EFO_0007117_GCST90100572	EFO_0009397_GCST90267931	Control	Quantitative(Q)	th	10	1	3	207	158.445	0.385649	1.936e-05	Lenient	S2G
EFO_0007117_GCST90100572	EFO_0009397_GCST90267931	Control	Quantitative(Q)	th	10	1.5	3	136	99.184	0.455427	8.828e-05	Lenient	S2G
EFO_0007117_GCST90100572	EFO_0009397_GCST90267931	Control	Quantitative(Q)	th	10	2	3	45	37.016	0.281776	0.1526	Lenient	S2G
EFO_0007117_GCST90100572	EFO_0009397_GCST90267931	Control	Quantitative(Q)	th	10	2.5	3	16	13.52	0.242977	0.4773	Lenient	S2G
EFO_0007117_GCST90100572	EFO_0009397_GCST90267931	Control	Quantitative(Q)	th	10	3	3	6	5.902	0.0237586	0.968	Lenient	S2G
EFO_0007117_GCST90100572	EFO_0009397_GCST90267931	Control	Quantitative(Q)	th	10	1	3.5	164	127.368	0.364693	0.0003755	Lenient	S2G
EFO_0007117_GCST90100572	EFO_0009397_GCST90267931	Control	Quantitative(Q)	th	10	1.5	3.5	121	87.499	0.467669	0.0001776	Lenient	S2G
EFO_0007117_GCST90100572	EFO_0009397_GCST90267931	Control	Quantitative(Q)	th	10	2	3.5	45	36.898	0.286382	0.1563	Lenient	S2G
EFO_0007117_GCST90100572	EFO_0009397_GCST90267931	Control	Quantitative(Q)	th	10	2.5	3.5	16	13.609	0.233511	0.4896	Lenient	S2G
EFO_0007117_GCST90100572	EFO_0009397_GCST90267931	Control	Quantitative(Q)	th	10	3	3.5	6	5.882	0.0286557	0.9615	Lenient	S2G
EFO_0007117_GCST90100572	EFO_0009397_GCST90267931	Control	Quantitative(Q)	th	10	3.5	3.5	0	2.071	-inf	0.1455	Lenient	S2G
EFO_0007117_GCST90100572	EFO_0009397_GCST90267931	Control	Quantitative(Q)	th	10	1	4	133	103.748	0.358343	0.001995	Lenient	S2G
EFO_0007117_GCST90100572	EFO_0009397_GCST90267931	Control	Quantitative(Q)	th	10	1.5	4	102	75.894	0.426511	0.0009828	Lenient	S2G
EFO_0007117_GCST90100572	EFO_0009397_GCST90267931	Control	Quantitative(Q)	th	10	2	4	45	36.977	0.283297	0.177	Lenient	S2G
EFO_0007117_GCST90100572	EFO_0009397_GCST90267931	Control	Quantitative(Q)	th	10	2.5	4	16	13.747	0.218955	0.5369	Lenient	S2G
EFO_0007117_GCST90100572	EFO_0009397_GCST90267931	Control	Quantitative(Q)	th	10	3	4	6	5.884	0.0281653	0.9616	Lenient	S2G
EFO_0007117_GCST90100572	EFO_0009397_GCST90267931	Control	Quantitative(Q)	th	10	3.5	4	0	2.102	-inf	0.1428	Lenient	S2G
EFO_0007117_GCST90100572	EFO_0009397_GCST90267931	Control	Quantitative(Q)	th	10	4	4	0	0.69	-inf	0.3964	Lenient	S2G
EFO_0006332_GCST90100525	EFO_0004343_GCST008997	Control	Quantitative(Q)	bin	5	1	3	212	207.595	0.0302926	0.7253	Lenient	S2G
EFO_0006332_GCST90100525	EFO_0004343_GCST008997	Control	Quantitative(Q)	bin	10	1	3	240	204.879	0.228262	0.006105	Lenient	S2G
EFO_0006332_GCST90100525	EFO_0004343_GCST008997	Control	Quantitative(Q)	bin	20	1	3	208	205.328	0.0186532	0.8336	Lenient	S2G
EFO_0006332_GCST90100525	EFO_0004343_GCST008997	Control	Quantitative(Q)	bin	40	1	3	170	181.32	-0.0930033	0.3505	Lenient	S2G
EFO_0006332_GCST90100525	EFO_0004343_GCST008997	Control	Quantitative(Q)	bin	80	1	3	161	167.538	-0.0574277	0.5654	Lenient	S2G
EFO_0006332_GCST90100525	EFO_0004343_GCST008997	Control	Quantitative(Q)	bin	160	1	3	143	161.251	-0.173293	0.1107	Lenient	S2G
EFO_0006332_GCST90100525	EFO_0004343_GCST008997	Control	Quantitative(Q)	th	10	1	1	400	369.198	0.115605	0.0581	Lenient	S2G
EFO_0006332_GCST90100525	EFO_0004343_GCST008997	Control	Quantitative(Q)	th	10	1	1.5	361	343.891	0.0700475	0.2899	Lenient	S2G
EFO_0006332_GCST90100525	EFO_0004343_GCST008997	Control	Quantitative(Q)	th	10	1.5	1.5	150	143.695	0.0619526	0.5527	Lenient	S2G
EFO_0006332_GCST90100525	EFO_0004343_GCST008997	Control	Quantitative(Q)	th	10	1	2	310	296.203	0.065682	0.3707	Lenient	S2G
EFO_0006332_GCST90100525	EFO_0004343_GCST008997	Control	Quantitative(Q)	th	10	1.5	2	150	143.128	0.0676566	0.5308	Lenient	S2G
EFO_0006332_GCST90100525	EFO_0004343_GCST008997	Control	Quantitative(Q)	th	10	2	2	61	55.376	0.139548	0.4146	Lenient	S2G
EFO_0006332_GCST90100525	EFO_0004343_GCST008997	Control	Quantitative(Q)	th	10	1	2.5	273	247.045	0.144127	0.06278	Lenient	S2G
EFO_0006332_GCST90100525	EFO_0004343_GCST008997	Control	Quantitative(Q)	th	10	1.5	2.5	149	141.771	0.0717499	0.5044	Lenient	S2G
EFO_0006332_GCST90100525	EFO_0004343_GCST008997	Control	Quantitative(Q)	th	10	2	2.5	61	55.165	0.145056	0.403	Lenient	S2G
EFO_0006332_GCST90100525	EFO_0004343_GCST008997	Control	Quantitative(Q)	th	10	2.5	2.5	27	21.677	0.316794	0.2383	Lenient	S2G
EFO_0006332_GCST90100525	EFO_0004343_GCST008997	Control	Quantitative(Q)	th	10	1	3	231	203.706	0.181404	0.0318	Lenient	S2G
EFO_0006332_GCST90100525	EFO_0004343_GCST008997	Control	Quantitative(Q)	th	10	1.5	3	142	132.228	0.102863	0.3522	Lenient	S2G
EFO_0006332_GCST90100525	EFO_0004343_GCST008997	Control	Quantitative(Q)	th	10	2	3	61	55.079	0.147307	0.3915	Lenient	S2G
EFO_0006332_GCST90100525	EFO_0004343_GCST008997	Control	Quantitative(Q)	th	10	2.5	3	27	21.61	0.32126	0.2117	Lenient	S2G
EFO_0006332_GCST90100525	EFO_0004343_GCST008997	Control	Quantitative(Q)	th	10	3	3	9	7.363	0.289631	0.5435	Lenient	S2G
EFO_0006332_GCST90100525	EFO_0004343_GCST008997	Control	Quantitative(Q)	th	10	1	3.5	184	167.202	0.138114	0.1348	Lenient	S2G
EFO_0006332_GCST90100525	EFO_0004343_GCST008997	Control	Quantitative(Q)	th	10	1.5	3.5	128	119.483	0.0993384	0.4053	Lenient	S2G
EFO_0006332_GCST90100525	EFO_0004343_GCST008997	Control	Quantitative(Q)	th	10	2	3.5	61	55.744	0.129993	0.4621	Lenient	S2G
EFO_0006332_GCST90100525	EFO_0004343_GCST008997	Control	Quantitative(Q)	th	10	2.5	3.5	27	21.69	0.315929	0.2279	Lenient	S2G
EFO_0006332_GCST90100525	EFO_0004343_GCST008997	Control	Quantitative(Q)	th	10	3	3.5	9	7.46	0.270749	0.5684	Lenient	S2G
EFO_0006332_GCST90100525	EFO_0004343_GCST008997	Control	Quantitative(Q)	th	10	3.5	3.5	3	2.562	0.227692	0.7887	Lenient	S2G
EFO_0006332_GCST90100525	EFO_0004343_GCST008997	Control	Quantitative(Q)	th	10	1	4	150	137.085	0.129892	0.2228	Lenient	S2G
EFO_0006332_GCST90100525	EFO_0004343_GCST008997	Control	Quantitative(Q)	th	10	1.5	4	112	104.914	0.0942915	0.4508	Lenient	S2G
EFO_0006332_GCST90100525	EFO_0004343_GCST008997	Control	Quantitative(Q)	th	10	2	4	61	55.613	0.133387	0.4501	Lenient	S2G
EFO_0006332_GCST90100525	EFO_0004343_GCST008997	Control	Quantitative(Q)	th	10	2.5	4	27	21.621	0.320526	0.2237	Lenient	S2G
EFO_0006332_GCST90100525	EFO_0004343_GCST008997	Control	Quantitative(Q)	th	10	3	4	9	7.359	0.290415	0.5391	Lenient	S2G
EFO_0006332_GCST90100525	EFO_0004343_GCST008997	Control	Quantitative(Q)	th	10	3.5	4	3	2.497	0.264767	0.7424	Lenient	S2G
EFO_0006332_GCST90100525	EFO_0004343_GCST008997	Control	Quantitative(Q)	th	10	4	4	2	0.905	1.14401	0.2617	Lenient	S2G
EFO_0004343_GCST90103754	EFO_0006501_GCST010541	Control	Quantitative(Q)	bin	5	1	3	216	174.674	0.306366	0.0004648	Lenient	S2G
EFO_0004343_GCST90103754	EFO_0006501_GCST010541	Control	Quantitative(Q)	bin	10	1	3	208	182.402	0.189462	0.03472	Lenient	S2G
EFO_0004343_GCST90103754	EFO_0006501_GCST010541	Control	Quantitative(Q)	bin	20	1	3	186	182.883	0.0243816	0.7989	Lenient	S2G
EFO_0004343_GCST90103754	EFO_0006501_GCST010541	Control	Quantitative(Q)	bin	40	1	3	157	174.3	-0.150808	0.1509	Lenient	S2G
EFO_0004343_GCST90103754	EFO_0006501_GCST010541	Control	Quantitative(Q)	bin	80	1	3	156	154.042	0.0182223	0.8582	Lenient	S2G
EFO_0004343_GCST90103754	EFO_0006501_GCST010541	Control	Quantitative(Q)	bin	160	1	3	148	149.849	-0.0179123	0.8661	Lenient	S2G
EFO_0004343_GCST90103754	EFO_0006501_GCST010541	Control	Quantitative(Q)	th	10	1	1	385	351.808	0.13007	0.041	Lenient	S2G
EFO_0004343_GCST90103754	EFO_0006501_GCST010541	Control	Quantitative(Q)	th	10	1	1.5	366	325.582	0.168823	0.009987	Lenient	S2G
EFO_0004343_GCST90103754	EFO_0006501_GCST010541	Control	Quantitative(Q)	th	10	1.5	1.5	136	128.905	0.0772984	0.4889	Lenient	S2G
EFO_0004343_GCST90103754	EFO_0006501_GCST010541	Control	Quantitative(Q)	th	10	1	2	308	273.662	0.170535	0.01918	Lenient	S2G
EFO_0004343_GCST90103754	EFO_0006501_GCST010541	Control	Quantitative(Q)	th	10	1.5	2	136	129.519	0.0704429	0.5357	Lenient	S2G
EFO_0004343_GCST90103754	EFO_0006501_GCST010541	Control	Quantitative(Q)	th	10	2	2	48	43.231	0.150968	0.4465	Lenient	S2G
EFO_0004343_GCST90103754	EFO_0006501_GCST010541	Control	Quantitative(Q)	th	10	1	2.5	258	223.341	0.208123	0.01277	Lenient	S2G
EFO_0004343_GCST90103754	EFO_0006501_GCST010541	Control	Quantitative(Q)	th	10	1.5	2.5	136	126.709	0.102088	0.3577	Lenient	S2G
EFO_0004343_GCST90103754	EFO_0006501_GCST010541	Control	Quantitative(Q)	th	10	2	2.5	48	42.979	0.159402	0.4156	Lenient	S2G
EFO_0004343_GCST90103754	EFO_0006501_GCST010541	Control	Quantitative(Q)	th	10	2.5	2.5	18	15.041	0.259096	0.4413	Lenient	S2G
EFO_0004343_GCST90103754	EFO_0006501_GCST010541	Control	Quantitative(Q)	th	10	1	3	214	178.832	0.259006	0.005103	Lenient	S2G
EFO_0004343_GCST90103754	EFO_0006501_GCST010541	Control	Quantitative(Q)	th	10	1.5	3	129	117.09	0.139753	0.2206	Lenient	S2G
EFO_0004343_GCST90103754	EFO_0006501_GCST010541	Control	Quantitative(Q)	th	10	2	3	48	42.806	0.165221	0.4158	Lenient	S2G
EFO_0004343_GCST90103754	EFO_0006501_GCST010541	Control	Quantitative(Q)	th	10	2.5	3	18	14.918	0.270943	0.4113	Lenient	S2G
EFO_0004343_GCST90103754	EFO_0006501_GCST010541	Control	Quantitative(Q)	th	10	3	3	6	3.801	0.658583	0.2529	Lenient	S2G
EFO_0004343_GCST90103754	EFO_0006501_GCST010541	Control	Quantitative(Q)	th	10	1	3.5	182	140.809	0.370199	0.0001137	Lenient	S2G
EFO_0004343_GCST90103754	EFO_0006501_GCST010541	Control	Quantitative(Q)	th	10	1.5	3.5	122	102.447	0.252003	0.03147	Lenient	S2G
EFO_0004343_GCST90103754	EFO_0006501_GCST010541	Control	Quantitative(Q)	th	10	2	3.5	48	43.089	0.155715	0.4343	Lenient	S2G
EFO_0004343_GCST90103754	EFO_0006501_GCST010541	Control	Quantitative(Q)	th	10	2.5	3.5	18	15.226	0.24146	0.4423	Lenient	S2G
EFO_0004343_GCST90103754	EFO_0006501_GCST010541	Control	Quantitative(Q)	th	10	3	3.5	6	3.67	0.709182	0.2334	Lenient	S2G
EFO_0004343_GCST90103754	EFO_0006501_GCST010541	Control	Quantitative(Q)	th	10	3.5	3.5	3	1.131	1.40736	0.07288	Lenient	S2G
[truncated: 4,926 more rows]
