# Supplementary material for: Common and rare genetic variants show network convergence for a majority of human traits
Source: EMBO Rep. 2026 Mar 26;27(8):1918–43. doi: 10.1038/s44319-026-00733-4 (PMC13121720; doi:10.1038/s44319-026-00733-4)
Supplement: Supplementary file 5 — Dataset EV3 [file 44319_2026_733_MOESM5_ESM.xlsx]

## Sheet: Legend
Dataset EV3. NetColoc benchmarking results
Columns
Test	Identifies the type of analysis: (a) Network Dilution – dilution of the network structure via degree-preserving edge swaps; (b) Input Dilution GO – dilution of input gene sets derived from GO annotations; (c) Input Dilution GWAS – dilution of input gene sets derived from partitioned GWAS results; (d) Synthetic – treating all shared CVGs and RVGs as synthetic associations.
Test Annotation	For (a-c), ‘Test annotation’ indicates Jaccard similarity of the randomized inputs to the original gene sets or network. For (d) ‘Test annotation’ indicates the status is ‘Original’ for the default implementation and ‘Synthetic’ for all shared genes treated as RVGs only.
Trait	Identifier of the trait used for testing. For (a-c) identifies partitioned GWAS results based on EFO and study accession. For (d) identifies the mapped trait EFO used to define CVGs and RVGs
Network	Base Network used for testing
Repeat	Repeat identifier
COLOC Score	Observed/expected size of the trait-specific colocalized network
Log2COLOC Score	Log2 transformed COLOC score
COLOC -logp	Negative log10 transformed p-value from a Z-test comparing the observed size to the distribution of expected sizes.
Common Study	For (d) the common study identifier
Rare Study	For (d) the rare study identifier

## Sheet: Dataset EV3 - NetColoc Bnchmrk.
Test	Test Annotation	Trait	Network	Repeat	COLOC Score	Log2COLOC Score	COLOC -logp	Common Study	Rare Study
Network Dilution	1	EFO_0000731_GCST009158	PCNet2.0	1	1.4631	0.549025	12.8542
Network Dilution	1	EFO_0000731_GCST009158	StringHC	1	1.6032	0.680952	13.3723
Network Dilution	1	EFO_0000731_GCST90018714	PCNet2.0	1	2.17353	1.12004	80.2022
Network Dilution	1	EFO_0000731_GCST90018714	StringHC	1	4.4371	2.14962	250
Network Dilution	1	EFO_0000731_GCST90018934	PCNet2.0	1	1.70283	0.767933	33.019
Network Dilution	1	EFO_0000731_GCST90018934	StringHC	1	2.25358	1.17222	59.743
Network Dilution	1	EFO_0004237_GCST90018627	PCNet2.0	1	2.17977	1.12417	44.762
Network Dilution	1	EFO_0004237_GCST90018847	PCNet2.0	1	2.44071	1.2873	96.6728
Network Dilution	1	EFO_0004237_GCST90018847	StringHC	1	2.4773	1.30877	90.6192
Network Dilution	1	EFO_0004343_GCST008996	PCNet2.0	1	1.78728	0.837767	38.8167
Network Dilution	1	EFO_0004343_GCST008996	StringHC	1	1.5506	0.632826	12.4121
Network Dilution	1	EFO_0004343_GCST008997	PCNet2.0	1	2.07826	1.05537	63.5049
Network Dilution	1	EFO_0004343_GCST008997	StringHC	1	2.48583	1.31373	78.5296
Network Dilution	1	EFO_0004343_GCST008998	PCNet2.0	1	1.36873	0.452838	8.7428
Network Dilution	1	EFO_0004343_GCST008998	StringHC	1	1.02174	0.0310328	0.109579
Network Dilution	1	EFO_0004343_GCST90103754	PCNet2.0	1	1.52188	0.605855	14.1889
Network Dilution	1	EFO_0004343_GCST90103754	StringHC	1	0.91809	-0.123292	0.537452
Network Dilution	1	EFO_0004343_GCST90278649	PCNet2.0	1	1.50937	0.59395	16.5029
Network Dilution	1	EFO_0004343_GCST90278649	StringHC	1	1.91631	0.938333	28.4026
Network Dilution	1	EFO_0004741_GCST008062	PCNet2.0	1	1.23686	0.306677	4.29731
Network Dilution	1	EFO_0004741_GCST008062	StringHC	1	0.943555	-0.0838216	0.333388
Network Dilution	1	EFO_0004741_GCST90018728	PCNet2.0	1	1.34255	0.424973	6.24703
Network Dilution	1	EFO_0004741_GCST90018728	StringHC	1	1.5944	0.673009	12.4218
Network Dilution	1	EFO_0004741_GCST90018948	PCNet2.0	1	1.74839	0.806024	31.7151
Network Dilution	1	EFO_0004741_GCST90018948	StringHC	1	2.06449	1.04579	43.9784
Network Dilution	1	EFO_0004741_GCST90103632	PCNet2.0	1	1.46203	0.547968	11.8804
Network Dilution	1	EFO_0004741_GCST90103632	StringHC	1	1.30989	0.389444	3.93817
Network Dilution	1	EFO_0004741_GCST90278623	PCNet2.0	1	1.09421	0.129884	0.859806
Network Dilution	1	EFO_0004741_GCST90278623	StringHC	1	1.22024	0.287164	3.03877
Network Dilution	1	EFO_0004887_GCST90093316	PCNet2.0	1	1.80395	0.851156	53.5227
Network Dilution	1	EFO_0005213_GCST006366	PCNet2.0	1	3.2564	1.70328	197.853
Network Dilution	1	EFO_0005213_GCST006366	StringHC	1	4.08142	2.02907	250
Network Dilution	1	EFO_0005213_GCST009414	PCNet2.0	1	2.72481	1.44615	195.721
Network Dilution	1	EFO_0005213_GCST009414	StringHC	1	1.63615	0.710302	19.0977
Network Dilution	1	EFO_0005213_GCST90000654	PCNet2.0	1	2.71898	1.44307	192.663
Network Dilution	1	EFO_0005213_GCST90000654	StringHC	1	2.14527	1.10116	55.3708
Network Dilution	1	EFO_0005423_GCST008788	PCNet2.0	1	1.20345	0.26718	1.99957
Network Dilution	1	EFO_0005423_GCST008789	PCNet2.0	1	1.13686	0.185051	1.18622
Network Dilution	1	EFO_0005423_GCST008789	StringHC	1	1.07635	0.106146	0.578232
Network Dilution	1	EFO_0006332_GCST90100525	PCNet2.0	1	3.99036	1.99652	250
Network Dilution	1	EFO_0006332_GCST90100525	StringHC	1	1.73239	0.792768	12.3036
Network Dilution	1	EFO_0006501_GCST010536	PCNet2.0	1	0.649017	-0.623672	6.9838
Network Dilution	1	EFO_0006501_GCST010538	PCNet2.0	1	1.20481	0.268808	2.62415
Network Dilution	1	EFO_0006501_GCST010538	StringHC	1	1.29472	0.372643	4.70093
Network Dilution	1	EFO_0006501_GCST010541	PCNet2.0	1	1.61661	0.69297	17.6234
Network Dilution	1	EFO_0006501_GCST010541	StringHC	1	1.10959	0.150025	0.929224
Network Dilution	1	EFO_0006525_GCST007459	PCNet2.0	1	2.14287	1.09955	62.5003
Network Dilution	1	EFO_0006525_GCST007459	StringHC	1	4.15872	2.05614	202.979
Network Dilution	1	EFO_0006525_GCST90179151	PCNet2.0	1	1.97925	0.984954	52.7228
Network Dilution	1	EFO_0006525_GCST90179151	StringHC	1	3.22681	1.69011	138.324
Network Dilution	1	EFO_0007117_GCST90092502	PCNet2.0	1	1.1896	0.250477	2.67985
Network Dilution	1	EFO_0007117_GCST90092502	StringHC	1	0.997913	-0.00301339	0.00988323
Network Dilution	1	EFO_0007117_GCST90092503	PCNet2.0	1	1.48608	0.571509	13.8348
Network Dilution	1	EFO_0007117_GCST90092503	StringHC	1	2.07015	1.04973	44.1886
Network Dilution	1	EFO_0007117_GCST90092504	PCNet2.0	1	1.06068	0.0849888	0.465974
Network Dilution	1	EFO_0007117_GCST90092504	StringHC	1	1.03802	0.0538306	0.211337
Network Dilution	1	EFO_0007117_GCST90092505	PCNet2.0	1	0.701196	-0.512111	5.07665
Network Dilution	1	EFO_0007117_GCST90092505	StringHC	1	1.08306	0.115117	0.560194
Network Dilution	1	EFO_0007117_GCST90100572	PCNet2.0	1	1.62639	0.701677	24.4313
Network Dilution	1	EFO_0007117_GCST90100572	StringHC	1	1.09515	0.131129	0.68424
Network Dilution	1	EFO_0007117_GCST90100573	PCNet2.0	1	1.03294	0.0467505	0.21674
Network Dilution	1	EFO_0007117_GCST90100573	StringHC	1	1.98965	0.992515	30.232
Network Dilution	1	EFO_0007117_GCST90100574	PCNet2.0	1	1.29335	0.371111	6.74666
Network Dilution	1	EFO_0007117_GCST90100574	StringHC	1	1.10532	0.144464	0.803547
Network Dilution	1	EFO_0008036_GCST90094959	PCNet2.0	1	2.56183	1.35718	148.799
Network Dilution	1	EFO_0008036_GCST90094959	StringHC	1	3.478	1.79826	250
Network Dilution	1	EFO_0008036_GCST90094960	PCNet2.0	1	2.94954	1.56049	214.945
Network Dilution	1	EFO_0008036_GCST90094960	StringHC	1	4.40852	2.1403	250
Network Dilution	1	EFO_0009397_GCST90267931	PCNet2.0	1	0.497455	-1.00736	8.80162
Network Dilution	1	EFO_0009397_GCST90267932	PCNet2.0	1	0.816359	-0.292724	2.17483
Network Dilution	1	EFO_0009863_GCST007710	PCNet2.0	1	1.90392	0.928974	46.5964
Network Dilution	1	EFO_0009863_GCST007710	StringHC	1	0.600193	-0.736502	9.2745
Network Dilution	1	EFO_0010156_GCST010572	PCNet2.0	1	0.984506	-0.022528	0.113171
Network Dilution	1	EFO_0010156_GCST010572	StringHC	1	0.677487	-0.561735	3.4176
Network Dilution	1	EFO_0010225_GCST90060151	PCNet2.0	1	2.22888	1.15632	56.3855
Network Dilution	1	EFO_0010225_GCST90060151	StringHC	1	3.02335	1.59615	127.438
Network Dilution	1	EFO_0010225_GCST90060164	PCNet2.0	1	3.69863	1.88699	250
Network Dilution	1	EFO_0010225_GCST90060164	StringHC	1	2.92124	1.54658	127.451
Network Dilution	1	EFO_0010821_GCST90016673	PCNet2.0	1	3.86599	1.95084	250
Network Dilution	1	EFO_0010821_GCST90016673	StringHC	1	5.29072	2.40347	250
Network Dilution	1	EFO_0010821_GCST90267352	PCNet2.0	1	4.43455	2.14879	250
Network Dilution	1	EFO_0010821_GCST90267352	StringHC	1	6.47549	2.69499	250
Network Dilution	1	EFO_0021898_GCST90269581	PCNet2.0	1	2.72177	1.44455	133.593
Network Dilution	1	EFO_0021898_GCST90269581	StringHC	1	3.05609	1.61169	142.45
Network Dilution	1	EFO_0600008_GCST90268467	PCNet2.0	1	1.52701	0.610712	7.80162
Network Dilution	1	EFO_0600008_GCST90268467	StringHC	1	3.74846	1.9063	176.724
Network Dilution	0.822741	EFO_0000731_GCST009158	PCNet2.0	1	1.25643	0.32933	4.19004
Network Dilution	0.822741	EFO_0000731_GCST009158	PCNet2.0	2	1.31694	0.397195	6.69702
Network Dilution	0.822741	EFO_0000731_GCST009158	PCNet2.0	3	1.2621	0.33583	4.43711
Network Dilution	0.822741	EFO_0000731_GCST90018714	PCNet2.0	1	1.64801	0.720728	25.4657
Network Dilution	0.822741	EFO_0000731_GCST90018714	PCNet2.0	2	1.67639	0.74536	29.8914
Network Dilution	0.822741	EFO_0000731_GCST90018714	PCNet2.0	3	1.75971	0.815339	33.2514
Network Dilution	0.822741	EFO_0000731_GCST90018934	PCNet2.0	1	1.41698	0.502815	12.4451
Network Dilution	0.822741	EFO_0000731_GCST90018934	PCNet2.0	2	1.43255	0.518582	12.9059
Network Dilution	0.822741	EFO_0000731_GCST90018934	PCNet2.0	3	1.42484	0.510796	12.731
Network Dilution	0.822741	EFO_0004237_GCST90018627	PCNet2.0	1	1.23813	0.308161	2.55705
Network Dilution	0.822741	EFO_0004237_GCST90018627	PCNet2.0	2	1.73014	0.79089	20.4331
Network Dilution	0.822741	EFO_0004237_GCST90018627	PCNet2.0	3	1.35859	0.442106	5.07988
Network Dilution	0.822741	EFO_0004237_GCST90018847	PCNet2.0	1	2.09489	1.06687	61.6451
Network Dilution	0.822741	EFO_0004237_GCST90018847	PCNet2.0	2	1.8821	0.912342	47.4064
Network Dilution	0.822741	EFO_0004237_GCST90018847	PCNet2.0	3	2.08188	1.05788	62.2588
Network Dilution	0.822741	EFO_0004343_GCST008996	PCNet2.0	1	1.63392	0.708335	23.7921
Network Dilution	0.822741	EFO_0004343_GCST008996	PCNet2.0	2	1.56151	0.642942	19.084
Network Dilution	0.822741	EFO_0004343_GCST008996	PCNet2.0	3	1.53612	0.619291	18.5727
Network Dilution	0.822741	EFO_0004343_GCST008997	PCNet2.0	1	1.80859	0.854866	37.6447
Network Dilution	0.822741	EFO_0004343_GCST008997	PCNet2.0	2	1.84426	0.883045	40.4974
Network Dilution	0.822741	EFO_0004343_GCST008997	PCNet2.0	3	1.72252	0.78452	27.6284
Network Dilution	0.822741	EFO_0004343_GCST008998	PCNet2.0	1	1.28429	0.360975	5.21839
Network Dilution	0.822741	EFO_0004343_GCST008998	PCNet2.0	2	1.12206	0.166146	1.39783
Network Dilution	0.822741	EFO_0004343_GCST008998	PCNet2.0	3	1.15214	0.204321	1.91614
Network Dilution	0.822741	EFO_0004343_GCST90103754	PCNet2.0	1	1.21663	0.282892	2.85449
Network Dilution	0.822741	EFO_0004343_GCST90103754	PCNet2.0	2	1.2798	0.355914	4.57659
Network Dilution	0.822741	EFO_0004343_GCST90103754	PCNet2.0	3	1.34597	0.428642	6.99783
Network Dilution	0.822741	EFO_0004343_GCST90278649	PCNet2.0	1	1.51748	0.601676	17.4551
Network Dilution	0.822741	EFO_0004343_GCST90278649	PCNet2.0	2	1.53266	0.616041	18.7496
Network Dilution	0.822741	EFO_0004343_GCST90278649	PCNet2.0	3	1.31742	0.397712	7.30865
Network Dilution	0.822741	EFO_0004741_GCST008062	PCNet2.0	1	1.1858	0.245864	2.60695
Network Dilution	0.822741	EFO_0004741_GCST008062	PCNet2.0	2	1.10503	0.144081	1.07479
Network Dilution	0.822741	EFO_0004741_GCST008062	PCNet2.0	3	1.17916	0.237756	2.38258
Network Dilution	0.822741	EFO_0004741_GCST90018728	PCNet2.0	1	1.31959	0.400094	6.02168
Network Dilution	0.822741	EFO_0004741_GCST90018728	PCNet2.0	2	1.23463	0.304079	3.52158
Network Dilution	0.822741	EFO_0004741_GCST90018728	PCNet2.0	3	1.34079	0.423088	6.41771
Network Dilution	0.822741	EFO_0004741_GCST90018948	PCNet2.0	1	1.5799	0.659829	19.357
Network Dilution	0.822741	EFO_0004741_GCST90018948	PCNet2.0	2	1.5397	0.622652	19.1497
Network Dilution	0.822741	EFO_0004741_GCST90018948	PCNet2.0	3	1.55203	0.634159	19.354
Network Dilution	0.822741	EFO_0004741_GCST90103632	PCNet2.0	1	1.28175	0.358114	5.18422
Network Dilution	0.822741	EFO_0004741_GCST90103632	PCNet2.0	2	1.31873	0.399154	6.10336
Network Dilution	0.822741	EFO_0004741_GCST90103632	PCNet2.0	3	1.40544	0.491024	9.06474
Network Dilution	0.822741	EFO_0004741_GCST90278623	PCNet2.0	1	1.10106	0.138892	0.977572
Network Dilution	0.822741	EFO_0004741_GCST90278623	PCNet2.0	2	1.00047	0.000680288	0.00265731
Network Dilution	0.822741	EFO_0004741_GCST90278623	PCNet2.0	3	1.01982	0.0283103	0.126563
Network Dilution	0.822741	EFO_0004887_GCST90093316	PCNet2.0	1	1.40372	0.48926	12.7138
Network Dilution	0.822741	EFO_0004887_GCST90093316	PCNet2.0	2	1.47255	0.558313	15.7981
Network Dilution	0.822741	EFO_0004887_GCST90093316	PCNet2.0	3	1.4516	0.53764	14.7095
Network Dilution	0.822741	EFO_0005213_GCST006366	PCNet2.0	1	2.45982	1.29856	96.2002
Network Dilution	0.822741	EFO_0005213_GCST006366	PCNet2.0	2	2.36298	1.24061	80.4715
Network Dilution	0.822741	EFO_0005213_GCST006366	PCNet2.0	3	2.27594	1.18646	69.6394
Network Dilution	0.822741	EFO_0005213_GCST009414	PCNet2.0	1	2.1278	1.08936	84.8871
Network Dilution	0.822741	EFO_0005213_GCST009414	PCNet2.0	2	2.08101	1.05729	84.9543
Network Dilution	0.822741	EFO_0005213_GCST009414	PCNet2.0	3	2.04029	1.02877	71.3859
Network Dilution	0.822741	EFO_0005213_GCST90000654	PCNet2.0	1	2.09698	1.06831	79.3337
Network Dilution	0.822741	EFO_0005213_GCST90000654	PCNet2.0	2	2.12645	1.08845	91.4653
Network Dilution	0.822741	EFO_0005213_GCST90000654	PCNet2.0	3	2.11444	1.08028	90.4085
Network Dilution	0.822741	EFO_0005423_GCST008788	PCNet2.0	1	1.02539	0.0361731	0.142788
Network Dilution	0.822741	EFO_0005423_GCST008788	PCNet2.0	2	0.928355	-0.107252	0.471726
Network Dilution	0.822741	EFO_0005423_GCST008788	PCNet2.0	3	0.986351	-0.0198272	0.0664115
Network Dilution	0.822741	EFO_0005423_GCST008789	PCNet2.0	1	1.01945	0.0277961	0.102538
Network Dilution	0.822741	EFO_0005423_GCST008789	PCNet2.0	2	1.15183	0.203925	1.47534
Network Dilution	0.822741	EFO_0005423_GCST008789	PCNet2.0	3	1.1336	0.180908	1.17921
Network Dilution	0.822741	EFO_0006332_GCST90100525	PCNet2.0	1	3.38216	1.75794	250
Network Dilution	0.822741	EFO_0006332_GCST90100525	PCNet2.0	2	3.2684	1.70858	250
Network Dilution	0.822741	EFO_0006332_GCST90100525	PCNet2.0	3	3.25503	1.70267	250
Network Dilution	0.822741	EFO_0006501_GCST010536	PCNet2.0	1	0.814673	-0.295707	2.23003
Network Dilution	0.822741	EFO_0006501_GCST010536	PCNet2.0	2	0.846269	-0.240812	1.72125
Network Dilution	0.822741	EFO_0006501_GCST010536	PCNet2.0	3	0.706264	-0.501721	4.62434
Network Dilution	0.822741	EFO_0006501_GCST010538	PCNet2.0	1	1.18416	0.243864	2.22996
Network Dilution	0.822741	EFO_0006501_GCST010538	PCNet2.0	2	1.25085	0.322908	3.24749
Network Dilution	0.822741	EFO_0006501_GCST010538	PCNet2.0	3	1.26458	0.338657	4.17875
Network Dilution	0.822741	EFO_0006501_GCST010541	PCNet2.0	1	1.36313	0.446918	6.914
Network Dilution	0.822741	EFO_0006501_GCST010541	PCNet2.0	2	1.32832	0.409598	5.18105
Network Dilution	0.822741	EFO_0006501_GCST010541	PCNet2.0	3	1.35799	0.441478	6.45259
Network Dilution	0.822741	EFO_0006525_GCST007459	PCNet2.0	1	1.79193	0.841514	31.0975
Network Dilution	0.822741	EFO_0006525_GCST007459	PCNet2.0	2	1.76566	0.820205	29.988
Network Dilution	0.822741	EFO_0006525_GCST007459	PCNet2.0	3	1.85545	0.891771	36.4158
Network Dilution	0.822741	EFO_0006525_GCST90179151	PCNet2.0	1	1.76055	0.81603	33.3662
Network Dilution	0.822741	EFO_0006525_GCST90179151	PCNet2.0	2	1.74242	0.801095	28.7587
Network Dilution	0.822741	EFO_0006525_GCST90179151	PCNet2.0	3	1.84122	0.880662	34.3411
Network Dilution	0.822741	EFO_0007117_GCST90092502	PCNet2.0	1	0.989976	-0.0145346	0.0614803
Network Dilution	0.822741	EFO_0007117_GCST90092502	PCNet2.0	2	1.11213	0.153326	1.21545
Network Dilution	0.822741	EFO_0007117_GCST90092502	PCNet2.0	3	1.0063	0.00905953	0.0378201
Network Dilution	0.822741	EFO_0007117_GCST90092503	PCNet2.0	1	1.38345	0.468267	9.88273
Network Dilution	0.822741	EFO_0007117_GCST90092503	PCNet2.0	2	1.33332	0.415024	6.90379
Network Dilution	0.822741	EFO_0007117_GCST90092503	PCNet2.0	3	1.45841	0.544398	13.9543
Network Dilution	0.822741	EFO_0007117_GCST90092504	PCNet2.0	1	1.11234	0.153593	1.10436
Network Dilution	0.822741	EFO_0007117_GCST90092504	PCNet2.0	2	1.1745	0.232043	2.4034
Network Dilution	0.822741	EFO_0007117_GCST90092504	PCNet2.0	3	1.08643	0.119594	0.720561
Network Dilution	0.822741	EFO_0007117_GCST90092505	PCNet2.0	1	0.855608	-0.224978	1.45693
Network Dilution	0.822741	EFO_0007117_GCST90092505	PCNet2.0	2	0.861068	-0.215802	1.34496
Network Dilution	0.822741	EFO_0007117_GCST90092505	PCNet2.0	3	0.942606	-0.0852726	0.382685
Network Dilution	0.822741	EFO_0007117_GCST90100572	PCNet2.0	1	1.44115	0.527217	12.2824
Network Dilution	0.822741	EFO_0007117_GCST90100572	PCNet2.0	2	1.46014	0.546105	12.4564
Network Dilution	0.822741	EFO_0007117_GCST90100572	PCNet2.0	3	1.51534	0.599643	16.2335
Network Dilution	0.822741	EFO_0007117_GCST90100573	PCNet2.0	1	1.06243	0.0873705	0.477556
Network Dilution	0.822741	EFO_0007117_GCST90100573	PCNet2.0	2	1.10582	0.145112	0.932185
Network Dilution	0.822741	EFO_0007117_GCST90100573	PCNet2.0	3	1.04684	0.0660383	0.312739
Network Dilution	0.822741	EFO_0007117_GCST90100574	PCNet2.0	1	1.29808	0.376375	6.41816
Network Dilution	0.822741	EFO_0007117_GCST90100574	PCNet2.0	2	1.34697	0.429719	7.97143
Network Dilution	0.822741	EFO_0007117_GCST90100574	PCNet2.0	3	1.24583	0.317109	4.58137
Network Dilution	0.822741	EFO_0008036_GCST90094959	PCNet2.0	1	1.90608	0.930608	57.757
Network Dilution	0.822741	EFO_0008036_GCST90094959	PCNet2.0	2	1.87974	0.910534	59.4259
Network Dilution	0.822741	EFO_0008036_GCST90094959	PCNet2.0	3	1.98458	0.98883	73.56
Network Dilution	0.822741	EFO_0008036_GCST90094960	PCNet2.0	1	2.04799	1.03421	70.4955
Network Dilution	0.822741	EFO_0008036_GCST90094960	PCNet2.0	2	2.1289	1.09011	87.5173
Network Dilution	0.822741	EFO_0008036_GCST90094960	PCNet2.0	3	2.26848	1.18173	115.275
Network Dilution	0.822741	EFO_0009397_GCST90267931	PCNet2.0	1	0.886915	-0.173132	0.839231
Network Dilution	0.822741	EFO_0009397_GCST90267931	PCNet2.0	2	0.629608	-0.667475	5.56607
Network Dilution	0.822741	EFO_0009397_GCST90267931	PCNet2.0	3	0.662874	-0.593194	4.89963
Network Dilution	0.822741	EFO_0009397_GCST90267932	PCNet2.0	1	0.856025	-0.224275	1.56976
Network Dilution	0.822741	EFO_0009397_GCST90267932	PCNet2.0	2	0.70749	-0.499219	4.86519
Network Dilution	0.822741	EFO_0009397_GCST90267932	PCNet2.0	3	0.790597	-0.338986	2.88506
Network Dilution	0.822741	EFO_0009863_GCST007710	PCNet2.0	1	1.48172	0.567272	12.393
Network Dilution	0.822741	EFO_0009863_GCST007710	PCNet2.0	2	1.53956	0.622522	15.0244
Network Dilution	0.822741	EFO_0009863_GCST007710	PCNet2.0	3	1.47914	0.564755	13.2197
Network Dilution	0.822741	EFO_0010156_GCST010572	PCNet2.0	1	0.914036	-0.129677	0.83357
Network Dilution	0.822741	EFO_0010156_GCST010572	PCNet2.0	2	1.11948	0.162827	1.6066
Network Dilution	0.822741	EFO_0010156_GCST010572	PCNet2.0	3	0.932693	-0.100526	0.590913
Network Dilution	0.822741	EFO_0010225_GCST90060151	PCNet2.0	1	1.89094	0.919102	36.1556
Network Dilution	0.822741	EFO_0010225_GCST90060151	PCNet2.0	2	1.72945	0.790316	21.0949
Network Dilution	0.822741	EFO_0010225_GCST90060151	PCNet2.0	3	1.95487	0.96707	42.0202
Network Dilution	0.822741	EFO_0010225_GCST90060164	PCNet2.0	1	2.77645	1.47324	115.298
Network Dilution	0.822741	EFO_0010225_GCST90060164	PCNet2.0	2	2.74336	1.45594	111.772
Network Dilution	0.822741	EFO_0010225_GCST90060164	PCNet2.0	3	2.82006	1.49572	120.016
Network Dilution	0.822741	EFO_0010821_GCST90016673	PCNet2.0	1	2.62279	1.3911	123.575
Network Dilution	0.822741	EFO_0010821_GCST90016673	PCNet2.0	2	2.73275	1.45035	158.041
Network Dilution	0.822741	EFO_0010821_GCST90016673	PCNet2.0	3	2.77644	1.47324	147.517
Network Dilution	0.822741	EFO_0010821_GCST90267352	PCNet2.0	1	3.16067	1.66023	220.506
Network Dilution	0.822741	EFO_0010821_GCST90267352	PCNet2.0	2	3.29664	1.72099	250
Network Dilution	0.822741	EFO_0010821_GCST90267352	PCNet2.0	3	3.4064	1.76825	250
Network Dilution	0.822741	EFO_0021898_GCST90269581	PCNet2.0	1	2.27416	1.18533	80.4633
Network Dilution	0.822741	EFO_0021898_GCST90269581	PCNet2.0	2	2.35372	1.23494	88.9492
Network Dilution	0.822741	EFO_0021898_GCST90269581	PCNet2.0	3	2.13528	1.09442	67.0005
Network Dilution	0.822741	EFO_0600008_GCST90268467	PCNet2.0	1	1.22097	0.288023	2.32532
Network Dilution	0.822741	EFO_0600008_GCST90268467	PCNet2.0	2	1.29297	0.370689	3.59791
Network Dilution	0.822741	EFO_0600008_GCST90268467	PCNet2.0	3	1.15277	0.205107	1.42817
Network Dilution	0.819029	EFO_0000731_GCST009158	StringHC	1	1.38548	0.470386	6.38945
Network Dilution	0.819029	EFO_0000731_GCST009158	StringHC	2	1.45295	0.538984	7.43262
Network Dilution	0.819029	EFO_0000731_GCST009158	StringHC	3	1.41876	0.50463	6.32763
Network Dilution	0.819029	EFO_0000731_GCST90018714	StringHC	1	3.25971	1.70474	177.097
Network Dilution	0.819029	EFO_0000731_GCST90018714	StringHC	2	3.3683	1.75202	177.077
Network Dilution	0.819029	EFO_0000731_GCST90018714	StringHC	3	3.4682	1.79419	178.477
Network Dilution	0.819029	EFO_0000731_GCST90018934	StringHC	1	1.95094	0.964168	33.3264
Network Dilution	0.819029	EFO_0000731_GCST90018934	StringHC	2	1.93925	0.955497	32.2015
Network Dilution	0.819029	EFO_0000731_GCST90018934	StringHC	3	1.86381	0.898256	25.6137
Network Dilution	0.819029	EFO_0004237_GCST90018847	StringHC	1	2.12621	1.08828	54.2929
Network Dilution	0.819029	EFO_0004237_GCST90018847	StringHC	2	2.04412	1.03148	44.6523
Network Dilution	0.819029	EFO_0004237_GCST90018847	StringHC	3	1.66217	0.73307	19.4764
Network Dilution	0.819029	EFO_0004343_GCST008996	StringHC	1	1.13837	0.186972	1.14618
Network Dilution	0.819029	EFO_0004343_GCST008996	StringHC	2	1.26131	0.334919	2.97062
Network Dilution	0.819029	EFO_0004343_GCST008996	StringHC	3	1.32005	0.400596	4.40771
Network Dilution	0.819029	EFO_0004343_GCST008997	StringHC	1	1.89387	0.921334	26.983
Network Dilution	0.819029	EFO_0004343_GCST008997	StringHC	2	2.16376	1.11354	49.4665
Network Dilution	0.819029	EFO_0004343_GCST008997	StringHC	3	2.19942	1.13712	51.4105
Network Dilution	0.819029	EFO_0004343_GCST008998	StringHC	1	1.00414	0.00596495	0.0174574
Network Dilution	0.819029	EFO_0004343_GCST008998	StringHC	2	1.04722	0.0665617	0.263205
Network Dilution	0.819029	EFO_0004343_GCST008998	StringHC	3	0.967934	-0.047019	0.15764
Network Dilution	0.819029	EFO_0004343_GCST90103754	StringHC	1	0.707305	-0.499597	3.36683
Network Dilution	0.819029	EFO_0004343_GCST90103754	StringHC	2	0.885323	-0.175725	0.801618
Network Dilution	0.819029	EFO_0004343_GCST90103754	StringHC	3	1.08853	0.12238	0.594142
Network Dilution	0.819029	EFO_0004343_GCST90278649	StringHC	1	1.40795	0.493594	7.30077
Network Dilution	0.819029	EFO_0004343_GCST90278649	StringHC	2	1.52744	0.611114	11.8864
Network Dilution	0.819029	EFO_0004343_GCST90278649	StringHC	3	1.62527	0.700677	16.1238
Network Dilution	0.819029	EFO_0004741_GCST008062	StringHC	1	1.19636	0.258656	1.83416
Network Dilution	0.819029	EFO_0004741_GCST008062	StringHC	2	0.926113	-0.110739	0.445511
Network Dilution	0.819029	EFO_0004741_GCST008062	StringHC	3	0.862289	-0.213757	1.08906
Network Dilution	0.819029	EFO_0004741_GCST90018728	StringHC	1	1.44472	0.530793	8.09871
Network Dilution	0.819029	EFO_0004741_GCST90018728	StringHC	2	1.52641	0.610144	10.6148
Network Dilution	0.819029	EFO_0004741_GCST90018728	StringHC	3	1.56398	0.645221	11.1854
Network Dilution	0.819029	EFO_0004741_GCST90018948	StringHC	1	1.65054	0.722942	16.2509
Network Dilution	0.819029	EFO_0004741_GCST90018948	StringHC	2	1.75243	0.809354	22.1517
Network Dilution	0.819029	EFO_0004741_GCST90018948	StringHC	3	1.82925	0.871256	24.2341
Network Dilution	0.819029	EFO_0004741_GCST90103632	StringHC	1	1.03085	0.0438348	0.162412
Network Dilution	0.819029	EFO_0004741_GCST90103632	StringHC	2	1.28808	0.365217	3.06424
Network Dilution	0.819029	EFO_0004741_GCST90103632	StringHC	3	1.2029	0.266512	1.90939
Network Dilution	0.819029	EFO_0004741_GCST90278623	StringHC	1	1.08543	0.118264	0.66294
Network Dilution	0.819029	EFO_0004741_GCST90278623	StringHC	2	0.975814	-0.0353217	0.138824
Network Dilution	0.819029	EFO_0004741_GCST90278623	StringHC	3	1.07565	0.105215	0.543634
Network Dilution	0.819029	EFO_0005213_GCST006366	StringHC	1	2.06353	1.04512	39.7617
Network Dilution	0.819029	EFO_0005213_GCST006366	StringHC	2	2.07257	1.05142	42.7328
Network Dilution	0.819029	EFO_0005213_GCST006366	StringHC	3	2.86684	1.51946	104.28
Network Dilution	0.819029	EFO_0005213_GCST009414	StringHC	1	1.43363	0.519673	9.34698
Network Dilution	0.819029	EFO_0005213_GCST009414	StringHC	2	0.903246	-0.146809	0.869988
Network Dilution	0.819029	EFO_0005213_GCST009414	StringHC	3	1.54955	0.631852	13.9161
Network Dilution	0.819029	EFO_0005213_GCST90000654	StringHC	1	1.69118	0.75803	19.1397
Network Dilution	0.819029	EFO_0005213_GCST90000654	StringHC	2	1.72495	0.78655	23.218
Network Dilution	0.819029	EFO_0005213_GCST90000654	StringHC	3	1.99744	0.998155	41.1365
Network Dilution	0.819029	EFO_0005423_GCST008789	StringHC	1	1.0991	0.136318	0.808549
Network Dilution	0.819029	EFO_0005423_GCST008789	StringHC	2	0.894736	-0.160466	0.823619
Network Dilution	0.819029	EFO_0005423_GCST008789	StringHC	3	1.13094	0.177518	1.09431
Network Dilution	0.819029	EFO_0006332_GCST90100525	StringHC	1	1.20878	0.273556	1.7665
Network Dilution	0.819029	EFO_0006332_GCST90100525	StringHC	2	1.61967	0.695701	10.0947
Network Dilution	0.819029	EFO_0006332_GCST90100525	StringHC	3	1.18124	0.240298	1.38616
Network Dilution	0.819029	EFO_0006501_GCST010538	StringHC	1	1.11478	0.156762	0.873869
Network Dilution	0.819029	EFO_0006501_GCST010538	StringHC	2	0.948428	-0.0763903	0.315244
Network Dilution	0.819029	EFO_0006501_GCST010538	StringHC	3	1.25863	0.331849	3.33227
Network Dilution	0.819029	EFO_0006501_GCST010541	StringHC	1	0.943059	-0.0845804	0.36241
Network Dilution	0.819029	EFO_0006501_GCST010541	StringHC	2	1.13724	0.185542	1.15914
Network Dilution	0.819029	EFO_0006501_GCST010541	StringHC	3	0.813954	-0.29698	1.95703
Network Dilution	0.819029	EFO_0006525_GCST007459	StringHC	1	3.30104	1.72292	118.717
Network Dilution	0.819029	EFO_0006525_GCST007459	StringHC	2	3.27712	1.71243	127.131
Network Dilution	0.819029	EFO_0006525_GCST007459	StringHC	3	3.47094	1.79533	150.991
Network Dilution	0.819029	EFO_0006525_GCST90179151	StringHC	1	3.06007	1.61356	112.636
Network Dilution	0.819029	EFO_0006525_GCST90179151	StringHC	2	2.90058	1.53634	112.8
Network Dilution	0.819029	EFO_0006525_GCST90179151	StringHC	3	2.90892	1.54048	108.782
Network Dilution	0.819029	EFO_0007117_GCST90092502	StringHC	1	0.802809	-0.316871	1.8671
Network Dilution	0.819029	EFO_0007117_GCST90092502	StringHC	2	0.914129	-0.12953	0.570086
Network Dilution	0.819029	EFO_0007117_GCST90092502	StringHC	3	1.02186	0.0311999	0.103364
Network Dilution	0.819029	EFO_0007117_GCST90092503	StringHC	1	1.99545	0.996711	32.5659
Network Dilution	0.819029	EFO_0007117_GCST90092503	StringHC	2	1.40741	0.493041	6.61279
Network Dilution	0.819029	EFO_0007117_GCST90092503	StringHC	3	1.43395	0.519991	7.69315
Network Dilution	0.819029	EFO_0007117_GCST90092504	StringHC	1	0.964795	-0.0517059	0.20294
Network Dilution	0.819029	EFO_0007117_GCST90092504	StringHC	2	0.91041	-0.135412	0.612254
Network Dilution	0.819029	EFO_0007117_GCST90092504	StringHC	3	0.770052	-0.376972	2.44928
Network Dilution	0.819029	EFO_0007117_GCST90092505	StringHC	1	0.901199	-0.150082	0.681728
Network Dilution	0.819029	EFO_0007117_GCST90092505	StringHC	2	1.03181	0.045172	0.157204
Network Dilution	0.819029	EFO_0007117_GCST90092505	StringHC	3	0.870704	-0.199745	0.941195
Network Dilution	0.819029	EFO_0007117_GCST90100572	StringHC	1	0.818331	-0.289244	1.74376
Network Dilution	0.819029	EFO_0007117_GCST90100572	StringHC	2	0.975357	-0.0359979	0.131767
Network Dilution	0.819029	EFO_0007117_GCST90100572	StringHC	3	0.913892	-0.129905	0.544698
Network Dilution	0.819029	EFO_0007117_GCST90100573	StringHC	1	1.5139	0.598271	8.80382
Network Dilution	0.819029	EFO_0007117_GCST90100573	StringHC	2	1.67363	0.742984	14.8462
Network Dilution	0.819029	EFO_0007117_GCST90100573	StringHC	3	1.76908	0.823001	20.0577
Network Dilution	0.819029	EFO_0007117_GCST90100574	StringHC	1	0.943744	-0.083533	0.307947
Network Dilution	0.819029	EFO_0007117_GCST90100574	StringHC	2	1.08643	0.1196	0.55705
Network Dilution	0.819029	EFO_0007117_GCST90100574	StringHC	3	1.09358	0.129059	0.619608
Network Dilution	0.819029	EFO_0008036_GCST90094959	StringHC	1	2.86189	1.51697	167.005
Network Dilution	0.819029	EFO_0008036_GCST90094959	StringHC	2	3.26759	1.70823	233
Network Dilution	0.819029	EFO_0008036_GCST90094959	StringHC	3	2.82241	1.49693	131.363
Network Dilution	0.819029	EFO_0008036_GCST90094960	StringHC	1	3.68073	1.87999	250
Network Dilution	0.819029	EFO_0008036_GCST90094960	StringHC	2	4.21903	2.07691	250
Network Dilution	0.819029	EFO_0008036_GCST90094960	StringHC	3	4.04559	2.01635	250
Network Dilution	0.819029	EFO_0009863_GCST007710	StringHC	1	1.36755	0.451589	6.25555
Network Dilution	0.819029	EFO_0009863_GCST007710	StringHC	2	0.546845	-0.870795	9.54883
Network Dilution	0.819029	EFO_0009863_GCST007710	StringHC	3	0.576302	-0.795102	7.87844
Network Dilution	0.819029	EFO_0010156_GCST010572	StringHC	1	1.25507	0.32777	2.72285
Network Dilution	0.819029	EFO_0010156_GCST010572	StringHC	2	0.783227	-0.352497	2.00917
Network Dilution	0.819029	EFO_0010156_GCST010572	StringHC	3	1.0512	0.0720329	0.308035
Network Dilution	0.819029	EFO_0010225_GCST90060151	StringHC	1	1.12863	0.174579	0.976336
Network Dilution	0.819029	EFO_0010225_GCST90060151	StringHC	2	2.6248	1.39221	90.3711
Network Dilution	0.819029	EFO_0010225_GCST90060151	StringHC	3	1.75942	0.815104	18.6126
Network Dilution	0.819029	EFO_0010225_GCST90060164	StringHC	1	1.78252	0.833917	25.0389
Network Dilution	0.819029	EFO_0010225_GCST90060164	StringHC	2	2.14707	1.10237	46.3875
Network Dilution	0.819029	EFO_0010225_GCST90060164	StringHC	3	1.44253	0.528603	7.06814
Network Dilution	0.819029	EFO_0010821_GCST90016673	StringHC	1	3.96948	1.98895	250
Network Dilution	0.819029	EFO_0010821_GCST90016673	StringHC	2	5.18109	2.37326	250
Network Dilution	0.819029	EFO_0010821_GCST90016673	StringHC	3	3.61662	1.85464	173.632
Network Dilution	0.819029	EFO_0010821_GCST90267352	StringHC	1	4.20428	2.07186	250
Network Dilution	0.819029	EFO_0010821_GCST90267352	StringHC	2	6.20238	2.63282	250
Network Dilution	0.819029	EFO_0010821_GCST90267352	StringHC	3	4.32229	2.1118	250
Network Dilution	0.819029	EFO_0021898_GCST90269581	StringHC	1	2.81755	1.49444	106.965
Network Dilution	0.819029	EFO_0021898_GCST90269581	StringHC	2	2.45114	1.29345	71.8395
Network Dilution	0.819029	EFO_0021898_GCST90269581	StringHC	3	2.68073	1.42263	91.4212
Network Dilution	0.819029	EFO_0600008_GCST90268467	StringHC	1	3.00278	1.5863	129.931
Network Dilution	0.819029	EFO_0600008_GCST90268467	StringHC	2	2.9912	1.58072	125.81
Network Dilution	0.819029	EFO_0600008_GCST90268467	StringHC	3	3.06432	1.61557	118.826
Network Dilution	0.684629	EFO_0000731_GCST009158	PCNet2.0	1	1.10006	0.137576	0.920457
Network Dilution	0.684629	EFO_0000731_GCST009158	PCNet2.0	2	1.25418	0.326745	3.93219
Network Dilution	0.684629	EFO_0000731_GCST009158	PCNet2.0	3	1.10622	0.14564	1.04043
Network Dilution	0.684629	EFO_0000731_GCST90018714	PCNet2.0	1	1.40916	0.494832	10.6643
Network Dilution	0.684629	EFO_0000731_GCST90018714	PCNet2.0	2	1.36997	0.454141	7.94424
Network Dilution	0.684629	EFO_0000731_GCST90018714	PCNet2.0	3	1.45337	0.539403	12.791
Network Dilution	0.684629	EFO_0000731_GCST90018934	PCNet2.0	1	1.40886	0.494533	10.934
Network Dilution	0.684629	EFO_0000731_GCST90018934	PCNet2.0	2	1.31333	0.393227	7.01583
Network Dilution	0.684629	EFO_0000731_GCST90018934	PCNet2.0	3	1.17158	0.22846	2.61762
Network Dilution	0.684629	EFO_0004237_GCST90018627	PCNet2.0	1	1.14336	0.193285	1.34688
Network Dilution	0.684629	EFO_0004237_GCST90018627	PCNet2.0	2	1.2534	0.325846	3.08645
Network Dilution	0.684629	EFO_0004237_GCST90018627	PCNet2.0	3	1.19162	0.252921	1.96617
Network Dilution	0.684629	EFO_0004237_GCST90018847	PCNet2.0	1	1.78493	0.835865	29.2087
Network Dilution	0.684629	EFO_0004237_GCST90018847	PCNet2.0	2	1.63736	0.71137	23.1857
Network Dilution	0.684629	EFO_0004237_GCST90018847	PCNet2.0	3	1.6224	0.698134	20.1014
Network Dilution	0.684629	EFO_0004343_GCST008996	PCNet2.0	1	1.54635	0.628867	16.5772
Network Dilution	0.684629	EFO_0004343_GCST008996	PCNet2.0	2	1.40711	0.492736	10.3352
Network Dilution	0.684629	EFO_0004343_GCST008996	PCNet2.0	3	1.48116	0.566726	12.7038
Network Dilution	0.684629	EFO_0004343_GCST008997	PCNet2.0	1	1.58012	0.660038	18.8489
Network Dilution	0.684629	EFO_0004343_GCST008997	PCNet2.0	2	1.48819	0.573561	13.6496
Network Dilution	0.684629	EFO_0004343_GCST008997	PCNet2.0	3	1.46621	0.552089	12.3536
Network Dilution	0.684629	EFO_0004343_GCST008998	PCNet2.0	1	1.05975	0.0837297	0.475215
Network Dilution	0.684629	EFO_0004343_GCST008998	PCNet2.0	2	1.08223	0.114003	0.790217
Network Dilution	0.684629	EFO_0004343_GCST008998	PCNet2.0	3	1.16367	0.218684	2.07469
Network Dilution	0.684629	EFO_0004343_GCST90103754	PCNet2.0	1	0.951286	-0.0720486	0.323215
Network Dilution	0.684629	EFO_0004343_GCST90103754	PCNet2.0	2	1.09938	0.136689	0.801343
Network Dilution	0.684629	EFO_0004343_GCST90103754	PCNet2.0	3	1.26746	0.341943	4.15064
Network Dilution	0.684629	EFO_0004343_GCST90278649	PCNet2.0	1	1.30081	0.379412	5.63846
Network Dilution	0.684629	EFO_0004343_GCST90278649	PCNet2.0	2	1.3305	0.411972	7.06138
Network Dilution	0.684629	EFO_0004343_GCST90278649	PCNet2.0	3	1.196	0.258215	2.78995
Network Dilution	0.684629	EFO_0004741_GCST008062	PCNet2.0	1	1.12963	0.175847	1.53313
Network Dilution	0.684629	EFO_0004741_GCST008062	PCNet2.0	2	1.09591	0.132134	0.904831
Network Dilution	0.684629	EFO_0004741_GCST008062	PCNet2.0	3	1.07229	0.100701	0.604674
Network Dilution	0.684629	EFO_0004741_GCST90018728	PCNet2.0	1	1.21938	0.286152	3.19545
Network Dilution	0.684629	EFO_0004741_GCST90018728	PCNet2.0	2	1.12338	0.167841	1.2141
Network Dilution	0.684629	EFO_0004741_GCST90018728	PCNet2.0	3	1.37464	0.459051	7.86328
Network Dilution	0.684629	EFO_0004741_GCST90018948	PCNet2.0	1	1.24371	0.314653	4.14002
Network Dilution	0.684629	EFO_0004741_GCST90018948	PCNet2.0	2	1.44048	0.526546	11.1222
Network Dilution	0.684629	EFO_0004741_GCST90018948	PCNet2.0	3	1.41014	0.495837	10.2675
Network Dilution	0.684629	EFO_0004741_GCST90103632	PCNet2.0	1	1.1363	0.184343	1.44153
Network Dilution	0.684629	EFO_0004741_GCST90103632	PCNet2.0	2	1.27922	0.355264	4.95664
Network Dilution	0.684629	EFO_0004741_GCST90103632	PCNet2.0	3	1.31804	0.39839	5.92046
Network Dilution	0.684629	EFO_0004741_GCST90278623	PCNet2.0	1	1.00814	0.0116952	0.0491485
Network Dilution	0.684629	EFO_0004741_GCST90278623	PCNet2.0	2	1.07657	0.106449	0.65189
Network Dilution	0.684629	EFO_0004741_GCST90278623	PCNet2.0	3	1.10809	0.148081	1.06243
Network Dilution	0.684629	EFO_0004887_GCST90093316	PCNet2.0	1	1.14002	0.189061	1.66857
Network Dilution	0.684629	EFO_0004887_GCST90093316	PCNet2.0	2	1.13449	0.182044	1.6562
Network Dilution	0.684629	EFO_0004887_GCST90093316	PCNet2.0	3	1.24579	0.317067	4.55736
Network Dilution	0.684629	EFO_0005213_GCST006366	PCNet2.0	1	1.90327	0.928477	44.9974
Network Dilution	0.684629	EFO_0005213_GCST006366	PCNet2.0	2	1.8252	0.868058	33.9024
Network Dilution	0.684629	EFO_0005213_GCST006366	PCNet2.0	3	1.90995	0.933534	43.2458
Network Dilution	0.684629	EFO_0005213_GCST009414	PCNet2.0	1	1.79449	0.843577	37.008
Network Dilution	0.684629	EFO_0005213_GCST009414	PCNet2.0	2	1.7218	0.783918	33.6633
Network Dilution	0.684629	EFO_0005213_GCST009414	PCNet2.0	3	1.87042	0.90336	48.6586
Network Dilution	0.684629	EFO_0005213_GCST90000654	PCNet2.0	1	1.84101	0.880497	48.5126
Network Dilution	0.684629	EFO_0005213_GCST90000654	PCNet2.0	2	1.67711	0.745976	31.1385
Network Dilution	0.684629	EFO_0005213_GCST90000654	PCNet2.0	3	1.73989	0.798992	40.5378
Network Dilution	0.684629	EFO_0005423_GCST008788	PCNet2.0	1	1.04264	0.0602458	0.233215
Network Dilution	0.684629	EFO_0005423_GCST008788	PCNet2.0	2	0.846803	-0.239902	1.23463
Network Dilution	0.684629	EFO_0005423_GCST008788	PCNet2.0	3	0.969454	-0.0447553	0.15138
Network Dilution	0.684629	EFO_0005423_GCST008789	PCNet2.0	1	1.08998	0.124295	0.685501
Network Dilution	0.684629	EFO_0005423_GCST008789	PCNet2.0	2	1.16874	0.224954	1.80272
Network Dilution	0.684629	EFO_0005423_GCST008789	PCNet2.0	3	1.05993	0.0839667	0.361411
Network Dilution	0.684629	EFO_0006332_GCST90100525	PCNet2.0	1	2.70616	1.43625	154.295
Network Dilution	0.684629	EFO_0006332_GCST90100525	PCNet2.0	2	2.66822	1.41588	134.913
Network Dilution	0.684629	EFO_0006332_GCST90100525	PCNet2.0	3	2.55428	1.35292	112.584
Network Dilution	0.684629	EFO_0006501_GCST010536	PCNet2.0	1	0.867282	-0.205427	1.21488
Network Dilution	0.684629	EFO_0006501_GCST010536	PCNet2.0	2	0.830807	-0.267414	1.8514
Network Dilution	0.684629	EFO_0006501_GCST010536	PCNet2.0	3	0.813683	-0.297461	2.38227
Network Dilution	0.684629	EFO_0006501_GCST010538	PCNet2.0	1	1.13349	0.180771	1.34371
Network Dilution	0.684629	EFO_0006501_GCST010538	PCNet2.0	2	1.1657	0.221196	1.64532
Network Dilution	0.684629	EFO_0006501_GCST010538	PCNet2.0	3	1.18937	0.250192	2.35744
Network Dilution	0.684629	EFO_0006501_GCST010541	PCNet2.0	1	1.25422	0.326788	3.59877
Network Dilution	0.684629	EFO_0006501_GCST010541	PCNet2.0	2	1.14898	0.200349	1.59295
Network Dilution	0.684629	EFO_0006501_GCST010541	PCNet2.0	3	1.22666	0.294732	2.99482
Network Dilution	0.684629	EFO_0006525_GCST007459	PCNet2.0	1	1.60893	0.686106	19.0907
Network Dilution	0.684629	EFO_0006525_GCST007459	PCNet2.0	2	1.60122	0.67917	18.7645
Network Dilution	0.684629	EFO_0006525_GCST007459	PCNet2.0	3	1.40018	0.485617	8.63489
Network Dilution	0.684629	EFO_0006525_GCST90179151	PCNet2.0	1	1.56157	0.643001	17.1073
Network Dilution	0.684629	EFO_0006525_GCST90179151	PCNet2.0	2	1.4795	0.565108	12.4448
Network Dilution	0.684629	EFO_0006525_GCST90179151	PCNet2.0	3	1.47257	0.55834	10.5399
Network Dilution	0.684629	EFO_0007117_GCST90092502	PCNet2.0	1	0.921323	-0.118221	0.65267
Network Dilution	0.684629	EFO_0007117_GCST90092502	PCNet2.0	2	1.16502	0.220358	1.98422
Network Dilution	0.684629	EFO_0007117_GCST90092502	PCNet2.0	3	1.06992	0.0975005	0.605899
Network Dilution	0.684629	EFO_0007117_GCST90092503	PCNet2.0	1	1.34544	0.428075	7.15739
Network Dilution	0.684629	EFO_0007117_GCST90092503	PCNet2.0	2	1.27261	0.347787	4.65561
Network Dilution	0.684629	EFO_0007117_GCST90092503	PCNet2.0	3	1.29382	0.371642	5.31966
Network Dilution	0.684629	EFO_0007117_GCST90092504	PCNet2.0	1	1.02262	0.0322707	0.142728
Network Dilution	0.684629	EFO_0007117_GCST90092504	PCNet2.0	2	0.973681	-0.0384787	0.167491
Network Dilution	0.684629	EFO_0007117_GCST90092504	PCNet2.0	3	1.03037	0.043158	0.192127
Network Dilution	0.684629	EFO_0007117_GCST90092505	PCNet2.0	1	0.896208	-0.158095	0.848937
Network Dilution	0.684629	EFO_0007117_GCST90092505	PCNet2.0	2	0.95108	-0.072362	0.300856
Network Dilution	0.684629	EFO_0007117_GCST90092505	PCNet2.0	3	0.971859	-0.0411813	0.157017
Network Dilution	0.684629	EFO_0007117_GCST90100572	PCNet2.0	1	1.20434	0.268244	3.11532
Network Dilution	0.684629	EFO_0007117_GCST90100572	PCNet2.0	2	1.31931	0.399781	6.50197
Network Dilution	0.684629	EFO_0007117_GCST90100572	PCNet2.0	3	1.33284	0.414505	6.64035
Network Dilution	0.684629	EFO_0007117_GCST90100573	PCNet2.0	1	1.01562	0.0223647	0.0869813
Network Dilution	0.684629	EFO_0007117_GCST90100573	PCNet2.0	2	1.16273	0.217518	1.82449
Network Dilution	0.684629	EFO_0007117_GCST90100573	PCNet2.0	3	1.14351	0.193465	1.4247
Network Dilution	0.684629	EFO_0007117_GCST90100574	PCNet2.0	1	1.17355	0.230879	2.32203
Network Dilution	0.684629	EFO_0007117_GCST90100574	PCNet2.0	2	1.07646	0.106298	0.634512
Network Dilution	0.684629	EFO_0007117_GCST90100574	PCNet2.0	3	1.18673	0.246989	2.5743
Network Dilution	0.684629	EFO_0008036_GCST90094959	PCNet2.0	1	1.77712	0.829538	41.3898
Network Dilution	0.684629	EFO_0008036_GCST90094959	PCNet2.0	2	1.73097	0.791581	41.1932
Network Dilution	0.684629	EFO_0008036_GCST90094959	PCNet2.0	3	1.65663	0.728253	30.856
Network Dilution	0.684629	EFO_0008036_GCST90094960	PCNet2.0	1	1.9089	0.932743	52.8649
Network Dilution	0.684629	EFO_0008036_GCST90094960	PCNet2.0	2	1.85549	0.891801	47.5002
Network Dilution	0.684629	EFO_0008036_GCST90094960	PCNet2.0	3	1.90838	0.932349	51.7131
Network Dilution	0.684629	EFO_0009397_GCST90267931	PCNet2.0	1	0.890313	-0.167615	0.869988
Network Dilution	0.684629	EFO_0009397_GCST90267931	PCNet2.0	2	0.778665	-0.360926	2.48999
Network Dilution	0.684629	EFO_0009397_GCST90267931	PCNet2.0	3	0.935702	-0.0958791	0.389021
Network Dilution	0.684629	EFO_0009397_GCST90267932	PCNet2.0	1	0.880398	-0.183772	1.0135
Network Dilution	0.684629	EFO_0009397_GCST90267932	PCNet2.0	2	0.888638	-0.170332	1.00696
Network Dilution	0.684629	EFO_0009397_GCST90267932	PCNet2.0	3	0.761374	-0.393323	3.42067
Network Dilution	0.684629	EFO_0009863_GCST007710	PCNet2.0	1	1.24153	0.312116	3.34525
Network Dilution	0.684629	EFO_0009863_GCST007710	PCNet2.0	2	1.24211	0.312791	3.49839
Network Dilution	0.684629	EFO_0009863_GCST007710	PCNet2.0	3	1.25249	0.324802	3.85325
Network Dilution	0.684629	EFO_0010156_GCST010572	PCNet2.0	1	1.02911	0.041393	0.191182
Network Dilution	0.684629	EFO_0010156_GCST010572	PCNet2.0	2	1.04122	0.0582734	0.290137
Network Dilution	0.684629	EFO_0010156_GCST010572	PCNet2.0	3	0.905143	-0.143783	0.973467
Network Dilution	0.684629	EFO_0010225_GCST90060151	PCNet2.0	1	1.57501	0.655357	14.0911
Network Dilution	0.684629	EFO_0010225_GCST90060151	PCNet2.0	2	1.35425	0.437491	5.15627
Network Dilution	0.684629	EFO_0010225_GCST90060151	PCNet2.0	3	1.63557	0.709794	16.637
Network Dilution	0.684629	EFO_0010225_GCST90060164	PCNet2.0	1	1.91946	0.940701	29.1473
Network Dilution	0.684629	EFO_0010225_GCST90060164	PCNet2.0	2	1.92551	0.945238	29.3104
Network Dilution	0.684629	EFO_0010225_GCST90060164	PCNet2.0	3	2.25613	1.17385	59.8908
Network Dilution	0.684629	EFO_0010821_GCST90016673	PCNet2.0	1	2.02166	1.01554	56.9825
Network Dilution	0.684629	EFO_0010821_GCST90016673	PCNet2.0	2	2.08471	1.05984	64.8551
Network Dilution	0.684629	EFO_0010821_GCST90016673	PCNet2.0	3	2.19837	1.13643	74.5812
Network Dilution	0.684629	EFO_0010821_GCST90267352	PCNet2.0	1	2.36528	1.24201	92.5712
Network Dilution	0.684629	EFO_0010821_GCST90267352	PCNet2.0	2	2.53748	1.3434	118.018
Network Dilution	0.684629	EFO_0010821_GCST90267352	PCNet2.0	3	2.67053	1.41712	154.101
Network Dilution	0.684629	EFO_0021898_GCST90269581	PCNet2.0	1	1.90834	0.932316	43.1675
Network Dilution	0.684629	EFO_0021898_GCST90269581	PCNet2.0	2	1.89016	0.918509	39.543
Network Dilution	0.684629	EFO_0021898_GCST90269581	PCNet2.0	3	1.6673	0.737516	22.5366
Network Dilution	0.684629	EFO_0600008_GCST90268467	PCNet2.0	1	1.19209	0.253494	2.2037
Network Dilution	0.684629	EFO_0600008_GCST90268467	PCNet2.0	2	0.972632	-0.0400341	0.151934
Network Dilution	0.684629	EFO_0600008_GCST90268467	PCNet2.0	3	0.991243	-0.0126893	0.045227
Network Dilution	0.671641	EFO_0000731_GCST009158	StringHC	1	1.21836	0.284938	2.04494
Network Dilution	0.671641	EFO_0000731_GCST009158	StringHC	2	1.19843	0.26115	1.67819
Network Dilution	0.671641	EFO_0000731_GCST009158	StringHC	3	1.31933	0.399807	4.08181
Network Dilution	0.671641	EFO_0000731_GCST90018714	StringHC	1	2.72406	1.44576	112.025
Network Dilution	0.671641	EFO_0000731_GCST90018714	StringHC	2	2.8997	1.53591	97.3736
Network Dilution	0.671641	EFO_0000731_GCST90018714	StringHC	3	2.56606	1.35955	77.4305
Network Dilution	0.671641	EFO_0000731_GCST90018934	StringHC	1	1.55282	0.634888	11.4238
Network Dilution	0.671641	EFO_0000731_GCST90018934	StringHC	2	1.72817	0.789243	18.7111
Network Dilution	0.671641	EFO_0000731_GCST90018934	StringHC	3	1.68265	0.750737	16.5624
Network Dilution	0.671641	EFO_0004237_GCST90018847	StringHC	1	1.64842	0.721084	18.4823
Network Dilution	0.671641	EFO_0004237_GCST90018847	StringHC	2	1.85134	0.888571	29.2389
Network Dilution	0.671641	EFO_0004237_GCST90018847	StringHC	3	1.28983	0.367178	3.80355
Network Dilution	0.671641	EFO_0004343_GCST008996	StringHC	1	1.12434	0.16908	0.865504
Network Dilution	0.671641	EFO_0004343_GCST008996	StringHC	2	1.08439	0.116882	0.54333
Network Dilution	0.671641	EFO_0004343_GCST008996	StringHC	3	1.26772	0.342234	2.91542
Network Dilution	0.671641	EFO_0004343_GCST008997	StringHC	1	1.64188	0.715345	13.5645
Network Dilution	0.671641	EFO_0004343_GCST008997	StringHC	2	1.83225	0.873616	23.136
Network Dilution	0.671641	EFO_0004343_GCST008997	StringHC	3	1.8808	0.911347	27.6584
Network Dilution	0.671641	EFO_0004343_GCST008998	StringHC	1	1.00526	0.0075623	0.0218652
Network Dilution	0.671641	EFO_0004343_GCST008998	StringHC	2	1.04229	0.059761	0.210772
Network Dilution	0.671641	EFO_0004343_GCST008998	StringHC	3	1.0872	0.120613	0.537153
Network Dilution	0.671641	EFO_0004343_GCST90103754	StringHC	1	1.09046	0.124934	0.562567
Network Dilution	0.671641	EFO_0004343_GCST90103754	StringHC	2	0.890954	-0.166577	0.795609
Network Dilution	0.671641	EFO_0004343_GCST90103754	StringHC	3	1.07873	0.109336	0.496073
Network Dilution	0.671641	EFO_0004343_GCST90278649	StringHC	1	1.32544	0.406475	4.25751
Network Dilution	0.671641	EFO_0004343_GCST90278649	StringHC	2	1.43724	0.523301	7.80855
Network Dilution	0.671641	EFO_0004343_GCST90278649	StringHC	3	1.19393	0.255723	1.86646
Network Dilution	0.671641	EFO_0004741_GCST008062	StringHC	1	1.11826	0.161262	0.799971
Network Dilution	0.671641	EFO_0004741_GCST008062	StringHC	2	0.818718	-0.288561	1.58771
Network Dilution	0.671641	EFO_0004741_GCST008062	StringHC	3	0.768167	-0.380508	2.06788
Network Dilution	0.671641	EFO_0004741_GCST90018728	StringHC	1	1.41377	0.499545	6.36061
Network Dilution	0.671641	EFO_0004741_GCST90018728	StringHC	2	1.32621	0.407309	4.28375
Network Dilution	0.671641	EFO_0004741_GCST90018728	StringHC	3	1.44194	0.528015	6.80688
Network Dilution	0.671641	EFO_0004741_GCST90018948	StringHC	1	1.36543	0.449353	5.28467
Network Dilution	0.671641	EFO_0004741_GCST90018948	StringHC	2	1.70126	0.766605	17.0079
Network Dilution	0.671641	EFO_0004741_GCST90018948	StringHC	3	1.63937	0.713143	14.1229
Network Dilution	0.671641	EFO_0004741_GCST90103632	StringHC	1	1.04592	0.0647711	0.241997
Network Dilution	0.671641	EFO_0004741_GCST90103632	StringHC	2	1.10601	0.145364	0.679854
Network Dilution	0.671641	EFO_0004741_GCST90103632	StringHC	3	0.909384	-0.137039	0.564315
Network Dilution	0.671641	EFO_0004741_GCST90278623	StringHC	1	1.0386	0.0546373	0.21674
Network Dilution	0.671641	EFO_0004741_GCST90278623	StringHC	2	0.86489	-0.209412	1.16794
Network Dilution	0.671641	EFO_0004741_GCST90278623	StringHC	3	0.834361	-0.261256	1.537
Network Dilution	0.671641	EFO_0005213_GCST006366	StringHC	1	1.39887	0.484266	5.33894
Network Dilution	0.671641	EFO_0005213_GCST006366	StringHC	2	1.62786	0.702973	15.3739
Network Dilution	0.671641	EFO_0005213_GCST006366	StringHC	3	1.85008	0.887585	22.3874
Network Dilution	0.671641	EFO_0005213_GCST009414	StringHC	1	1.50763	0.592283	10.3357
Network Dilution	0.671641	EFO_0005213_GCST009414	StringHC	2	0.975943	-0.0351307	0.129772
Network Dilution	0.671641	EFO_0005213_GCST009414	StringHC	3	1.11797	0.160881	0.919013
Network Dilution	0.671641	EFO_0005213_GCST90000654	StringHC	1	1.52849	0.612102	11.6214
Network Dilution	0.671641	EFO_0005213_GCST90000654	StringHC	2	1.62497	0.700416	15.7467
Network Dilution	0.671641	EFO_0005213_GCST90000654	StringHC	3	1.62977	0.704665	14.1978
Network Dilution	0.671641	EFO_0005423_GCST008789	StringHC	1	1.02423	0.0345342	0.124071
Network Dilution	0.671641	EFO_0005423_GCST008789	StringHC	2	0.97263	-0.0400363	0.137272
Network Dilution	0.671641	EFO_0005423_GCST008789	StringHC	3	1.01705	0.0243914	0.0834408
Network Dilution	0.671641	EFO_0006332_GCST90100525	StringHC	1	1.27549	0.351046	2.54714
Network Dilution	0.671641	EFO_0006332_GCST90100525	StringHC	2	1.33048	0.411943	3.87778
Network Dilution	0.671641	EFO_0006332_GCST90100525	StringHC	3	1.35423	0.437472	4.1359
Network Dilution	0.671641	EFO_0006501_GCST010538	StringHC	1	0.93115	-0.102914	0.438302
Network Dilution	0.671641	EFO_0006501_GCST010538	StringHC	2	1.30568	0.384802	5.12604
Network Dilution	0.671641	EFO_0006501_GCST010538	StringHC	3	0.868731	-0.203019	1.06073
Network Dilution	0.671641	EFO_0006501_GCST010541	StringHC	1	0.68499	-0.545846	4.46878
Network Dilution	0.671641	EFO_0006501_GCST010541	StringHC	2	0.698837	-0.516971	3.71557
Network Dilution	0.671641	EFO_0006501_GCST010541	StringHC	3	0.721302	-0.471324	3.3139
Network Dilution	0.671641	EFO_0006525_GCST007459	StringHC	1	2.97999	1.57531	98.4359
Network Dilution	0.671641	EFO_0006525_GCST007459	StringHC	2	3.24536	1.69838	125.226
Network Dilution	0.671641	EFO_0006525_GCST007459	StringHC	3	2.78994	1.48023	98.4034
Network Dilution	0.671641	EFO_0006525_GCST90179151	StringHC	1	2.94465	1.55809	101.207
Network Dilution	0.671641	EFO_0006525_GCST90179151	StringHC	2	2.86879	1.52044	91.0176
Network Dilution	0.671641	EFO_0006525_GCST90179151	StringHC	3	2.684	1.42438	81.6388
Network Dilution	0.671641	EFO_0007117_GCST90092502	StringHC	1	0.687667	-0.540217	4.28433
Network Dilution	0.671641	EFO_0007117_GCST90092502	StringHC	2	0.937448	-0.0931894	0.360912
Network Dilution	0.671641	EFO_0007117_GCST90092502	StringHC	3	0.746931	-0.420952	2.51971
Network Dilution	0.671641	EFO_0007117_GCST90092503	StringHC	1	1.57337	0.653862	9.69122
Network Dilution	0.671641	EFO_0007117_GCST90092503	StringHC	2	1.09343	0.128866	0.579714
Network Dilution	0.671641	EFO_0007117_GCST90092503	StringHC	3	1.24116	0.311685	2.24657
Network Dilution	0.671641	EFO_0007117_GCST90092504	StringHC	1	0.699424	-0.51576	3.65956
Network Dilution	0.671641	EFO_0007117_GCST90092504	StringHC	2	0.93163	-0.102171	0.368962
Network Dilution	0.671641	EFO_0007117_GCST90092504	StringHC	3	0.837906	-0.255139	1.25767
Network Dilution	0.671641	EFO_0007117_GCST90092505	StringHC	1	0.944548	-0.0823038	0.308388
Network Dilution	0.671641	EFO_0007117_GCST90092505	StringHC	2	1.03469	0.0491976	0.167363
Network Dilution	0.671641	EFO_0007117_GCST90092505	StringHC	3	1.01429	0.0204662	0.0677292
Network Dilution	0.671641	EFO_0007117_GCST90100572	StringHC	1	1.18371	0.243316	1.70355
Network Dilution	0.671641	EFO_0007117_GCST90100572	StringHC	2	1.19614	0.25839	1.79997
Network Dilution	0.671641	EFO_0007117_GCST90100572	StringHC	3	0.800423	-0.321166	2.08239
Network Dilution	0.671641	EFO_0007117_GCST90100573	StringHC	1	1.55021	0.632463	10.5433
Network Dilution	0.671641	EFO_0007117_GCST90100573	StringHC	2	1.5246	0.608433	9.56944
Network Dilution	0.671641	EFO_0007117_GCST90100573	StringHC	3	1.67089	0.740615	15.7442
Network Dilution	0.671641	EFO_0007117_GCST90100574	StringHC	1	1.59899	0.677165	11.6312
Network Dilution	0.671641	EFO_0007117_GCST90100574	StringHC	2	1.09235	0.127432	0.584026
Network Dilution	0.671641	EFO_0007117_GCST90100574	StringHC	3	1.16922	0.225552	1.53596
Network Dilution	0.671641	EFO_0008036_GCST90094959	StringHC	1	2.72874	1.44823	116.392
Network Dilution	0.671641	EFO_0008036_GCST90094959	StringHC	2	2.39552	1.26034	77.2003
Network Dilution	0.671641	EFO_0008036_GCST90094959	StringHC	3	2.82989	1.50075	133.894
Network Dilution	0.671641	EFO_0008036_GCST90094960	StringHC	1	3.37552	1.75511	231.046
Network Dilution	0.671641	EFO_0008036_GCST90094960	StringHC	2	3.375	1.75489	242.173
Network Dilution	0.671641	EFO_0008036_GCST90094960	StringHC	3	3.63095	1.86035	250
Network Dilution	0.671641	EFO_0009863_GCST007710	StringHC	1	1.17202	0.228994	1.74642
Network Dilution	0.671641	EFO_0009863_GCST007710	StringHC	2	0.891273	-0.166061	0.719422
Network Dilution	0.671641	EFO_0009863_GCST007710	StringHC	3	1.03502	0.0496637	0.173277
Network Dilution	0.671641	EFO_0010156_GCST010572	StringHC	1	0.965752	-0.050275	0.162096
Network Dilution	0.671641	EFO_0010156_GCST010572	StringHC	2	0.79656	-0.328145	1.71153
Network Dilution	0.671641	EFO_0010156_GCST010572	StringHC	3	0.757735	-0.400236	2.44249
Network Dilution	0.671641	EFO_0010225_GCST90060151	StringHC	1	0.971538	-0.0416579	0.143392
Network Dilution	0.671641	EFO_0010225_GCST90060151	StringHC	2	1.91191	0.935015	28.9731
Network Dilution	0.671641	EFO_0010225_GCST90060151	StringHC	3	1.33649	0.41845	4.31849
Network Dilution	0.671641	EFO_0010225_GCST90060164	StringHC	1	0.990191	-0.0142207	0.048177
Network Dilution	0.671641	EFO_0010225_GCST90060164	StringHC	2	1.98532	0.98937	32.7235
Network Dilution	0.671641	EFO_0010225_GCST90060164	StringHC	3	1.40696	0.492578	6.64878
Network Dilution	0.671641	EFO_0010821_GCST90016673	StringHC	1	3.33752	1.73878	156.1
Network Dilution	0.671641	EFO_0010821_GCST90016673	StringHC	2	3.89068	1.96002	211.389
Network Dilution	0.671641	EFO_0010821_GCST90016673	StringHC	3	3.37088	1.75313	157.025
Network Dilution	0.671641	EFO_0010821_GCST90267352	StringHC	1	3.85322	1.94607	226.062
Network Dilution	0.671641	EFO_0010821_GCST90267352	StringHC	2	4.09418	2.03357	250
Network Dilution	0.671641	EFO_0010821_GCST90267352	StringHC	3	4.18656	2.06576	250
Network Dilution	0.671641	EFO_0021898_GCST90269581	StringHC	1	2.31047	1.20818	51.4872
Network Dilution	0.671641	EFO_0021898_GCST90269581	StringHC	2	2.255	1.17313	53.7518
Network Dilution	0.671641	EFO_0021898_GCST90269581	StringHC	3	2.26222	1.17774	51.1795
Network Dilution	0.671641	EFO_0600008_GCST90268467	StringHC	1	2.25669	1.17421	48.4985
Network Dilution	0.671641	EFO_0600008_GCST90268467	StringHC	2	2.26712	1.18086	52.2577
Network Dilution	0.671641	EFO_0600008_GCST90268467	StringHC	3	1.99227	0.994412	28.8459
Network Dilution	0.577049	EFO_0000731_GCST009158	PCNet2.0	1	1.08162	0.113196	0.698753
Network Dilution	0.577049	EFO_0000731_GCST009158	PCNet2.0	2	1.04187	0.0591709	0.301812
Network Dilution	0.577049	EFO_0000731_GCST009158	PCNet2.0	3	1.04919	0.069275	0.36947
Network Dilution	0.577049	EFO_0000731_GCST90018714	PCNet2.0	1	1.27413	0.349511	5.13395
Network Dilution	0.577049	EFO_0000731_GCST90018714	PCNet2.0	2	1.32107	0.401712	6.73565
Network Dilution	0.577049	EFO_0000731_GCST90018714	PCNet2.0	3	1.26901	0.343705	4.767
Network Dilution	0.577049	EFO_0000731_GCST90018934	PCNet2.0	1	1.1644	0.219585	2.14905
Network Dilution	0.577049	EFO_0000731_GCST90018934	PCNet2.0	2	1.17637	0.234336	2.55627
Network Dilution	0.577049	EFO_0000731_GCST90018934	PCNet2.0	3	1.1231	0.167481	1.47044
Network Dilution	0.577049	EFO_0004237_GCST90018627	PCNet2.0	1	0.923105	-0.115434	0.532984
Network Dilution	0.577049	EFO_0004237_GCST90018627	PCNet2.0	2	0.939487	-0.0900553	0.399463
Network Dilution	0.577049	EFO_0004237_GCST90018627	PCNet2.0	3	1.18691	0.247216	2.08097
Network Dilution	0.577049	EFO_0004237_GCST90018847	PCNet2.0	1	1.56922	0.650049	17.5063
Network Dilution	0.577049	EFO_0004237_GCST90018847	PCNet2.0	2	1.4709	0.556695	13.0616
Network Dilution	0.577049	EFO_0004237_GCST90018847	PCNet2.0	3	1.44904	0.535093	11.3772
Network Dilution	0.577049	EFO_0004343_GCST008996	PCNet2.0	1	1.27863	0.354598	4.97469
Network Dilution	0.577049	EFO_0004343_GCST008996	PCNet2.0	2	1.29537	0.373364	5.23995
Network Dilution	0.577049	EFO_0004343_GCST008996	PCNet2.0	3	1.31802	0.398367	5.94195
Network Dilution	0.577049	EFO_0004343_GCST008997	PCNet2.0	1	1.34811	0.430934	7.19641
Network Dilution	0.577049	EFO_0004343_GCST008997	PCNet2.0	2	1.41286	0.498619	9.71354
Network Dilution	0.577049	EFO_0004343_GCST008997	PCNet2.0	3	1.30726	0.386543	5.58603
Network Dilution	0.577049	EFO_0004343_GCST008998	PCNet2.0	1	1.05732	0.0804152	0.481091
Network Dilution	0.577049	EFO_0004343_GCST008998	PCNet2.0	2	1.11374	0.155409	1.22746
Network Dilution	0.577049	EFO_0004343_GCST008998	PCNet2.0	3	1.13719	0.185476	1.56447
Network Dilution	0.577049	EFO_0004343_GCST90103754	PCNet2.0	1	1.00001	1.68737e-05	4.34316e-05
Network Dilution	0.577049	EFO_0004343_GCST90103754	PCNet2.0	2	1.04464	0.0630072	0.27417
Network Dilution	0.577049	EFO_0004343_GCST90103754	PCNet2.0	3	1.19614	0.258382	2.31498
Network Dilution	0.577049	EFO_0004343_GCST90278649	PCNet2.0	1	1.19412	0.255948	2.71942
Network Dilution	0.577049	EFO_0004343_GCST90278649	PCNet2.0	2	1.12603	0.171241	1.35922
Network Dilution	0.577049	EFO_0004343_GCST90278649	PCNet2.0	3	1.04822	0.0679388	0.336393
Network Dilution	0.577049	EFO_0004741_GCST008062	PCNet2.0	1	1.0303	0.0430635	0.215597
Network Dilution	0.577049	EFO_0004741_GCST008062	PCNet2.0	2	1.04064	0.0574728	0.296537
Network Dilution	0.577049	EFO_0004741_GCST008062	PCNet2.0	3	1.06734	0.0940139	0.545003
Network Dilution	0.577049	EFO_0004741_GCST90018728	PCNet2.0	1	1.11762	0.16043	1.1368
Network Dilution	0.577049	EFO_0004741_GCST90018728	PCNet2.0	2	1.16545	0.220883	2.01224
Network Dilution	0.577049	EFO_0004741_GCST90018728	PCNet2.0	3	1.21307	0.278657	2.89825
Network Dilution	0.577049	EFO_0004741_GCST90018948	PCNet2.0	1	1.17216	0.229167	2.28166
Network Dilution	0.577049	EFO_0004741_GCST90018948	PCNet2.0	2	1.24557	0.316806	4.26616
Network Dilution	0.577049	EFO_0004741_GCST90018948	PCNet2.0	3	1.16494	0.220251	2.04552
Network Dilution	0.577049	EFO_0004741_GCST90103632	PCNet2.0	1	1.23028	0.298986	3.26632
Network Dilution	0.577049	EFO_0004741_GCST90103632	PCNet2.0	2	1.19572	0.257884	2.69465
Network Dilution	0.577049	EFO_0004741_GCST90103632	PCNet2.0	3	1.07804	0.108407	0.615467
Network Dilution	0.577049	EFO_0004741_GCST90278623	PCNet2.0	1	1.11457	0.156489	1.1261
Network Dilution	0.577049	EFO_0004741_GCST90278623	PCNet2.0	2	0.990132	-0.014307	0.0570995
Network Dilution	0.577049	EFO_0004741_GCST90278623	PCNet2.0	3	1.01781	0.0254742	0.108128
Network Dilution	0.577049	EFO_0004887_GCST90093316	PCNet2.0	1	0.947255	-0.0781748	0.399899
Network Dilution	0.577049	EFO_0004887_GCST90093316	PCNet2.0	2	1.06491	0.0907308	0.539403
Network Dilution	0.577049	EFO_0004887_GCST90093316	PCNet2.0	3	1.09384	0.129398	0.883724
Network Dilution	0.577049	EFO_0005213_GCST006366	PCNet2.0	1	1.4426	0.528669	10.5789
Network Dilution	0.577049	EFO_0005213_GCST006366	PCNet2.0	2	1.5435	0.626203	14.658
Network Dilution	0.577049	EFO_0005213_GCST006366	PCNet2.0	3	1.47668	0.56236	11.5146
Network Dilution	0.577049	EFO_0005213_GCST009414	PCNet2.0	1	1.4135	0.499269	11.0385
Network Dilution	0.577049	EFO_0005213_GCST009414	PCNet2.0	2	1.51891	0.603033	16.786
Network Dilution	0.577049	EFO_0005213_GCST009414	PCNet2.0	3	1.53012	0.613645	18.6988
Network Dilution	0.577049	EFO_0005213_GCST90000654	PCNet2.0	1	1.48661	0.572026	17.1729
Network Dilution	0.577049	EFO_0005213_GCST90000654	PCNet2.0	2	1.49083	0.576114	16.1722
Network Dilution	0.577049	EFO_0005213_GCST90000654	PCNet2.0	3	1.47549	0.561198	15.4449
Network Dilution	0.577049	EFO_0005423_GCST008788	PCNet2.0	1	0.855406	-0.225319	1.13083
Network Dilution	0.577049	EFO_0005423_GCST008788	PCNet2.0	2	0.917566	-0.124116	0.520857
Network Dilution	0.577049	EFO_0005423_GCST008788	PCNet2.0	3	0.878145	-0.18747	0.781464
Network Dilution	0.577049	EFO_0005423_GCST008789	PCNet2.0	1	1.0098	0.0140625	0.0481284
Network Dilution	0.577049	EFO_0005423_GCST008789	PCNet2.0	2	1.14354	0.193502	1.38352
Network Dilution	0.577049	EFO_0005423_GCST008789	PCNet2.0	3	1.05078	0.0714575	0.28567
Network Dilution	0.577049	EFO_0006332_GCST90100525	PCNet2.0	1	2.228	1.15575	66.6584
Network Dilution	0.577049	EFO_0006332_GCST90100525	PCNet2.0	2	2.07927	1.05608	52.1706
Network Dilution	0.577049	EFO_0006332_GCST90100525	PCNet2.0	3	1.96673	0.975799	41.3298
Network Dilution	0.577049	EFO_0006501_GCST010536	PCNet2.0	1	0.873824	-0.194586	1.08682
Network Dilution	0.577049	EFO_0006501_GCST010536	PCNet2.0	2	0.869374	-0.201952	1.27401
Network Dilution	0.577049	EFO_0006501_GCST010536	PCNet2.0	3	0.97595	-0.0351211	0.139303
Network Dilution	0.577049	EFO_0006501_GCST010538	PCNet2.0	1	1.01919	0.0274257	0.111764
Network Dilution	0.577049	EFO_0006501_GCST010538	PCNet2.0	2	0.978569	-0.031254	0.11685
Network Dilution	0.577049	EFO_0006501_GCST010538	PCNet2.0	3	1.22989	0.298526	2.84955
Network Dilution	0.577049	EFO_0006501_GCST010541	PCNet2.0	1	1.11315	0.154648	1.03255
Network Dilution	0.577049	EFO_0006501_GCST010541	PCNet2.0	2	1.07875	0.109367	0.596536
Network Dilution	0.577049	EFO_0006501_GCST010541	PCNet2.0	3	0.95715	-0.0631824	0.284498
Network Dilution	0.577049	EFO_0006525_GCST007459	PCNet2.0	1	1.46552	0.551414	10.8088
Network Dilution	0.577049	EFO_0006525_GCST007459	PCNet2.0	2	1.40474	0.490308	8.22098
Network Dilution	0.577049	EFO_0006525_GCST007459	PCNet2.0	3	1.25339	0.325833	3.69594
Network Dilution	0.577049	EFO_0006525_GCST90179151	PCNet2.0	1	1.4307	0.516724	10.8505
Network Dilution	0.577049	EFO_0006525_GCST90179151	PCNet2.0	2	1.30056	0.379132	5.26281
Network Dilution	0.577049	EFO_0006525_GCST90179151	PCNet2.0	3	1.38384	0.468674	7.82594
Network Dilution	0.577049	EFO_0007117_GCST90092502	PCNet2.0	1	0.976733	-0.0339634	0.150151
Network Dilution	0.577049	EFO_0007117_GCST90092502	PCNet2.0	2	1.06901	0.0962722	0.577739
Network Dilution	0.577049	EFO_0007117_GCST90092502	PCNet2.0	3	1.09205	0.127036	0.840734
Network Dilution	0.577049	EFO_0007117_GCST90092503	PCNet2.0	1	1.25644	0.329337	4.14412
Network Dilution	0.577049	EFO_0007117_GCST90092503	PCNet2.0	2	1.17199	0.228954	2.0855
Network Dilution	0.577049	EFO_0007117_GCST90092503	PCNet2.0	3	1.28719	0.364224	5.51627
Network Dilution	0.577049	EFO_0007117_GCST90092504	PCNet2.0	1	0.954518	-0.0671564	0.314617
Network Dilution	0.577049	EFO_0007117_GCST90092504	PCNet2.0	2	0.936116	-0.0952415	0.477947
Network Dilution	0.577049	EFO_0007117_GCST90092504	PCNet2.0	3	1.03994	0.056502	0.26946
Network Dilution	0.577049	EFO_0007117_GCST90092505	PCNet2.0	1	1.05933	0.08315	0.382057
Network Dilution	0.577049	EFO_0007117_GCST90092505	PCNet2.0	2	0.850069	-0.234348	1.38237
Network Dilution	0.577049	EFO_0007117_GCST90092505	PCNet2.0	3	0.913766	-0.130103	0.643592
Network Dilution	0.577049	EFO_0007117_GCST90100572	PCNet2.0	1	1.01356	0.0194254	0.0816027
Network Dilution	0.577049	EFO_0007117_GCST90100572	PCNet2.0	2	1.21226	0.277701	2.9594
Network Dilution	0.577049	EFO_0007117_GCST90100572	PCNet2.0	3	1.1553	0.208272	1.76246
Network Dilution	0.577049	EFO_0007117_GCST90100573	PCNet2.0	1	1.01235	0.0177041	0.0621312
Network Dilution	0.577049	EFO_0007117_GCST90100573	PCNet2.0	2	1.11123	0.152155	0.941954
Network Dilution	0.577049	EFO_0007117_GCST90100573	PCNet2.0	3	1.00482	0.00694326	0.0261336
Network Dilution	0.577049	EFO_0007117_GCST90100574	PCNet2.0	1	1.08114	0.112553	0.671213
Network Dilution	0.577049	EFO_0007117_GCST90100574	PCNet2.0	2	1.19599	0.258209	2.56225
Network Dilution	0.577049	EFO_0007117_GCST90100574	PCNet2.0	3	1.01134	0.016267	0.0636371
Network Dilution	0.577049	EFO_0008036_GCST90094959	PCNet2.0	1	1.62959	0.70451	26.6021
Network Dilution	0.577049	EFO_0008036_GCST90094959	PCNet2.0	2	1.46089	0.546843	16.678
Network Dilution	0.577049	EFO_0008036_GCST90094959	PCNet2.0	3	1.54411	0.626773	21.1876
Network Dilution	0.577049	EFO_0008036_GCST90094960	PCNet2.0	1	1.67105	0.740756	29.6735
Network Dilution	0.577049	EFO_0008036_GCST90094960	PCNet2.0	2	1.60936	0.686491	24.3356
Network Dilution	0.577049	EFO_0008036_GCST90094960	PCNet2.0	3	1.67817	0.746889	28.3199
Network Dilution	0.577049	EFO_0009397_GCST90267931	PCNet2.0	1	0.863607	-0.211554	1.12714
Network Dilution	0.577049	EFO_0009397_GCST90267931	PCNet2.0	2	0.973339	-0.0389858	0.133595
Network Dilution	0.577049	EFO_0009397_GCST90267931	PCNet2.0	3	0.850397	-0.233791	1.34104
Network Dilution	0.577049	EFO_0009397_GCST90267932	PCNet2.0	1	0.908626	-0.138242	0.724458
Network Dilution	0.577049	EFO_0009397_GCST90267932	PCNet2.0	2	0.899872	-0.152209	0.794254
Network Dilution	0.577049	EFO_0009397_GCST90267932	PCNet2.0	3	0.945552	-0.0807706	0.355364
Network Dilution	0.577049	EFO_0009863_GCST007710	PCNet2.0	1	1.15268	0.204989	1.513
Network Dilution	0.577049	EFO_0009863_GCST007710	PCNet2.0	2	0.988837	-0.0161958	0.0523703
Network Dilution	0.577049	EFO_0009863_GCST007710	PCNet2.0	3	1.02589	0.0368803	0.147581
Network Dilution	0.577049	EFO_0010156_GCST010572	PCNet2.0	1	0.939728	-0.0896844	0.450997
Network Dilution	0.577049	EFO_0010156_GCST010572	PCNet2.0	2	1.03599	0.0510065	0.247414
Network Dilution	0.577049	EFO_0010156_GCST010572	PCNet2.0	3	0.900815	-0.150696	0.857611
Network Dilution	0.577049	EFO_0010225_GCST90060151	PCNet2.0	1	1.23108	0.299922	2.70202
Network Dilution	0.577049	EFO_0010225_GCST90060151	PCNet2.0	2	1.09315	0.128495	0.680478
Network Dilution	0.577049	EFO_0010225_GCST90060151	PCNet2.0	3	1.40066	0.486106	7.5147
Network Dilution	0.577049	EFO_0010225_GCST90060164	PCNet2.0	1	1.47052	0.556324	8.15416
Network Dilution	0.577049	EFO_0010225_GCST90060164	PCNet2.0	2	1.29155	0.369105	3.52447
Network Dilution	0.577049	EFO_0010225_GCST90060164	PCNet2.0	3	1.84268	0.881805	25.9003
Network Dilution	0.577049	EFO_0010821_GCST90016673	PCNet2.0	1	1.6452	0.718265	22.4955
Network Dilution	0.577049	EFO_0010821_GCST90016673	PCNet2.0	2	1.48735	0.572749	11.7693
Network Dilution	0.577049	EFO_0010821_GCST90016673	PCNet2.0	3	1.73052	0.791205	25.9965
Network Dilution	0.577049	EFO_0010821_GCST90267352	PCNet2.0	1	1.95257	0.965375	44.8128
Network Dilution	0.577049	EFO_0010821_GCST90267352	PCNet2.0	2	2.01393	1.01001	49.0064
Network Dilution	0.577049	EFO_0010821_GCST90267352	PCNet2.0	3	2.149	1.10366	64.2914
Network Dilution	0.577049	EFO_0021898_GCST90269581	PCNet2.0	1	1.68274	0.750808	25.4051
Network Dilution	0.577049	EFO_0021898_GCST90269581	PCNet2.0	2	1.57969	0.659639	17.7142
Network Dilution	0.577049	EFO_0021898_GCST90269581	PCNet2.0	3	1.46223	0.548169	10.9863
Network Dilution	0.577049	EFO_0600008_GCST90268467	PCNet2.0	1	1.04759	0.0670761	0.320027
Network Dilution	0.577049	EFO_0600008_GCST90268467	PCNet2.0	2	1.00826	0.0118663	0.0421534
Network Dilution	0.577049	EFO_0600008_GCST90268467	PCNet2.0	3	0.957504	-0.06265	0.268089
Network Dilution	0.551411	EFO_0000731_GCST009158	StringHC	1	1.12938	0.175537	0.973058
Network Dilution	0.551411	EFO_0000731_GCST009158	StringHC	2	1.11019	0.150804	0.713768
Network Dilution	0.551411	EFO_0000731_GCST009158	StringHC	3	1.19852	0.261253	1.86455
Network Dilution	0.551411	EFO_0000731_GCST90018714	StringHC	1	2.37924	1.2505	59.9172
Network Dilution	0.551411	EFO_0000731_GCST90018714	StringHC	2	2.1963	1.13507	41.5919
Network Dilution	0.551411	EFO_0000731_GCST90018714	StringHC	3	1.92832	0.947343	27.8894
Network Dilution	0.551411	EFO_0000731_GCST90018934	StringHC	1	1.505	0.58976	10.5031
Network Dilution	0.551411	EFO_0000731_GCST90018934	StringHC	2	1.42711	0.513094	6.90518
Network Dilution	0.551411	EFO_0000731_GCST90018934	StringHC	3	1.48629	0.571717	9.25461
Network Dilution	0.551411	EFO_0004237_GCST90018847	StringHC	1	1.57326	0.65376	12.9602
Network Dilution	0.551411	EFO_0004237_GCST90018847	StringHC	2	1.46078	0.546736	8.37366
Network Dilution	0.551411	EFO_0004237_GCST90018847	StringHC	3	1.04606	0.0649722	0.260507
Network Dilution	0.551411	EFO_0004343_GCST008996	StringHC	1	1.10311	0.14158	0.67162
Network Dilution	0.551411	EFO_0004343_GCST008996	StringHC	2	1.09265	0.127832	0.605723
Network Dilution	0.551411	EFO_0004343_GCST008996	StringHC	3	1.27277	0.347966	2.87746
Network Dilution	0.551411	EFO_0004343_GCST008997	StringHC	1	1.38713	0.472102	5.24336
Network Dilution	0.551411	EFO_0004343_GCST008997	StringHC	2	1.68922	0.756356	14.1935
Network Dilution	0.551411	EFO_0004343_GCST008997	StringHC	3	1.71316	0.776657	16.5678
Network Dilution	0.551411	EFO_0004343_GCST008998	StringHC	1	0.967811	-0.0472023	0.150028
Network Dilution	0.551411	EFO_0004343_GCST008998	StringHC	2	1.01372	0.0196578	0.0580912
Network Dilution	0.551411	EFO_0004343_GCST008998	StringHC	3	0.760806	-0.394399	2.24481
Network Dilution	0.551411	EFO_0004343_GCST90103754	StringHC	1	1.04733	0.0667227	0.253599
Network Dilution	0.551411	EFO_0004343_GCST90103754	StringHC	2	0.87614	-0.190767	0.905529
Network Dilution	0.551411	EFO_0004343_GCST90103754	StringHC	3	0.889879	-0.168318	0.778064
Network Dilution	0.551411	EFO_0004343_GCST90278649	StringHC	1	1.12864	0.174588	0.966174
Network Dilution	0.551411	EFO_0004343_GCST90278649	StringHC	2	1.38546	0.470368	5.89928
Network Dilution	0.551411	EFO_0004343_GCST90278649	StringHC	3	1.26206	0.335777	3.21875
Network Dilution	0.551411	EFO_0004741_GCST008062	StringHC	1	1.20724	0.271717	1.82074
Network Dilution	0.551411	EFO_0004741_GCST008062	StringHC	2	1.11786	0.160745	0.754981
Network Dilution	0.551411	EFO_0004741_GCST008062	StringHC	3	0.93961	-0.0898656	0.305219
Network Dilution	0.551411	EFO_0004741_GCST90018728	StringHC	1	1.13992	0.188929	1.04369
Network Dilution	0.551411	EFO_0004741_GCST90018728	StringHC	2	1.3119	0.391653	3.93256
Network Dilution	0.551411	EFO_0004741_GCST90018728	StringHC	3	1.03741	0.0529915	0.183494
Network Dilution	0.551411	EFO_0004741_GCST90018948	StringHC	1	1.34322	0.425698	4.10458
Network Dilution	0.551411	EFO_0004741_GCST90018948	StringHC	2	1.60916	0.686309	13.2009
Network Dilution	0.551411	EFO_0004741_GCST90018948	StringHC	3	1.43916	0.525231	6.65482
Network Dilution	0.551411	EFO_0004741_GCST90103632	StringHC	1	1.09707	0.133661	0.5867
Network Dilution	0.551411	EFO_0004741_GCST90103632	StringHC	2	1.24351	0.314423	2.29217
Network Dilution	0.551411	EFO_0004741_GCST90103632	StringHC	3	1.01322	0.0189543	0.0581409
Network Dilution	0.551411	EFO_0004741_GCST90278623	StringHC	1	0.876521	-0.190139	0.993106
Network Dilution	0.551411	EFO_0004741_GCST90278623	StringHC	2	0.902904	-0.147355	0.645315
Network Dilution	0.551411	EFO_0004741_GCST90278623	StringHC	3	0.859411	-0.21858	1.04412
Network Dilution	0.551411	EFO_0005213_GCST006366	StringHC	1	1.36228	0.446027	4.81079
Network Dilution	0.551411	EFO_0005213_GCST006366	StringHC	2	0.987247	-0.0185164	0.0597326
Network Dilution	0.551411	EFO_0005213_GCST006366	StringHC	3	1.49978	0.584749	8.67469
Network Dilution	0.551411	EFO_0005213_GCST009414	StringHC	1	1.09104	0.125707	0.59568
Network Dilution	0.551411	EFO_0005213_GCST009414	StringHC	2	0.984365	-0.0227353	0.073709
Network Dilution	0.551411	EFO_0005213_GCST009414	StringHC	3	1.15233	0.204559	1.34237
Network Dilution	0.551411	EFO_0005213_GCST90000654	StringHC	1	1.34606	0.428741	4.54729
Network Dilution	0.551411	EFO_0005213_GCST90000654	StringHC	2	1.49372	0.578911	9.04813
Network Dilution	0.551411	EFO_0005213_GCST90000654	StringHC	3	1.49102	0.576295	9.3193
Network Dilution	0.551411	EFO_0005423_GCST008789	StringHC	1	1.01551	0.0222077	0.074327
Network Dilution	0.551411	EFO_0005423_GCST008789	StringHC	2	0.88546	-0.1755	0.859492
Network Dilution	0.551411	EFO_0005423_GCST008789	StringHC	3	0.880119	-0.18423	0.855737
Network Dilution	0.551411	EFO_0006332_GCST90100525	StringHC	1	1.10258	0.140881	0.594824
Network Dilution	0.551411	EFO_0006332_GCST90100525	StringHC	2	0.947533	-0.0777521	0.234704
Network Dilution	0.551411	EFO_0006332_GCST90100525	StringHC	3	1.22156	0.288724	1.69572
Network Dilution	0.551411	EFO_0006501_GCST010538	StringHC	1	0.996177	-0.00552533	0.0166895
Network Dilution	0.551411	EFO_0006501_GCST010538	StringHC	2	1.27143	0.346448	3.71919
Network Dilution	0.551411	EFO_0006501_GCST010538	StringHC	3	0.846909	-0.239721	1.15646
Network Dilution	0.551411	EFO_0006501_GCST010541	StringHC	1	0.768043	-0.38074	2.71242
Network Dilution	0.551411	EFO_0006501_GCST010541	StringHC	2	0.919526	-0.121037	0.517984
Network Dilution	0.551411	EFO_0006501_GCST010541	StringHC	3	0.888106	-0.171196	0.825068
Network Dilution	0.551411	EFO_0006525_GCST007459	StringHC	1	2.77733	1.4737	71.9727
Network Dilution	0.551411	EFO_0006525_GCST007459	StringHC	2	2.57338	1.36366	69.416
Network Dilution	0.551411	EFO_0006525_GCST007459	StringHC	3	2.76184	1.46563	87.3711
Network Dilution	0.551411	EFO_0006525_GCST90179151	StringHC	1	2.64254	1.40192	73.7617
Network Dilution	0.551411	EFO_0006525_GCST90179151	StringHC	2	2.84425	1.50805	90.6674
Network Dilution	0.551411	EFO_0006525_GCST90179151	StringHC	3	2.20054	1.13786	40.8693
Network Dilution	0.551411	EFO_0007117_GCST90092502	StringHC	1	0.894628	-0.160641	0.764724
Network Dilution	0.551411	EFO_0007117_GCST90092502	StringHC	2	0.906428	-0.141736	0.600153
Network Dilution	0.551411	EFO_0007117_GCST90092502	StringHC	3	0.727139	-0.459697	2.82478
Network Dilution	0.551411	EFO_0007117_GCST90092503	StringHC	1	1.37049	0.454695	4.5613
Network Dilution	0.551411	EFO_0007117_GCST90092503	StringHC	2	1.26307	0.336939	2.767
Network Dilution	0.551411	EFO_0007117_GCST90092503	StringHC	3	1.43851	0.524571	5.88572
Network Dilution	0.551411	EFO_0007117_GCST90092504	StringHC	1	0.667301	-0.583591	4.67675
Network Dilution	0.551411	EFO_0007117_GCST90092504	StringHC	2	0.996175	-0.00552831	0.0164188
Network Dilution	0.551411	EFO_0007117_GCST90092504	StringHC	3	1.14935	0.200823	1.01561
Network Dilution	0.551411	EFO_0007117_GCST90092505	StringHC	1	0.949692	-0.0744687	0.264401
Network Dilution	0.551411	EFO_0007117_GCST90092505	StringHC	2	1.11252	0.15383	0.646468
Network Dilution	0.551411	EFO_0007117_GCST90092505	StringHC	3	0.981545	-0.0268733	0.0843891
Network Dilution	0.551411	EFO_0007117_GCST90100572	StringHC	1	0.991845	-0.0118137	0.0361178
Network Dilution	0.551411	EFO_0007117_GCST90100572	StringHC	2	1.06919	0.0965131	0.4364
Network Dilution	0.551411	EFO_0007117_GCST90100572	StringHC	3	0.885189	-0.175942	0.847406
Network Dilution	0.551411	EFO_0007117_GCST90100573	StringHC	1	0.96819	-0.0466373	0.151257
Network Dilution	0.551411	EFO_0007117_GCST90100573	StringHC	2	1.3243	0.405235	4.22286
Network Dilution	0.551411	EFO_0007117_GCST90100573	StringHC	3	1.53921	0.62219	11.0686
Network Dilution	0.551411	EFO_0007117_GCST90100574	StringHC	1	1.1784	0.236827	1.50031
Network Dilution	0.551411	EFO_0007117_GCST90100574	StringHC	2	0.978882	-0.030793	0.105906
Network Dilution	0.551411	EFO_0007117_GCST90100574	StringHC	3	1.13247	0.179475	1.12263
Network Dilution	0.551411	EFO_0008036_GCST90094959	StringHC	1	2.6606	1.41175	94.2965
Network Dilution	0.551411	EFO_0008036_GCST90094959	StringHC	2	2.28337	1.19117	62.4624
Network Dilution	0.551411	EFO_0008036_GCST90094959	StringHC	3	2.42215	1.27629	68.7411
Network Dilution	0.551411	EFO_0008036_GCST90094960	StringHC	1	3.1603	1.66006	151.348
Network Dilution	0.551411	EFO_0008036_GCST90094960	StringHC	2	2.83671	1.50422	113.267
Network Dilution	0.551411	EFO_0008036_GCST90094960	StringHC	3	2.75581	1.46248	106.612
Network Dilution	0.551411	EFO_0009863_GCST007710	StringHC	1	1.07967	0.11059	0.509059
Network Dilution	0.551411	EFO_0009863_GCST007710	StringHC	2	0.813084	-0.298524	1.62324
Network Dilution	0.551411	EFO_0009863_GCST007710	StringHC	3	1.06859	0.0957032	0.379968
Network Dilution	0.551411	EFO_0010156_GCST010572	StringHC	1	1.06653	0.092925	0.344285
Network Dilution	0.551411	EFO_0010156_GCST010572	StringHC	2	0.997807	-0.00316773	0.008641
Network Dilution	0.551411	EFO_0010156_GCST010572	StringHC	3	0.784017	-0.351043	2.34989
Network Dilution	0.551411	EFO_0010225_GCST90060151	StringHC	1	0.861787	-0.214597	1.03901
Network Dilution	0.551411	EFO_0010225_GCST90060151	StringHC	2	1.92618	0.945741	28.4418
Network Dilution	0.551411	EFO_0010225_GCST90060151	StringHC	3	1.05329	0.0749025	0.288783
Network Dilution	0.551411	EFO_0010225_GCST90060164	StringHC	1	0.982915	-0.024861	0.0815503
Network Dilution	0.551411	EFO_0010225_GCST90060164	StringHC	2	1.95608	0.967964	26.7678
Network Dilution	0.551411	EFO_0010225_GCST90060164	StringHC	3	1.36066	0.444304	5.45075
Network Dilution	0.551411	EFO_0010821_GCST90016673	StringHC	1	2.92223	1.54707	113.6
Network Dilution	0.551411	EFO_0010821_GCST90016673	StringHC	2	3.4111	1.77024	137.937
Network Dilution	0.551411	EFO_0010821_GCST90016673	StringHC	3	1.68115	0.74945	13.0761
Network Dilution	0.551411	EFO_0010821_GCST90267352	StringHC	1	3.38846	1.76063	171.913
Network Dilution	0.551411	EFO_0010821_GCST90267352	StringHC	2	3.40441	1.7674	141.16
Network Dilution	0.551411	EFO_0010821_GCST90267352	StringHC	3	2.23053	1.15738	43.8925
Network Dilution	0.551411	EFO_0021898_GCST90269581	StringHC	1	1.90854	0.93247	26.2193
Network Dilution	0.551411	EFO_0021898_GCST90269581	StringHC	2	2.08033	1.05681	37.4343
Network Dilution	0.551411	EFO_0021898_GCST90269581	StringHC	3	2.02821	1.02021	33.9454
Network Dilution	0.551411	EFO_0600008_GCST90268467	StringHC	1	1.93794	0.954524	32.6124
Network Dilution	0.551411	EFO_0600008_GCST90268467	StringHC	2	1.80531	0.852243	19.9311
Network Dilution	0.551411	EFO_0600008_GCST90268467	StringHC	3	1.52936	0.612924	9.46661
Network Dilution	0.493215	EFO_0000731_GCST009158	PCNet2.0	1	0.983451	-0.0240746	0.0940962
Network Dilution	0.493215	EFO_0000731_GCST009158	PCNet2.0	2	1.03138	0.0445693	0.204537
Network Dilution	0.493215	EFO_0000731_GCST009158	PCNet2.0	3	1.03698	0.052387	0.259637
Network Dilution	0.493215	EFO_0000731_GCST90018714	PCNet2.0	1	1.09147	0.126274	0.84649
Network Dilution	0.493215	EFO_0000731_GCST90018714	PCNet2.0	2	1.17964	0.238343	2.48333
Network Dilution	0.493215	EFO_0000731_GCST90018714	PCNet2.0	3	1.12655	0.17191	1.40252
Network Dilution	0.493215	EFO_0000731_GCST90018934	PCNet2.0	1	1.12528	0.170282	1.45247
Network Dilution	0.493215	EFO_0000731_GCST90018934	PCNet2.0	2	1.13913	0.187928	1.72239
Network Dilution	0.493215	EFO_0000731_GCST90018934	PCNet2.0	3	1.12614	0.171387	1.56479
Network Dilution	0.493215	EFO_0004237_GCST90018627	PCNet2.0	1	0.86295	-0.21265	1.28929
Network Dilution	0.493215	EFO_0004237_GCST90018627	PCNet2.0	2	0.931176	-0.102874	0.474178
Network Dilution	0.493215	EFO_0004237_GCST90018627	PCNet2.0	3	1.02636	0.0375339	0.140802
Network Dilution	0.493215	EFO_0004237_GCST90018847	PCNet2.0	1	1.35556	0.438885	7.17179
Network Dilution	0.493215	EFO_0004237_GCST90018847	PCNet2.0	2	1.19686	0.259257	2.91009
Network Dilution	0.493215	EFO_0004237_GCST90018847	PCNet2.0	3	1.23907	0.309254	3.30008
Network Dilution	0.493215	EFO_0004343_GCST008996	PCNet2.0	1	1.17958	0.238276	2.02022
Network Dilution	0.493215	EFO_0004343_GCST008996	PCNet2.0	2	1.10943	0.149824	1.05404
Network Dilution	0.493215	EFO_0004343_GCST008996	PCNet2.0	3	1.23977	0.310072	3.86044
Network Dilution	0.493215	EFO_0004343_GCST008997	PCNet2.0	1	1.30496	0.384005	5.48228
Network Dilution	0.493215	EFO_0004343_GCST008997	PCNet2.0	2	1.2312	0.300063	3.43192
Network Dilution	0.493215	EFO_0004343_GCST008997	PCNet2.0	3	1.13342	0.18068	1.41296
Network Dilution	0.493215	EFO_0004343_GCST008998	PCNet2.0	1	1.05682	0.0797283	0.440452
Network Dilution	0.493215	EFO_0004343_GCST008998	PCNet2.0	2	1.11829	0.161292	1.26185
Network Dilution	0.493215	EFO_0004343_GCST008998	PCNet2.0	3	1.06914	0.0964543	0.564156
Network Dilution	0.493215	EFO_0004343_GCST90103754	PCNet2.0	1	1.11	0.150565	0.910448
Network Dilution	0.493215	EFO_0004343_GCST90103754	PCNet2.0	2	0.973586	-0.0386194	0.148558
Network Dilution	0.493215	EFO_0004343_GCST90103754	PCNet2.0	3	1.08578	0.118736	0.627456
Network Dilution	0.493215	EFO_0004343_GCST90278649	PCNet2.0	1	1.19855	0.261289	2.72607
Network Dilution	0.493215	EFO_0004343_GCST90278649	PCNet2.0	2	1.02674	0.0380714	0.176265
Network Dilution	0.493215	EFO_0004343_GCST90278649	PCNet2.0	3	1.04118	0.0582149	0.27311
Network Dilution	0.493215	EFO_0004741_GCST008062	PCNet2.0	1	0.969344	-0.0449186	0.198048
Network Dilution	0.493215	EFO_0004741_GCST008062	PCNet2.0	2	1.08741	0.12089	0.796152
Network Dilution	0.493215	EFO_0004741_GCST008062	PCNet2.0	3	1.03778	0.0534937	0.253521
Network Dilution	0.493215	EFO_0004741_GCST90018728	PCNet2.0	1	1.05953	0.0834302	0.434861
Network Dilution	0.493215	EFO_0004741_GCST90018728	PCNet2.0	2	1.04883	0.068775	0.338945
Network Dilution	0.493215	EFO_0004741_GCST90018728	PCNet2.0	3	1.11201	0.153175	0.987585
Network Dilution	0.493215	EFO_0004741_GCST90018948	PCNet2.0	1	1.20547	0.269595	2.98674
Network Dilution	0.493215	EFO_0004741_GCST90018948	PCNet2.0	2	0.992087	-0.0114611	0.0474013
Network Dilution	0.493215	EFO_0004741_GCST90018948	PCNet2.0	3	1.17467	0.232251	2.29124
Network Dilution	0.493215	EFO_0004741_GCST90103632	PCNet2.0	1	1.03553	0.050369	0.236123
Network Dilution	0.493215	EFO_0004741_GCST90103632	PCNet2.0	2	1.1554	0.20839	1.85543
Network Dilution	0.493215	EFO_0004741_GCST90103632	PCNet2.0	3	1.00679	0.00976746	0.0385789
Network Dilution	0.493215	EFO_0004741_GCST90278623	PCNet2.0	1	1.10875	0.14893	1.12177
Network Dilution	0.493215	EFO_0004741_GCST90278623	PCNet2.0	2	1.07948	0.110343	0.685711
Network Dilution	0.493215	EFO_0004741_GCST90278623	PCNet2.0	3	0.944735	-0.0820176	0.417596
Network Dilution	0.493215	EFO_0004887_GCST90093316	PCNet2.0	1	0.977492	-0.0328429	0.13543
Network Dilution	0.493215	EFO_0004887_GCST90093316	PCNet2.0	2	1.00028	0.000402119	0.00147912
Network Dilution	0.493215	EFO_0004887_GCST90093316	PCNet2.0	3	1.04376	0.0617839	0.314706
Network Dilution	0.493215	EFO_0005213_GCST006366	PCNet2.0	1	1.35906	0.442613	7.23605
Network Dilution	0.493215	EFO_0005213_GCST006366	PCNet2.0	2	1.28989	0.36725	4.91293
Network Dilution	0.493215	EFO_0005213_GCST006366	PCNet2.0	3	1.16671	0.222451	1.88773
Network Dilution	0.493215	EFO_0005213_GCST009414	PCNet2.0	1	1.23725	0.307138	3.59431
Network Dilution	0.493215	EFO_0005213_GCST009414	PCNet2.0	2	1.36473	0.448621	8.21035
Network Dilution	0.493215	EFO_0005213_GCST009414	PCNet2.0	3	1.31836	0.398742	6.91721
Network Dilution	0.493215	EFO_0005213_GCST90000654	PCNet2.0	1	1.33267	0.414317	7.44297
Network Dilution	0.493215	EFO_0005213_GCST90000654	PCNet2.0	2	1.39294	0.478137	10.3204
Network Dilution	0.493215	EFO_0005213_GCST90000654	PCNet2.0	3	1.29802	0.376312	6.16241
Network Dilution	0.493215	EFO_0005423_GCST008788	PCNet2.0	1	0.947751	-0.0774198	0.261299
Network Dilution	0.493215	EFO_0005423_GCST008788	PCNet2.0	2	0.967085	-0.048286	0.184422
Network Dilution	0.493215	EFO_0005423_GCST008788	PCNet2.0	3	1.00119	0.00172116	0.00506726
Network Dilution	0.493215	EFO_0005423_GCST008789	PCNet2.0	1	1.00265	0.0038228	0.0121997
Network Dilution	0.493215	EFO_0005423_GCST008789	PCNet2.0	2	1.04396	0.0620677	0.263365
Network Dilution	0.493215	EFO_0005423_GCST008789	PCNet2.0	3	0.968796	-0.0457351	0.162033
Network Dilution	0.493215	EFO_0006332_GCST90100525	PCNet2.0	1	1.83663	0.877059	32.3979
Network Dilution	0.493215	EFO_0006332_GCST90100525	PCNet2.0	2	1.72384	0.785622	23.5053
Network Dilution	0.493215	EFO_0006332_GCST90100525	PCNet2.0	3	1.54438	0.627029	12.6568
Network Dilution	0.493215	EFO_0006501_GCST010536	PCNet2.0	1	0.878108	-0.18753	1.18535
Network Dilution	0.493215	EFO_0006501_GCST010536	PCNet2.0	2	0.944661	-0.082132	0.347367
Network Dilution	0.493215	EFO_0006501_GCST010536	PCNet2.0	3	1.04004	0.0566371	0.250341
Network Dilution	0.493215	EFO_0006501_GCST010538	PCNet2.0	1	1.00147	0.00212317	0.00735813
Network Dilution	0.493215	EFO_0006501_GCST010538	PCNet2.0	2	1.0326	0.0462757	0.184024
Network Dilution	0.493215	EFO_0006501_GCST010538	PCNet2.0	3	1.12932	0.175456	1.25376
Network Dilution	0.493215	EFO_0006501_GCST010541	PCNet2.0	1	1.06898	0.0962294	0.526951
Network Dilution	0.493215	EFO_0006501_GCST010541	PCNet2.0	2	1.01966	0.0280952	0.110138
Network Dilution	0.493215	EFO_0006501_GCST010541	PCNet2.0	3	0.902696	-0.147688	0.825359
Network Dilution	0.493215	EFO_0006525_GCST007459	PCNet2.0	1	1.32394	0.404834	5.33686
Network Dilution	0.493215	EFO_0006525_GCST007459	PCNet2.0	2	1.2537	0.326195	3.67778
Network Dilution	0.493215	EFO_0006525_GCST007459	PCNet2.0	3	1.07961	0.110511	0.623788
Network Dilution	0.493215	EFO_0006525_GCST90179151	PCNet2.0	1	1.41878	0.504655	9.66134
Network Dilution	0.493215	EFO_0006525_GCST90179151	PCNet2.0	2	1.23815	0.30818	3.51485
Network Dilution	0.493215	EFO_0006525_GCST90179151	PCNet2.0	3	1.25357	0.326038	3.94082
Network Dilution	0.493215	EFO_0007117_GCST90092502	PCNet2.0	1	0.993496	-0.00941367	0.0356461
Network Dilution	0.493215	EFO_0007117_GCST90092502	PCNet2.0	2	1.07588	0.105516	0.64321
Network Dilution	0.493215	EFO_0007117_GCST90092502	PCNet2.0	3	1.11454	0.156444	1.17373
Network Dilution	0.493215	EFO_0007117_GCST90092503	PCNet2.0	1	1.11008	0.150663	1.07588
Network Dilution	0.493215	EFO_0007117_GCST90092503	PCNet2.0	2	1.15661	0.209906	1.71287
Network Dilution	0.493215	EFO_0007117_GCST90092503	PCNet2.0	3	1.31204	0.391807	6.12581
Network Dilution	0.493215	EFO_0007117_GCST90092504	PCNet2.0	1	0.914648	-0.128711	0.659754
Network Dilution	0.493215	EFO_0007117_GCST90092504	PCNet2.0	2	0.903387	-0.146584	0.840132
Network Dilution	0.493215	EFO_0007117_GCST90092504	PCNet2.0	3	1.04881	0.0687589	0.331428
Network Dilution	0.493215	EFO_0007117_GCST90092505	PCNet2.0	1	0.919443	-0.121168	0.591421
Network Dilution	0.493215	EFO_0007117_GCST90092505	PCNet2.0	2	0.918687	-0.122355	0.568154
Network Dilution	0.493215	EFO_0007117_GCST90092505	PCNet2.0	3	0.998695	-0.00188401	0.00625524
Network Dilution	0.493215	EFO_0007117_GCST90100572	PCNet2.0	1	0.954982	-0.066454	0.300683
Network Dilution	0.493215	EFO_0007117_GCST90100572	PCNet2.0	2	1.05594	0.0785319	0.382057
Network Dilution	0.493215	EFO_0007117_GCST90100572	PCNet2.0	3	1.05123	0.0720726	0.355168
Network Dilution	0.493215	EFO_0007117_GCST90100573	PCNet2.0	1	1.04668	0.0658215	0.288952
Network Dilution	0.493215	EFO_0007117_GCST90100573	PCNet2.0	2	1.07244	0.1009	0.508638
Network Dilution	0.493215	EFO_0007117_GCST90100573	PCNet2.0	3	0.976171	-0.0347947	0.133063
Network Dilution	0.493215	EFO_0007117_GCST90100574	PCNet2.0	1	0.99542	-0.00662267	0.025028
Network Dilution	0.493215	EFO_0007117_GCST90100574	PCNet2.0	2	0.959209	-0.0600834	0.26233
Network Dilution	0.493215	EFO_0007117_GCST90100574	PCNet2.0	3	1.12072	0.164426	1.15496
Network Dilution	0.493215	EFO_0008036_GCST90094959	PCNet2.0	1	1.36708	0.451093	8.41195
Network Dilution	0.493215	EFO_0008036_GCST90094959	PCNet2.0	2	1.40891	0.494579	12.0605
Network Dilution	0.493215	EFO_0008036_GCST90094959	PCNet2.0	3	1.47232	0.558093	13.2872
Network Dilution	0.493215	EFO_0008036_GCST90094960	PCNet2.0	1	1.35188	0.434967	7.75572
Network Dilution	0.493215	EFO_0008036_GCST90094960	PCNet2.0	2	1.43203	0.518064	13.1216
Network Dilution	0.493215	EFO_0008036_GCST90094960	PCNet2.0	3	1.63598	0.710155	23.0889
Network Dilution	0.493215	EFO_0009397_GCST90267931	PCNet2.0	1	0.894634	-0.16063	0.855115
Network Dilution	0.493215	EFO_0009397_GCST90267931	PCNet2.0	2	1.11274	0.154113	0.84649
Network Dilution	0.493215	EFO_0009397_GCST90267931	PCNet2.0	3	0.965501	-0.0506508	0.190979
Network Dilution	0.493215	EFO_0009397_GCST90267932	PCNet2.0	1	1.00968	0.0138948	0.0480314
Network Dilution	0.493215	EFO_0009397_GCST90267932	PCNet2.0	2	0.963195	-0.0540999	0.218245
Network Dilution	0.493215	EFO_0009397_GCST90267932	PCNet2.0	3	1.01406	0.0201386	0.0771708
Network Dilution	0.493215	EFO_0009863_GCST007710	PCNet2.0	1	0.897125	-0.156619	0.774174
Network Dilution	0.493215	EFO_0009863_GCST007710	PCNet2.0	2	0.980355	-0.0286239	0.103253
Network Dilution	0.493215	EFO_0009863_GCST007710	PCNet2.0	3	1.10982	0.150327	0.886057
Network Dilution	0.493215	EFO_0010156_GCST010572	PCNet2.0	1	0.988281	-0.0170067	0.0690001
Network Dilution	0.493215	EFO_0010156_GCST010572	PCNet2.0	2	1.14044	0.189585	1.43368
Network Dilution	0.493215	EFO_0010156_GCST010572	PCNet2.0	3	0.936419	-0.0947735	0.491874
Network Dilution	0.493215	EFO_0010225_GCST90060151	PCNet2.0	1	1.3169	0.39715	4.43938
Network Dilution	0.493215	EFO_0010225_GCST90060151	PCNet2.0	2	0.911797	-0.133215	0.64474
Network Dilution	0.493215	EFO_0010225_GCST90060151	PCNet2.0	3	1.33073	0.412219	5.29328
Network Dilution	0.493215	EFO_0010225_GCST90060164	PCNet2.0	1	1.43834	0.524402	7.0373
Network Dilution	0.493215	EFO_0010225_GCST90060164	PCNet2.0	2	1.26031	0.333779	3.0752
Network Dilution	0.493215	EFO_0010225_GCST90060164	PCNet2.0	3	1.35677	0.440181	5.39426
Network Dilution	0.493215	EFO_0010821_GCST90016673	PCNet2.0	1	1.34695	0.429698	6.87811
Network Dilution	0.493215	EFO_0010821_GCST90016673	PCNet2.0	2	1.38475	0.469624	7.31686
Network Dilution	0.493215	EFO_0010821_GCST90016673	PCNet2.0	3	1.1853	0.24525	2.31203
Network Dilution	0.493215	EFO_0010821_GCST90267352	PCNet2.0	1	1.5985	0.676717	17.0484
Network Dilution	0.493215	EFO_0010821_GCST90267352	PCNet2.0	2	1.6769	0.745798	22.6821
Network Dilution	0.493215	EFO_0010821_GCST90267352	PCNet2.0	3	1.29956	0.378023	5.11907
Network Dilution	0.493215	EFO_0021898_GCST90269581	PCNet2.0	1	1.32451	0.405459	5.55176
Network Dilution	0.493215	EFO_0021898_GCST90269581	PCNet2.0	2	1.31372	0.393663	5.6247
Network Dilution	0.493215	EFO_0021898_GCST90269581	PCNet2.0	3	1.22527	0.293101	3.22163
Network Dilution	0.493215	EFO_0600008_GCST90268467	PCNet2.0	1	0.983123	-0.0245561	0.0953385
Network Dilution	0.493215	EFO_0600008_GCST90268467	PCNet2.0	2	0.974591	-0.0371317	0.151072
Network Dilution	0.493215	EFO_0600008_GCST90268467	PCNet2.0	3	0.906125	-0.142217	0.789414
Network Dilution	0.453742	EFO_0000731_GCST009158	StringHC	1	1.21356	0.279249	1.91937
Network Dilution	0.453742	EFO_0000731_GCST009158	StringHC	2	1.12381	0.168404	0.83062
Network Dilution	0.453742	EFO_0000731_GCST009158	StringHC	3	1.09243	0.127547	0.587539
Network Dilution	0.453742	EFO_0000731_GCST90018714	StringHC	1	1.93135	0.949611	27.3916
Network Dilution	0.453742	EFO_0000731_GCST90018714	StringHC	2	1.74943	0.806885	17.9435
Network Dilution	0.453742	EFO_0000731_GCST90018714	StringHC	3	1.54008	0.623006	9.49526
Network Dilution	0.453742	EFO_0000731_GCST90018934	StringHC	1	1.24262	0.313387	2.81531
Network Dilution	0.453742	EFO_0000731_GCST90018934	StringHC	2	1.13234	0.179307	0.953115
Network Dilution	0.453742	EFO_0000731_GCST90018934	StringHC	3	1.19349	0.255192	1.87419
Network Dilution	0.453742	EFO_0004237_GCST90018847	StringHC	1	1.35207	0.43517	5.09588
Network Dilution	0.453742	EFO_0004237_GCST90018847	StringHC	2	1.39599	0.481286	5.78915
Network Dilution	0.453742	EFO_0004237_GCST90018847	StringHC	3	0.968287	-0.0464939	0.166789
Network Dilution	0.453742	EFO_0004343_GCST008996	StringHC	1	1.27467	0.350124	2.94923
Network Dilution	0.453742	EFO_0004343_GCST008996	StringHC	2	1.1286	0.174536	0.916497
Network Dilution	0.453742	EFO_0004343_GCST008996	StringHC	3	1.24646	0.31784	2.6704
Network Dilution	0.453742	EFO_0004343_GCST008997	StringHC	1	1.44082	0.52689	6.98843
Network Dilution	0.453742	EFO_0004343_GCST008997	StringHC	2	1.63827	0.712173	12.6121
Network Dilution	0.453742	EFO_0004343_GCST008997	StringHC	3	1.38818	0.473191	4.70686
Network Dilution	0.453742	EFO_0004343_GCST008998	StringHC	1	0.941018	-0.0877062	0.306625
Network Dilution	0.453742	EFO_0004343_GCST008998	StringHC	2	0.992433	-0.0109588	0.030957
Network Dilution	0.453742	EFO_0004343_GCST008998	StringHC	3	0.980603	-0.0282593	0.0787819
Network Dilution	0.453742	EFO_0004343_GCST90103754	StringHC	1	1.01469	0.0210374	0.0666646
Network Dilution	0.453742	EFO_0004343_GCST90103754	StringHC	2	1.08265	0.114568	0.45917
Network Dilution	0.453742	EFO_0004343_GCST90103754	StringHC	3	0.938711	-0.0912475	0.323581
Network Dilution	0.453742	EFO_0004343_GCST90278649	StringHC	1	1.09932	0.136617	0.639596
Network Dilution	0.453742	EFO_0004343_GCST90278649	StringHC	2	1.20083	0.264031	1.93479
Network Dilution	0.453742	EFO_0004343_GCST90278649	StringHC	3	1.20782	0.272408	2.28786
Network Dilution	0.453742	EFO_0004741_GCST008062	StringHC	1	1.34693	0.429674	4.33809
Network Dilution	0.453742	EFO_0004741_GCST008062	StringHC	2	1.00859	0.012347	0.0360706
Network Dilution	0.453742	EFO_0004741_GCST008062	StringHC	3	1.09637	0.132741	0.56336
Network Dilution	0.453742	EFO_0004741_GCST90018728	StringHC	1	1.21583	0.281945	2.08613
Network Dilution	0.453742	EFO_0004741_GCST90018728	StringHC	2	1.20555	0.269692	1.80911
Network Dilution	0.453742	EFO_0004741_GCST90018728	StringHC	3	1.11281	0.154214	0.757459
Network Dilution	0.453742	EFO_0004741_GCST90018948	StringHC	1	1.21915	0.28588	1.85886
Network Dilution	0.453742	EFO_0004741_GCST90018948	StringHC	2	1.55877	0.640405	9.78888
Network Dilution	0.453742	EFO_0004741_GCST90018948	StringHC	3	1.30078	0.379374	3.34256
Network Dilution	0.453742	EFO_0004741_GCST90103632	StringHC	1	0.978025	-0.0320564	0.0951222
Network Dilution	0.453742	EFO_0004741_GCST90103632	StringHC	2	1.17352	0.230837	1.35301
Network Dilution	0.453742	EFO_0004741_GCST90103632	StringHC	3	1.06978	0.0973148	0.368353
Network Dilution	0.453742	EFO_0004741_GCST90278623	StringHC	1	0.821667	-0.283374	1.57856
Network Dilution	0.453742	EFO_0004741_GCST90278623	StringHC	2	0.953524	-0.0686593	0.255864
Network Dilution	0.453742	EFO_0004741_GCST90278623	StringHC	3	0.872938	-0.196049	0.920819
Network Dilution	0.453742	EFO_0005213_GCST006366	StringHC	1	0.953933	-0.0680407	0.241618
Network Dilution	0.453742	EFO_0005213_GCST006366	StringHC	2	0.830195	-0.268478	1.51173
Network Dilution	0.453742	EFO_0005213_GCST006366	StringHC	3	1.09152	0.12634	0.572839
Network Dilution	0.453742	EFO_0005213_GCST009414	StringHC	1	0.961616	-0.056467	0.191519
Network Dilution	0.453742	EFO_0005213_GCST009414	StringHC	2	0.929667	-0.105214	0.425159
Network Dilution	0.453742	EFO_0005213_GCST009414	StringHC	3	1.17765	0.235911	1.63376
Network Dilution	0.453742	EFO_0005213_GCST90000654	StringHC	1	1.36692	0.450931	5.00608
Network Dilution	0.453742	EFO_0005213_GCST90000654	StringHC	2	1.37441	0.458808	5.69832
Network Dilution	0.453742	EFO_0005213_GCST90000654	StringHC	3	1.38784	0.472837	5.42574
Network Dilution	0.453742	EFO_0005423_GCST008789	StringHC	1	0.965304	-0.0509441	0.17757
Network Dilution	0.453742	EFO_0005423_GCST008789	StringHC	2	0.866252	-0.207141	0.96417
Network Dilution	0.453742	EFO_0005423_GCST008789	StringHC	3	0.938745	-0.091195	0.333014
Network Dilution	0.453742	EFO_0006332_GCST90100525	StringHC	1	0.936674	-0.0943818	0.331055
Network Dilution	0.453742	EFO_0006332_GCST90100525	StringHC	2	0.927797	-0.108119	0.38122
Network Dilution	0.453742	EFO_0006332_GCST90100525	StringHC	3	1.02443	0.0348259	0.105075
Network Dilution	0.453742	EFO_0006501_GCST010538	StringHC	1	1.05564	0.0781203	0.311758
Network Dilution	0.453742	EFO_0006501_GCST010538	StringHC	2	1.34366	0.426163	4.64628
Network Dilution	0.453742	EFO_0006501_GCST010538	StringHC	3	0.895262	-0.159618	0.714218
Network Dilution	0.453742	EFO_0006501_GCST010541	StringHC	1	0.780921	-0.356751	2.22863
Network Dilution	0.453742	EFO_0006501_GCST010541	StringHC	2	1.02915	0.0414477	0.142245
Network Dilution	0.453742	EFO_0006501_GCST010541	StringHC	3	1.00404	0.00581552	0.0177288
Network Dilution	0.453742	EFO_0006525_GCST007459	StringHC	1	2.34091	1.22707	48.7865
Network Dilution	0.453742	EFO_0006525_GCST007459	StringHC	2	2.178	1.123	39.3738
Network Dilution	0.453742	EFO_0006525_GCST007459	StringHC	3	1.97241	0.979956	27.4345
Network Dilution	0.453742	EFO_0006525_GCST90179151	StringHC	1	2.47626	1.30816	66.3183
Network Dilution	0.453742	EFO_0006525_GCST90179151	StringHC	2	2.8676	1.51985	83.9462
Network Dilution	0.453742	EFO_0006525_GCST90179151	StringHC	3	2.01928	1.01384	28.2291
Network Dilution	0.453742	EFO_0007117_GCST90092502	StringHC	1	0.889112	-0.169564	0.744004
Network Dilution	0.453742	EFO_0007117_GCST90092502	StringHC	2	0.999558	-0.000638429	0.00187149
Network Dilution	0.453742	EFO_0007117_GCST90092502	StringHC	3	1.12217	0.166288	0.829738
Network Dilution	0.453742	EFO_0007117_GCST90092503	StringHC	1	1.10516	0.144251	0.630042
Network Dilution	0.453742	EFO_0007117_GCST90092503	StringHC	2	0.918308	-0.12295	0.455064
Network Dilution	0.453742	EFO_0007117_GCST90092503	StringHC	3	1.39408	0.479311	5.3174
Network Dilution	0.453742	EFO_0007117_GCST90092504	StringHC	1	0.86326	-0.212134	0.967784
Network Dilution	0.453742	EFO_0007117_GCST90092504	StringHC	2	0.929817	-0.104981	0.377682
Network Dilution	0.453742	EFO_0007117_GCST90092504	StringHC	3	0.808466	-0.306742	1.5938
Network Dilution	0.453742	EFO_0007117_GCST90092505	StringHC	1	1.01434	0.0205364	0.0635365
Network Dilution	0.453742	EFO_0007117_GCST90092505	StringHC	2	1.16081	0.215128	1.11679
Network Dilution	0.453742	EFO_0007117_GCST90092505	StringHC	3	0.766924	-0.382844	2.19545
Network Dilution	0.453742	EFO_0007117_GCST90100572	StringHC	1	1.05541	0.0778022	0.275642
Network Dilution	0.453742	EFO_0007117_GCST90100572	StringHC	2	1.03189	0.0452826	0.15658
Network Dilution	0.453742	EFO_0007117_GCST90100572	StringHC	3	0.886505	-0.173799	0.869023
Network Dilution	0.453742	EFO_0007117_GCST90100573	StringHC	1	1.1133	0.154837	0.671824
Network Dilution	0.453742	EFO_0007117_GCST90100573	StringHC	2	0.880972	-0.182832	0.866781
Network Dilution	0.453742	EFO_0007117_GCST90100573	StringHC	3	1.17586	0.233716	1.58004
Network Dilution	0.453742	EFO_0007117_GCST90100574	StringHC	1	1.19045	0.251512	1.52783
Network Dilution	0.453742	EFO_0007117_GCST90100574	StringHC	2	0.835129	-0.259929	1.51527
Network Dilution	0.453742	EFO_0007117_GCST90100574	StringHC	3	1.09652	0.132935	0.669789
Network Dilution	0.453742	EFO_0008036_GCST90094959	StringHC	1	2.33154	1.22129	53.7645
Network Dilution	0.453742	EFO_0008036_GCST90094959	StringHC	2	1.97605	0.982622	37.0161
Network Dilution	0.453742	EFO_0008036_GCST90094959	StringHC	3	2.46189	1.29977	75.8821
Network Dilution	0.453742	EFO_0008036_GCST90094960	StringHC	1	2.55075	1.35092	71.2565
Network Dilution	0.453742	EFO_0008036_GCST90094960	StringHC	2	2.29698	1.19974	62.3601
Network Dilution	0.453742	EFO_0008036_GCST90094960	StringHC	3	2.85935	1.51569	118.594
Network Dilution	0.453742	EFO_0009863_GCST007710	StringHC	1	1.26281	0.336635	3.03915
Network Dilution	0.453742	EFO_0009863_GCST007710	StringHC	2	0.883146	-0.179276	0.810229
Network Dilution	0.453742	EFO_0009863_GCST007710	StringHC	3	0.883557	-0.178606	0.704433
Network Dilution	0.453742	EFO_0010156_GCST010572	StringHC	1	1.01347	0.0192978	0.0538426
Network Dilution	0.453742	EFO_0010156_GCST010572	StringHC	2	1.17049	0.227107	1.31994
Network Dilution	0.453742	EFO_0010156_GCST010572	StringHC	3	0.900341	-0.151457	0.681728
Network Dilution	0.453742	EFO_0010225_GCST90060151	StringHC	1	0.97795	-0.032168	0.10863
Network Dilution	0.453742	EFO_0010225_GCST90060151	StringHC	2	1.74031	0.799348	17.1889
Network Dilution	0.453742	EFO_0010225_GCST90060151	StringHC	3	0.967328	-0.0479222	0.15515
Network Dilution	0.453742	EFO_0010225_GCST90060164	StringHC	1	0.918287	-0.122982	0.527097
Network Dilution	0.453742	EFO_0010225_GCST90060164	StringHC	2	1.8619	0.896778	22.9303
Network Dilution	0.453742	EFO_0010225_GCST90060164	StringHC	3	1.15708	0.210491	1.29098
Network Dilution	0.453742	EFO_0010821_GCST90016673	StringHC	1	2.90487	1.53847	115.479
Network Dilution	0.453742	EFO_0010821_GCST90016673	StringHC	2	2.74935	1.45909	79.16
Network Dilution	0.453742	EFO_0010821_GCST90016673	StringHC	3	1.6118	0.688668	11.6718
Network Dilution	0.453742	EFO_0010821_GCST90267352	StringHC	1	3.30726	1.72564	141.101
Network Dilution	0.453742	EFO_0010821_GCST90267352	StringHC	2	2.78691	1.47867	89.3702
Network Dilution	0.453742	EFO_0010821_GCST90267352	StringHC	3	2.12062	1.08449	37.032
Network Dilution	0.453742	EFO_0021898_GCST90269581	StringHC	1	1.47941	0.565017	7.62949
Network Dilution	0.453742	EFO_0021898_GCST90269581	StringHC	2	1.84196	0.881245	22.182
Network Dilution	0.453742	EFO_0021898_GCST90269581	StringHC	3	1.53465	0.617913	9.95078
Network Dilution	0.453742	EFO_0600008_GCST90268467	StringHC	1	1.54029	0.623203	11.1824
Network Dilution	0.453742	EFO_0600008_GCST90268467	StringHC	2	1.49848	0.583498	9.31238
Network Dilution	0.453742	EFO_0600008_GCST90268467	StringHC	3	1.62	0.69599	13.5119
Network Dilution	0.427988	EFO_0000731_GCST009158	PCNet2.0	1	1.039	0.055198	0.259795
Network Dilution	0.427988	EFO_0000731_GCST009158	PCNet2.0	2	0.95837	-0.0613447	0.28693
Network Dilution	0.427988	EFO_0000731_GCST009158	PCNet2.0	3	0.97435	-0.0374877	0.166025
Network Dilution	0.427988	EFO_0000731_GCST90018714	PCNet2.0	1	1.00615	0.00884589	0.0353633
Network Dilution	0.427988	EFO_0000731_GCST90018714	PCNet2.0	2	1.03169	0.0450071	0.219467
Network Dilution	0.427988	EFO_0000731_GCST90018714	PCNet2.0	3	1.16747	0.223389	2.02104
Network Dilution	0.427988	EFO_0000731_GCST90018934	PCNet2.0	1	1.10565	0.144898	1.12125
Network Dilution	0.427988	EFO_0000731_GCST90018934	PCNet2.0	2	0.98917	-0.0157103	0.0697643
Network Dilution	0.427988	EFO_0000731_GCST90018934	PCNet2.0	3	1.08514	0.117879	0.79915
Network Dilution	0.427988	EFO_0004237_GCST90018627	PCNet2.0	1	0.896882	-0.15701	0.851706
Network Dilution	0.427988	EFO_0004237_GCST90018627	PCNet2.0	2	1.05831	0.0817592	0.391474
Network Dilution	0.427988	EFO_0004237_GCST90018627	PCNet2.0	3	1.0057	0.00820465	0.0283995
Network Dilution	0.427988	EFO_0004237_GCST90018847	PCNet2.0	1	1.23623	0.30595	3.63489
Network Dilution	0.427988	EFO_0004237_GCST90018847	PCNet2.0	2	1.21593	0.28206	3.26464
Network Dilution	0.427988	EFO_0004237_GCST90018847	PCNet2.0	3	1.19995	0.262971	2.40055
Network Dilution	0.427988	EFO_0004343_GCST008996	PCNet2.0	1	1.21956	0.286365	3.02701
Network Dilution	0.427988	EFO_0004343_GCST008996	PCNet2.0	2	1.22814	0.296476	3.0826
Network Dilution	0.427988	EFO_0004343_GCST008996	PCNet2.0	3	1.15526	0.20822	1.7587
Network Dilution	0.427988	EFO_0004343_GCST008997	PCNet2.0	1	1.1495	0.201009	1.59636
Network Dilution	0.427988	EFO_0004343_GCST008997	PCNet2.0	2	1.07155	0.0997049	0.56928
Network Dilution	0.427988	EFO_0004343_GCST008997	PCNet2.0	3	1.07443	0.103567	0.612966
Network Dilution	0.427988	EFO_0004343_GCST008998	PCNet2.0	1	1.0286	0.0406859	0.191451
Network Dilution	0.427988	EFO_0004343_GCST008998	PCNet2.0	2	1.10225	0.140458	0.937418
Network Dilution	0.427988	EFO_0004343_GCST008998	PCNet2.0	3	1.08753	0.121057	0.796967
Network Dilution	0.427988	EFO_0004343_GCST90103754	PCNet2.0	1	1.04223	0.0596731	0.252511
Network Dilution	0.427988	EFO_0004343_GCST90103754	PCNet2.0	2	1.10443	0.143302	0.859492
Network Dilution	0.427988	EFO_0004343_GCST90103754	PCNet2.0	3	1.09496	0.130876	0.726536
Network Dilution	0.427988	EFO_0004343_GCST90278649	PCNet2.0	1	1.1288	0.174792	1.36071
Network Dilution	0.427988	EFO_0004343_GCST90278649	PCNet2.0	2	0.970626	-0.0430121	0.174834
Network Dilution	0.427988	EFO_0004343_GCST90278649	PCNet2.0	3	1.00558	0.00802267	0.0303977
Network Dilution	0.427988	EFO_0004741_GCST008062	PCNet2.0	1	0.850708	-0.233264	1.78225
Network Dilution	0.427988	EFO_0004741_GCST008062	PCNet2.0	2	1.00969	0.0139083	0.0544329
Network Dilution	0.427988	EFO_0004741_GCST008062	PCNet2.0	3	1.15801	0.211646	1.92592
Network Dilution	0.427988	EFO_0004741_GCST90018728	PCNet2.0	1	1.00876	0.012581	0.0492945
Network Dilution	0.427988	EFO_0004741_GCST90018728	PCNet2.0	2	1.04172	0.0589606	0.298001
Network Dilution	0.427988	EFO_0004741_GCST90018728	PCNet2.0	3	1.13838	0.186982	1.36311
Network Dilution	0.427988	EFO_0004741_GCST90018948	PCNet2.0	1	1.08735	0.120812	0.779369
Network Dilution	0.427988	EFO_0004741_GCST90018948	PCNet2.0	2	0.993194	-0.00985298	0.0400052
Network Dilution	0.427988	EFO_0004741_GCST90018948	PCNet2.0	3	1.06649	0.0928696	0.545003
Network Dilution	0.427988	EFO_0004741_GCST90103632	PCNet2.0	1	0.973842	-0.0382396	0.169283
Network Dilution	0.427988	EFO_0004741_GCST90103632	PCNet2.0	2	1.0402	0.0568606	0.258297
Network Dilution	0.427988	EFO_0004741_GCST90103632	PCNet2.0	3	0.984492	-0.0225492	0.088097
Network Dilution	0.427988	EFO_0004741_GCST90278623	PCNet2.0	1	0.991759	-0.0119387	0.0456127
Network Dilution	0.427988	EFO_0004741_GCST90278623	PCNet2.0	2	1.04296	0.0606789	0.292685
Network Dilution	0.427988	EFO_0004741_GCST90278623	PCNet2.0	3	1.0261	0.0371716	0.176004
Network Dilution	0.427988	EFO_0004887_GCST90093316	PCNet2.0	1	0.945675	-0.0805843	0.391902
Network Dilution	0.427988	EFO_0004887_GCST90093316	PCNet2.0	2	1.03532	0.0500709	0.250805
Network Dilution	0.427988	EFO_0004887_GCST90093316	PCNet2.0	3	1.01726	0.0246875	0.108295
Network Dilution	0.427988	EFO_0005213_GCST006366	PCNet2.0	1	1.01247	0.0178821	0.0702236
Network Dilution	0.427988	EFO_0005213_GCST006366	PCNet2.0	2	1.1796	0.238295	2.17627
Network Dilution	0.427988	EFO_0005213_GCST006366	PCNet2.0	3	1.15422	0.206916	1.54151
Network Dilution	0.427988	EFO_0005213_GCST009414	PCNet2.0	1	1.07312	0.101816	0.630784
Network Dilution	0.427988	EFO_0005213_GCST009414	PCNet2.0	2	1.15412	0.20679	1.83327
Network Dilution	0.427988	EFO_0005213_GCST009414	PCNet2.0	3	1.14485	0.195161	1.72469
Network Dilution	0.427988	EFO_0005213_GCST90000654	PCNet2.0	1	1.26213	0.335857	4.99827
Network Dilution	0.427988	EFO_0005213_GCST90000654	PCNet2.0	2	1.26784	0.342376	5.10314
Network Dilution	0.427988	EFO_0005213_GCST90000654	PCNet2.0	3	1.13746	0.185819	1.73707
Network Dilution	0.427988	EFO_0005423_GCST008788	PCNet2.0	1	0.98774	-0.0177962	0.0559617
Network Dilution	0.427988	EFO_0005423_GCST008788	PCNet2.0	2	1.03664	0.0519148	0.199627
Network Dilution	0.427988	EFO_0005423_GCST008788	PCNet2.0	3	1.07662	0.106503	0.466864
Network Dilution	0.427988	EFO_0005423_GCST008789	PCNet2.0	1	1.08101	0.11238	0.560194
Network Dilution	0.427988	EFO_0005423_GCST008789	PCNet2.0	2	0.968927	-0.0455407	0.164183
Network Dilution	0.427988	EFO_0005423_GCST008789	PCNet2.0	3	0.916989	-0.125024	0.580375
Network Dilution	0.427988	EFO_0006332_GCST90100525	PCNet2.0	1	1.69074	0.757656	20.9952
Network Dilution	0.427988	EFO_0006332_GCST90100525	PCNet2.0	2	1.45762	0.543619	9.06748
Network Dilution	0.427988	EFO_0006332_GCST90100525	PCNet2.0	3	1.36794	0.45201	6.18349
Network Dilution	0.427988	EFO_0006501_GCST010536	PCNet2.0	1	0.898845	-0.153855	0.820161
Network Dilution	0.427988	EFO_0006501_GCST010536	PCNet2.0	2	0.902836	-0.147464	0.771343
Network Dilution	0.427988	EFO_0006501_GCST010536	PCNet2.0	3	0.939505	-0.0900272	0.410609
Network Dilution	0.427988	EFO_0006501_GCST010538	PCNet2.0	1	1.03432	0.0486811	0.204746
Network Dilution	0.427988	EFO_0006501_GCST010538	PCNet2.0	2	0.967416	-0.0477913	0.168514
Network Dilution	0.427988	EFO_0006501_GCST010538	PCNet2.0	3	0.988554	-0.0166076	0.0621312
Network Dilution	0.427988	EFO_0006501_GCST010541	PCNet2.0	1	0.899127	-0.153404	0.861066
Network Dilution	0.427988	EFO_0006501_GCST010541	PCNet2.0	2	0.923839	-0.114287	0.562408
Network Dilution	0.427988	EFO_0006501_GCST010541	PCNet2.0	3	1.07373	0.102636	0.545155
Network Dilution	0.427988	EFO_0006525_GCST007459	PCNet2.0	1	1.22977	0.298384	3.23845
Network Dilution	0.427988	EFO_0006525_GCST007459	PCNet2.0	2	1.25238	0.324671	3.74425
Network Dilution	0.427988	EFO_0006525_GCST007459	PCNet2.0	3	1.13313	0.180312	1.35843
Network Dilution	0.427988	EFO_0006525_GCST90179151	PCNet2.0	1	1.22893	0.297398	3.28225
Network Dilution	0.427988	EFO_0006525_GCST90179151	PCNet2.0	2	1.05358	0.0753039	0.39599
Network Dilution	0.427988	EFO_0006525_GCST90179151	PCNet2.0	3	1.12912	0.175203	1.3903
Network Dilution	0.427988	EFO_0007117_GCST90092502	PCNet2.0	1	1.06465	0.090382	0.498667
Network Dilution	0.427988	EFO_0007117_GCST90092502	PCNet2.0	2	0.993304	-0.009693	0.037536
Network Dilution	0.427988	EFO_0007117_GCST90092502	PCNet2.0	3	1.16006	0.214204	1.73684
Network Dilution	0.427988	EFO_0007117_GCST90092503	PCNet2.0	1	0.953736	-0.0683384	0.306801
Network Dilution	0.427988	EFO_0007117_GCST90092503	PCNet2.0	2	1.01621	0.0231926	0.0911934
Network Dilution	0.427988	EFO_0007117_GCST90092503	PCNet2.0	3	1.06307	0.0882345	0.482408
Network Dilution	0.427988	EFO_0007117_GCST90092504	PCNet2.0	1	0.98949	-0.0152434	0.0557642
Network Dilution	0.427988	EFO_0007117_GCST90092504	PCNet2.0	2	0.951317	-0.0720025	0.33517
Network Dilution	0.427988	EFO_0007117_GCST90092504	PCNet2.0	3	1.09231	0.127377	0.678816
Network Dilution	0.427988	EFO_0007117_GCST90092505	PCNet2.0	1	0.913789	-0.130067	0.62142
Network Dilution	0.427988	EFO_0007117_GCST90092505	PCNet2.0	2	0.921729	-0.117586	0.541816
Network Dilution	0.427988	EFO_0007117_GCST90092505	PCNet2.0	3	1.03097	0.0440053	0.175159
Network Dilution	0.427988	EFO_0007117_GCST90100572	PCNet2.0	1	0.999007	-0.00143401	0.0051112
Network Dilution	0.427988	EFO_0007117_GCST90100572	PCNet2.0	2	0.981579	-0.0268237	0.103474
Network Dilution	0.427988	EFO_0007117_GCST90100572	PCNet2.0	3	1.06724	0.0938867	0.495393
Network Dilution	0.427988	EFO_0007117_GCST90100573	PCNet2.0	1	0.975501	-0.0357853	0.136558
Network Dilution	0.427988	EFO_0007117_GCST90100573	PCNet2.0	2	1.05488	0.0770843	0.353008
Network Dilution	0.427988	EFO_0007117_GCST90100573	PCNet2.0	3	1.03014	0.0428394	0.171469
Network Dilution	0.427988	EFO_0007117_GCST90100574	PCNet2.0	1	1.13472	0.182342	1.41703
Network Dilution	0.427988	EFO_0007117_GCST90100574	PCNet2.0	2	1.0338	0.0479602	0.215597
Network Dilution	0.427988	EFO_0007117_GCST90100574	PCNet2.0	3	1.17111	0.227881	1.97881
Network Dilution	0.427988	EFO_0008036_GCST90094959	PCNet2.0	1	1.31073	0.390369	6.26201
Network Dilution	0.427988	EFO_0008036_GCST90094959	PCNet2.0	2	1.25373	0.326221	4.81901
Network Dilution	0.427988	EFO_0008036_GCST90094959	PCNet2.0	3	1.1971	0.259545	2.77083
Network Dilution	0.427988	EFO_0008036_GCST90094960	PCNet2.0	1	1.2848	0.361547	5.37182
Network Dilution	0.427988	EFO_0008036_GCST90094960	PCNet2.0	2	1.3661	0.450059	9.66655
Network Dilution	0.427988	EFO_0008036_GCST90094960	PCNet2.0	3	1.38362	0.468451	8.69016
Network Dilution	0.427988	EFO_0009397_GCST90267931	PCNet2.0	1	1.01556	0.0222766	0.0795114
Network Dilution	0.427988	EFO_0009397_GCST90267931	PCNet2.0	2	1.17157	0.228438	1.81901
Network Dilution	0.427988	EFO_0009397_GCST90267931	PCNet2.0	3	1.00047	0.000671599	0.00226422
Network Dilution	0.427988	EFO_0009397_GCST90267932	PCNet2.0	1	1.13841	0.187019	1.21538
Network Dilution	0.427988	EFO_0009397_GCST90267932	PCNet2.0	2	0.936498	-0.0946522	0.418847
Network Dilution	0.427988	EFO_0009397_GCST90267932	PCNet2.0	3	0.917974	-0.123475	0.619246
Network Dilution	0.427988	EFO_0009863_GCST007710	PCNet2.0	1	0.884865	-0.176471	0.905878
Network Dilution	0.427988	EFO_0009863_GCST007710	PCNet2.0	2	1.01464	0.0209743	0.0735032
Network Dilution	0.427988	EFO_0009863_GCST007710	PCNet2.0	3	1.012	0.0172111	0.0586377
Network Dilution	0.427988	EFO_0010156_GCST010572	PCNet2.0	1	0.961244	-0.0570255	0.262966
Network Dilution	0.427988	EFO_0010156_GCST010572	PCNet2.0	2	1.01638	0.0234414	0.0933956
Network Dilution	0.427988	EFO_0010156_GCST010572	PCNet2.0	3	0.896021	-0.158395	0.865186
Network Dilution	0.427988	EFO_0010225_GCST90060151	PCNet2.0	1	1.42349	0.50943	7.6925
Network Dilution	0.427988	EFO_0010225_GCST90060151	PCNet2.0	2	1.0422	0.0596315	0.259874
Network Dilution	0.427988	EFO_0010225_GCST90060151	PCNet2.0	3	1.26979	0.344585	3.5385
Network Dilution	0.427988	EFO_0010225_GCST90060164	PCNet2.0	1	1.21288	0.278439	2.30522
Network Dilution	0.427988	EFO_0010225_GCST90060164	PCNet2.0	2	1.28929	0.366573	3.71153
Network Dilution	0.427988	EFO_0010225_GCST90060164	PCNet2.0	3	1.2884	0.365579	3.59261
Network Dilution	0.427988	EFO_0010821_GCST90016673	PCNet2.0	1	1.2064	0.270709	2.88506
Network Dilution	0.427988	EFO_0010821_GCST90016673	PCNet2.0	2	1.23389	0.303215	3.58137
Network Dilution	0.427988	EFO_0010821_GCST90016673	PCNet2.0	3	1.21294	0.278513	2.73212
Network Dilution	0.427988	EFO_0010821_GCST90267352	PCNet2.0	1	1.40956	0.495244	9.57009
Network Dilution	0.427988	EFO_0010821_GCST90267352	PCNet2.0	2	1.38761	0.472607	7.11407
Network Dilution	0.427988	EFO_0010821_GCST90267352	PCNet2.0	3	1.38309	0.467891	7.9393
Network Dilution	0.427988	EFO_0021898_GCST90269581	PCNet2.0	1	1.17274	0.22988	2.01936
Network Dilution	0.427988	EFO_0021898_GCST90269581	PCNet2.0	2	1.19864	0.2614	2.44916
Network Dilution	0.427988	EFO_0021898_GCST90269581	PCNet2.0	3	1.20917	0.274016	2.70597
Network Dilution	0.427988	EFO_0600008_GCST90268467	PCNet2.0	1	0.906618	-0.141433	0.872247
Network Dilution	0.427988	EFO_0600008_GCST90268467	PCNet2.0	2	0.976314	-0.0345829	0.139842
Network Dilution	0.427988	EFO_0600008_GCST90268467	PCNet2.0	3	0.825895	-0.275969	2.15397
Network Dilution	0.377129	EFO_0000731_GCST009158	PCNet2.0	1	0.939285	-0.0903654	0.461175
Network Dilution	0.377129	EFO_0000731_GCST009158	PCNet2.0	2	1.02151	0.0307063	0.132061
Network Dilution	0.377129	EFO_0000731_GCST009158	PCNet2.0	3	0.957699	-0.0623556	0.301551
Network Dilution	0.377129	EFO_0000731_GCST90018714	PCNet2.0	1	1.03407	0.0483293	0.236797
Network Dilution	0.377129	EFO_0000731_GCST90018714	PCNet2.0	2	0.991803	-0.0118744	0.0493918
Network Dilution	0.377129	EFO_0000731_GCST90018714	PCNet2.0	3	1.09226	0.127312	0.83535
Network Dilution	0.377129	EFO_0000731_GCST90018934	PCNet2.0	1	1.02238	0.0319269	0.155336
Network Dilution	0.377129	EFO_0000731_GCST90018934	PCNet2.0	2	1.05287	0.0743302	0.418733
Network Dilution	0.377129	EFO_0000731_GCST90018934	PCNet2.0	3	1.09362	0.129109	0.910802
Network Dilution	0.377129	EFO_0004237_GCST90018627	PCNet2.0	1	0.909349	-0.137094	0.669586
Network Dilution	0.377129	EFO_0004237_GCST90018627	PCNet2.0	2	0.970519	-0.0431719	0.155647
Network Dilution	0.377129	EFO_0004237_GCST90018627	PCNet2.0	3	1.05547	0.0778887	0.351738
Network Dilution	0.377129	EFO_0004237_GCST90018847	PCNet2.0	1	1.10272	0.14107	0.915066
Network Dilution	0.377129	EFO_0004237_GCST90018847	PCNet2.0	2	1.0978	0.134622	0.895513
Network Dilution	0.377129	EFO_0004237_GCST90018847	PCNet2.0	3	1.17679	0.234853	2.11328
Network Dilution	0.377129	EFO_0004343_GCST008996	PCNet2.0	1	1.12509	0.170036	1.21911
Network Dilution	0.377129	EFO_0004343_GCST008996	PCNet2.0	2	1.04303	0.0607811	0.289206
Network Dilution	0.377129	EFO_0004343_GCST008996	PCNet2.0	3	1.07126	0.0993081	0.56607
Network Dilution	0.377129	EFO_0004343_GCST008997	PCNet2.0	1	1.00754	0.0108304	0.0412451
Network Dilution	0.377129	EFO_0004343_GCST008997	PCNet2.0	2	1.03917	0.0554256	0.25321
Network Dilution	0.377129	EFO_0004343_GCST008997	PCNet2.0	3	1.03355	0.0476121	0.210419
Network Dilution	0.377129	EFO_0004343_GCST008998	PCNet2.0	1	1.0917	0.126574	0.887395
Network Dilution	0.377129	EFO_0004343_GCST008998	PCNet2.0	2	1.02625	0.0373875	0.175484
Network Dilution	0.377129	EFO_0004343_GCST008998	PCNet2.0	3	0.983801	-0.023562	0.0975619
Network Dilution	0.377129	EFO_0004343_GCST90103754	PCNet2.0	1	1.0975	0.134218	0.733533
Network Dilution	0.377129	EFO_0004343_GCST90103754	PCNet2.0	2	0.98678	-0.0192001	0.0676277
Network Dilution	0.377129	EFO_0004343_GCST90103754	PCNet2.0	3	1.07504	0.104391	0.496345
Network Dilution	0.377129	EFO_0004343_GCST90278649	PCNet2.0	1	1.00884	0.0126965	0.0501223
Network Dilution	0.377129	EFO_0004343_GCST90278649	PCNet2.0	2	1.06876	0.095936	0.537752
Network Dilution	0.377129	EFO_0004343_GCST90278649	PCNet2.0	3	1.07931	0.110113	0.636012
Network Dilution	0.377129	EFO_0004741_GCST008062	PCNet2.0	1	0.949468	-0.0748083	0.358328
Network Dilution	0.377129	EFO_0004741_GCST008062	PCNet2.0	2	1.04568	0.0644455	0.312114
Network Dilution	0.377129	EFO_0004741_GCST008062	PCNet2.0	3	1.05664	0.0794897	0.421934
Network Dilution	0.377129	EFO_0004741_GCST90018728	PCNet2.0	1	0.99251	-0.0108471	0.0391964
Network Dilution	0.377129	EFO_0004741_GCST90018728	PCNet2.0	2	1.07241	0.100863	0.568475
Network Dilution	0.377129	EFO_0004741_GCST90018728	PCNet2.0	3	1.08472	0.117319	0.660151
Network Dilution	0.377129	EFO_0004741_GCST90018948	PCNet2.0	1	1.12331	0.167757	1.20509
Network Dilution	0.377129	EFO_0004741_GCST90018948	PCNet2.0	2	0.963717	-0.0533192	0.239728
Network Dilution	0.377129	EFO_0004741_GCST90018948	PCNet2.0	3	1.11279	0.154178	1.14116
Network Dilution	0.377129	EFO_0004741_GCST90103632	PCNet2.0	1	1.01609	0.0230267	0.094744
Network Dilution	0.377129	EFO_0004741_GCST90103632	PCNet2.0	2	1.15448	0.207248	1.60625
Network Dilution	0.377129	EFO_0004741_GCST90103632	PCNet2.0	3	1.07254	0.101026	0.58203
Network Dilution	0.377129	EFO_0004741_GCST90278623	PCNet2.0	1	0.976818	-0.033839	0.146059
Network Dilution	0.377129	EFO_0004741_GCST90278623	PCNet2.0	2	1.05062	0.0712377	0.371918
Network Dilution	0.377129	EFO_0004741_GCST90278623	PCNet2.0	3	1.13772	0.186147	1.46017
Network Dilution	0.377129	EFO_0004887_GCST90093316	PCNet2.0	1	0.957869	-0.0620997	0.28609
Network Dilution	0.377129	EFO_0004887_GCST90093316	PCNet2.0	2	0.960658	-0.0579045	0.243136
Network Dilution	0.377129	EFO_0004887_GCST90093316	PCNet2.0	3	0.977988	-0.0321117	0.132533
Network Dilution	0.377129	EFO_0005213_GCST006366	PCNet2.0	1	0.997809	-0.00316401	0.011129
Network Dilution	0.377129	EFO_0005213_GCST006366	PCNet2.0	2	1.0981	0.135008	0.825359
Network Dilution	0.377129	EFO_0005213_GCST006366	PCNet2.0	3	1.09384	0.129402	0.802995
Network Dilution	0.377129	EFO_0005213_GCST009414	PCNet2.0	1	0.983347	-0.0242275	0.102043
Network Dilution	0.377129	EFO_0005213_GCST009414	PCNet2.0	2	1.1829	0.24233	2.47534
Network Dilution	0.377129	EFO_0005213_GCST009414	PCNet2.0	3	1.06184	0.0865598	0.509059
Network Dilution	0.377129	EFO_0005213_GCST90000654	PCNet2.0	1	1.08415	0.116559	0.791559
Network Dilution	0.377129	EFO_0005213_GCST90000654	PCNet2.0	2	1.18433	0.244067	2.67387
Network Dilution	0.377129	EFO_0005213_GCST90000654	PCNet2.0	3	1.16209	0.21672	2.1621
Network Dilution	0.377129	EFO_0005423_GCST008788	PCNet2.0	1	0.912104	-0.13273	0.568797
Network Dilution	0.377129	EFO_0005423_GCST008788	PCNet2.0	2	0.97244	-0.0403186	0.142848
Network Dilution	0.377129	EFO_0005423_GCST008788	PCNet2.0	3	1.16301	0.217867	1.3292
Network Dilution	0.377129	EFO_0005423_GCST008789	PCNet2.0	1	1.03757	0.053208	0.20614
Network Dilution	0.377129	EFO_0005423_GCST008789	PCNet2.0	2	0.966939	-0.0485033	0.182104
Network Dilution	0.377129	EFO_0005423_GCST008789	PCNet2.0	3	0.98569	-0.0207941	0.0681355
Network Dilution	0.377129	EFO_0006332_GCST90100525	PCNet2.0	1	1.42391	0.509856	7.95742
Network Dilution	0.377129	EFO_0006332_GCST90100525	PCNet2.0	2	1.19156	0.252854	1.87943
Network Dilution	0.377129	EFO_0006332_GCST90100525	PCNet2.0	3	1.15611	0.209284	1.49826
Network Dilution	0.377129	EFO_0006501_GCST010536	PCNet2.0	1	1.07589	0.105533	0.562408
Network Dilution	0.377129	EFO_0006501_GCST010536	PCNet2.0	2	0.897158	-0.156566	0.847712
Network Dilution	0.377129	EFO_0006501_GCST010536	PCNet2.0	3	1.0082	0.0117796	0.0411018
Network Dilution	0.377129	EFO_0006501_GCST010538	PCNet2.0	1	0.99563	-0.00631845	0.0220936
Network Dilution	0.377129	EFO_0006501_GCST010538	PCNet2.0	2	0.853317	-0.228847	1.34218
Network Dilution	0.377129	EFO_0006501_GCST010538	PCNet2.0	3	1.01298	0.0186055	0.0702236
Network Dilution	0.377129	EFO_0006501_GCST010541	PCNet2.0	1	0.947245	-0.0781906	0.37059
Network Dilution	0.377129	EFO_0006501_GCST010541	PCNet2.0	2	0.969343	-0.0449207	0.186419
Network Dilution	0.377129	EFO_0006501_GCST010541	PCNet2.0	3	1.09616	0.132454	0.841939
Network Dilution	0.377129	EFO_0006525_GCST007459	PCNet2.0	1	1.18528	0.245225	2.20482
Network Dilution	0.377129	EFO_0006525_GCST007459	PCNet2.0	2	1.0186	0.0265824	0.110082
Network Dilution	0.377129	EFO_0006525_GCST007459	PCNet2.0	3	1.08798	0.121653	0.707522
Network Dilution	0.377129	EFO_0006525_GCST90179151	PCNet2.0	1	1.12786	0.173588	1.31327
Network Dilution	0.377129	EFO_0006525_GCST90179151	PCNet2.0	2	1.06429	0.0898873	0.511308
Network Dilution	0.377129	EFO_0006525_GCST90179151	PCNet2.0	3	1.07182	0.100058	0.572676
Network Dilution	0.377129	EFO_0007117_GCST90092502	PCNet2.0	1	1.04588	0.0647153	0.323672
Network Dilution	0.377129	EFO_0007117_GCST90092502	PCNet2.0	2	0.942751	-0.0850518	0.429691
Network Dilution	0.377129	EFO_0007117_GCST90092502	PCNet2.0	3	0.948164	-0.076792	0.368556
Network Dilution	0.377129	EFO_0007117_GCST90092503	PCNet2.0	1	1.0809	0.112229	0.640924
Network Dilution	0.377129	EFO_0007117_GCST90092503	PCNet2.0	2	1.08168	0.113279	0.628194
Network Dilution	0.377129	EFO_0007117_GCST90092503	PCNet2.0	3	1.12903	0.175082	1.26785
Network Dilution	0.377129	EFO_0007117_GCST90092504	PCNet2.0	1	1.09809	0.134993	0.728856
Network Dilution	0.377129	EFO_0007117_GCST90092504	PCNet2.0	2	1.09584	0.132039	0.754241
Network Dilution	0.377129	EFO_0007117_GCST90092504	PCNet2.0	3	0.98755	-0.0180749	0.0639389
Network Dilution	0.377129	EFO_0007117_GCST90092505	PCNet2.0	1	1.11701	0.159644	0.979639
Network Dilution	0.377129	EFO_0007117_GCST90092505	PCNet2.0	2	0.89557	-0.159122	0.822752
Network Dilution	0.377129	EFO_0007117_GCST90092505	PCNet2.0	3	0.997472	-0.0036514	0.012155
Network Dilution	0.377129	EFO_0007117_GCST90100572	PCNet2.0	1	0.963535	-0.0535908	0.219683
Network Dilution	0.377129	EFO_0007117_GCST90100572	PCNet2.0	2	0.965802	-0.0502013	0.212115
Network Dilution	0.377129	EFO_0007117_GCST90100572	PCNet2.0	3	0.975166	-0.0362795	0.14966
Network Dilution	0.377129	EFO_0007117_GCST90100573	PCNet2.0	1	0.998036	-0.00283665	0.00961674
Network Dilution	0.377129	EFO_0007117_GCST90100573	PCNet2.0	2	0.957245	-0.0630397	0.257589
Network Dilution	0.377129	EFO_0007117_GCST90100573	PCNet2.0	3	1.10286	0.141247	0.844968
Network Dilution	0.377129	EFO_0007117_GCST90100574	PCNet2.0	1	1.10337	0.141913	0.858237
Network Dilution	0.377129	EFO_0007117_GCST90100574	PCNet2.0	2	0.979246	-0.0302574	0.118387
Network Dilution	0.377129	EFO_0007117_GCST90100574	PCNet2.0	3	0.999865	-0.000194946	0.000695428
Network Dilution	0.377129	EFO_0008036_GCST90094959	PCNet2.0	1	1.14876	0.200077	1.66817
Network Dilution	0.377129	EFO_0008036_GCST90094959	PCNet2.0	2	1.09811	0.135025	0.97265
Network Dilution	0.377129	EFO_0008036_GCST90094959	PCNet2.0	3	1.09211	0.127123	0.781202
Network Dilution	0.377129	EFO_0008036_GCST90094960	PCNet2.0	1	1.21788	0.284376	3.24988
Network Dilution	0.377129	EFO_0008036_GCST90094960	PCNet2.0	2	1.19763	0.260186	2.88739
Network Dilution	0.377129	EFO_0008036_GCST90094960	PCNet2.0	3	1.15783	0.211424	1.85418
Network Dilution	0.377129	EFO_0009397_GCST90267931	PCNet2.0	1	1.01704	0.0243698	0.0870344
Network Dilution	0.377129	EFO_0009397_GCST90267931	PCNet2.0	2	1.18911	0.249879	2.0157
Network Dilution	0.377129	EFO_0009397_GCST90267931	PCNet2.0	3	1.01226	0.0175773	0.0663103
Network Dilution	0.377129	EFO_0009397_GCST90267932	PCNet2.0	1	1.10521	0.14432	0.871601
Network Dilution	0.377129	EFO_0009397_GCST90267932	PCNet2.0	2	1.02072	0.0295881	0.109579
Network Dilution	0.377129	EFO_0009397_GCST90267932	PCNet2.0	3	0.90141	-0.149744	0.786482
Network Dilution	0.377129	EFO_0009863_GCST007710	PCNet2.0	1	1.00087	0.00125288	0.004014
Network Dilution	0.377129	EFO_0009863_GCST007710	PCNet2.0	2	1.04865	0.0685383	0.294222
Network Dilution	0.377129	EFO_0009863_GCST007710	PCNet2.0	3	1.06106	0.0855086	0.366027
Network Dilution	0.377129	EFO_0010156_GCST010572	PCNet2.0	1	0.897821	-0.1555	0.942334
Network Dilution	0.377129	EFO_0010156_GCST010572	PCNet2.0	2	0.967314	-0.0479432	0.214172
Network Dilution	0.377129	EFO_0010156_GCST010572	PCNet2.0	3	0.957269	-0.0630039	0.266562
Network Dilution	0.377129	EFO_0010225_GCST90060151	PCNet2.0	1	1.38415	0.468998	6.68931
Network Dilution	0.377129	EFO_0010225_GCST90060151	PCNet2.0	2	0.944031	-0.0830944	0.34075
Network Dilution	0.377129	EFO_0010225_GCST90060151	PCNet2.0	3	1.15723	0.210672	1.46636
Network Dilution	0.377129	EFO_0010225_GCST90060164	PCNet2.0	1	1.4784	0.564037	9.33245
Network Dilution	0.377129	EFO_0010225_GCST90060164	PCNet2.0	2	1.07568	0.105246	0.47379
Network Dilution	0.377129	EFO_0010225_GCST90060164	PCNet2.0	3	1.16415	0.21928	1.41285
Network Dilution	0.377129	EFO_0010821_GCST90016673	PCNet2.0	1	0.973737	-0.0383963	0.155523
Network Dilution	0.377129	EFO_0010821_GCST90016673	PCNet2.0	2	1.32879	0.410115	5.74449
Network Dilution	0.377129	EFO_0010821_GCST90016673	PCNet2.0	3	1.17603	0.233928	1.88107
Network Dilution	0.377129	EFO_0010821_GCST90267352	PCNet2.0	1	1.13544	0.18325	1.30883
Network Dilution	0.377129	EFO_0010821_GCST90267352	PCNet2.0	2	1.32547	0.406499	5.36876
Network Dilution	0.377129	EFO_0010821_GCST90267352	PCNet2.0	3	1.46547	0.551367	10.667
Network Dilution	0.377129	EFO_0021898_GCST90269581	PCNet2.0	1	1.19368	0.255416	2.40771
Network Dilution	0.377129	EFO_0021898_GCST90269581	PCNet2.0	2	1.11495	0.156973	1.05914
Network Dilution	0.377129	EFO_0021898_GCST90269581	PCNet2.0	3	1.19966	0.26263	2.47677
Network Dilution	0.377129	EFO_0600008_GCST90268467	PCNet2.0	1	0.962141	-0.0556805	0.253677
Network Dilution	0.377129	EFO_0600008_GCST90268467	PCNet2.0	2	1.06713	0.0937296	0.525347
Network Dilution	0.377129	EFO_0600008_GCST90268467	PCNet2.0	3	1.00135	0.00194239	0.00788851
Network Dilution	0.374591	EFO_0000731_GCST009158	StringHC	1	1.06333	0.0885931	0.351835
Network Dilution	0.374591	EFO_0000731_GCST009158	StringHC	2	1.10671	0.14628	0.664141
Network Dilution	0.374591	EFO_0000731_GCST009158	StringHC	3	0.858045	-0.220875	1.11328
Network Dilution	0.374591	EFO_0000731_GCST90018714	StringHC	1	1.69946	0.765079	15.3263
Network Dilution	0.374591	EFO_0000731_GCST90018714	StringHC	2	1.3561	0.439462	4.28475
Network Dilution	0.374591	EFO_0000731_GCST90018714	StringHC	3	1.3272	0.408383	4.12234
Network Dilution	0.374591	EFO_0000731_GCST90018934	StringHC	1	1.05772	0.0809534	0.345438
Network Dilution	0.374591	EFO_0000731_GCST90018934	StringHC	2	1.15716	0.210588	1.29388
Network Dilution	0.374591	EFO_0000731_GCST90018934	StringHC	3	1.09815	0.135075	0.631527
Network Dilution	0.374591	EFO_0004237_GCST90018847	StringHC	1	1.11149	0.152491	0.771856
Network Dilution	0.374591	EFO_0004237_GCST90018847	StringHC	2	1.23496	0.30446	2.35458
Network Dilution	0.374591	EFO_0004237_GCST90018847	StringHC	3	1.1064	0.145868	0.721475
Network Dilution	0.374591	EFO_0004343_GCST008996	StringHC	1	1.09114	0.125836	0.533429
Network Dilution	0.374591	EFO_0004343_GCST008996	StringHC	2	1.24244	0.313174	2.26753
Network Dilution	0.374591	EFO_0004343_GCST008996	StringHC	3	1.14684	0.197665	1.05433
Network Dilution	0.374591	EFO_0004343_GCST008997	StringHC	1	1.15146	0.203469	0.997402
Network Dilution	0.374591	EFO_0004343_GCST008997	StringHC	2	1.76691	0.82123	16.8353
Network Dilution	0.374591	EFO_0004343_GCST008997	StringHC	3	1.09787	0.134709	0.519418
Network Dilution	0.374591	EFO_0004343_GCST008998	StringHC	1	0.859937	-0.217698	0.954286
Network Dilution	0.374591	EFO_0004343_GCST008998	StringHC	2	1.04343	0.0613395	0.212752
Network Dilution	0.374591	EFO_0004343_GCST008998	StringHC	3	0.893326	-0.162742	0.655019
Network Dilution	0.374591	EFO_0004343_GCST90103754	StringHC	1	0.891914	-0.165023	0.723538
Network Dilution	0.374591	EFO_0004343_GCST90103754	StringHC	2	1.14054	0.18972	0.950394
Network Dilution	0.374591	EFO_0004343_GCST90103754	StringHC	3	1.05227	0.0735104	0.26544
Network Dilution	0.374591	EFO_0004343_GCST90278649	StringHC	1	0.939019	-0.0907737	0.337242
Network Dilution	0.374591	EFO_0004343_GCST90278649	StringHC	2	1.1934	0.255082	1.87811
Network Dilution	0.374591	EFO_0004343_GCST90278649	StringHC	3	1.23994	0.310272	2.20045
Network Dilution	0.374591	EFO_0004741_GCST008062	StringHC	1	1.17021	0.226763	1.34708
Network Dilution	0.374591	EFO_0004741_GCST008062	StringHC	2	1.00684	0.00983869	0.0270108
Network Dilution	0.374591	EFO_0004741_GCST008062	StringHC	3	0.888211	-0.171026	0.673459
Network Dilution	0.374591	EFO_0004741_GCST90018728	StringHC	1	1.1283	0.174153	0.977572
Network Dilution	0.374591	EFO_0004741_GCST90018728	StringHC	2	0.953752	-0.0683144	0.22614
Network Dilution	0.374591	EFO_0004741_GCST90018728	StringHC	3	1.01934	0.0276376	0.0861861
Network Dilution	0.374591	EFO_0004741_GCST90018948	StringHC	1	1.09657	0.132999	0.573164
Network Dilution	0.374591	EFO_0004741_GCST90018948	StringHC	2	1.25743	0.330477	2.38616
Network Dilution	0.374591	EFO_0004741_GCST90018948	StringHC	3	1.31552	0.395636	3.47978
Network Dilution	0.374591	EFO_0004741_GCST90103632	StringHC	1	0.853849	-0.227946	1.04629
Network Dilution	0.374591	EFO_0004741_GCST90103632	StringHC	2	1.10584	0.145142	0.647239
Network Dilution	0.374591	EFO_0004741_GCST90103632	StringHC	3	1.02524	0.0359558	0.106793
Network Dilution	0.374591	EFO_0004741_GCST90278623	StringHC	1	0.892529	-0.164028	0.698319
Network Dilution	0.374591	EFO_0004741_GCST90278623	StringHC	2	1.13392	0.181314	0.980468
Network Dilution	0.374591	EFO_0004741_GCST90278623	StringHC	3	0.899464	-0.152862	0.623971
Network Dilution	0.374591	EFO_0005213_GCST006366	StringHC	1	1.06097	0.0853812	0.329661
Network Dilution	0.374591	EFO_0005213_GCST006366	StringHC	2	0.708435	-0.497293	3.74715
Network Dilution	0.374591	EFO_0005213_GCST006366	StringHC	3	1.32866	0.409972	3.73095
Network Dilution	0.374591	EFO_0005213_GCST009414	StringHC	1	1.11569	0.157932	0.819587
Network Dilution	0.374591	EFO_0005213_GCST009414	StringHC	2	0.927424	-0.108699	0.452595
Network Dilution	0.374591	EFO_0005213_GCST009414	StringHC	3	1.18732	0.24771	1.81616
Network Dilution	0.374591	EFO_0005213_GCST90000654	StringHC	1	1.46161	0.547558	7.22257
Network Dilution	0.374591	EFO_0005213_GCST90000654	StringHC	2	1.41259	0.498346	6.23255
Network Dilution	0.374591	EFO_0005213_GCST90000654	StringHC	3	1.27822	0.354133	2.87452
Network Dilution	0.374591	EFO_0005423_GCST008789	StringHC	1	0.966706	-0.0488509	0.167938
Network Dilution	0.374591	EFO_0005423_GCST008789	StringHC	2	0.95784	-0.062144	0.221053
Network Dilution	0.374591	EFO_0005423_GCST008789	StringHC	3	0.887142	-0.172763	0.746662
Network Dilution	0.374591	EFO_0006332_GCST90100525	StringHC	1	1.07663	0.106517	0.43368
Network Dilution	0.374591	EFO_0006332_GCST90100525	StringHC	2	0.982956	-0.0248007	0.075669
Network Dilution	0.374591	EFO_0006332_GCST90100525	StringHC	3	0.959219	-0.0600684	0.197158
Network Dilution	0.374591	EFO_0006501_GCST010538	StringHC	1	1.00954	0.0136915	0.0411495
Network Dilution	0.374591	EFO_0006501_GCST010538	StringHC	2	1.20252	0.26606	1.82974
Network Dilution	0.374591	EFO_0006501_GCST010538	StringHC	3	0.91598	-0.126611	0.494036
Network Dilution	0.374591	EFO_0006501_GCST010541	StringHC	1	0.805772	-0.311557	1.77263
Network Dilution	0.374591	EFO_0006501_GCST010541	StringHC	2	1.16416	0.219292	1.26704
Network Dilution	0.374591	EFO_0006501_GCST010541	StringHC	3	1.01294	0.0185532	0.0578431
Network Dilution	0.374591	EFO_0006525_GCST007459	StringHC	1	1.68954	0.756627	13.9473
Network Dilution	0.374591	EFO_0006525_GCST007459	StringHC	2	2.15477	1.10753	38.2578
Network Dilution	0.374591	EFO_0006525_GCST007459	StringHC	3	1.5269	0.610602	9.29183
Network Dilution	0.374591	EFO_0006525_GCST90179151	StringHC	1	1.58962	0.668686	10.9363
Network Dilution	0.374591	EFO_0006525_GCST90179151	StringHC	2	2.34379	1.22884	53.7368
Network Dilution	0.374591	EFO_0006525_GCST90179151	StringHC	3	1.64147	0.714988	12.6101
Network Dilution	0.374591	EFO_0007117_GCST90092502	StringHC	1	0.93301	-0.100036	0.382475
Network Dilution	0.374591	EFO_0007117_GCST90092502	StringHC	2	0.992851	-0.0103502	0.0316105
Network Dilution	0.374591	EFO_0007117_GCST90092502	StringHC	3	1.07671	0.106635	0.424466
Network Dilution	0.374591	EFO_0007117_GCST90092503	StringHC	1	1.21651	0.282752	1.99654
Network Dilution	0.374591	EFO_0007117_GCST90092503	StringHC	2	1.01627	0.0232822	0.0684913
Network Dilution	0.374591	EFO_0007117_GCST90092503	StringHC	3	1.2419	0.31255	1.95156
Network Dilution	0.374591	EFO_0007117_GCST90092504	StringHC	1	0.944444	-0.0824629	0.273191
Network Dilution	0.374591	EFO_0007117_GCST90092504	StringHC	2	0.98361	-0.0238423	0.069051
Network Dilution	0.374591	EFO_0007117_GCST90092504	StringHC	3	0.871022	-0.199218	0.815593
Network Dilution	0.374591	EFO_0007117_GCST90092505	StringHC	1	1.00651	0.00935718	0.026595
Network Dilution	0.374591	EFO_0007117_GCST90092505	StringHC	2	0.942657	-0.0851956	0.269056
Network Dilution	0.374591	EFO_0007117_GCST90092505	StringHC	3	1.0248	0.0353426	0.110979
Network Dilution	0.374591	EFO_0007117_GCST90100572	StringHC	1	0.859539	-0.218365	0.937794
Network Dilution	0.374591	EFO_0007117_GCST90100572	StringHC	2	1.20944	0.274345	2.08286
Network Dilution	0.374591	EFO_0007117_GCST90100572	StringHC	3	0.82618	-0.275471	1.54592
Network Dilution	0.374591	EFO_0007117_GCST90100573	StringHC	1	0.980617	-0.0282378	0.0863451
Network Dilution	0.374591	EFO_0007117_GCST90100573	StringHC	2	1.12468	0.169518	0.902743
Network Dilution	0.374591	EFO_0007117_GCST90100573	StringHC	3	1.12965	0.17587	1.01059
Network Dilution	0.374591	EFO_0007117_GCST90100574	StringHC	1	1.05932	0.0831412	0.299902
Network Dilution	0.374591	EFO_0007117_GCST90100574	StringHC	2	1.11017	0.150775	0.82333
Network Dilution	0.374591	EFO_0007117_GCST90100574	StringHC	3	1.02311	0.0329552	0.117817
Network Dilution	0.374591	EFO_0008036_GCST90094959	StringHC	1	2.16681	1.11557	41.4623
Network Dilution	0.374591	EFO_0008036_GCST90094959	StringHC	2	1.69001	0.757032	14.9488
Network Dilution	0.374591	EFO_0008036_GCST90094959	StringHC	3	2.10025	1.07056	40.6231
Network Dilution	0.374591	EFO_0008036_GCST90094960	StringHC	1	2.2496	1.16967	50.9477
Network Dilution	0.374591	EFO_0008036_GCST90094960	StringHC	2	1.88603	0.915349	25.4722
Network Dilution	0.374591	EFO_0008036_GCST90094960	StringHC	3	2.33181	1.22145	57.6807
Network Dilution	0.374591	EFO_0009863_GCST007710	StringHC	1	1.28376	0.360373	3.54151
Network Dilution	0.374591	EFO_0009863_GCST007710	StringHC	2	0.997824	-0.00314332	0.00948356
Network Dilution	0.374591	EFO_0009863_GCST007710	StringHC	3	1.04082	0.0577144	0.18039
Network Dilution	0.374591	EFO_0010156_GCST010572	StringHC	1	1.15316	0.205591	1.0652
Network Dilution	0.374591	EFO_0010156_GCST010572	StringHC	2	1.23647	0.306225	2.27572
Network Dilution	0.374591	EFO_0010156_GCST010572	StringHC	3	0.808496	-0.306688	1.75375
Network Dilution	0.374591	EFO_0010225_GCST90060151	StringHC	1	0.8616	-0.214909	1.02173
Network Dilution	0.374591	EFO_0010225_GCST90060151	StringHC	2	1.5495	0.631803	9.64589
Network Dilution	0.374591	EFO_0010225_GCST90060151	StringHC	3	0.934789	-0.0972881	0.372942
Network Dilution	0.374591	EFO_0010225_GCST90060164	StringHC	1	1.05713	0.0801562	0.333108
Network Dilution	0.374591	EFO_0010225_GCST90060164	StringHC	2	1.80832	0.854649	19.3288
Network Dilution	0.374591	EFO_0010225_GCST90060164	StringHC	3	1.2358	0.305441	2.39794
Network Dilution	0.374591	EFO_0010821_GCST90016673	StringHC	1	2.93831	1.55499	104.573
Network Dilution	0.374591	EFO_0010821_GCST90016673	StringHC	2	2.51781	1.33217	66.9586
Network Dilution	0.374591	EFO_0010821_GCST90016673	StringHC	3	1.47701	0.562682	7.69101
Network Dilution	0.374591	EFO_0010821_GCST90267352	StringHC	1	3.41174	1.77051	165.544
Network Dilution	0.374591	EFO_0010821_GCST90267352	StringHC	2	2.40538	1.26627	62.1019
Network Dilution	0.374591	EFO_0010821_GCST90267352	StringHC	3	1.88979	0.918223	25.2735
Network Dilution	0.374591	EFO_0021898_GCST90269581	StringHC	1	1.42657	0.51255	6.05953
Network Dilution	0.374591	EFO_0021898_GCST90269581	StringHC	2	1.66281	0.733626	15.443
Network Dilution	0.374591	EFO_0021898_GCST90269581	StringHC	3	1.64053	0.714164	14.5621
Network Dilution	0.374591	EFO_0600008_GCST90268467	StringHC	1	1.31731	0.397596	4.29439
Network Dilution	0.374591	EFO_0600008_GCST90268467	StringHC	2	1.09975	0.137179	0.66294
Network Dilution	0.374591	EFO_0600008_GCST90268467	StringHC	3	1.44285	0.528924	7.70312
Network Dilution	0.306323	EFO_0000731_GCST009158	PCNet2.0	1	0.949435	-0.0748585	0.36512
Network Dilution	0.306323	EFO_0000731_GCST009158	PCNet2.0	2	1.04442	0.0627063	0.314527
Network Dilution	0.306323	EFO_0000731_GCST009158	PCNet2.0	3	1.04203	0.0593947	0.30777
Network Dilution	0.306323	EFO_0000731_GCST90018714	PCNet2.0	1	1.08751	0.121027	0.803271
Network Dilution	0.306323	EFO_0000731_GCST90018714	PCNet2.0	2	0.950901	-0.0726334	0.375821
Network Dilution	0.306323	EFO_0000731_GCST90018714	PCNet2.0	3	1.01314	0.0188306	0.082442
Network Dilution	0.306323	EFO_0000731_GCST90018934	PCNet2.0	1	1.04305	0.0608076	0.300509
Network Dilution	0.306323	EFO_0000731_GCST90018934	PCNet2.0	2	0.99891	-0.00157359	0.00629931
Network Dilution	0.306323	EFO_0000731_GCST90018934	PCNet2.0	3	0.960662	-0.0578985	0.294821
Network Dilution	0.306323	EFO_0004237_GCST90018627	PCNet2.0	1	0.966041	-0.0498437	0.195588
Network Dilution	0.306323	EFO_0004237_GCST90018627	PCNet2.0	2	0.925171	-0.112208	0.530178
Network Dilution	0.306323	EFO_0004237_GCST90018627	PCNet2.0	3	1.07198	0.100272	0.526367
Network Dilution	0.306323	EFO_0004237_GCST90018847	PCNet2.0	1	1.0242	0.0344947	0.144602
Network Dilution	0.306323	EFO_0004237_GCST90018847	PCNet2.0	2	1.0211	0.0301281	0.12546
Network Dilution	0.306323	EFO_0004237_GCST90018847	PCNet2.0	3	1.11148	0.152486	1.07572
Network Dilution	0.306323	EFO_0004343_GCST008996	PCNet2.0	1	1.04354	0.0614911	0.28853
Network Dilution	0.306323	EFO_0004343_GCST008996	PCNet2.0	2	1.01011	0.0145152	0.056555
Network Dilution	0.306323	EFO_0004343_GCST008996	PCNet2.0	3	1.06364	0.0890155	0.456926
Network Dilution	0.306323	EFO_0004343_GCST008997	PCNet2.0	1	0.975449	-0.0358623	0.153106
Network Dilution	0.306323	EFO_0004343_GCST008997	PCNet2.0	2	1.01435	0.0205529	0.0823895
Network Dilution	0.306323	EFO_0004343_GCST008997	PCNet2.0	3	1.01328	0.0190303	0.0763416
Network Dilution	0.306323	EFO_0004343_GCST008998	PCNet2.0	1	1.01022	0.014675	0.0598323
Network Dilution	0.306323	EFO_0004343_GCST008998	PCNet2.0	2	1.04591	0.0647545	0.319664
Network Dilution	0.306323	EFO_0004343_GCST008998	PCNet2.0	3	0.955247	-0.0660544	0.311936
Network Dilution	0.306323	EFO_0004343_GCST90103754	PCNet2.0	1	1.05053	0.0711171	0.287856
Network Dilution	0.306323	EFO_0004343_GCST90103754	PCNet2.0	2	0.861617	-0.214882	1.2217
Network Dilution	0.306323	EFO_0004343_GCST90103754	PCNet2.0	3	0.977176	-0.0333097	0.120847
Network Dilution	0.306323	EFO_0004343_GCST90278649	PCNet2.0	1	0.982303	-0.0257607	0.101549
Network Dilution	0.306323	EFO_0004343_GCST90278649	PCNet2.0	2	0.875592	-0.191669	1.17263
Network Dilution	0.306323	EFO_0004343_GCST90278649	PCNet2.0	3	0.882071	-0.181033	1.10596
Network Dilution	0.306323	EFO_0004741_GCST008062	PCNet2.0	1	0.982629	-0.025282	0.106682
Network Dilution	0.306323	EFO_0004741_GCST008062	PCNet2.0	2	1.03469	0.0491949	0.236347
Network Dilution	0.306323	EFO_0004741_GCST008062	PCNet2.0	3	1.05971	0.0836676	0.445027
Network Dilution	0.306323	EFO_0004741_GCST90018728	PCNet2.0	1	1.06547	0.0914886	0.463315
Network Dilution	0.306323	EFO_0004741_GCST90018728	PCNet2.0	2	0.997384	-0.00377916	0.013721
Network Dilution	0.306323	EFO_0004741_GCST90018728	PCNet2.0	3	0.988892	-0.0161154	0.0587371
Network Dilution	0.306323	EFO_0004741_GCST90018948	PCNet2.0	1	1.18628	0.24644	2.3122
Network Dilution	0.306323	EFO_0004741_GCST90018948	PCNet2.0	2	0.960999	-0.0573937	0.261457
Network Dilution	0.306323	EFO_0004741_GCST90018948	PCNet2.0	3	0.945619	-0.0806686	0.406936
Network Dilution	0.306323	EFO_0004741_GCST90103632	PCNet2.0	1	1.05079	0.0714767	0.372225
Network Dilution	0.306323	EFO_0004741_GCST90103632	PCNet2.0	2	1.03844	0.0544232	0.247184
Network Dilution	0.306323	EFO_0004741_GCST90103632	PCNet2.0	3	1.019	0.0271498	0.11025
Network Dilution	0.306323	EFO_0004741_GCST90278623	PCNet2.0	1	1.0031	0.0044614	0.0167798
Network Dilution	0.306323	EFO_0004741_GCST90278623	PCNet2.0	2	1.08838	0.122184	0.847712
Network Dilution	0.306323	EFO_0004741_GCST90278623	PCNet2.0	3	0.976593	-0.0341705	0.140441
Network Dilution	0.306323	EFO_0004887_GCST90093316	PCNet2.0	1	1.0955	0.131584	0.87844
Network Dilution	0.306323	EFO_0004887_GCST90093316	PCNet2.0	2	0.970719	-0.0428738	0.19233
Network Dilution	0.306323	EFO_0004887_GCST90093316	PCNet2.0	3	1.02614	0.0372314	0.162601
Network Dilution	0.306323	EFO_0005213_GCST006366	PCNet2.0	1	1.06617	0.0924405	0.459045
Network Dilution	0.306323	EFO_0005213_GCST006366	PCNet2.0	2	1.11248	0.153779	0.988853
Network Dilution	0.306323	EFO_0005213_GCST006366	PCNet2.0	3	1.07937	0.110191	0.599808
Network Dilution	0.306323	EFO_0005213_GCST009414	PCNet2.0	1	1.14538	0.19583	1.56479
Network Dilution	0.306323	EFO_0005213_GCST009414	PCNet2.0	2	1.001	0.00144342	0.00555086
Network Dilution	0.306323	EFO_0005213_GCST009414	PCNet2.0	3	0.924767	-0.112839	0.655608
Network Dilution	0.306323	EFO_0005213_GCST90000654	PCNet2.0	1	1.01937	0.027675	0.124765
Network Dilution	0.306323	EFO_0005213_GCST90000654	PCNet2.0	2	1.23392	0.303247	3.70863
Network Dilution	0.306323	EFO_0005213_GCST90000654	PCNet2.0	3	1.01757	0.0251233	0.116112
Network Dilution	0.306323	EFO_0005423_GCST008788	PCNet2.0	1	0.85896	-0.219337	1.1714
Network Dilution	0.306323	EFO_0005423_GCST008788	PCNet2.0	2	0.926491	-0.110152	0.405276
Network Dilution	0.306323	EFO_0005423_GCST008788	PCNet2.0	3	1.03178	0.0451379	0.1645
Network Dilution	0.306323	EFO_0005423_GCST008789	PCNet2.0	1	0.993654	-0.00918405	0.0300718
Network Dilution	0.306323	EFO_0005423_GCST008789	PCNet2.0	2	0.857406	-0.221949	1.18158
Network Dilution	0.306323	EFO_0005423_GCST008789	PCNet2.0	3	0.938329	-0.0918347	0.385841
Network Dilution	0.306323	EFO_0006332_GCST90100525	PCNet2.0	1	1.02805	0.0399054	0.157079
Network Dilution	0.306323	EFO_0006332_GCST90100525	PCNet2.0	2	1.06265	0.0876613	0.375821
Network Dilution	0.306323	EFO_0006332_GCST90100525	PCNet2.0	3	1.0784	0.108892	0.515273
Network Dilution	0.306323	EFO_0006501_GCST010536	PCNet2.0	1	1.00281	0.00404521	0.0141695
Network Dilution	0.306323	EFO_0006501_GCST010536	PCNet2.0	2	1.01334	0.0191156	0.0673233
Network Dilution	0.306323	EFO_0006501_GCST010536	PCNet2.0	3	0.932614	-0.100648	0.513145
Network Dilution	0.306323	EFO_0006501_GCST010538	PCNet2.0	1	1.03233	0.0459104	0.196133
Network Dilution	0.306323	EFO_0006501_GCST010538	PCNet2.0	2	0.934394	-0.0978971	0.414539
Network Dilution	0.306323	EFO_0006501_GCST010538	PCNet2.0	3	1.07747	0.107642	0.588886
Network Dilution	0.306323	EFO_0006501_GCST010541	PCNet2.0	1	1.17631	0.234268	1.914
Network Dilution	0.306323	EFO_0006501_GCST010541	PCNet2.0	2	1.04106	0.0580524	0.263046
Network Dilution	0.306323	EFO_0006501_GCST010541	PCNet2.0	3	0.987028	-0.0188376	0.072681
Network Dilution	0.306323	EFO_0006525_GCST007459	PCNet2.0	1	1.10072	0.138442	0.854493
Network Dilution	0.306323	EFO_0006525_GCST007459	PCNet2.0	2	0.982371	-0.0256601	0.10133
Network Dilution	0.306323	EFO_0006525_GCST007459	PCNet2.0	3	1.03536	0.0501353	0.22127
Network Dilution	0.306323	EFO_0006525_GCST90179151	PCNet2.0	1	1.09026	0.124668	0.750802
Network Dilution	0.306323	EFO_0006525_GCST90179151	PCNet2.0	2	0.936554	-0.0945666	0.488919
Network Dilution	0.306323	EFO_0006525_GCST90179151	PCNet2.0	3	0.976941	-0.0336568	0.136499
Network Dilution	0.306323	EFO_0007117_GCST90092502	PCNet2.0	1	1.09343	0.128863	0.807433
Network Dilution	0.306323	EFO_0007117_GCST90092502	PCNet2.0	2	0.794701	-0.331517	2.73377
Network Dilution	0.306323	EFO_0007117_GCST90092502	PCNet2.0	3	1.06366	0.0890394	0.4832
Network Dilution	0.306323	EFO_0007117_GCST90092503	PCNet2.0	1	0.856936	-0.22274	1.47379
Network Dilution	0.306323	EFO_0007117_GCST90092503	PCNet2.0	2	1.09965	0.137051	0.824488
Network Dilution	0.306323	EFO_0007117_GCST90092503	PCNet2.0	3	1.17971	0.238436	2.15714
Network Dilution	0.306323	EFO_0007117_GCST90092504	PCNet2.0	1	0.929303	-0.10578	0.463694
Network Dilution	0.306323	EFO_0007117_GCST90092504	PCNet2.0	2	0.892689	-0.163771	0.900319
Network Dilution	0.306323	EFO_0007117_GCST90092504	PCNet2.0	3	0.869209	-0.202225	1.14472
Network Dilution	0.306323	EFO_0007117_GCST90092505	PCNet2.0	1	1.06694	0.0934786	0.45705
Network Dilution	0.306323	EFO_0007117_GCST90092505	PCNet2.0	2	1.06771	0.0945207	0.473661
Network Dilution	0.306323	EFO_0007117_GCST90092505	PCNet2.0	3	0.944481	-0.0824056	0.366027
Network Dilution	0.306323	EFO_0007117_GCST90100572	PCNet2.0	1	1.0669	0.0934307	0.476124
Network Dilution	0.306323	EFO_0007117_GCST90100572	PCNet2.0	2	0.943455	-0.0839746	0.372225
Network Dilution	0.306323	EFO_0007117_GCST90100572	PCNet2.0	3	1.03564	0.0505167	0.221053
Network Dilution	0.306323	EFO_0007117_GCST90100573	PCNet2.0	1	1.02299	0.032794	0.117475
Network Dilution	0.306323	EFO_0007117_GCST90100573	PCNet2.0	2	0.820465	-0.285486	1.83357
Network Dilution	0.306323	EFO_0007117_GCST90100573	PCNet2.0	3	1.09362	0.129112	0.686344
Network Dilution	0.306323	EFO_0007117_GCST90100574	PCNet2.0	1	1.02558	0.0364369	0.155709
Network Dilution	0.306323	EFO_0007117_GCST90100574	PCNet2.0	2	1.10617	0.145573	0.953115
Network Dilution	0.306323	EFO_0007117_GCST90100574	PCNet2.0	3	1.12151	0.165439	1.16273
Network Dilution	0.306323	EFO_0008036_GCST90094959	PCNet2.0	1	1.06715	0.0937696	0.549597
Network Dilution	0.306323	EFO_0008036_GCST90094959	PCNet2.0	2	1.04737	0.0667721	0.340464
Network Dilution	0.306323	EFO_0008036_GCST90094959	PCNet2.0	3	1.04191	0.0592252	0.276873
Network Dilution	0.306323	EFO_0008036_GCST90094960	PCNet2.0	1	1.06972	0.0972357	0.553463
Network Dilution	0.306323	EFO_0008036_GCST90094960	PCNet2.0	2	0.955397	-0.065827	0.294735
Network Dilution	0.306323	EFO_0008036_GCST90094960	PCNet2.0	3	1.0335	0.0475322	0.212115
Network Dilution	0.306323	EFO_0009397_GCST90267931	PCNet2.0	1	1.05545	0.0778615	0.32615
Network Dilution	0.306323	EFO_0009397_GCST90267931	PCNet2.0	2	1.04051	0.0572897	0.234034
Network Dilution	0.306323	EFO_0009397_GCST90267931	PCNet2.0	3	1.15675	0.210081	1.48879
Network Dilution	0.306323	EFO_0009397_GCST90267932	PCNet2.0	1	1.07256	0.101052	0.502241
Network Dilution	0.306323	EFO_0009397_GCST90267932	PCNet2.0	2	0.832832	-0.263902	1.65699
Network Dilution	0.306323	EFO_0009397_GCST90267932	PCNet2.0	3	0.939233	-0.0904451	0.379864
Network Dilution	0.306323	EFO_0009863_GCST007710	PCNet2.0	1	1.02875	0.0408931	0.147886
Network Dilution	0.306323	EFO_0009863_GCST007710	PCNet2.0	2	0.975803	-0.0353386	0.124013
Network Dilution	0.306323	EFO_0009863_GCST007710	PCNet2.0	3	0.863243	-0.212161	1.12767
Network Dilution	0.306323	EFO_0010156_GCST010572	PCNet2.0	1	1.08498	0.117666	0.618524
Network Dilution	0.306323	EFO_0010156_GCST010572	PCNet2.0	2	0.983745	-0.0236432	0.0914078
Network Dilution	0.306323	EFO_0010156_GCST010572	PCNet2.0	3	1.01987	0.0283897	0.107794
Network Dilution	0.306323	EFO_0010225_GCST90060151	PCNet2.0	1	1.29588	0.373931	4.10182
Network Dilution	0.306323	EFO_0010225_GCST90060151	PCNet2.0	2	0.92115	-0.118493	0.559563
Network Dilution	0.306323	EFO_0010225_GCST90060151	PCNet2.0	3	1.05454	0.0766142	0.337242
Network Dilution	0.306323	EFO_0010225_GCST90060164	PCNet2.0	1	1.1081	0.14809	0.7597
Network Dilution	0.306323	EFO_0010225_GCST90060164	PCNet2.0	2	1.02122	0.0302972	0.10585
Network Dilution	0.306323	EFO_0010225_GCST90060164	PCNet2.0	3	1.08484	0.117476	0.59329
Network Dilution	0.306323	EFO_0010821_GCST90016673	PCNet2.0	1	1.0152	0.0217623	0.0852867
Network Dilution	0.306323	EFO_0010821_GCST90016673	PCNet2.0	2	1.07208	0.100419	0.51627
Network Dilution	0.306323	EFO_0010821_GCST90016673	PCNet2.0	3	1.06215	0.0869928	0.426548
Network Dilution	0.306323	EFO_0010821_GCST90267352	PCNet2.0	1	1.12369	0.168246	1.04949
Network Dilution	0.306323	EFO_0010821_GCST90267352	PCNet2.0	2	1.28074	0.356982	3.97922
Network Dilution	0.306323	EFO_0010821_GCST90267352	PCNet2.0	3	1.12186	0.165891	1.14442
Network Dilution	0.306323	EFO_0021898_GCST90269581	PCNet2.0	1	1.04261	0.0601946	0.278684
Network Dilution	0.306323	EFO_0021898_GCST90269581	PCNet2.0	2	0.933803	-0.0988106	0.477425
Network Dilution	0.306323	EFO_0021898_GCST90269581	PCNet2.0	3	1.05243	0.073728	0.3711
Network Dilution	0.306323	EFO_0600008_GCST90268467	PCNet2.0	1	1.05702	0.080004	0.436994
Network Dilution	0.306323	EFO_0600008_GCST90268467	PCNet2.0	2	0.894046	-0.161578	1.12407
Network Dilution	0.306323	EFO_0600008_GCST90268467	PCNet2.0	3	1.00775	0.0111431	0.0471107
Network Dilution	0.257349	EFO_0000731_GCST009158	StringHC	1	0.957984	-0.0619259	0.213036
Network Dilution	0.257349	EFO_0000731_GCST009158	StringHC	2	1.08838	0.122183	0.510745
Network Dilution	0.257349	EFO_0000731_GCST009158	StringHC	3	0.917894	-0.123601	0.457673
Network Dilution	0.257349	EFO_0000731_GCST90018714	StringHC	1	1.47169	0.557476	8.75995
Network Dilution	0.257349	EFO_0000731_GCST90018714	StringHC	2	1.25791	0.331028	2.41218
Network Dilution	0.257349	EFO_0000731_GCST90018714	StringHC	3	1.07054	0.0983396	0.382266
Network Dilution	0.257349	EFO_0000731_GCST90018934	StringHC	1	1.06554	0.091582	0.398809
Network Dilution	0.257349	EFO_0000731_GCST90018934	StringHC	2	1.03849	0.0544824	0.197295
Network Dilution	0.257349	EFO_0000731_GCST90018934	StringHC	3	0.942156	-0.0859616	0.312739
Network Dilution	0.257349	EFO_0004237_GCST90018847	StringHC	1	1.33349	0.415205	4.28133
Network Dilution	0.257349	EFO_0004237_GCST90018847	StringHC	2	1.11867	0.16178	0.827689
Network Dilution	0.257349	EFO_0004237_GCST90018847	StringHC	3	1.12009	0.163609	0.934794
Network Dilution	0.257349	EFO_0004343_GCST008996	StringHC	1	1.01305	0.0187084	0.05532
Network Dilution	0.257349	EFO_0004343_GCST008996	StringHC	2	1.21028	0.275337	1.77417
Network Dilution	0.257349	EFO_0004343_GCST008996	StringHC	3	1.12981	0.176076	0.834459
Network Dilution	0.257349	EFO_0004343_GCST008997	StringHC	1	0.961422	-0.0567586	0.181115
Network Dilution	0.257349	EFO_0004343_GCST008997	StringHC	2	1.64521	0.71827	12.1417
Network Dilution	0.257349	EFO_0004343_GCST008997	StringHC	3	0.979557	-0.0297992	0.0857627
Network Dilution	0.257349	EFO_0004343_GCST008998	StringHC	1	1.09803	0.134913	0.612077
Network Dilution	0.257349	EFO_0004343_GCST008998	StringHC	2	0.989148	-0.0157418	0.0454198
Network Dilution	0.257349	EFO_0004343_GCST008998	StringHC	3	1.00661	0.00950054	0.0263642
Network Dilution	0.257349	EFO_0004343_GCST90103754	StringHC	1	1.09832	0.135299	0.599635
Network Dilution	0.257349	EFO_0004343_GCST90103754	StringHC	2	1.25115	0.323252	2.80827
Network Dilution	0.257349	EFO_0004343_GCST90103754	StringHC	3	0.93854	-0.0915105	0.315604
Network Dilution	0.257349	EFO_0004343_GCST90278649	StringHC	1	0.950042	-0.0739375	0.245117
Network Dilution	0.257349	EFO_0004343_GCST90278649	StringHC	2	0.995156	-0.00700549	0.0216369
Network Dilution	0.257349	EFO_0004343_GCST90278649	StringHC	3	1.08224	0.114024	0.509199
Network Dilution	0.257349	EFO_0004741_GCST008062	StringHC	1	0.88029	-0.18395	0.762959
Network Dilution	0.257349	EFO_0004741_GCST008062	StringHC	2	1.13859	0.187243	0.993962
Network Dilution	0.257349	EFO_0004741_GCST008062	StringHC	3	1.0491	0.0691543	0.237547
Network Dilution	0.257349	EFO_0004741_GCST90018728	StringHC	1	0.973643	-0.0385348	0.123782
Network Dilution	0.257349	EFO_0004741_GCST90018728	StringHC	2	1.02641	0.0376035	0.121938
Network Dilution	0.257349	EFO_0004741_GCST90018728	StringHC	3	0.999763	-0.000342294	0.00100003
Network Dilution	0.257349	EFO_0004741_GCST90018948	StringHC	1	0.934775	-0.0973097	0.34371
Network Dilution	0.257349	EFO_0004741_GCST90018948	StringHC	2	1.23396	0.303291	1.98005
Network Dilution	0.257349	EFO_0004741_GCST90018948	StringHC	3	1.09713	0.13374	0.519275
Network Dilution	0.257349	EFO_0004741_GCST90103632	StringHC	1	0.943105	-0.0845094	0.284749
Network Dilution	0.257349	EFO_0004741_GCST90103632	StringHC	2	1.00904	0.0129786	0.036401
Network Dilution	0.257349	EFO_0004741_GCST90103632	StringHC	3	0.975293	-0.036093	0.102208
Network Dilution	0.257349	EFO_0004741_GCST90278623	StringHC	1	0.815479	-0.29428	1.52856
Network Dilution	0.257349	EFO_0004741_GCST90278623	StringHC	2	1.04044	0.0571983	0.216525
Network Dilution	0.257349	EFO_0004741_GCST90278623	StringHC	3	0.682594	-0.550901	4.06646
Network Dilution	0.257349	EFO_0005213_GCST006366	StringHC	1	1.03258	0.0462493	0.15484
Network Dilution	0.257349	EFO_0005213_GCST006366	StringHC	2	0.717337	-0.479277	3.42022
Network Dilution	0.257349	EFO_0005213_GCST006366	StringHC	3	1.07133	0.099402	0.398266
Network Dilution	0.257349	EFO_0005213_GCST009414	StringHC	1	1.07818	0.108604	0.466355
Network Dilution	0.257349	EFO_0005213_GCST009414	StringHC	2	0.906995	-0.140833	0.647625
Network Dilution	0.257349	EFO_0005213_GCST009414	StringHC	3	0.967849	-0.0471468	0.15683
Network Dilution	0.257349	EFO_0005213_GCST90000654	StringHC	1	1.24376	0.314707	2.38891
Network Dilution	0.257349	EFO_0005213_GCST90000654	StringHC	2	1.17243	0.229503	1.37675
Network Dilution	0.257349	EFO_0005213_GCST90000654	StringHC	3	1.12733	0.17291	0.90518
Network Dilution	0.257349	EFO_0005423_GCST008789	StringHC	1	0.768447	-0.379982	2.3332
Network Dilution	0.257349	EFO_0005423_GCST008789	StringHC	2	0.904901	-0.144168	0.593801
Network Dilution	0.257349	EFO_0005423_GCST008789	StringHC	3	0.991282	-0.0126331	0.0389588
Network Dilution	0.257349	EFO_0006332_GCST90100525	StringHC	1	1.0798	0.110769	0.430626
Network Dilution	0.257349	EFO_0006332_GCST90100525	StringHC	2	0.878008	-0.187694	0.808829
Network Dilution	0.257349	EFO_0006332_GCST90100525	StringHC	3	1.14855	0.199808	0.987585
Network Dilution	0.257349	EFO_0006501_GCST010538	StringHC	1	1.40987	0.49556	6.35193
Network Dilution	0.257349	EFO_0006501_GCST010538	StringHC	2	1.21454	0.280413	1.87778
Network Dilution	0.257349	EFO_0006501_GCST010538	StringHC	3	1.06356	0.0889013	0.327071
Network Dilution	0.257349	EFO_0006501_GCST010541	StringHC	1	0.968822	-0.0456971	0.165897
Network Dilution	0.257349	EFO_0006501_GCST010541	StringHC	2	1.2005	0.263635	1.85981
Network Dilution	0.257349	EFO_0006501_GCST010541	StringHC	3	0.984494	-0.0225454	0.072835
Network Dilution	0.257349	EFO_0006525_GCST007459	StringHC	1	1.32176	0.402455	3.87128
Network Dilution	0.257349	EFO_0006525_GCST007459	StringHC	2	1.5115	0.59598	7.26753
Network Dilution	0.257349	EFO_0006525_GCST007459	StringHC	3	1.0589	0.0825666	0.307065
Network Dilution	0.257349	EFO_0006525_GCST90179151	StringHC	1	1.41772	0.503571	5.71897
Network Dilution	0.257349	EFO_0006525_GCST90179151	StringHC	2	1.9175	0.939228	25.0063
Network Dilution	0.257349	EFO_0006525_GCST90179151	StringHC	3	1.36444	0.448308	4.36937
Network Dilution	0.257349	EFO_0007117_GCST90092502	StringHC	1	1.11863	0.16173	0.795066
Network Dilution	0.257349	EFO_0007117_GCST90092502	StringHC	2	1.19721	0.259682	1.64801
Network Dilution	0.257349	EFO_0007117_GCST90092502	StringHC	3	1.27436	0.349773	2.94885
Network Dilution	0.257349	EFO_0007117_GCST90092503	StringHC	1	1.09534	0.131378	0.554396
Network Dilution	0.257349	EFO_0007117_GCST90092503	StringHC	2	0.85693	-0.222751	0.936291
Network Dilution	0.257349	EFO_0007117_GCST90092503	StringHC	3	1.29919	0.377607	2.92409
Network Dilution	0.257349	EFO_0007117_GCST90092504	StringHC	1	0.874844	-0.192903	0.835945
Network Dilution	0.257349	EFO_0007117_GCST90092504	StringHC	2	1.28434	0.361024	2.71019
Network Dilution	0.257349	EFO_0007117_GCST90092504	StringHC	3	1.19525	0.257313	1.68677
Network Dilution	0.257349	EFO_0007117_GCST90092505	StringHC	1	0.976133	-0.034851	0.0980515
Network Dilution	0.257349	EFO_0007117_GCST90092505	StringHC	2	0.875613	-0.191635	0.749092
Network Dilution	0.257349	EFO_0007117_GCST90092505	StringHC	3	1.23801	0.308028	2.40483
Network Dilution	0.257349	EFO_0007117_GCST90100572	StringHC	1	1.09667	0.133128	0.547141
Network Dilution	0.257349	EFO_0007117_GCST90100572	StringHC	2	0.951766	-0.0713205	0.247952
Network Dilution	0.257349	EFO_0007117_GCST90100572	StringHC	3	0.840613	-0.250486	1.3363
Network Dilution	0.257349	EFO_0007117_GCST90100573	StringHC	1	1.17704	0.235168	1.4159
Network Dilution	0.257349	EFO_0007117_GCST90100573	StringHC	2	0.828632	-0.271196	1.48625
Network Dilution	0.257349	EFO_0007117_GCST90100573	StringHC	3	0.966369	-0.0493542	0.179273
Network Dilution	0.257349	EFO_0007117_GCST90100574	StringHC	1	0.779641	-0.359119	1.82246
Network Dilution	0.257349	EFO_0007117_GCST90100574	StringHC	2	0.833753	-0.262309	1.47612
Network Dilution	0.257349	EFO_0007117_GCST90100574	StringHC	3	0.94869	-0.0759907	0.285838
Network Dilution	0.257349	EFO_0008036_GCST90094959	StringHC	1	2.08953	1.06318	39.8184
Network Dilution	0.257349	EFO_0008036_GCST90094959	StringHC	2	1.2271	0.295248	2.40605
Network Dilution	0.257349	EFO_0008036_GCST90094959	StringHC	3	1.8778	0.909044	25.2353
Network Dilution	0.257349	EFO_0008036_GCST90094960	StringHC	1	2.02913	1.02086	34.7176
Network Dilution	0.257349	EFO_0008036_GCST90094960	StringHC	2	1.31653	0.396738	4.19997
Network Dilution	0.257349	EFO_0008036_GCST90094960	StringHC	3	1.86432	0.898652	23.9083
Network Dilution	0.257349	EFO_0009863_GCST007710	StringHC	1	1.33165	0.413219	3.93256
Network Dilution	0.257349	EFO_0009863_GCST007710	StringHC	2	1.04414	0.0623161	0.248336
Network Dilution	0.257349	EFO_0009863_GCST007710	StringHC	3	1.00854	0.012271	0.0364483
Network Dilution	0.257349	EFO_0010156_GCST010572	StringHC	1	1.05175	0.0727886	0.272459
Network Dilution	0.257349	EFO_0010156_GCST010572	StringHC	2	1.0576	0.0807971	0.288615
Network Dilution	0.257349	EFO_0010156_GCST010572	StringHC	3	1.15051	0.20228	1.28718
Network Dilution	0.257349	EFO_0010225_GCST90060151	StringHC	1	1.10095	0.138749	0.708187
Network Dilution	0.257349	EFO_0010225_GCST90060151	StringHC	2	0.997305	-0.00389279	0.0105502
Network Dilution	0.257349	EFO_0010225_GCST90060151	StringHC	3	0.931579	-0.10225	0.390939
Network Dilution	0.257349	EFO_0010225_GCST90060164	StringHC	1	0.99427	-0.0082909	0.0256265
Network Dilution	0.257349	EFO_0010225_GCST90060164	StringHC	2	0.825032	-0.277478	1.12983
Network Dilution	0.257349	EFO_0010225_GCST90060164	StringHC	3	1.08212	0.113855	0.489723
Network Dilution	0.257349	EFO_0010821_GCST90016673	StringHC	1	2.19599	1.13487	42.2917
Network Dilution	0.257349	EFO_0010821_GCST90016673	StringHC	2	2.57948	1.36708	69.7247
Network Dilution	0.257349	EFO_0010821_GCST90016673	StringHC	3	1.23372	0.303011	1.99611
Network Dilution	0.257349	EFO_0010821_GCST90267352	StringHC	1	2.05225	1.03721	29.2905
Network Dilution	0.257349	EFO_0010821_GCST90267352	StringHC	2	2.51877	1.33272	60.9889
Network Dilution	0.257349	EFO_0010821_GCST90267352	StringHC	3	1.52258	0.606513	8.02572
Network Dilution	0.257349	EFO_0021898_GCST90269581	StringHC	1	1.31846	0.398859	3.78888
Network Dilution	0.257349	EFO_0021898_GCST90269581	StringHC	2	1.69676	0.762782	17.5653
Network Dilution	0.257349	EFO_0021898_GCST90269581	StringHC	3	1.20641	0.270716	1.74376
Network Dilution	0.257349	EFO_0600008_GCST90268467	StringHC	1	0.958077	-0.061787	0.223226
Network Dilution	0.257349	EFO_0600008_GCST90268467	StringHC	2	0.964406	-0.0522873	0.170632
Network Dilution	0.257349	EFO_0600008_GCST90268467	StringHC	3	1.11821	0.161192	0.902049
Network Dilution	0.248071	EFO_0000731_GCST009158	PCNet2.0	1	1.00044	0.000633158	0.00230788
Network Dilution	0.248071	EFO_0000731_GCST009158	PCNet2.0	2	0.99632	-0.00531823	0.0194513
Network Dilution	0.248071	EFO_0000731_GCST009158	PCNet2.0	3	1.0577	0.0809346	0.453704
Network Dilution	0.248071	EFO_0000731_GCST90018714	PCNet2.0	1	1.17042	0.22703	2.22272
Network Dilution	0.248071	EFO_0000731_GCST90018714	PCNet2.0	2	1.00949	0.0136284	0.0530567
Network Dilution	0.248071	EFO_0000731_GCST90018714	PCNet2.0	3	0.949203	-0.0752115	0.390726
Network Dilution	0.248071	EFO_0000731_GCST90018934	PCNet2.0	1	0.913678	-0.130242	0.793174
Network Dilution	0.248071	EFO_0000731_GCST90018934	PCNet2.0	2	0.972215	-0.0406529	0.186086
Network Dilution	0.248071	EFO_0000731_GCST90018934	PCNet2.0	3	0.96124	-0.0570309	0.283246
Network Dilution	0.248071	EFO_0004237_GCST90018627	PCNet2.0	1	0.988135	-0.0172193	0.0577935
Network Dilution	0.248071	EFO_0004237_GCST90018627	PCNet2.0	2	0.799413	-0.322987	2.14831
Network Dilution	0.248071	EFO_0004237_GCST90018627	PCNet2.0	3	1.01605	0.0229693	0.0857097
Network Dilution	0.248071	EFO_0004237_GCST90018847	PCNet2.0	1	1.07919	0.109945	0.620151
Network Dilution	0.248071	EFO_0004237_GCST90018847	PCNet2.0	2	1.00204	0.00293542	0.0105947
Network Dilution	0.248071	EFO_0004237_GCST90018847	PCNet2.0	3	0.974826	-0.036784	0.141042
Network Dilution	0.248071	EFO_0004343_GCST008996	PCNet2.0	1	0.968971	-0.0454742	0.200728
Network Dilution	0.248071	EFO_0004343_GCST008996	PCNet2.0	2	1.01891	0.0270337	0.109132
Network Dilution	0.248071	EFO_0004343_GCST008996	PCNet2.0	3	0.900319	-0.151491	0.882397
Network Dilution	0.248071	EFO_0004343_GCST008997	PCNet2.0	1	1.00544	0.00783386	0.0290026
Network Dilution	0.248071	EFO_0004343_GCST008997	PCNet2.0	2	1.04852	0.0683499	0.334794
Network Dilution	0.248071	EFO_0004343_GCST008997	PCNet2.0	3	1.08225	0.114035	0.642637
Network Dilution	0.248071	EFO_0004343_GCST008998	PCNet2.0	1	1.06229	0.0871727	0.504317
Network Dilution	0.248071	EFO_0004343_GCST008998	PCNet2.0	2	1.02097	0.0299463	0.129713
Network Dilution	0.248071	EFO_0004343_GCST008998	PCNet2.0	3	0.956441	-0.0642524	0.299989
Network Dilution	0.248071	EFO_0004343_GCST90103754	PCNet2.0	1	0.900042	-0.151936	0.735418
Network Dilution	0.248071	EFO_0004343_GCST90103754	PCNet2.0	2	0.951022	-0.0724489	0.291069
Network Dilution	0.248071	EFO_0004343_GCST90103754	PCNet2.0	3	1.00819	0.0117721	0.0422012
Network Dilution	0.248071	EFO_0004343_GCST90278649	PCNet2.0	1	0.946214	-0.0797611	0.373865
Network Dilution	0.248071	EFO_0004343_GCST90278649	PCNet2.0	2	0.862545	-0.213329	1.36764
Network Dilution	0.248071	EFO_0004343_GCST90278649	PCNet2.0	3	1.02322	0.0331146	0.140141
Network Dilution	0.248071	EFO_0004741_GCST008062	PCNet2.0	1	0.972925	-0.0396001	0.16954
Network Dilution	0.248071	EFO_0004741_GCST008062	PCNet2.0	2	1.01645	0.023537	0.0993598
Network Dilution	0.248071	EFO_0004741_GCST008062	PCNet2.0	3	0.995852	-0.00599627	0.0223678
Network Dilution	0.248071	EFO_0004741_GCST90018728	PCNet2.0	1	0.955495	-0.0656803	0.285754
Network Dilution	0.248071	EFO_0004741_GCST90018728	PCNet2.0	2	1.0221	0.0315325	0.127785
Network Dilution	0.248071	EFO_0004741_GCST90018728	PCNet2.0	3	0.830852	-0.267337	1.88372
Network Dilution	0.248071	EFO_0004741_GCST90018948	PCNet2.0	1	1.08162	0.113189	0.67162
Network Dilution	0.248071	EFO_0004741_GCST90018948	PCNet2.0	2	1.04017	0.0568167	0.270754
Network Dilution	0.248071	EFO_0004741_GCST90018948	PCNet2.0	3	0.962869	-0.054589	0.250264
Network Dilution	0.248071	EFO_0004741_GCST90103632	PCNet2.0	1	0.984737	-0.0221902	0.0879906
Network Dilution	0.248071	EFO_0004741_GCST90103632	PCNet2.0	2	0.94231	-0.0857268	0.404504
Network Dilution	0.248071	EFO_0004741_GCST90103632	PCNet2.0	3	0.891819	-0.165178	0.931072
Network Dilution	0.248071	EFO_0004741_GCST90278623	PCNet2.0	1	0.979281	-0.0302056	0.123263
Network Dilution	0.248071	EFO_0004741_GCST90278623	PCNet2.0	2	1.07205	0.10037	0.561774
Network Dilution	0.248071	EFO_0004741_GCST90278623	PCNet2.0	3	1.05004	0.0704412	0.338187
Network Dilution	0.248071	EFO_0004887_GCST90093316	PCNet2.0	1	1.03686	0.0522148	0.231066
Network Dilution	0.248071	EFO_0004887_GCST90093316	PCNet2.0	2	0.884789	-0.176594	1.08155
Network Dilution	0.248071	EFO_0004887_GCST90093316	PCNet2.0	3	1.16747	0.223384	2.0317
Network Dilution	0.248071	EFO_0005213_GCST006366	PCNet2.0	1	1.11631	0.158733	1.02919
Network Dilution	0.248071	EFO_0005213_GCST006366	PCNet2.0	2	0.966172	-0.0496475	0.198939
Network Dilution	0.248071	EFO_0005213_GCST006366	PCNet2.0	3	0.999546	-0.000655621	0.00217692
Network Dilution	0.248071	EFO_0005213_GCST009414	PCNet2.0	1	1.16276	0.217556	1.87419
Network Dilution	0.248071	EFO_0005213_GCST009414	PCNet2.0	2	0.935488	-0.0962088	0.482936
Network Dilution	0.248071	EFO_0005213_GCST009414	PCNet2.0	3	1.00091	0.00130623	0.00506726
Network Dilution	0.248071	EFO_0005213_GCST90000654	PCNet2.0	1	0.958648	-0.0609268	0.304343
Network Dilution	0.248071	EFO_0005213_GCST90000654	PCNet2.0	2	1.06877	0.0959453	0.537602
Network Dilution	0.248071	EFO_0005213_GCST90000654	PCNet2.0	3	1.01961	0.0280165	0.122974
Network Dilution	0.248071	EFO_0005423_GCST008788	PCNet2.0	1	0.950253	-0.0736162	0.274007
Network Dilution	0.248071	EFO_0005423_GCST008788	PCNet2.0	2	1.07749	0.10767	0.461678
Network Dilution	0.248071	EFO_0005423_GCST008788	PCNet2.0	3	0.950694	-0.0729477	0.27254
Network Dilution	0.248071	EFO_0005423_GCST008789	PCNet2.0	1	1.00181	0.00260695	0.00837527
Network Dilution	0.248071	EFO_0005423_GCST008789	PCNet2.0	2	0.862627	-0.213192	1.08709
Network Dilution	0.248071	EFO_0005423_GCST008789	PCNet2.0	3	0.934417	-0.0978616	0.379344
Network Dilution	0.248071	EFO_0006332_GCST90100525	PCNet2.0	1	1.00136	0.00196606	0.00660786
Network Dilution	0.248071	EFO_0006332_GCST90100525	PCNet2.0	2	0.728693	-0.456617	3.35281
Network Dilution	0.248071	EFO_0006332_GCST90100525	PCNet2.0	3	1.07196	0.100249	0.447332
Network Dilution	0.248071	EFO_0006501_GCST010536	PCNet2.0	1	0.858825	-0.219564	1.3213
Network Dilution	0.248071	EFO_0006501_GCST010536	PCNet2.0	2	1.02154	0.030739	0.117703
Network Dilution	0.248071	EFO_0006501_GCST010536	PCNet2.0	3	0.898115	-0.155029	0.821599
Network Dilution	0.248071	EFO_0006501_GCST010538	PCNet2.0	1	1.00553	0.00795672	0.0277972
Network Dilution	0.248071	EFO_0006501_GCST010538	PCNet2.0	2	0.917317	-0.124507	0.598772
Network Dilution	0.248071	EFO_0006501_GCST010538	PCNet2.0	3	1.08073	0.112005	0.609595
Network Dilution	0.248071	EFO_0006501_GCST010541	PCNet2.0	1	1.0601	0.0842016	0.418505
Network Dilution	0.248071	EFO_0006501_GCST010541	PCNet2.0	2	0.935175	-0.0966923	0.452225
Network Dilution	0.248071	EFO_0006501_GCST010541	PCNet2.0	3	0.849674	-0.235019	1.46839
Network Dilution	0.248071	EFO_0006525_GCST007459	PCNet2.0	1	0.886458	-0.173876	1.03255
Network Dilution	0.248071	EFO_0006525_GCST007459	PCNet2.0	2	0.951052	-0.0724042	0.32661
Network Dilution	0.248071	EFO_0006525_GCST007459	PCNet2.0	3	0.917857	-0.123658	0.625618
Network Dilution	0.248071	EFO_0006525_GCST90179151	PCNet2.0	1	1.06175	0.0864444	0.486516
Network Dilution	0.248071	EFO_0006525_GCST90179151	PCNet2.0	2	1.06077	0.085115	0.463189
Network Dilution	0.248071	EFO_0006525_GCST90179151	PCNet2.0	3	0.944105	-0.0829814	0.389766
Network Dilution	0.248071	EFO_0007117_GCST90092502	PCNet2.0	1	0.932208	-0.101277	0.539403
Network Dilution	0.248071	EFO_0007117_GCST90092502	PCNet2.0	2	0.937193	-0.0935825	0.481354
Network Dilution	0.248071	EFO_0007117_GCST90092502	PCNet2.0	3	1.12	0.163495	1.14406
Network Dilution	0.248071	EFO_0007117_GCST90092503	PCNet2.0	1	1.00511	0.00735802	0.0263642
Network Dilution	0.248071	EFO_0007117_GCST90092503	PCNet2.0	2	0.820166	-0.286013	2.17147
Network Dilution	0.248071	EFO_0007117_GCST90092503	PCNet2.0	3	1.12633	0.171633	1.20873
Network Dilution	0.248071	EFO_0007117_GCST90092504	PCNet2.0	1	1.04397	0.0620817	0.269945
Network Dilution	0.248071	EFO_0007117_GCST90092504	PCNet2.0	2	1.09231	0.127377	0.705975
Network Dilution	0.248071	EFO_0007117_GCST90092504	PCNet2.0	3	0.932365	-0.101034	0.477295
Network Dilution	0.248071	EFO_0007117_GCST90092505	PCNet2.0	1	0.918007	-0.123423	0.573001
Network Dilution	0.248071	EFO_0007117_GCST90092505	PCNet2.0	2	1.0398	0.0563119	0.226506
Network Dilution	0.248071	EFO_0007117_GCST90092505	PCNet2.0	3	0.951606	-0.0715641	0.317404
Network Dilution	0.248071	EFO_0007117_GCST90100572	PCNet2.0	1	0.983244	-0.0243788	0.091515
Network Dilution	0.248071	EFO_0007117_GCST90100572	PCNet2.0	2	0.992165	-0.0113476	0.0412451
Network Dilution	0.248071	EFO_0007117_GCST90100572	PCNet2.0	3	0.940422	-0.0886201	0.436519
Network Dilution	0.248071	EFO_0007117_GCST90100573	PCNet2.0	1	1.04603	0.0649264	0.288024
Network Dilution	0.248071	EFO_0007117_GCST90100573	PCNet2.0	2	0.977478	-0.0328642	0.124244
Network Dilution	0.248071	EFO_0007117_GCST90100573	PCNet2.0	3	1.12167	0.165643	1.09691
Network Dilution	0.248071	EFO_0007117_GCST90100574	PCNet2.0	1	0.907326	-0.140308	0.725611
Network Dilution	0.248071	EFO_0007117_GCST90100574	PCNet2.0	2	0.959136	-0.0601922	0.25516
Network Dilution	0.248071	EFO_0007117_GCST90100574	PCNet2.0	3	0.930208	-0.104375	0.545613
Network Dilution	0.248071	EFO_0008036_GCST90094959	PCNet2.0	1	1.0643	0.0898981	0.49853
Network Dilution	0.248071	EFO_0008036_GCST90094959	PCNet2.0	2	0.989946	-0.014578	0.0538426
Network Dilution	0.248071	EFO_0008036_GCST90094959	PCNet2.0	3	1.05655	0.0793564	0.404283
Network Dilution	0.248071	EFO_0008036_GCST90094960	PCNet2.0	1	1.08775	0.121345	0.735418
Network Dilution	0.248071	EFO_0008036_GCST90094960	PCNet2.0	2	0.963578	-0.0535269	0.227165
Network Dilution	0.248071	EFO_0008036_GCST90094960	PCNet2.0	3	1.09279	0.128015	0.818728
Network Dilution	0.248071	EFO_0009397_GCST90267931	PCNet2.0	1	0.94456	-0.0822863	0.348141
Network Dilution	0.248071	EFO_0009397_GCST90267931	PCNet2.0	2	1.05855	0.082088	0.364315
Network Dilution	0.248071	EFO_0009397_GCST90267931	PCNet2.0	3	1.01151	0.016507	0.0593839
Network Dilution	0.248071	EFO_0009397_GCST90267932	PCNet2.0	1	1.06387	0.089328	0.429224
Network Dilution	0.248071	EFO_0009397_GCST90267932	PCNet2.0	2	0.957746	-0.0622843	0.278025
Network Dilution	0.248071	EFO_0009397_GCST90267932	PCNet2.0	3	0.907241	-0.140443	0.694864
Network Dilution	0.248071	EFO_0009863_GCST007710	PCNet2.0	1	0.9554	-0.0658238	0.267687
Network Dilution	0.248071	EFO_0009863_GCST007710	PCNet2.0	2	1.01256	0.018011	0.0605307
Network Dilution	0.248071	EFO_0009863_GCST007710	PCNet2.0	3	0.896496	-0.157631	0.836242
Network Dilution	0.248071	EFO_0010156_GCST010572	PCNet2.0	1	0.8178	-0.29018	1.93592
Network Dilution	0.248071	EFO_0010156_GCST010572	PCNet2.0	2	0.965728	-0.0503108	0.199971
Network Dilution	0.248071	EFO_0010156_GCST010572	PCNet2.0	3	1.1397	0.188654	1.38143
Network Dilution	0.248071	EFO_0010225_GCST90060151	PCNet2.0	1	1.08197	0.113654	0.571865
Network Dilution	0.248071	EFO_0010225_GCST90060151	PCNet2.0	2	1.19593	0.258128	2.15329
Network Dilution	0.248071	EFO_0010225_GCST90060151	PCNet2.0	3	0.812993	-0.298685	2.01042
Network Dilution	0.248071	EFO_0010225_GCST90060164	PCNet2.0	1	1.06187	0.0866041	0.361611
Network Dilution	0.248071	EFO_0010225_GCST90060164	PCNet2.0	2	1.05615	0.078816	0.332921
Network Dilution	0.248071	EFO_0010225_GCST90060164	PCNet2.0	3	0.969524	-0.0446513	0.164056
Network Dilution	0.248071	EFO_0010821_GCST90016673	PCNet2.0	1	1.09067	0.125217	0.763211
Network Dilution	0.248071	EFO_0010821_GCST90016673	PCNet2.0	2	1.02638	0.0375612	0.146119
Network Dilution	0.248071	EFO_0010821_GCST90016673	PCNet2.0	3	0.879245	-0.185663	1.06626
Network Dilution	0.248071	EFO_0010821_GCST90267352	PCNet2.0	1	1.17314	0.230372	1.79263
Network Dilution	0.248071	EFO_0010821_GCST90267352	PCNet2.0	2	1.02548	0.0363003	0.149538
Network Dilution	0.248071	EFO_0010821_GCST90267352	PCNet2.0	3	0.926479	-0.11017	0.517698
Network Dilution	0.248071	EFO_0021898_GCST90269581	PCNet2.0	1	0.995859	-0.00598696	0.0225965
Network Dilution	0.248071	EFO_0021898_GCST90269581	PCNet2.0	2	1.02946	0.0418867	0.189029
Network Dilution	0.248071	EFO_0021898_GCST90269581	PCNet2.0	3	0.998101	-0.00274263	0.00992767
Network Dilution	0.248071	EFO_0600008_GCST90268467	PCNet2.0	1	0.975638	-0.0355821	0.163929
Network Dilution	0.248071	EFO_0600008_GCST90268467	PCNet2.0	2	1.09061	0.125139	0.86774
Network Dilution	0.248071	EFO_0600008_GCST90268467	PCNet2.0	3	0.860053	-0.217502	1.66314
Network Dilution	0.201464	EFO_0000731_GCST009158	PCNet2.0	1	0.894784	-0.160389	0.970211
Network Dilution	0.201464	EFO_0000731_GCST009158	PCNet2.0	2	0.887739	-0.171793	1.01619
Network Dilution	0.201464	EFO_0000731_GCST009158	PCNet2.0	3	0.973695	-0.0384579	0.157453
Network Dilution	0.201464	EFO_0000731_GCST90018714	PCNet2.0	1	1.05603	0.0786471	0.423774
Network Dilution	0.201464	EFO_0000731_GCST90018714	PCNet2.0	2	1.04492	0.063388	0.314437
Network Dilution	0.201464	EFO_0000731_GCST90018714	PCNet2.0	3	0.85122	-0.232396	1.77599
Network Dilution	0.201464	EFO_0000731_GCST90018934	PCNet2.0	1	1.01341	0.0192143	0.0794593
Network Dilution	0.201464	EFO_0000731_GCST90018934	PCNet2.0	2	1.03485	0.0494189	0.24071
Network Dilution	0.201464	EFO_0000731_GCST90018934	PCNet2.0	3	0.997111	-0.00417373	0.0157878
Network Dilution	0.201464	EFO_0004237_GCST90018627	PCNet2.0	1	0.760175	-0.395597	2.84955
Network Dilution	0.201464	EFO_0004237_GCST90018627	PCNet2.0	2	0.924597	-0.113104	0.49485
Network Dilution	0.201464	EFO_0004237_GCST90018627	PCNet2.0	3	1.13872	0.187411	1.13912
Network Dilution	0.201464	EFO_0004237_GCST90018847	PCNet2.0	1	1.00605	0.00869802	0.0317039
Network Dilution	0.201464	EFO_0004237_GCST90018847	PCNet2.0	2	1.02426	0.0345856	0.149783
Network Dilution	0.201464	EFO_0004237_GCST90018847	PCNet2.0	3	1.00884	0.012701	0.0474013
Network Dilution	0.201464	EFO_0004343_GCST008996	PCNet2.0	1	0.88612	-0.174427	0.993106
Network Dilution	0.201464	EFO_0004343_GCST008996	PCNet2.0	2	1.0094	0.0135045	0.0513915
Network Dilution	0.201464	EFO_0004343_GCST008996	PCNet2.0	3	0.916799	-0.125323	0.641494
Network Dilution	0.201464	EFO_0004343_GCST008997	PCNet2.0	1	1.02794	0.039755	0.176721
Network Dilution	0.201464	EFO_0004343_GCST008997	PCNet2.0	2	0.935519	-0.096161	0.474178
Network Dilution	0.201464	EFO_0004343_GCST008997	PCNet2.0	3	1.0316	0.0448826	0.197911
Network Dilution	0.201464	EFO_0004343_GCST008998	PCNet2.0	1	0.931947	-0.101681	0.524038
Network Dilution	0.201464	EFO_0004343_GCST008998	PCNet2.0	2	0.948623	-0.076093	0.367847
Network Dilution	0.201464	EFO_0004343_GCST008998	PCNet2.0	3	0.978932	-0.0307189	0.12983
Network Dilution	0.201464	EFO_0004343_GCST90103754	PCNet2.0	1	0.978396	-0.0315096	0.116168
Network Dilution	0.201464	EFO_0004343_GCST90103754	PCNet2.0	2	0.954766	-0.0667806	0.251502
Network Dilution	0.201464	EFO_0004343_GCST90103754	PCNet2.0	3	0.881989	-0.181168	0.98464
Network Dilution	0.201464	EFO_0004343_GCST90278649	PCNet2.0	1	1.00474	0.00681856	0.0241089
Network Dilution	0.201464	EFO_0004343_GCST90278649	PCNet2.0	2	1.03755	0.0531756	0.255707
Network Dilution	0.201464	EFO_0004343_GCST90278649	PCNet2.0	3	0.962383	-0.0553167	0.218963
Network Dilution	0.201464	EFO_0004741_GCST008062	PCNet2.0	1	0.946279	-0.0796621	0.397289
Network Dilution	0.201464	EFO_0004741_GCST008062	PCNet2.0	2	1.08842	0.122241	0.765736
Network Dilution	0.201464	EFO_0004741_GCST008062	PCNet2.0	3	0.900602	-0.151038	0.854182
Network Dilution	0.201464	EFO_0004741_GCST90018728	PCNet2.0	1	0.966313	-0.0494374	0.221559
Network Dilution	0.201464	EFO_0004741_GCST90018728	PCNet2.0	2	0.978445	-0.0314377	0.128077
Network Dilution	0.201464	EFO_0004741_GCST90018728	PCNet2.0	3	1.03982	0.0563314	0.248336
Network Dilution	0.201464	EFO_0004741_GCST90018948	PCNet2.0	1	0.960329	-0.0583988	0.253677
Network Dilution	0.201464	EFO_0004741_GCST90018948	PCNet2.0	2	0.906623	-0.141425	0.802719
Network Dilution	0.201464	EFO_0004741_GCST90018948	PCNet2.0	3	0.766099	-0.384398	3.47547
Network Dilution	0.201464	EFO_0004741_GCST90103632	PCNet2.0	1	0.982566	-0.0253735	0.0999608
Network Dilution	0.201464	EFO_0004741_GCST90103632	PCNet2.0	2	0.930301	-0.104231	0.512155
Network Dilution	0.201464	EFO_0004741_GCST90103632	PCNet2.0	3	0.925065	-0.112374	0.601192
Network Dilution	0.201464	EFO_0004741_GCST90278623	PCNet2.0	1	1.01969	0.0281346	0.121076
Network Dilution	0.201464	EFO_0004741_GCST90278623	PCNet2.0	2	1.06403	0.0895451	0.514705
Network Dilution	0.201464	EFO_0004741_GCST90278623	PCNet2.0	3	0.889017	-0.169717	1.05281
Network Dilution	0.201464	EFO_0004887_GCST90093316	PCNet2.0	1	0.99743	-0.00371293	0.013094
Network Dilution	0.201464	EFO_0004887_GCST90093316	PCNet2.0	2	1.02019	0.0288446	0.129947
Network Dilution	0.201464	EFO_0004887_GCST90093316	PCNet2.0	3	1.00656	0.0094397	0.0395292
Network Dilution	0.201464	EFO_0005213_GCST006366	PCNet2.0	1	1.10068	0.138398	0.838932
Network Dilution	0.201464	EFO_0005213_GCST006366	PCNet2.0	2	1.06816	0.0951268	0.474437
Network Dilution	0.201464	EFO_0005213_GCST006366	PCNet2.0	3	0.905984	-0.142442	0.781202
Network Dilution	0.201464	EFO_0005213_GCST009414	PCNet2.0	1	0.935665	-0.0959355	0.502656
Network Dilution	0.201464	EFO_0005213_GCST009414	PCNet2.0	2	1.0066	0.00949755	0.0377728
Network Dilution	0.201464	EFO_0005213_GCST009414	PCNet2.0	3	0.962095	-0.0557495	0.257118
Network Dilution	0.201464	EFO_0005213_GCST90000654	PCNet2.0	1	1.02582	0.0367737	0.167044
Network Dilution	0.201464	EFO_0005213_GCST90000654	PCNet2.0	2	0.971582	-0.0415917	0.178094
Network Dilution	0.201464	EFO_0005213_GCST90000654	PCNet2.0	3	1.05377	0.0755613	0.403293
Network Dilution	0.201464	EFO_0005423_GCST008788	PCNet2.0	1	0.980523	-0.0283767	0.099469
Network Dilution	0.201464	EFO_0005423_GCST008788	PCNet2.0	2	0.992425	-0.0109693	0.0354104
Network Dilution	0.201464	EFO_0005423_GCST008788	PCNet2.0	3	0.806975	-0.309405	1.88975
Network Dilution	0.201464	EFO_0005423_GCST008789	PCNet2.0	1	1.07806	0.108434	0.518128
Network Dilution	0.201464	EFO_0005423_GCST008789	PCNet2.0	2	0.940623	-0.0883112	0.363312
Network Dilution	0.201464	EFO_0005423_GCST008789	PCNet2.0	3	1.00625	0.00898424	0.0298857
Network Dilution	0.201464	EFO_0006332_GCST90100525	PCNet2.0	1	0.862575	-0.213278	1.05562
Network Dilution	0.201464	EFO_0006332_GCST90100525	PCNet2.0	2	1.05748	0.0806263	0.352226
Network Dilution	0.201464	EFO_0006332_GCST90100525	PCNet2.0	3	0.840813	-0.250143	1.39664
Network Dilution	0.201464	EFO_0006501_GCST010536	PCNet2.0	1	0.930792	-0.103469	0.476514
Network Dilution	0.201464	EFO_0006501_GCST010536	PCNet2.0	2	0.963075	-0.0542806	0.237321
Network Dilution	0.201464	EFO_0006501_GCST010536	PCNet2.0	3	0.900837	-0.150662	0.868702
Network Dilution	0.201464	EFO_0006501_GCST010538	PCNet2.0	1	1.05654	0.0793484	0.36231
Network Dilution	0.201464	EFO_0006501_GCST010538	PCNet2.0	2	1.04305	0.0608084	0.263365
Network Dilution	0.201464	EFO_0006501_GCST010538	PCNet2.0	3	0.918757	-0.122244	0.598083
Network Dilution	0.201464	EFO_0006501_GCST010541	PCNet2.0	1	0.984811	-0.0220819	0.0861332
Network Dilution	0.201464	EFO_0006501_GCST010541	PCNet2.0	2	1.06309	0.088261	0.436756
Network Dilution	0.201464	EFO_0006501_GCST010541	PCNet2.0	3	0.961334	-0.0568909	0.24443
Network Dilution	0.201464	EFO_0006525_GCST007459	PCNet2.0	1	0.857668	-0.221509	1.4269
Network Dilution	0.201464	EFO_0006525_GCST007459	PCNet2.0	2	0.958265	-0.0615027	0.257982
Network Dilution	0.201464	EFO_0006525_GCST007459	PCNet2.0	3	0.835824	-0.25873	1.90066
Network Dilution	0.201464	EFO_0006525_GCST90179151	PCNet2.0	1	0.97681	-0.0338498	0.136975
Network Dilution	0.201464	EFO_0006525_GCST90179151	PCNet2.0	2	0.928597	-0.106875	0.581865
Network Dilution	0.201464	EFO_0006525_GCST90179151	PCNet2.0	3	0.857056	-0.222539	1.537
Network Dilution	0.201464	EFO_0007117_GCST90092502	PCNet2.0	1	0.98576	-0.0206916	0.0802422
Network Dilution	0.201464	EFO_0007117_GCST90092502	PCNet2.0	2	0.978617	-0.0311838	0.12907
Network Dilution	0.201464	EFO_0007117_GCST90092502	PCNet2.0	3	0.94241	-0.085574	0.396747
Network Dilution	0.201464	EFO_0007117_GCST90092503	PCNet2.0	1	0.934642	-0.0975145	0.474178
Network Dilution	0.201464	EFO_0007117_GCST90092503	PCNet2.0	2	1.0153	0.0219003	0.0817599
Network Dilution	0.201464	EFO_0007117_GCST90092503	PCNet2.0	3	1.01078	0.0154714	0.0579423
Network Dilution	0.201464	EFO_0007117_GCST90092504	PCNet2.0	1	1.03204	0.0454958	0.184289
Network Dilution	0.201464	EFO_0007117_GCST90092504	PCNet2.0	2	0.891358	-0.165924	0.813326
[truncated: 3,100 more rows]
