# Supplementary material for: Common and rare genetic variants show network convergence for a majority of human traits
Source: EMBO Rep. 2026 Mar 26;27(8):1918–43. doi: 10.1038/s44319-026-00733-4 (PMC13121720; doi:10.1038/s44319-026-00733-4)
Supplement: Supplementary file 6 — Source data Fig. 1 [file 44319_2026_733_MOESM6_ESM.zip]

Archive with 13 entries (8 files):
- Figure 1/
- Figure 1/Figure 1A-C/
- Figure 1/Figure 1A-C/DatasetA_Input_Information.xlsx
- Figure 1/Figure 1D/
- Figure 1/Figure 1D/DatasetB_Overlap_And_Colocalization_Results.xlsx
- Figure 1/Figure 1E/
- Figure 1/Figure 1E/DatasetA_Input_Information.xlsx
- Figure 1/Figure 1E/gene_fulltable_06112024.txt.entrez.txt
- Figure 1/Figure 1E/gwas_catalog_Jan29_2025.txt.cleaned.entrez.txt
- Figure 1/Figure 1E/README.txt
- Figure 1/Figure 1F/
- Figure 1/Figure 1F/DatasetB_Overlap_And_Colocalization_Results.xlsx
- Figure 1/README.txt
