# Supplementary material for: Common and rare genetic variants show network convergence for a majority of human traits
Source: EMBO Rep. 2026 Mar 26;27(8):1918–43. doi: 10.1038/s44319-026-00733-4 (PMC13121720; doi:10.1038/s44319-026-00733-4)
Supplement: Supplementary file 6 — Source data Fig. 1 [file 44319_2026_733_MOESM6_ESM.zip › Figure 1/Figure 1D/DatasetB_Overlap_And_Colocalization_Results.xlsx]

## Sheet: Legend
DatasetB. All overlap and network colocalization results.
Columns
EFO	Mapped Experimental Factor Ontology term
Trait	Description of Mapped EFO term
Common Study	Common study used to define the CVGs (GWAS Catalog accession number)
Rare Study	Rare study used to define the RVGs (PMID)
Analysis Set	Identifies the study combinations used in the initial and additional analyses.
nCommon	Number of CVGs
nRare	Number of RVGs
nShared	Number of genes identified as both CVGs and RVGs
pShared	Hypergeometric test p-value on the number of shared CVGs and RVGs
Base Network	Base network for all colocalization analyses is PCNet 2.0
Observed Size	Observed size of the trait-specific network. Suffixes indicate results for networks other than the base network: PCNet 2.2 (PC22), HumanNet v3 (HN), STRING-HC (ST), and OmniPath (OP).
Expected Size	Expected size of the trait-specific network based on a null model. Suffixes indicate results for networks other than the base network: PCNet 2.2 (PC22), HumanNet v3 (HN), STRING-HC (ST), and OmniPath (OP).
Log2COLOC Score	Observed over expected size of the trait-specific network (log2 transformed). Suffixes indicate results for networks other than the base network: PCNet 2.2 (PC22), HumanNet v3 (HN), STRING-HC (ST), and OmniPath (OP).
COLOC Score	Observed over expected size of the trait-specific network. Suffixes indicate results for networks other than the base network: PCNet 2.2 (PC22), HumanNet v3 (HN), STRING-HC (ST), and OmniPath (OP).
COLOC p	P-value calculated from a Z-test comparing the observed size to the distribution of expected sizes. Suffixes indicate results for networks other than the base network: PCNet 2.2 (PC22), HumanNet v3 (HN), STRING-HC (ST), and OmniPath (OP).
COLOC -logp	P-value calculated from a Z-test comparing the observed size to the distribution of expected sizes (-log10 transformed). Suffixes indicate results for networks other than the base network: PCNet 2.2 (PC22), HumanNet v3 (HN), STRING-HC (ST), and OmniPath (OP).
Optimal COLOC	Identifies the study combination with the highest COLOC score for each trait using the base network.

## Sheet: DatasetB - NetColoc Results
EFO	Trait	Common Study	Rare Study	Analysis Set	nCommon	nRare	nShared	pShared	Base Network	Observed Size	Expected Size	Log2COLOC Score	COLOC Score	COLOC p	COLOC -logp	Optimal COLOC	Observed Size PC22	Expected Size PC22	Log2SizeOE PC22	COLOC Score PC22	COLOC P PC22	COLOC -logp PC22	Observed Size HN	Expected Size HN	Log2SizeOE HN	COLOC Score HN	COLOC P HN	COLOC -logp HN	Observed Size ST	Expected Size ST	Log2SizeOE ST	COLOC Score ST	COLOC P ST	COLOC -logp ST	Observed Size OP	Expected Size OP	Log2SizeOE OP	COLOC Score OP	COLOC P OP	COLOC -logp OP
EFO_0000095	chronic lymphocytic leukemia	GCST000224	34662886	Additional	4	4	0	1	PCNet2.0	398	247.486	0.685422	1.60817	1.181e-25	24.9278	False
EFO_0000095	chronic lymphocytic leukemia	GCST002073	34662886	Additional	9	4	0	1	PCNet2.0	571	273.173	1.06368	2.09025	1.111e-86	85.9543	True	434	230.611	0.912234	1.88196	9.521e-50	49.0213	309	239.421	0.368057	1.29061	2.846e-07	6.54577	272	220.084	0.305552	1.23589	7.029e-05	4.15311	122	254.847	-1.06275	0.478719	1.542e-21	20.8119
EFO_0000095	chronic lymphocytic leukemia	GCST003468	34662886	Additional	17	4	0	1	PCNet2.0	458	257.21	0.832401	1.78065	3.243e-45	44.4891	False
EFO_0000095	chronic lymphocytic leukemia	GCST004146	34662886	Additional	15	4	0	1	PCNet2.0	477	289.493	0.720461	1.64771	5.706e-37	36.2437	False
EFO_0000095	chronic lymphocytic leukemia	GCST90027053	34662886	Initial	24	4	0	1	PCNet2.0	258	278.075	-0.108103	0.927807	0.1671	0.777024	False
EFO_0000096	neoplasm of mature B-cells	GCST002643	34375979	Initial	4	8	0	1	PCNet2.0	116	185.938	-0.680697	0.623864	3.737e-08	7.42748	True	151	169.929	-0.170384	0.888606	0.1173	0.930702	79	155.106	-0.97333	0.509329	1.661e-11	10.7796							71	138.95	-0.968675	0.510975	1.738e-11	10.76
EFO_0000198	myelodysplastic syndrome	GCST009516	34375979	Initial	5	14	0	1	PCNet2.0	137	185.707	-0.438852	0.737721	4.899e-05	4.30989	True	112	156.299	-0.48081	0.716575	0.0001021	3.99097	60	197.404	-1.71812	0.303945	2.408e-27	26.6183	123	133.584	-0.119089	0.920769	0.2971	0.527097	57	95.596	-0.745988	0.596259	1.87e-05	4.72816
EFO_0000217	gastritis	GCST002638	34375979	Initial	4	23	0	1	PCNet2.0	167	184.951	-0.147295	0.902942	0.1313	0.881735	True	163	190.431	-0.224396	0.855953	0.02167	1.66414	136	178.969	-0.396103	0.759908	0.000376	3.42481	144	169.132	-0.232081	0.851406	0.02702	1.56831	39	102.293	-1.39116	0.381258	1.474e-11	10.8315
EFO_0000266	aortic stenosis	GCST90276156	34375979	Initial	9	19	0	1	PCNet2.0	293	182.145	0.685813	1.60861	1.418e-19	18.8483	True	186	141.289	0.396653	1.31645	4.7e-05	4.3279	318	193.149	0.719313	1.6464	4.895e-22	21.3102	296	139.678	1.08349	2.11916	2e-47	46.699	153	115.964	0.399855	1.31937	0.0001779	3.74982
EFO_0000274	atopic eczema	GCST001709	34375979	Additional	3	9	0	1	PCNet2.0	166	222.238	-0.420922	0.746947	1.283e-05	4.89177	False
EFO_0000274	atopic eczema	GCST90013680	34375979	Additional	3	9	0	1	PCNet2.0	384	319.176	0.266754	1.2031	4.102e-05	4.387	True	136	200.594	-0.560672	0.677986	4.901e-07	6.30972	224	160.908	0.477263	1.3921	9.02e-08	7.04479	258	148.253	0.79931	1.74027	3.965e-23	22.4018	143	106.761	0.42163	1.33944	0.0001569	3.80438
EFO_0000274	atopic eczema	GCST90018784	34375979	Additional	9	9	0	1	PCNet2.0	240	239.802	0.00119071	1.00083	0.9886	0.00497939	False
EFO_0000274	atopic eczema	GCST90027161	34375979	Additional	9	9	0	1	PCNet2.0	219	201.367	0.121104	1.08757	0.1735	0.760701	False
EFO_0000274	atopic eczema	GCST90297795	34375979	Initial	40	9	0	1	PCNet2.0	267	243.747	0.131455	1.0954	0.08743	1.05834	False
EFO_0000275	atrial fibrillation	GCST005306	34375979	Additional	5	9	0	1	PCNet2.0	367	253.228	0.535343	1.44929	1.768e-15	14.7525	False
EFO_0000275	atrial fibrillation	GCST90018576	34375979	Additional	4	9	0	1	PCNet2.0	282	266.62	0.0809102	1.05769	0.2838	0.546988	False
EFO_0000275	atrial fibrillation	GCST90018796	34375979	Additional	45	9	0	1	PCNet2.0	457	267.448	0.772936	1.70874	4.504e-37	36.3464	False
EFO_0000275	atrial fibrillation	GCST90095475	34375979	Additional	5	9	0	1	PCNet2.0	192	207.539	-0.112276	0.925127	0.23	0.638272	False
EFO_0000275	atrial fibrillation	GCST90204201	34375979	Initial	86	9	0	1	PCNet2.0	458	252.896	0.856803	1.81102	1.101e-45	44.9582	True	360	211.681	0.766105	1.70067	2.208e-33	32.656	393	209.461	0.907848	1.87624	1.029e-43	42.9876	385	164.39	1.22774	2.34199	1.559e-82	81.8072	203	137.76	0.559323	1.47358	1.039e-09	8.98338
EFO_0000280	Barrett's esophagus	GCST002230	34375979	Additional	4	12	0	1	PCNet2.0	113	179.638	-0.66877	0.629043	5.123e-08	7.29048	False
EFO_0000280	Barrett's esophagus	GCST003738	34375979	Additional	4	12	0	1	PCNet2.0	184	256.17	-0.477396	0.718273	1.05e-07	6.97881	True	289	183.544	0.654944	1.57455	3.724e-17	16.429	101	132.883	-0.395801	0.760067	0.002716	2.56607	142	126.843	0.162847	1.11949	0.113	0.946922	62	88.969	-0.521035	0.696872	0.001379	2.86044
EFO_0000280	Barrett's esophagus	GCST90000515	34375979	Initial	3	12	0	1	PCNet2.0	81	166.109	-1.03614	0.487632	1.062e-12	11.9739	False
EFO_0000280	Barrett's esophagus	GCST90258657	34375979	Additional	7	12	0	1	PCNet2.0	121	221.918	-0.87502	0.545246	1.957e-14	13.7084	False
EFO_0000284	benign prostatic hyperplasia	GCST008169	34375979	Initial	4	12	0	1	PCNet2.0	240	186.011	0.367646	1.29025	1.224e-05	4.91222	True	288	167.5	0.781908	1.7194	7.359e-23	22.1332	149	170.901	-0.197849	0.87185	0.06024	1.22012	189	154.775	0.288214	1.22113	0.003752	2.42574	173	137.821	0.327976	1.25525	0.001233	2.90904
EFO_0000319	cardiovascular disease	GCST007072	25187575	Additional	164	5	1	0.0424236	PCNet2.0	528	325.503	0.697867	1.6221	2.458e-36	35.6094	False
EFO_0000319	cardiovascular disease	GCST007072	34375979	Additional	164	6	0	1	PCNet2.0	153	174.521	-0.189869	0.876685	0.06516	1.18602	False
EFO_0000319	cardiovascular disease	GCST90446535	25187575	Additional	26	5	1	0.00682412	PCNet2.0	810	338.502	1.25876	2.3929	1.861e-191	190.73	True	702	267.043	1.3944	2.62879	5.023e-219	218.299	448	161.785	1.46942	2.76911	1.003e-133	132.999	506	191.985	1.39814	2.63562	4.974e-138	137.303	216	85.915	1.33005	2.51411	5.21e-53	52.2832
EFO_0000319	cardiovascular disease	GCST90446535	34375979	Initial	26	6	0	1	PCNet2.0	108	181.408	-0.748207	0.595343	1.072e-09	8.96981	False
EFO_0000341	chronic obstructive pulmonary disease	GCST007692	26736064	Additional	60	9	0	1	PCNet2.0	252	183.962	0.454016	1.36985	1.113e-08	7.9535	False
EFO_0000341	chronic obstructive pulmonary disease	GCST007692	34375979	Additional	60	11	0	1	PCNet2.0	179	165.048	0.117074	1.08453	0.2223	0.653061	False
EFO_0000341	chronic obstructive pulmonary disease	GCST90018587	26736064	Additional	4	9	0	1	PCNet2.0	118	164.154	-0.476263	0.718837	6.79e-05	4.16813	False
EFO_0000341	chronic obstructive pulmonary disease	GCST90018587	34375979	Additional	4	11	0	1	PCNet2.0	136	146.243	-0.104761	0.929959	0.357	0.447332	False
EFO_0000341	chronic obstructive pulmonary disease	GCST90018807	26736064	Additional	6	9	0	1	PCNet2.0	184	195.537	-0.0877359	0.940998	0.3585	0.445511	False
EFO_0000341	chronic obstructive pulmonary disease	GCST90018807	34375979	Additional	6	11	0	1	PCNet2.0	178	173.557	0.0364677	1.0256	0.7094	0.149109	False
EFO_0000341	chronic obstructive pulmonary disease	GCST90103985	26736064	Additional	6	9	0	1	PCNet2.0	262	182.364	0.522746	1.43669	1.811e-10	9.74208	False
EFO_0000341	chronic obstructive pulmonary disease	GCST90103985	34375979	Additional	6	11	0	1	PCNet2.0	192	163.227	0.234227	1.17628	0.01351	1.86934	False
EFO_0000341	chronic obstructive pulmonary disease	GCST90399695	26736064	Additional	8	9	0	1	PCNet2.0	353	193.857	0.864675	1.82093	5.332e-35	34.2731	True	352	197.788	0.831621	1.77968	1.402e-31	30.8533	207	170.726	0.277948	1.21247	0.00235	2.62893	244	126.942	0.942712	1.92214	2.691e-29	28.5701	27	62.609	-1.21341	0.431248	1.305e-06	5.88439
EFO_0000341	chronic obstructive pulmonary disease	GCST90399695	34375979	Initial	8	11	0	1	PCNet2.0	147	173.155	-0.236248	0.84895	0.03453	1.4618	False
EFO_0000384	Crohn's disease	GCST004132	20549515	Additional	63	9	1	0.0294555	PCNet2.0	666	207.762	1.68059	3.20559	8.439e-255	250	False
EFO_0000384	Crohn's disease	GCST004132	21738570	Additional	63	19	4	4.09751e-07	PCNet2.0	577	202.049	1.51387	2.85574	1.023e-199	198.99	False
EFO_0000384	Crohn's disease	GCST004132	34375979	Additional	63	3	1	0.00991494	PCNet2.0	569	175.606	1.69609	3.24021	2.327e-249	248.615	False
EFO_0000384	Crohn's disease	GCST004132	36038634	Additional	63	7	1	0.0229845	PCNet2.0	654	184.017	1.82945	3.55402	0	250	True	556	182.385	1.6081	3.0485	4.054e-202	201.392	592	183.941	1.68635	3.21842	1.212e-257	250	533	157.069	1.76274	3.39341	8.224e-249	248.08	297	182.813	0.700094	1.62461	4.318e-21	20.3647
EFO_0000384	Crohn's disease	GCST90020071	20549515	Additional	8	9	0	1	PCNet2.0	273	215.104	0.343867	1.26915	2.473e-05	4.60678	False
EFO_0000384	Crohn's disease	GCST90020071	21738570	Additional	8	19	0	1	PCNet2.0	248	207.145	0.259699	1.19723	0.002387	2.62215	False
EFO_0000384	Crohn's disease	GCST90020071	34375979	Additional	8	3	0	1	PCNet2.0	125	181.219	-0.535806	0.689773	6.191e-06	5.20824	False
EFO_0000384	Crohn's disease	GCST90020071	36038634	Additional	8	7	0	1	PCNet2.0	184	190.735	-0.0518638	0.964689	0.5841	0.233513	False
EFO_0000384	Crohn's disease	GCST90301327	20549515	Additional	10	9	1	0.00472788	PCNet2.0	611	235.95	1.37269	2.58953	4.943e-163	162.306	False
EFO_0000384	Crohn's disease	GCST90301327	21738570	Additional	10	19	2	4.24308e-05	PCNet2.0	488	227.357	1.10192	2.1464	2.847e-82	81.5456	False
EFO_0000384	Crohn's disease	GCST90301327	34375979	Additional	10	3	0	1	PCNet2.0	286	198.804	0.524668	1.4386	2.944e-11	10.5311	False
EFO_0000384	Crohn's disease	GCST90301327	36038634	Additional	10	7	0	1	PCNet2.0	356	208.326	0.773034	1.70886	3.854e-30	29.4141	False
EFO_0000384	Crohn's disease	GCST90319897	20549515	Additional	10	9	1	0.00472788	PCNet2.0	625	219.648	1.50866	2.84546	1.225e-206	205.912	False
EFO_0000384	Crohn's disease	GCST90319897	21738570	Additional	10	19	4	1.49379e-10	PCNet2.0	603	214.39	1.49192	2.81263	1.159e-195	194.936	False
EFO_0000384	Crohn's disease	GCST90319897	34375979	Additional	10	3	0	1	PCNet2.0	404	184.644	1.12961	2.18799	3.058e-74	73.5146	False
EFO_0000384	Crohn's disease	GCST90319897	36038634	Additional	10	7	0	1	PCNet2.0	472	194.856	1.27638	2.4223	3.328e-104	103.478	False
EFO_0000384	Crohn's disease	GCST90446792	20549515	Additional	98	9	1	0.0454841	PCNet2.0	746	215.901	1.78881	3.45529	0	250	False
EFO_0000384	Crohn's disease	GCST90446792	21738570	Additional	98	19	4	2.43042e-06	PCNet2.0	648	209.706	1.62763	3.09004	7.482e-246	245.126	False
EFO_0000384	Crohn's disease	GCST90446792	34375979	Initial	98	3	1	0.0153948	PCNet2.0	564	182.285	1.6295	3.09406	8.588e-206	205.066	False
EFO_0000384	Crohn's disease	GCST90446792	36038634	Additional	98	7	1	0.0355569	PCNet2.0	665	191.892	1.79306	3.46549	0	250	False
EFO_0000400	diabetes mellitus	GCST90043627	34375979	Initial	3	44	0	1	PCNet2.0	204	184.354	0.14609	1.10657	0.11	0.958607	True	156	147.915	0.0767777	1.05466	0.462	0.335358	186	200.625	-0.109199	0.927103	0.2453	0.610302	204	156.464	0.382738	1.30381	1.042e-05	4.98213	74	103.573	-0.485051	0.714472	0.001383	2.85918
EFO_0000403	diffuse large B-cell lymphoma	GCST002636	34375979	Initial	3	6	0	1	PCNet2.0	264	281.898	-0.0946353	0.936509	0.2076	0.682773	True	238	207.095	0.200669	1.14923	0.01558	1.80743	331	224.802	0.558176	1.47241	1.182e-14	13.9274	376	184.565	1.0266	2.03722	2.956e-50	49.5293	96	112.649	-0.230728	0.852205	0.08783	1.05636
EFO_0000407	dilated cardiomyopathy	GCST011210	34375979	Initial	5	18	1	0.00472837	PCNet2.0	542	245.08	1.14504	2.21152	5.676e-102	101.246	True	358	202.363	0.823014	1.7691	5.692e-34	33.2447	389	148.385	1.39042	2.62156	9.187e-103	102.037	342	148.372	1.20478	2.30502	5.484e-74	73.2609	130	77.582	0.744718	1.67565	1.248e-10	9.90379
EFO_0000464	emphysema	GCST90027902	34375979	Initial	5	15	0	1	PCNet2.0	181	205.58	-0.18371	0.880436	0.06418	1.1926	True	157	201.825	-0.36234	0.777902	0.0003765	3.42424	109	165.489	-0.602407	0.658654	3.632e-06	5.43985	386	165.916	1.21815	2.32648	1.778e-81	80.7501	134	105.188	0.349263	1.27391	0.001256	2.90101
EFO_0000474	epilepsy	GCST012370	34375979	Initial	5	25	0	1	PCNet2.0	334	190.309	0.811504	1.75504	4.749e-31	30.3234	True	388	182.467	1.08842	2.12641	4.028e-63	62.3949	125	169.882	-0.442605	0.735805	0.0001313	3.88174	180	110.2	0.707873	1.63339	1.829e-12	11.7378	48	86.636	-0.851932	0.554042	1.322e-05	4.87877
EFO_0000537	hypertension	GCST009685	34375979	Additional	29	31	1	0.046284	PCNet2.0	344	211.633	0.700844	1.62546	6.746e-25	24.171	False
EFO_0000537	hypertension	GCST90086092	34375979	Additional	6	31	0	1	PCNet2.0	286	186.479	0.617002	1.53368	2.811e-15	14.5511	False
EFO_0000537	hypertension	GCST90239614	34375979	Additional	4	31	0	1	PCNet2.0	282	178.855	0.656905	1.5767	5.767e-18	17.2391	False
EFO_0000537	hypertension	GCST90301363	34375979	Additional	21	31	1	0.0337273	PCNet2.0	301	217.608	0.468032	1.38322	2.575e-10	9.58922	False
EFO_0000537	hypertension	GCST90446531	34375979	Initial	78	31	2	0.00716243	PCNet2.0	375	206.043	0.863945	1.82001	2.986e-39	38.5249	True	310	154.761	1.00223	2.00309	2.277e-46	45.6426	377	229.306	0.71729	1.64409	1.841e-27	26.7349	252	137.519	0.873793	1.83247	3.21e-26	25.4935	123	72.984	0.753006	1.6853	5.659e-10	9.24726
EFO_0000538	hypertrophic cardiomyopathy	GCST011205	34375979	Additional	8	7	0	1	PCNet2.0	376	205.078	0.87456	1.83345	1.364e-39	38.8652	True	289	157.576	0.875022	1.83404	7.43e-32	31.129	299	175.134	0.771686	1.70726	9.88e-24	23.0052	456	170.776	1.41693	2.67016	2.536e-126	125.596	91	159.325	-0.808034	0.57116	7.509e-10	9.12442
EFO_0000538	hypertrophic cardiomyopathy	GCST011211	34375979	Additional	8	7	0	1	PCNet2.0	401	223.299	0.844625	1.7958	6.936e-42	41.1589	False
EFO_0000538	hypertrophic cardiomyopathy	GCST012101	34375979	Initial	7	7	0	1	PCNet2.0	419	252.606	0.730061	1.65871	1.869e-31	30.7284	False
EFO_0000555	irritable bowel syndrome	GCST006304	34375979	Additional	4	33	0	1	PCNet2.0	158	184.989	-0.227515	0.854105	0.03049	1.51584	True	129	159.777	-0.308689	0.807375	0.005269	2.27827	169	172.851	-0.0325057	0.977721	0.7532	0.12309	110	120.608	-0.132822	0.912046	0.2785	0.555175	144	118.645	0.279418	1.2137	0.01146	1.94082
EFO_0000555	irritable bowel syndrome	GCST90016564	34375979	Initial	4	33	0	1	PCNet2.0	167	227.289	-0.44468	0.734747	1.017e-05	4.99268	False
EFO_0000555	irritable bowel syndrome	GCST90277988	34375979	Additional	22	33	0	1	PCNet2.0	179	230.959	-0.367677	0.775029	0.0001458	3.83624	False
EFO_0000571	lung adenocarcinoma	GCST004744	34375979	Additional	32	21	1	0.0347971	PCNet2.0	393	229.964	0.773121	1.70896	2.393e-34	33.6211	False
EFO_0000571	lung adenocarcinoma	GCST012201	34375979	Additional	10	21	1	0.0110004	PCNet2.0	513	250.539	1.03392	2.04759	7.092e-70	69.1492	True	456	210.944	1.11217	2.16171	1.466e-81	80.8339	262	153.19	0.774245	1.71029	8.326e-23	22.0796	349	134.482	1.37581	2.59514	3.208e-89	88.4938	334	147.426	1.17986	2.26554	1.654e-63	62.7815
EFO_0000571	lung adenocarcinoma	GCST90134662	34375979	Additional	6	21	0	1	PCNet2.0	354	266.31	0.410643	1.32928	2.686e-09	8.57089	False
EFO_0000571	lung adenocarcinoma	GCST90297563	34375979	Initial	3	21	0	1	PCNet2.0	133	164.739	-0.308756	0.807338	0.007124	2.14728	False
EFO_0000571	lung adenocarcinoma	GCST90455522	34375979	Additional	6	21	1	0.00661415	PCNet2.0	347	217.85	0.671601	1.59284	7.63e-22	21.1175	False
EFO_0000649	periodontitis	GCST002126	34375979	Additional	15	11	0	1	PCNet2.0	280	195.655	0.517115	1.43109	7.406e-11	10.1304	True	276	165.953	0.733894	1.66312	2.335e-21	20.6317	184	138.246	0.412468	1.33096	1.835e-05	4.73636	147	114.854	0.356015	1.27989	0.0008802	3.05542	70	99.374	-0.505514	0.70441	0.001162	2.93479
EFO_0000649	periodontitis	GCST002127	34375979	Additional	14	11	0	1	PCNet2.0	193	184.669	0.0636591	1.04511	0.5056	0.296193	False
EFO_0000649	periodontitis	GCST002129	34375979	Additional	9	11	0	1	PCNet2.0	173	193.848	-0.164154	0.892452	0.09626	1.01655	False
EFO_0000649	periodontitis	GCST002136	34375979	Additional	5	11	0	1	PCNet2.0	277	239.469	0.210047	1.15673	0.009194	2.0365	False
EFO_0000649	periodontitis	GCST006486	34375979	Initial	3	11	0	1	PCNet2.0	197	150.755	0.38599	1.30676	4.554e-05	4.34161	False
EFO_0000668	preeclampsia	GCST001949	34375979	Additional	10	8	0	1	PCNet2.0	170	201.603	-0.245982	0.843241	0.009903	2.00423	False
EFO_0000668	preeclampsia	GCST90271316	34375979	Initial	7	8	0	1	PCNet2.0	316	207.014	0.610196	1.52647	9.62e-17	16.0168	True	201	184.815	0.121114	1.08757	0.1832	0.737075	189	148.319	0.349683	1.27428	0.0003642	3.43866	303	180.647	0.746144	1.6773	5.322e-26	25.2739	133	304.053	-1.1929	0.437424	8.516e-30	29.0698
EFO_0000676	psoriasis	GCST002738	24212883	Additional	12	6	1	0.00378399	PCNet2.0	448	205.55	1.12401	2.17952	4.221e-77	76.3746	False
EFO_0000676	psoriasis	GCST002738	34375979	Additional	12	31	0	1	PCNet2.0	194	200.274	-0.0459185	0.968673	0.6151	0.211054	False
EFO_0000676	psoriasis	GCST002738	36138231	Additional	12	15	0	1	PCNet2.0	338	231.933	0.543315	1.45732	4.515e-15	14.3453	False
EFO_0000676	psoriasis	GCST002874	24212883	Additional	19	6	0	1	PCNet2.0	451	186.494	1.274	2.41831	2.261e-99	98.6457	False
EFO_0000676	psoriasis	GCST002874	34375979	Additional	19	31	0	1	PCNet2.0	208	182.484	0.188814	1.13983	0.04286	1.36795	False
EFO_0000676	psoriasis	GCST002874	36138231	Additional	19	15	0	1	PCNet2.0	382	210.23	0.861604	1.81706	1.063e-39	38.9735	False
EFO_0000676	psoriasis	GCST004346	24212883	Additional	8	6	1	0.00252399	PCNet2.0	576	218.974	1.39531	2.63045	5.043e-162	161.297	True	434	190.274	1.18962	2.28092	2.849e-86	85.5453	443	170.944	1.37378	2.59149	1.052e-113	112.978	526	145.01	1.85891	3.62734	5.26e-256	250	220	89.579	1.29627	2.45593	9.448e-49	48.0247
EFO_0000676	psoriasis	GCST004346	34375979	Additional	8	31	0	1	PCNet2.0	173	214.006	-0.306879	0.808389	0.002382	2.62306	False
EFO_0000676	psoriasis	GCST004346	36138231	Additional	8	15	0	1	PCNet2.0	379	245.603	0.62587	1.54314	8.029e-22	21.0953	False
EFO_0000676	psoriasis	GCST90435379	24212883	Additional	4	6	0	1	PCNet2.0	268	154.459	0.795009	1.73509	2.255e-22	21.6469	False
EFO_0000676	psoriasis	GCST90435379	34375979	Initial	4	31	0	1	PCNet2.0	175	150.647	0.216183	1.16166	0.02649	1.57692	False
EFO_0000676	psoriasis	GCST90435379	36138231	Additional	4	15	0	1	PCNet2.0	279	173.278	0.687177	1.61013	3.44e-20	19.4634	False
EFO_0000676	psoriasis	GCST90435380	24212883	Additional	85	6	0	1	PCNet2.0	214	187.256	0.192599	1.14282	0.02314	1.63564	False
EFO_0000676	psoriasis	GCST90435380	34375979	Additional	85	31	0	1	PCNet2.0	208	182.358	0.18981	1.14061	0.03717	1.42981	False
EFO_0000676	psoriasis	GCST90435380	36138231	Additional	85	15	0	1	PCNet2.0	240	209.863	0.193587	1.1436	0.02006	1.69767	False
EFO_0000681	renal cell carcinoma	GCST000907	34375979	Additional	3	8	0	1	PCNet2.0	263	293.818	-0.15986	0.895112	0.04195	1.37727	True	196	213.581	-0.12393	0.917685	0.1835	0.736364	106	147.354	-0.475222	0.719356	0.0001252	3.9024	223	261.074	-0.227415	0.854164	0.005434	2.26488	121	239.85	-0.987125	0.504482	1.527e-16	15.8162
EFO_0000681	renal cell carcinoma	GCST004710	34375979	Additional	16	8	0	1	PCNet2.0	197	223.381	-0.181311	0.881901	0.04845	1.31471	False
EFO_0000681	renal cell carcinoma	GCST008225	34375979	Additional	3	8	0	1	PCNet2.0	83	190.931	-1.20187	0.434712	1.908e-18	17.7194	False
EFO_0000681	renal cell carcinoma	GCST90319855	34375979	Initial	20	8	0	1	PCNet2.0	150	208.588	-0.475694	0.719121	7.301e-06	5.13662	False
EFO_0000685	rheumatoid arthritis	GCST90013534	20549515	Additional	48	5	0	1	PCNet2.0	534	231.656	1.20486	2.30514	5.022e-107	106.299	False
EFO_0000685	rheumatoid arthritis	GCST90013534	34375979	Additional	48	8	0	1	PCNet2.0	181	238.827	-0.399976	0.757871	5.157e-05	4.2876	False
EFO_0000685	rheumatoid arthritis	GCST90018910	20549515	Additional	11	5	0	1	PCNet2.0	431	205.987	1.06513	2.09237	5.155e-71	70.2878	False
EFO_0000685	rheumatoid arthritis	GCST90018910	34375979	Initial	11	8	0	1	PCNet2.0	182	214.289	-0.235619	0.84932	0.01155	1.93742	False
EFO_0000685	rheumatoid arthritis	GCST90131437	20549515	Additional	26	5	0	1	PCNet2.0	599	236	1.34377	2.53814	9.9e-153	152.004	True	632	187.957	1.74952	3.36247	3.887e-275	250	510	197.44	1.36908	2.58306	3.156e-129	128.501	525	154.203	1.76749	3.4046	3.178e-244	243.498	211	131.974	0.676989	1.5988	9.628e-14	13.0165
EFO_0000685	rheumatoid arthritis	GCST90131437	34375979	Additional	26	8	0	1	PCNet2.0	170	242.848	-0.514519	0.700026	1.606e-07	6.79425	False
EFO_0000685	rheumatoid arthritis	GCST90132222	20549515	Additional	76	5	1	0.0198427	PCNet2.0	604	238.024	1.34344	2.53756	9.135e-155	154.039	False
EFO_0000685	rheumatoid arthritis	GCST90132222	34375979	Additional	76	8	0	1	PCNet2.0	261	244.004	0.097145	1.06965	0.2227	0.65228	False
EFO_0000685	rheumatoid arthritis	GCST90446530	20549515	Additional	5	5	0	1	PCNet2.0	488	289.354	0.754046	1.68652	1.008e-42	41.9965	False
EFO_0000685	rheumatoid arthritis	GCST90446530	34375979	Additional	5	8	0	1	PCNet2.0	364	298.155	0.287876	1.22084	6.026e-06	5.21997	False
EFO_0000699	Sjogren syndrome	GCST004061	34375979	Initial	4	3	0	1	PCNet2.0	134	163.384	-0.286034	0.820154	0.0109	1.96257	True	82	128.439	-0.647388	0.638435	1.137e-05	4.94424	150	151.33	-0.0127355	0.991211	0.9068	0.0424885
EFO_0000699	Sjogren syndrome	GCST004878	34375979	Additional	9	3	0	1	PCNet2.0	157	199.189	-0.343373	0.788196	0.001068	2.97143	False
EFO_0000707	squamous cell carcinoma	GCST003327	34375979	Additional	10	7	0	1	PCNet2.0	136	149.161	-0.133264	0.911766	0.2284	0.641304	False
EFO_0000707	squamous cell carcinoma	GCST003422	34375979	Additional	5	7	0	1	PCNet2.0	223	210.743	0.081559	1.05816	0.3668	0.435571	False
EFO_0000707	squamous cell carcinoma	GCST008872	34375979	Initial	14	7	1	0.00514732	PCNet2.0	205	162.132	0.338455	1.2644	0.0001517	3.81901	True	195	237.926	-0.287039	0.819583	0.001369	2.8636	223	145.129	0.619708	1.53656	1.754e-13	12.756	166	189.481	-0.19087	0.876077	0.06445	1.19078	120	122.842	-0.0337695	0.976865	0.779	0.108463
EFO_0000707	squamous cell carcinoma	GCST90137412	34375979	Additional	14	7	0	1	PCNet2.0	161	215.155	-0.418316	0.748298	3.566e-05	4.44782	False
EFO_0000712	stroke	GCST005838	34375979	Additional	13	9	1	0.00614236	PCNet2.0	194	195.905	-0.0140976	0.990276	0.8818	0.0546299	False
EFO_0000712	stroke	GCST006906	34375979	Additional	7	9	0	1	PCNet2.0	237	170.403	0.475936	1.39082	3.178e-08	7.49785	True	202	180.273	0.164172	1.12052	0.07389	1.13141	223	157.191	0.504525	1.41866	1.031e-08	7.98674	124	136.833	-0.142076	0.906214	0.2155	0.666553	228	155.038	0.556412	1.47061	1.907e-10	9.71965
EFO_0000712	stroke	GCST011176	34375979	Additional	9	9	0	1	PCNet2.0	210	196.078	0.0989617	1.071	0.276	0.559091	False
EFO_0000712	stroke	GCST90399733	34375979	Initial	5	9	0	1	PCNet2.0	184	225.32	-0.29227	0.816616	0.00263	2.58004	False
EFO_0000712	stroke	GCST90449063	34375979	Additional	4	9	1	0.00189354	PCNet2.0	132	173.067	-0.390793	0.76271	0.001073	2.9694	False
EFO_0000729	ulcerative colitis	GCST003960	34375979	Additional	6	22	0	1	PCNet2.0	168	221.228	-0.397073	0.759398	3.903e-05	4.4086	False
EFO_0000729	ulcerative colitis	GCST90018933	34375979	Initial	9	22	0	1	PCNet2.0	155	185.901	-0.262266	0.833777	0.01114	1.95311	False
EFO_0000729	ulcerative colitis	GCST90020072	34375979	Additional	4	22	0	1	PCNet2.0	123	169.966	-0.466588	0.723674	7.187e-05	4.14345	False
EFO_0000729	ulcerative colitis	GCST90446794	34375979	Additional	71	22	0	1	PCNet2.0	226	218.436	0.0491121	1.03463	0.5629	0.249569	False
EFO_0000729	ulcerative colitis	GCST90454275	34375979	Additional	3	22	0	1	PCNet2.0	236	196.258	0.266035	1.2025	0.001474	2.8315	True	239	209.019	0.193377	1.14344	0.02657	1.57561	158	144.638	0.127478	1.09238	0.202	0.694649	331	165.827	0.997152	1.99606	7.873e-48	47.1039	76	82.836	-0.124258	0.917475	0.4043	0.393296
EFO_0000756	melanoma	GCST001267	34244158	Additional	8	5	0	1	PCNet2.0	212	182.238	0.21824	1.16331	0.01596	1.79697	False
EFO_0000756	melanoma	GCST001267	34375979	Additional	8	28	1	0.011731	PCNet2.0	325	199.006	0.707628	1.63312	3.441e-26	25.4633	False
EFO_0000756	melanoma	GCST004142	34244158	Additional	17	5	0	1	PCNet2.0	169	163.511	0.0476356	1.03357	0.6344	0.197637	False
EFO_0000756	melanoma	GCST004142	34375979	Additional	17	28	3	1.92224e-06	PCNet2.0	350	179.878	0.960336	1.94576	6.817e-45	44.1664	True	338	175.234	0.947741	1.92885	4.816e-44	43.3173	311	193.727	0.68289	1.60535	1.547e-20	19.8105	343	149.476	1.19829	2.29468	6.92e-68	67.1599	440	135.007	1.70447	3.25909	1.141e-197	196.943
EFO_0000756	melanoma	GCST90011809	34244158	Additional	19	5	0	1	PCNet2.0	171	166.735	0.0364393	1.02558	0.7283	0.13769	False
EFO_0000756	melanoma	GCST90011809	34375979	Initial	19	28	2	0.000352613	PCNet2.0	250	181.013	0.465835	1.38112	2.539e-08	7.59534	False
EFO_0000756	melanoma	GCST90027057	34244158	Additional	40	5	0	1	PCNet2.0	181	200.739	-0.149331	0.901668	0.1289	0.889747	False
EFO_0000756	melanoma	GCST90027057	34375979	Additional	40	28	3	2.73023e-05	PCNet2.0	374	216.86	0.786274	1.72461	1.395e-31	30.8554	False
EFO_0000756	melanoma	GCST90103972	34244158	Additional	7	5	0	1	PCNet2.0	113	154.866	-0.454698	0.729663	0.000184	3.73518	False
EFO_0000756	melanoma	GCST90103972	34375979	Additional	7	28	0	1	PCNet2.0	262	165.406	0.663555	1.58398	1.581e-16	15.8011	False
EFO_0000783	myositis	GCST90270216	34375979	Initial	6	10	0	1	PCNet2.0	95	217.501	-1.19502	0.43678	1.615e-20	19.7918	True	105	219.407	-1.06322	0.478563	2.007e-16	15.6975	61	139	-1.1882	0.438849	2.383e-13	12.6229	100	134.794	-0.430756	0.741873	0.001375	2.8617	98	153.794	-0.650146	0.637216	6.416e-07	6.19274
EFO_0001060	celiac disease	GCST000157	34375979	Additional	3	24	0	1	PCNet2.0	323	168.306	0.940448	1.91912	3.488e-38	37.4574	True	228	152.887	0.576568	1.4913	7.303e-12	11.1365	279	186.433	0.581608	1.49652	5.227e-14	13.2817							156	130.631	0.256049	1.1942	0.01277	1.89381
EFO_0001060	celiac disease	GCST000612	34375979	Initial	23	24	0	1	PCNet2.0	289	211.953	0.447325	1.36351	5.031e-09	8.29835	False
EFO_0001060	celiac disease	GCST002112	34375979	Additional	8	24	0	1	PCNet2.0	253	267.636	-0.0811348	0.945314	0.3356	0.474178	False
EFO_0001060	celiac disease	GCST002520	34375979	Additional	5	24	0	1	PCNet2.0	250	184.233	0.440397	1.35698	1.369e-07	6.8636	False
EFO_0001065	endometriosis	GCST003819	28900119	Additional	4	7	0	1	PCNet2.0	111	164.554	-0.568001	0.674551	5.594e-06	5.25228	False
EFO_0001065	endometriosis	GCST003819	34375979	Additional	4	22	0	1	PCNet2.0	153	186.706	-0.287237	0.81947	0.005053	2.29645	False
EFO_0001065	endometriosis	GCST004549	28900119	Additional	6	7	0	1	PCNet2.0	138	182.465	-0.402951	0.756309	0.0001803	3.744	False
EFO_0001065	endometriosis	GCST004549	34375979	Additional	6	22	0	1	PCNet2.0	170	207.337	-0.286443	0.819921	0.003382	2.47083	False
EFO_0001065	endometriosis	GCST004873	28900119	Additional	15	7	1	0.00551411	PCNet2.0	213	195.819	0.121333	1.08774	0.1774	0.751046	False
EFO_0001065	endometriosis	GCST004873	34375979	Additional	15	22	0	1	PCNet2.0	283	221.528	0.353313	1.27749	5.421e-06	5.26592	False
EFO_0001065	endometriosis	GCST90018839	28900119	Additional	5	7	0	1	PCNet2.0	254	146.836	0.790623	1.72982	1.714e-22	21.766	True	327	159.634	1.03452	2.04844	4.198e-49	48.377	158	119.932	0.397708	1.31741	0.0001643	3.78436	71	128.763	-0.858827	0.551401	5.788e-08	7.23747	44	84.332	-0.938577	0.521747	7.819e-07	6.10685
EFO_0001065	endometriosis	GCST90018839	34375979	Initial	5	22	0	1	PCNet2.0	250	167.421	0.578448	1.49324	6.414e-12	11.1929	False
EFO_0001065	endometriosis	GCST90258638	28900119	Additional	20	7	0	1	PCNet2.0	212	192.431	0.139723	1.10169	0.101	0.995679	False
EFO_0001065	endometriosis	GCST90258638	34375979	Additional	20	22	0	1	PCNet2.0	235	218.077	0.107823	1.0776	0.2116	0.674484	False
EFO_0001068	malaria	GCST002033	34375979	Additional	3	8	0	1	PCNet2.0	103	206.843	-1.00589	0.497962	1.025e-15	14.9893	False
EFO_0001068	malaria	GCST005356	34375979	Additional	6	8	0	1	PCNet2.0	132	224.655	-0.767173	0.587568	3.799e-11	10.4203	False
EFO_0001068	malaria	GCST010725	34375979	Additional	23	8	0	1	PCNet2.0	197	192.308	0.0347768	1.0244	0.7066	0.150826	True	152	146.403	0.0541262	1.03823	0.6011	0.221053	306	209.466	0.546816	1.46086	1.033e-12	11.9859	197	138.35	0.509873	1.42392	6.93e-08	7.15927	288	220.619	0.384512	1.30542	2.999e-07	6.52302
EFO_0001068	malaria	GCST90274860	34375979	Initial	4	8	0	1	PCNet2.0	85	186.986	-1.1374	0.454579	1.981e-16	15.7031	False
EFO_0001073	obesity	GCST000426	29273807	Additional	9	8	0	1	PCNet2.0	272	175.859	0.629187	1.54669	4.635e-15	14.334	False
EFO_0001073	obesity	GCST000426	32492392	Additional	9	43	0	1	PCNet2.0	177	185.022	-0.0639475	0.956643	0.5161	0.287266	False
EFO_0001073	obesity	GCST000426	34375979	Additional	9	30	0	1	PCNet2.0	189	190.757	-0.0133498	0.990789	0.8853	0.0529095	False
EFO_0001073	obesity	GCST001057	29273807	Additional	7	8	0	1	PCNet2.0	322	212.462	0.599856	1.51557	1.427e-16	15.8456	False
EFO_0001073	obesity	GCST001057	32492392	Additional	7	43	1	0.0157374	PCNet2.0	300	223.482	0.424804	1.34239	1.479e-08	7.83003	False
EFO_0001073	obesity	GCST001057	34375979	Additional	7	30	0	1	PCNet2.0	288	228.733	0.332404	1.25911	9.666e-06	5.01475	False
EFO_0001073	obesity	GCST007241	29273807	Additional	4	8	0	1	PCNet2.0	360	184.88	0.961408	1.94721	3.471e-48	47.4595	False
EFO_0001073	obesity	GCST007241	32492392	Additional	4	43	0	1	PCNet2.0	226	191.962	0.235502	1.17732	0.006668	2.176	False
EFO_0001073	obesity	GCST007241	34375979	Initial	4	30	0	1	PCNet2.0	250	198.019	0.336289	1.26251	3.663e-05	4.43616	False
EFO_0001073	obesity	GCST009382	29273807	Additional	20	8	0	1	PCNet2.0	339	173.393	0.96724	1.9551	1.357e-45	44.8674	True	234	161.568	0.534367	1.44831	6.173e-10	9.2095	253	139.705	0.856754	1.81096	4.241e-24	23.3725	325	166.822	0.96213	1.94818	5.136e-40	39.2894	104	91.212	0.189288	1.1402	0.1508	0.821599
EFO_0001073	obesity	GCST009382	32492392	Additional	20	43	0	1	PCNet2.0	203	180.925	0.166088	1.12201	0.06632	1.17836	False
EFO_0001073	obesity	GCST009382	34375979	Additional	20	30	0	1	PCNet2.0	220	185.524	0.245898	1.18583	0.004248	2.37182	False
EFO_0001073	obesity	GCST009700	29273807	Additional	4	8	0	1	PCNet2.0	234	160.671	0.542399	1.45639	7.227e-10	9.14104	False
EFO_0001073	obesity	GCST009700	32492392	Additional	4	43	0	1	PCNet2.0	181	164.875	0.134617	1.0978	0.1623	0.789681	False
EFO_0001073	obesity	GCST009700	34375979	Additional	4	30	0	1	PCNet2.0	187	169.122	0.144974	1.10571	0.1321	0.879097	False
EFO_0001075	ovarian carcinoma	GCST001941	34375979	Additional	4	10	0	1	PCNet2.0	274	228.145	0.264225	1.20099	0.001009	2.99611	False
EFO_0001075	ovarian carcinoma	GCST004415	34375979	Additional	7	10	0	1	PCNet2.0	482	248.017	0.958594	1.94342	5.597e-62	61.252	True	388	212.297	0.869973	1.82763	4.735e-42	41.3247	245	128.888	0.926664	1.90088	8.982e-30	29.0466	296	162.004	0.869568	1.82712	2.171e-30	29.6633	122	99.369	0.296013	1.22775	0.01434	1.84345
EFO_0001075	ovarian carcinoma	GCST007239	34375979	Additional	12	10	0	1	PCNet2.0	382	251.189	0.604799	1.52077	9.997e-22	21.0001	False
EFO_0001075	ovarian carcinoma	GCST009830	34375979	Initial	14	10	1	0.00734577	PCNet2.0	343	219.187	0.646046	1.56487	4.521e-21	20.3448	False
EFO_0001378	multiple myeloma	GCST002921	34375979	Additional	4	14	0	1	PCNet2.0	112	193.792	-0.79101	0.577939	6.815e-11	10.1665	False
EFO_0001378	multiple myeloma	GCST004483	34375979	Additional	17	14	0	1	PCNet2.0	192	232.646	-0.27703	0.825288	0.002739	2.56241	False
EFO_0001378	multiple myeloma	GCST006432	34375979	Additional	4	14	0	1	PCNet2.0	181	229.555	-0.34285	0.788482	0.000255	3.59346	False
EFO_0001378	multiple myeloma	GCST012396	34375979	Additional	11	14	0	1	PCNet2.0	236	241.182	-0.0313354	0.978514	0.7255	0.139363	True	131	191.668	-0.549043	0.683474	2.776e-06	5.55658	138	162.198	-0.233088	0.850812	0.03832	1.41657	182	147.491	0.303312	1.23397	0.001406	2.85201	63	88.844	-0.495923	0.709108	0.003042	2.51684
EFO_0001378	multiple myeloma	GCST90451657	34375979	Initial	20	14	0	1	PCNet2.0	239	275.613	-0.205633	0.867158	0.009288	2.03208	False
EFO_0001422	cirrhosis of liver	GCST90018606	34375979	Additional	4	15	0	1	PCNet2.0	175	276.418	-0.659497	0.633099	1.117e-11	10.9519	False
EFO_0001422	cirrhosis of liver	GCST90018826	34375979	Additional	3	15	0	1	PCNet2.0	178	224.138	-0.33251	0.794154	0.0006976	3.15639	True	119	184.005	-0.628783	0.646722	5.627e-08	7.24972	161	173.966	-0.111745	0.925468	0.2868	0.542421	91	129.494	-0.508947	0.702735	0.0002041	3.69016	44	94.268	-1.09926	0.466754	3.057e-08	7.5147
EFO_0001422	cirrhosis of liver	GCST90319878	34375979	Initial	6	15	0	1	PCNet2.0	84	207.485	-1.30455	0.404849	2.547e-22	21.594	False
EFO_0001645	coronary artery disease	GCST010866	19847924	Additional	99	6	0	1	PCNet2.0	185	170.833	0.114939	1.08293	0.2272	0.643592	False
EFO_0001645	coronary artery disease	GCST010866	20549515	Additional	99	4	0	1	PCNet2.0	194	147.958	0.390869	1.31118	2.76e-05	4.55909	False
EFO_0001645	coronary artery disease	GCST010866	24507775	Additional	99	4	0	1	PCNet2.0	287	193.949	0.565373	1.47977	1.747e-14	13.7577	False
EFO_0001645	coronary artery disease	GCST010866	28642624	Additional	99	3	0	1	PCNet2.0	173	217.267	-0.328697	0.796255	0.000627	3.20273	False
EFO_0001645	coronary artery disease	GCST011488	19847924	Additional	5	6	0	1	PCNet2.0	135	146.176	-0.114747	0.923544	0.3078	0.511731	False
EFO_0001645	coronary artery disease	GCST011488	20549515	Additional	5	4	0	1	PCNet2.0	142	126.72	0.164247	1.12058	0.1439	0.841939	False
EFO_0001645	coronary artery disease	GCST011488	24507775	Additional	5	4	0	1	PCNet2.0	362	166.079	1.12412	2.17969	3.245e-66	65.4888	False
EFO_0001645	coronary artery disease	GCST011488	28642624	Additional	5	3	0	1	PCNet2.0	181	186.466	-0.0429229	0.970686	0.6645	0.177505	False
EFO_0001645	coronary artery disease	GCST90132305	19847924	Additional	35	6	0	1	PCNet2.0	203	169.848	0.257235	1.19519	0.005523	2.25782	False
EFO_0001645	coronary artery disease	GCST90132305	20549515	Initial	35	4	0	1	PCNet2.0	160	147.701	0.115392	1.08327	0.2585	0.587539	False
EFO_0001645	coronary artery disease	GCST90132305	24507775	Additional	35	4	0	1	PCNet2.0	260	194.585	0.418111	1.33618	4.657e-07	6.33189	False
EFO_0001645	coronary artery disease	GCST90132305	28642624	Additional	35	3	0	1	PCNet2.0	238	215.62	0.142471	1.10379	0.08373	1.07712	False
EFO_0001645	coronary artery disease	GCST90446534	19847924	Additional	33	6	0	1	PCNet2.0	159	171.285	-0.107372	0.928277	0.3061	0.514137	False
EFO_0001645	coronary artery disease	GCST90446534	20549515	Additional	33	4	0	1	PCNet2.0	178	147.55	0.270673	1.20637	0.005975	2.22366	False
EFO_0001645	coronary artery disease	GCST90446534	24507775	Additional	33	4	1	0.00692984	PCNet2.0	595	195.876	1.60295	3.03764	5.62e-210	209.25	True	490	179.003	1.4528	2.73738	9.33e-143	142.03	540	201.934	1.41908	2.67414	4.491e-147	146.348	628	178.849	1.81202	3.51134	0	250	361	113.004	1.67562	3.19458	6.072e-148	147.217
EFO_0001645	coronary artery disease	GCST90446534	28642624	Additional	33	3	0	1	PCNet2.0	125	217.976	-0.802241	0.573458	1.56e-12	11.8069	False
EFO_0001645	coronary artery disease	GCST90449059	19847924	Additional	32	6	0	1	PCNet2.0	167	164.686	0.0201302	1.01405	0.8458	0.0727323	False
EFO_0001645	coronary artery disease	GCST90449059	20549515	Additional	32	4	0	1	PCNet2.0	174	142.598	0.287134	1.22021	0.003188	2.49648	False
EFO_0001645	coronary artery disease	GCST90449059	24507775	Additional	32	4	1	0.00672037	PCNet2.0	491	188.895	1.37814	2.59933	1.115e-123	122.953	False
EFO_0001645	coronary artery disease	GCST90449059	28642624	Additional	32	3	0	1	PCNet2.0	125	210.391	-0.751145	0.594132	3.606e-12	11.443	False
EFO_0001663	prostate carcinoma	GCST006083	34375979	Initial	8	20	0	1	PCNet2.0	166	190.857	-0.201309	0.869761	0.04453	1.35135	True	172	189.496	-0.139759	0.907671	0.1634	0.786748	161	162.251	-0.0111667	0.99229	0.9177	0.0372993	129	183.356	-0.507276	0.703549	9.631e-06	5.01633	164	133.086	0.301337	1.23229	0.003239	2.48959
EFO_0002496	actinic keratosis	GCST90095184	34375979	Initial	8	3	1	0.00126269	PCNet2.0	480	183.731	1.38544	2.61252	6.959e-140	139.157	True	416	147.942	1.49155	2.81191	1.819e-123	122.74	495	148.347	1.73845	3.33677	2.869e-213	212.542	423	123.366	1.77771	3.42882	8.762e-194	193.057	474	180.225	1.39509	2.63005	1.06e-141	140.975
EFO_0002609	juvenile idiopathic arthritis	GCST001417	34375979	Additional	3	8	0	1	PCNet2.0	78	144.866	-0.893173	0.538429	2.894e-09	8.5385	False
EFO_0002609	juvenile idiopathic arthritis	GCST90010715	34375979	Additional	12	8	0	1	PCNet2.0	113	159.084	-0.493466	0.710317	4.674e-05	4.33031	False
EFO_0002609	juvenile idiopathic arthritis	GCST90239777	34375979	Initial	14	8	0	1	PCNet2.0	303	196.904	0.621825	1.53882	6.054e-17	16.218	True	177	164.334	0.107118	1.07707	0.2606	0.584026	226	127.297	0.828124	1.77538	5.051e-23	22.2966	246	162.211	0.600787	1.51654	1.362e-12	11.8658	101	82.684	0.288675	1.22152	0.03088	1.51032
EFO_0003106	pneumonia	GCST005009	34375979	Additional	20	5	0	1	PCNet2.0	176	185.164	-0.0732282	0.950509	0.468	0.329754	False
EFO_0003106	pneumonia	GCST90027159	34375979	Initial	8	5	0	1	PCNet2.0	200	183.854	0.121439	1.08782	0.1998	0.699405	True	258	164.582	0.648565	1.56761	5.705e-16	15.2437	93	131.848	-0.503573	0.705358	0.0001702	3.76904	181	192.157	-0.0862958	0.941938	0.3754	0.425506	183	233.222	-0.34986	0.78466	0.0001523	3.8173
EFO_0003144	heart failure	GCST009541	34375979	Additional	7	28	0	1	PCNet2.0	306	262.789	0.219627	1.16443	0.00271	2.56703	True	241	247.891	-0.0406727	0.972201	0.6194	0.208029	334	265.717	0.329958	1.25698	3.813e-06	5.41873	130	155.078	-0.254482	0.838288	0.03434	1.4642	115	74.402	0.628221	1.54566	2.908e-07	6.53641
EFO_0003144	heart failure	GCST90018806	34375979	Additional	3	28	0	1	PCNet2.0	129	137.924	-0.0965025	0.935298	0.4053	0.392223	False
EFO_0003144	heart failure	GCST90162626	34375979	Initial	17	28	0	1	PCNet2.0	247	231.51	0.0934365	1.06691	0.2587	0.587204	False
EFO_0003144	heart failure	GCST90274223	34375979	Additional	23	28	0	1	PCNet2.0	281	246.073	0.191484	1.14194	0.01175	1.92996	False
EFO_0003144	heart failure	GCST90399714	34375979	Additional	3	28	0	1	PCNet2.0	154	188.622	-0.292568	0.816448	0.005389	2.26849	False
EFO_0003756	autism spectrum disorder	GCST003130	24151499	Additional	3	12	0	1	PCNet2.0	117	181.041	-0.629808	0.646262	1.965e-07	6.70664	False
EFO_0003756	autism spectrum disorder	GCST003130	35982160	Additional	3	119	0	1	PCNet2.0	210	213.105	-0.0211751	0.98543	0.8121	0.0903905	False
EFO_0003756	autism spectrum disorder	GCST007556	24151499	Additional	20	12	0	1	PCNet2.0	411	240.778	0.771435	1.70697	2.246e-35	34.6486	False
EFO_0003756	autism spectrum disorder	GCST007556	35982160	Initial	20	119	0	1	PCNet2.0	724	289.086	1.32449	2.50445	1.263e-192	191.899	False
EFO_0003756	autism spectrum disorder	GCST010515	24151499	Additional	8	12	0	1	PCNet2.0	473	242.425	0.964302	1.95112	6.04e-65	64.219	False
EFO_0003756	autism spectrum disorder	GCST010515	35982160	Additional	8	119	0	1	PCNet2.0	570	291.871	0.965631	1.95292	7.667e-72	71.1154	False
EFO_0003756	autism spectrum disorder	GCST010643	24151499	Additional	6	12	0	1	PCNet2.0	560	234.213	1.25761	2.39099	4.025e-128	127.395	False
EFO_0003756	autism spectrum disorder	GCST010643	35982160	Additional	6	119	0	1	PCNet2.0	785	278.562	1.49469	2.81804	2.74e-266	250	True	677	260.643	1.37708	2.59742	1.889e-186	185.724	328	165.14	0.990006	1.98619	1.738e-42	41.76	222	102.372	1.11674	2.16856	1.353e-36	35.8687	133	162.819	-0.291843	0.816858	0.005771	2.23875
EFO_0003756	autism spectrum disorder	GCST012466	24151499	Additional	4	12	0	1	PCNet2.0	182	220.788	-0.278723	0.82432	0.004022	2.39556	False
EFO_0003756	autism spectrum disorder	GCST012466	35982160	Additional	4	119	0	1	PCNet2.0	303	265.193	0.192275	1.14256	0.01072	1.96981	False
EFO_0003762	vitamin D deficiency	GCST90020244	34375979	Additional	9	13	0	1	PCNet2.0	148	192.761	-0.381216	0.76779	0.0004068	3.39062	True	144	182.019	-0.33802	0.791126	0.00201	2.6968	136	154.886	-0.1876	0.878065	0.1043	0.981716	153	156.309	-0.0308692	0.97883	0.7741	0.111203	77	144.085	-0.90399	0.534407	1.736e-09	8.76045
EFO_0003762	vitamin D deficiency	GCST90101732	34375979	Initial	5	13	0	1	PCNet2.0	121	187.243	-0.629905	0.646219	1.033e-07	6.9859	False
EFO_0003770	diabetic retinopathy	GCST000966	34375979	Additional	5	13	0	1	PCNet2.0	192	163.057	0.23573	1.1775	0.01112	1.9539	False
EFO_0003770	diabetic retinopathy	GCST001017	34375979	Additional	5	13	0	1	PCNet2.0	224	225.155	-0.00741978	0.99487	0.9347	0.0293278	False
EFO_0003770	diabetic retinopathy	GCST007292	34375979	Initial	6	13	0	1	PCNet2.0	335	182.623	0.875293	1.83438	3.176e-32	31.4981	True	127	154.463	-0.282433	0.822203	0.0144	1.84164	74	131.522	-0.829707	0.562644	2.232e-08	7.65131	48	133.643	-1.47728	0.359166	2.795e-16	15.5536	81	86.516	-0.0950451	0.936243	0.5154	0.287856
EFO_0003778	psoriatic arthritis	GCST003270	34375979	Additional	7	5	0	1	PCNet2.0	245	186.126	0.396502	1.31631	4.578e-06	5.33932	True	218	187.084	0.220642	1.16525	0.01146	1.94082	122	140.69	-0.205639	0.867155	0.08929	1.0492	115	104.418	0.139263	1.10134	0.2609	0.583526	66	138.346	-1.06774	0.477065	1.179e-11	10.9285
EFO_0003778	psoriatic arthritis	GCST007043	34375979	Additional	13	5	0	1	PCNet2.0	201	195.568	0.0395252	1.02778	0.6629	0.178552	False
EFO_0003778	psoriatic arthritis	GCST90243956	34375979	Initial	8	5	0	1	PCNet2.0	189	209.29	-0.147117	0.903053	0.1266	0.897566	False
EFO_0003819	dental caries	GCST001713	34375979	Additional	14	13	0	1	PCNet2.0	149	184.329	-0.306971	0.808337	0.004775	2.32103	False
EFO_0003819	dental caries	GCST001786	34375979	Initial	12	13	0	1	PCNet2.0	178	188.751	-0.084607	0.943041	0.3943	0.404173	False
EFO_0003819	dental caries	GCST009266	34375979	Additional	7	13	0	1	PCNet2.0	290	202.628	0.517219	1.43119	2.797e-11	10.5533	False
EFO_0003819	dental caries	GCST009267	34375979	Additional	10	13	0	1	PCNet2.0	172	204.234	-0.247814	0.842171	0.01126	1.94846	False
EFO_0003819	dental caries	GCST009269	34375979	Additional	11	13	0	1	PCNet2.0	243	167.436	0.537347	1.4513	3.254e-10	9.48758	True	146	141.227	0.0479524	1.0338	0.6553	0.18356	250	152.762	0.710642	1.63653	5.265e-20	19.2786	244	131.554	0.891226	1.85475	2.409e-26	25.6182	112	110.733	0.0164135	1.01144	0.893	0.0491485
EFO_0003827	pulmonary embolism	GCST90278093	34375979	Initial	7	11	0	1	PCNet2.0	221	219.337	0.0108972	1.00758	0.8996	0.0459506	True	310	209.672	0.564134	1.4785	5.726e-15	14.2421	169	138.487	0.287273	1.22033	0.006954	2.15777	103	119.545	-0.214909	0.8616	0.09877	1.00537	108	147.31	-0.447824	0.733148	0.0004016	3.39621
EFO_0003839	retinopathy	GCST001854	34375979	Initial	4	10	0	1	PCNet2.0	90	178.865	-0.990874	0.503173	3.119e-13	12.506	True	105	159.233	-0.60075	0.659411	2.42e-06	5.61618	101	141.876	-0.490275	0.711889	0.0001326	3.87746	79	143.449	-0.860613	0.550718	6.788e-09	8.16826	218	183.563	0.248053	1.1876	0.005191	2.28475
EFO_0003843	pain	GCST90281295	34375979	Initial	3	7	0	1	PCNet2.0	178	200.542	-0.172027	0.887595	0.07034	1.1528	True	134	190.122	-0.504692	0.704811	7.968e-06	5.09865	127	138.622	-0.126328	0.91616	0.2728	0.564156	338	181.796	0.894703	1.85923	2.938e-38	37.5319	91	119.354	-0.391308	0.762438	0.004309	2.36562
EFO_0003875	peripheral vascular disease	GCST90086137	34375979	Initial	3	18	0	1	PCNet2.0	149	157.714	-0.0819984	0.944748	0.4483	0.348431	True	155	139.01	0.15708	1.11503	0.1242	0.905878							136	131.26	0.0511793	1.03611	0.6447	0.190642	59	88.6	-0.586592	0.665914	0.0006359	3.19661
EFO_0003877	sleep apnea	GCST90267361	34375979	Initial	3	19	0	1	PCNet2.0	140	184.344	-0.396974	0.75945	0.0003529	3.45235	True	115	166.08	-0.530244	0.692437	3.148e-05	4.50197	209	245.221	-0.23058	0.852292	0.008641	2.06344							89	192.781	-1.11509	0.461664	4.941e-17	16.3062
EFO_0003882	osteoporosis	GCST000698	34375979	Additional	3	6	0	1	PCNet2.0	123	156.088	-0.343701	0.788017	0.003833	2.41646	False
EFO_0003882	osteoporosis	GCST000698	37262146	Additional	3	6	0	1	PCNet2.0	165	198.757	-0.26854	0.830159	0.01065	1.97265	False
EFO_0003882	osteoporosis	GCST90018887	34375979	Initial	8	6	0	1	PCNet2.0	307	154.986	0.986101	1.98082	3.508e-40	39.4549	False
EFO_0003882	osteoporosis	GCST90018887	37262146	Additional	8	6	1	0.00252399	PCNet2.0	740	201.946	1.87356	3.66435	0	250	True	785	233.9	1.7468	3.35614	0	250	577	167.081	1.78802	3.45341	3.614e-268	250	672	143.115	2.23129	4.69552	0	250	748	165.224	2.17862	4.52719	0	250
EFO_0003884	chronic kidney disease	GCST003140	34375979	Additional	3	33	0	1	PCNet2.0	230	260.12	-0.177543	0.884207	0.03427	1.46509	False
EFO_0003884	chronic kidney disease	GCST003374	34375979	Additional	6	33	0	1	PCNet2.0	256	216.739	0.240185	1.18114	0.002635	2.57922	False
EFO_0003884	chronic kidney disease	GCST008064	34375979	Initial	26	33	2	0.000926256	PCNet2.0	308	200.795	0.617207	1.5339	1.327e-17	16.8771	True	235	173.507	0.437667	1.35441	2.556e-07	6.59244	315	208.718	0.593797	1.50921	2.67e-17	16.5735	274	139.785	0.970966	1.96015	1.494e-34	33.8256	190	67.766	1.48737	2.80377	1.778e-54	53.7501
EFO_0003884	chronic kidney disease	GCST008394	34375979	Additional	6	33	0	1	PCNet2.0	296	246.288	0.265251	1.20184	0.0004128	3.38426	False
EFO_0003894	acne	GCST002481	34375979	Additional	4	13	0	1	PCNet2.0	189	193.434	-0.0334552	0.977077	0.7231	0.140802	False
EFO_0003894	acne	GCST007234	34375979	Initial	4	13	0	1	PCNet2.0	136	150.666	-0.147747	0.902659	0.1844	0.734239	False
EFO_0003894	acne	GCST90092000	34375979	Additional	25	13	0	1	PCNet2.0	278	226.462	0.295816	1.22758	0.0001038	3.9838	False
EFO_0003894	acne	GCST90245818	34375979	Additional	17	13	0	1	PCNet2.0	296	204.608	0.532735	1.44667	7.568e-12	11.121	True	231	189.64	0.28463	1.2181	0.0008697	3.06063	162	168.769	-0.0590561	0.959892	0.5712	0.243212	202	141.303	0.515563	1.42955	1.67e-08	7.77728	79	129.863	-0.717066	0.608333	2.894e-07	6.5385
EFO_0003898	ankylosing spondylitis	GCST000563	34375979	Additional	4	5	0	1	PCNet2.0	144	169.856	-0.238243	0.847777	0.02571	1.5899	False
EFO_0003898	ankylosing spondylitis	GCST001149	34375979	Additional	4	5	0	1	PCNet2.0	145	166.32	-0.197909	0.871813	0.06985	1.15583	True	95	140.08	-0.560252	0.678184	3.837e-05	4.41601	114	110.669	0.0427827	1.0301	0.7363	0.132945	71	87.68	-0.304429	0.809763	0.04891	1.3106	65	178.341	-1.45613	0.36447	2.184e-21	20.6607
EFO_0003898	ankylosing spondylitis	GCST007844	34375979	Initial	8	5	0	1	PCNet2.0	294	341.076	-0.214277	0.861978	0.003824	2.41748	False
EFO_0003913	angina pectoris	GCST90018793	34375979	Initial	29	25	0	1	PCNet2.0	257	198.868	0.369957	1.29231	2.009e-06	5.69702	False
EFO_0003913	angina pectoris	GCST90446533	34375979	Additional	19	25	1	0.0247177	PCNet2.0	321	216.832	0.565996	1.48041	2.342e-15	14.6304	True	210	162.318	0.371566	1.29376	3.437e-05	4.46382	383	211.053	0.859739	1.81471	9.548e-40	39.0201	334	154.825	1.10921	2.15727	4.252e-58	57.3714	117	86.067	0.442976	1.35941	0.0002933	3.53269
EFO_0003931	bone fracture	GCST006423	34375979	Additional	9	15	0	1	PCNet2.0	156	166.412	-0.0932134	0.937432	0.3785	0.421934	True	141	182.61	-0.373071	0.772137	0.0007461	3.1272	165	154.434	0.0954756	1.06842	0.3473	0.459295	220	134.799	0.706694	1.63206	1.207e-15	14.9183	146	116.399	0.32689	1.25431	0.002715	2.56623
EFO_0003931	bone fracture	GCST006980	34375979	Initial	7	15	0	1	PCNet2.0	140	181.061	-0.371049	0.77322	0.0005232	3.28133	False
EFO_0003931	bone fracture	GCST010516	34375979	Additional	3	15	0	1	PCNet2.0	121	162.349	-0.424091	0.745308	0.0003521	3.45333	False
EFO_0003948	gastroesophageal reflux disease	GCST008832	34375979	Additional	14	15	0	1	PCNet2.0	265	238.377	0.152747	1.11168	0.04397	1.35684	False
EFO_0003948	gastroesophageal reflux disease	GCST011503	34375979	Additional	3	15	0	1	PCNet2.0	632	456.797	0.468371	1.38355	6.233e-24	23.2053	True	431	304.145	0.502929	1.41709	7.628e-18	17.1176	219	172.876	0.341193	1.2668	0.000122	3.91364	128	181.51	-0.503905	0.705195	1.037e-05	4.98422	360	153.31	1.23155	2.34818	2.485e-77	76.6047
EFO_0003948	gastroesophageal reflux disease	GCST90000514	34375979	Initial	20	15	0	1	PCNet2.0	296	237.252	0.319177	1.24762	1.255e-05	4.90136	False
EFO_0003948	gastroesophageal reflux disease	GCST90432132	34375979	Additional	5	15	0	1	PCNet2.0	342	299.27	0.192549	1.14278	0.004904	2.30945	False
EFO_0004143	carpal tunnel syndrome	GCST007581	34375979	Additional	9	22	0	1	PCNet2.0	273	173.88	0.650809	1.57005	4.529e-16	15.344	True	295	177.476	0.733091	1.6622	2.761e-21	20.5589	191	158.062	0.273082	1.20839	0.004855	2.31381	77	134.716	-0.806991	0.571573	3.576e-08	7.4466	59	91.951	-0.64015	0.641646	0.0001366	3.86455
EFO_0004143	carpal tunnel syndrome	GCST90018813	34375979	Initial	6	22	0	1	PCNet2.0	219	154.447	0.503819	1.41796	8.538e-09	8.06864	False
EFO_0004143	carpal tunnel syndrome	GCST90104786	34375979	Additional	31	22	0	1	PCNet2.0	263	194.121	0.438107	1.35483	5.417e-08	7.26624	False
EFO_0004191	androgenetic alopecia	GCST90257014	34375979	Initial	3	6	0	1	PCNet2.0	212	293.209	-0.467865	0.723034	1.281e-07	6.89245	True	191	320.135	-0.745108	0.596623	3.714e-17	16.4302	76	135.927	-0.838761	0.559124	1.983e-08	7.70268	63	175.724	-1.47989	0.358517	1.264e-21	20.8983	43	97.81	-1.18565	0.439628	1.667e-09	8.77806
EFO_0004192	alopecia areata	GCST000719	34375979	Additional	4	7	0	1	PCNet2.0	120	180.351	-0.587773	0.665369	8.865e-07	6.05232	False
EFO_0004192	alopecia areata	GCST004866	34375979	Additional	14	7	0	1	PCNet2.0	167	195.346	-0.226184	0.854893	0.02861	1.54348	False
EFO_0004192	alopecia areata	GCST90428476	34375979	Initial	3	7	0	1	PCNet2.0	188	177.33	0.084296	1.06017	0.3831	0.416688	True	190	169.526	0.164493	1.12077	0.08673	1.06183	168	165.194	0.0242999	1.01699	0.8149	0.0888957							91	144.196	-0.664093	0.631085	2.589e-07	6.58687
EFO_0004193	basal cell carcinoma	GCST008871	34375979	Additional	43	12	1	0.0268301	PCNet2.0	458	225.485	1.02232	2.03118	4.304e-69	68.3661	False
EFO_0004193	basal cell carcinoma	GCST90013410	34375979	Initial	37	12	0	1	PCNet2.0	412	227.835	0.854655	1.80833	1.398e-43	42.8545	False
EFO_0004193	basal cell carcinoma	GCST90137411	34375979	Additional	36	12	0	1	PCNet2.0	441	259.064	0.76747	1.70228	4.175e-38	37.3793	False
EFO_0004193	basal cell carcinoma	GCST90328132	34375979	Additional	76	12	1	0.0469713	PCNet2.0	469	230.759	1.0232	2.03242	1.428e-70	69.8453	True	366	207.147	0.821189	1.76686	2.556e-36	35.5924	361	197.353	0.87122	1.82921	6.915e-41	40.1602	343	156.416	1.13282	2.19287	1.452e-67	66.838	84	104.699	-0.317786	0.8023	0.0292	1.53462
EFO_0004193	basal cell carcinoma	GCST90328134	34375979	Additional	54	12	1	0.0335867	PCNet2.0	429	232.286	0.885075	1.84686	3.067e-48	47.5133	False
EFO_0004197	hepatitis B virus infection	GCST001150	34375979	Additional	3	7	0	1	PCNet2.0	539	198.231	1.4431	2.71905	3.182e-148	147.497	True	333	134.909	1.30354	2.46833	3.97e-78	77.4012	315	146.269	1.10673	2.15357	2.369e-55	54.6254	266	124.521	1.09504	2.13619	4.746e-44	43.3237	139	116.833	0.250637	1.18973	0.02725	1.56463
EFO_0004197	hepatitis B virus infection	GCST005004	34375979	Initial	15	7	0	1	PCNet2.0	168	195.637	-0.219718	0.858733	0.02304	1.63752	False
EFO_0004207	pathological myopia	GCST001712	34375979	Initial	23	6	0	1	PCNet2.0	445	235.484	0.918176	1.88972	4.447e-50	49.3519	True	388	192.012	1.01486	2.02071	2.053e-57	56.6876	264	236.792	0.156918	1.1149	0.03987	1.39935	190	133.806	0.505857	1.41997	5.133e-08	7.28963	70	115.005	-0.71627	0.608669	5.175e-06	5.28609
EFO_0004208	Vitiligo	GCST000662	34375979	Additional	7	6	0	1	PCNet2.0	147	172.816	-0.233421	0.850616	0.02764	1.55846	False
EFO_0004208	Vitiligo	GCST000692	34375979	Additional	3	6	0	1	PCNet2.0	156	194.879	-0.321033	0.800497	0.002408	2.61834	False
EFO_0004208	Vitiligo	GCST001509	34375979	Additional	8	6	0	1	PCNet2.0	185	185.722	-0.00561945	0.996112	0.9521	0.0213174	False
EFO_0004208	Vitiligo	GCST004785	34375979	Additional	33	6	0	1	PCNet2.0	169	200.793	-0.248686	0.841663	0.009401	2.02683	False
EFO_0004208	Vitiligo	GCST90455548	34375979	Initial	5	6	0	1	PCNet2.0	206	160.102	0.363653	1.28668	8.283e-05	4.08181	True	179	157.952	0.180473	1.13326	0.07005	1.15459	84	105.031	-0.322354	0.799764	0.02715	1.56623	132	179.919	-0.44681	0.733663	0.000119	3.92445	105	87.694	0.259839	1.19735	0.04458	1.35086
EFO_0004210	gallstones	GCST003725	34375979	Additional	4	9	0	1	PCNet2.0	525	240.129	1.12851	2.18632	3.286e-92	91.4833	True	299	169.183	0.821561	1.76732	1.178e-31	30.9289	264	159.474	0.727217	1.65544	8.642e-20	19.0634	281	145.396	0.950583	1.93265	1.917e-35	34.7174	114	118.994	-0.061855	0.958031	0.6281	0.201971
EFO_0004210	gallstones	GCST007209	34375979	Additional	16	9	1	0.00755505	PCNet2.0	552	274.549	1.0076	2.01057	2.596e-78	77.5857	False
EFO_0004210	gallstones	GCST90128518	34375979	Initial	35	9	0	1	PCNet2.0	444	264.189	0.748989	1.68062	7.837e-35	34.1059	False
EFO_0004213	otosclerosis	GCST90129575	34375979	Initial	25	13	0	1	PCNet2.0	153	191.782	-0.325936	0.797781	0.002395	2.62069	True	164	167.822	-0.033236	0.977226	0.7393	0.131179	153	179.889	-0.233575	0.850524	0.03429	1.46483	60	125.776	-1.06782	0.477039	2.16e-11	10.6655	181	119.546	0.598424	1.51406	5.006e-10	9.30051
EFO_0004234	erectile dysfunction	GCST006956	34375979	Initial	13	5	0	1	PCNet2.0	98	176.847	-0.851648	0.554151	2.873e-10	9.54166	True	82	153.858	-0.907904	0.532959	1.78e-10	9.74958	106	121.603	-0.198115	0.871689	0.107	0.970616	68	119.416	-0.812389	0.569438	2.97e-07	6.52724	93	96.124	-0.047666	0.9675	0.7184	0.143634
EFO_0004238	hearing loss	GCST90044775	34375979	Additional	39	22	0	1	PCNet2.0	333	171.022	0.96134	1.94712	1.587e-43	42.7994	False
EFO_0004238	hearing loss	GCST90044775	34662886	Additional	39	8	3	4.44588e-07	PCNet2.0	548	194.865	1.4917	2.8122	4.107e-168	167.386	False
EFO_0004238	hearing loss	GCST90132906	34375979	Initial	32	22	0	1	PCNet2.0	374	190.487	0.973346	1.96339	2.875e-48	47.5414	False
EFO_0004238	hearing loss	GCST90132906	34662886	Additional	32	8	2	7.64612e-05	PCNet2.0	607	216.185	1.48943	2.80778	3.05e-192	191.516	False
EFO_0004238	hearing loss	GCST90292534	34375979	Additional	11	22	0	1	PCNet2.0	302	193.629	0.641254	1.55968	3.362e-17	16.4734	False
EFO_0004238	hearing loss	GCST90292534	34662886	Additional	11	8	1	0.00462305	PCNet2.0	602	217.578	1.46823	2.76682	4.313e-180	179.365	False
EFO_0004238	hearing loss	GCST90292535	34375979	Additional	10	22	0	1	PCNet2.0	399	207.041	0.946472	1.92715	3.809e-50	49.4192	False
EFO_0004238	hearing loss	GCST90292535	34662886	Additional	10	8	1	0.00420355	PCNet2.0	673	231.24	1.54122	2.9104	8.193e-220	219.087	False
EFO_0004238	hearing loss	GCST90292536	34375979	Additional	18	22	0	1	PCNet2.0	294	178.44	0.720377	1.64761	8.546e-21	20.0682	False
EFO_0004238	hearing loss	GCST90292536	34662886	Additional	18	8	2	2.36555e-05	PCNet2.0	646	201.514	1.68065	3.20573	1.312e-260	250	True	590	195.435	1.59403	3.01891	1.805e-198	197.744	457	149.808	1.60908	3.05057	1.65e-169	168.783	470	161.263	1.54325	2.91449	4.576e-158	157.34	274	114.014	1.26496	2.40321	3.999e-62	61.398
EFO_0004242	obsessive-compulsive disorder	GCST007208	34375979	Initial	7	7	0	1	PCNet2.0	135	150.944	-0.161054	0.894371	0.1526	0.816445	False
EFO_0004242	obsessive-compulsive disorder	GCST90277980	34375979	Additional	4	7	0	1	PCNet2.0	178	149.503	0.251703	1.19061	0.01424	1.84649	False
EFO_0004242	obsessive-compulsive disorder	GCST90277981	34375979	Additional	4	7	0	1	PCNet2.0	229	162.475	0.49513	1.40945	2.885e-08	7.53985	False
EFO_0004242	obsessive-compulsive disorder	GCST90277982	34375979	Additional	3	7	0	1	PCNet2.0	125	184.721	-0.56342	0.676696	1.082e-06	5.96577	False
EFO_0004242	obsessive-compulsive disorder	GCST90277983	34375979	Additional	3	7	0	1	PCNet2.0	441	238.944	0.884106	1.84562	2.509e-48	47.6005	True	408	294.675	0.469444	1.38458	6.133e-14	13.2123	96	108.549	-0.17724	0.884393	0.1963	0.70708	239	152.238	0.650682	1.56991	2.651e-15	14.5766	111	122.725	-0.144869	0.904461	0.2536	0.595851
EFO_0004244	interstitial lung disease	GCST001968	34375979	Additional	15	9	1	0.00708435	PCNet2.0	380	260.729	0.543448	1.45745	1.432e-17	16.8441	False
EFO_0004244	interstitial lung disease	GCST90018863	34375979	Initial	5	9	1	0.00236643	PCNet2.0	535	270.464	0.984102	1.97808	2.431e-75	74.6142	True	606	227.823	1.4114	2.65996	1.119e-181	180.951	322	128.526	1.325	2.50533	3.589e-75	74.445	440	200.345	1.13502	2.19621	1.84e-85	84.7352	260	124.343	1.06419	2.09099	4.327e-44	43.3638
EFO_0004251	myeloproliferative disorder	GCST90000032	36138231	Initial	9	5	1	0.00236643	PCNet2.0	1106	348.867	1.6646	3.17026	0	250	True	1259	394.407	1.67452	3.19213	0	250	591	125.249	2.23836	4.7186	0	250	758	196.094	1.95065	3.86549	0	250	444	165.683	1.42213	2.67982	2.173e-121	120.663
EFO_0004251	myeloproliferative disorder	GCST90428574	36138231	Additional	16	5	1	0.00420388	PCNet2.0	834	332.806	1.32537	2.50596	2.58e-214	213.588	False
EFO_0004253	nephrolithiasis	GCST90428893	34375979	Initial	30	14	0	1	PCNet2.0	298	224.204	0.4105	1.32915	2.7e-08	7.56864	True	151	173.561	-0.200894	0.870011	0.05824	1.23478	257	185.369	0.471368	1.38642	1.359e-08	7.86678	178	126.654	0.490985	1.4054	1.051e-07	6.9784	114	75.805	0.588669	1.50386	1.982e-06	5.7029
EFO_0004255	nephrotic syndrome	GCST008456	34375979	Additional	10	20	0	1	PCNet2.0	217	279.468	-0.364988	0.776475	2.649e-05	4.57692	False
EFO_0004255	nephrotic syndrome	GCST90258619	34375979	Initial	12	20	0	1	PCNet2.0	180	191.258	-0.0875232	0.941137	0.3622	0.441052	True	138	168.032	-0.284068	0.821272	0.008341	2.07878	176	212.328	-0.270719	0.828906	0.00572	2.2426	117	118.102	-0.0135249	0.990669	0.9113	0.0403386	77	130.992	-0.766548	0.587822	8.549e-08	7.06808
EFO_0004261	osteitis deformans	GCST001086	34375979	Initial	5	5	0	1	PCNet2.0	160	190.175	-0.249256	0.84133	0.01304	1.88472	True	402	222.805	0.851414	1.80427	4.288e-40	39.3677	67	178.557	-1.41415	0.37523	2.385e-19	18.6225	107	182.316	-0.76883	0.586893	3.708e-10	9.43086	77	215.792	-1.48671	0.356825	1.772e-27	26.7515
EFO_0004262	panic disorder	GCST000320	34375979	Initial	6	10	0	1	PCNet2.0	118	189.224	-0.681308	0.6236	7.726e-09	8.11205	True	245	193.056	0.343762	1.26906	4.46e-05	4.35067	68	132.667	-0.964203	0.512562	2.998e-10	9.52317	61	127.267	-1.06098	0.479307	3.002e-11	10.5226	84	118.581	-0.497412	0.708377	0.00054	3.26761
EFO_0004263	partial epilepsy	GCST000691	34375979	Initial	4	4	0	1	PCNet2.0	259	184.596	0.488581	1.40306	1.266e-09	8.89757	True	212	184.295	0.202047	1.15033	0.02272	1.64359	465	139.694	1.73496	3.3287	1.466e-186	185.834	331	169.025	0.969595	1.95829	8.399e-40	39.0758	207	148.056	0.483488	1.39812	1.595e-07	6.79724
EFO_0004269	cardiac arrhythmia	GCST90013707	34375979	Initial	13	9	0	1	PCNet2.0	319	196.092	0.702026	1.62679	1.645e-22	21.7838	True	234	192.115	0.284538	1.21802	0.0009877	3.00537	275	179.921	0.612068	1.52845	1.218e-14	13.9144	265	173.258	0.61307	1.52951	1.159e-15	14.9359	73	84.959	-0.21887	0.859238	0.1627	0.788612
EFO_0004274	gout	GCST003925	34375979	Additional	9	43	1	0.0201892	PCNet2.0	514	175.541	1.54996	2.92809	3.024e-188	187.519	False
EFO_0004274	gout	GCST90239691	34375979	Additional	10	43	1	0.0224077	PCNet2.0	578	200.556	1.52706	2.88199	1.528e-188	187.816	False
EFO_0004274	gout	GCST90399702	34375979	Initial	12	43	0	1	PCNet2.0	351	189.552	0.888877	1.85173	1.039e-36	35.9834	False
EFO_0004274	gout	GCST90455676	34375979	Additional	177	43	3	0.00746347	PCNet2.0	479	181.666	1.39874	2.63671	9.017e-122	121.045	False
EFO_0004274	gout	GCST90455679	34375979	Additional	7	43	2	0.00010431	PCNet2.0	557	175.776	1.66394	3.16881	4.333e-210	209.363	True	402	156.313	1.36276	2.57176	5.656e-105	104.247	353	136.068	1.37534	2.59429	4.463e-88	87.3504	313	89.663	1.80358	3.49085	2.038e-147	146.691	271	88.61	1.61275	3.05835	8.262e-105	104.083
EFO_0004283	goiter	GCST90018853	34375979	Initial	7	7	0	1	PCNet2.0	142	228.165	-0.684187	0.622357	2.581e-11	10.5882	True	183	223.886	-0.290921	0.81738	0.002711	2.56687	148	163.987	-0.147984	0.902511	0.1631	0.787546	70	84.075	-0.264322	0.83259	0.09948	1.00226	120	185.939	-0.631795	0.645373	4.167e-08	7.38018
EFO_0004289	lymphoid leukemia	GCST90011814	34662886	Initial	13	7	1	0.00478041	PCNet2.0	353	275.161	0.359392	1.28289	1.368e-07	6.86391	True	421	228.704	0.880339	1.84081	1.823e-44	43.7392	498	319.462	0.640501	1.55887	7.483e-29	28.1259	272	144.274	0.914795	1.8853	1.017e-32	31.9927	461	127.706	1.85194	3.60985	1.038e-212	211.984
EFO_0004309	platelet count	GCST004603	31992710	Additional	143	4	1	0.0297694	PCNet2.0	323	199.898	0.69227	1.61582	3.513e-23	22.4543	False
EFO_0004309	platelet count	GCST004603	33257650	Additional	143	6	1	0.0443224	PCNet2.0	289	179.475	0.687287	1.61025	1.255e-19	18.9014	False
EFO_0004309	platelet count	GCST004603	34226706	Additional	143	45	11	2.42369e-14	PCNet2.0	459	206.159	1.15474	2.22644	7.793e-91	90.1083	False
EFO_0004309	platelet count	GCST004603	34375979	Additional	143	15	7	7.21949e-12	PCNet2.0	470	186.354	1.33461	2.52208	2.138e-115	114.67	True	384	160.655	1.25714	2.39022	9.525e-88	87.0211	487	178.729	1.44615	2.7248	8.578e-139	138.067	340	145.76	1.22194	2.3326	6.914e-77	76.1603	245	106.372	1.20366	2.30324	3.636e-53	52.4394
EFO_0004309	platelet count	GCST004603	36138231	Additional	143	41	9	1.71586e-11	PCNet2.0	505	203.249	1.31304	2.48464	4.247e-124	123.372	False
EFO_0004309	platelet count	GCST90002361	31992710	Additional	292	4	1	0.0600757	PCNet2.0	310	200.878	0.625949	1.54323	8.552e-18	17.0679	False
EFO_0004309	platelet count	GCST90002361	33257650	Additional	292	6	1	0.0887507	PCNet2.0	347	182.125	0.930007	1.90528	2.891e-40	39.539	False
EFO_0004309	platelet count	GCST90002361	34226706	Additional	292	45	9	2.30766e-08	PCNet2.0	430	205.176	1.06747	2.09576	2.911e-70	69.536	False
EFO_0004309	platelet count	GCST90002361	34375979	Initial	292	15	6	5.57626e-08	PCNet2.0	415	185.748	1.15976	2.23421	1.519e-79	78.8184	False
EFO_0004309	platelet count	GCST90002361	36138231	Additional	292	41	7	2.70797e-06	PCNet2.0	479	201.703	1.24779	2.37478	6.26e-105	104.203	False
EFO_0004309	platelet count	GCST90018749	31992710	Additional	78	4	0	1	PCNet2.0	308	202.663	0.603848	1.51976	1.14e-17	16.9431	False
EFO_0004309	platelet count	GCST90018749	33257650	Additional	78	6	2	0.000246919	PCNet2.0	299	186.614	0.680088	1.60224	1.546e-21	20.8108	False
EFO_0004309	platelet count	GCST90018749	34226706	Additional	78	45	5	1.10019e-06	PCNet2.0	409	206.142	0.988462	1.98407	3.184e-55	54.497	False
EFO_0004309	platelet count	GCST90018749	34375979	Additional	78	15	3	2.92265e-05	PCNet2.0	400	188.488	1.08553	2.12215	7.195e-66	65.143	False
EFO_0004309	platelet count	GCST90018749	36138231	Additional	78	41	3	0.000634116	PCNet2.0	432	207.589	1.0573	2.08104	4.613e-71	70.336	False
EFO_0004309	platelet count	GCST90018969	31992710	Additional	275	4	1	0.0566543	PCNet2.0	239	200.222	0.25541	1.19368	0.003104	2.50808	False
EFO_0004309	platelet count	GCST90018969	33257650	Additional	275	6	1	0.0837704	PCNet2.0	306	182.348	0.746837	1.67811	4.694e-24	23.3285	False
EFO_0004309	platelet count	GCST90018969	34226706	Additional	275	45	9	1.37421e-08	PCNet2.0	398	205.069	0.956659	1.94081	1.882e-50	49.7254	False
EFO_0004309	platelet count	GCST90018969	34375979	Additional	275	15	5	1.6335e-06	PCNet2.0	373	185.244	1.00975	2.01356	1.898e-48	47.7217	False
EFO_0004309	platelet count	GCST90018969	36138231	Additional	275	41	7	1.81958e-06	PCNet2.0	461	202.841	1.18442	2.27272	6.513e-101	100.186	False
EFO_0004309	platelet count	GCST90056183	31992710	Additional	174	4	2	0.000494317	PCNet2.0	273	192.22	0.506142	1.42025	2.514e-10	9.59963	False
EFO_0004309	platelet count	GCST90056183	33257650	Additional	174	6	1	0.0537115	PCNet2.0	327	173.863	0.91134	1.88079	1.631e-37	36.7875	False
EFO_0004309	platelet count	GCST90056183	34226706	Additional	174	45	9	2.45742e-10	PCNet2.0	411	196.521	1.06445	2.09138	4.125e-70	69.3846	False
EFO_0004309	platelet count	GCST90056183	34375979	Additional	174	15	8	2.56409e-13	PCNet2.0	342	179.517	0.929876	1.90511	3.346e-43	42.4755	False
EFO_0004309	platelet count	GCST90056183	36138231	Additional	174	41	15	7.46354e-21	PCNet2.0	490	201.338	1.28316	2.43372	5.893e-119	118.23	False
EFO_0004312	vital capacity	GCST90270083	30175238	Additional	129	7	0	1	PCNet2.0	208	176.291	0.238625	1.17987	0.007584	2.1201	False
EFO_0004312	vital capacity	GCST90270083	34375979	Initial	129	3	1	0.0202315	PCNet2.0	381	172.391	1.14411	2.21009	4.11e-68	67.3862	False
EFO_0004312	vital capacity	GCST90278629	30175238	Additional	10	7	0	1	PCNet2.0	258	175.343	0.557191	1.4714	2.808e-12	11.5516	False
EFO_0004312	vital capacity	GCST90278629	34375979	Additional	10	3	0	1	PCNet2.0	498	170.31	1.54798	2.92408	9.209e-170	169.036	True	465	192.869	1.26961	2.41096	5.899e-110	109.229	486	152.968	1.66773	3.17714	3.381e-192	191.471							95	161.883	-0.768952	0.586844	3.101e-09	8.5085
EFO_0004314	forced expiratory volume	GCST007432	30175238	Additional	102	8	0	1	PCNet2.0	132	176.672	-0.420535	0.747147	0.0002718	3.56575	False
EFO_0004314	forced expiratory volume	GCST007432	34375979	Additional	102	4	0	1	PCNet2.0	334	190.485	0.810171	1.75342	1.103e-31	30.9574	False
EFO_0004314	forced expiratory volume	GCST007432	34662886	Additional	102	5	0	1	PCNet2.0	366	207.829	0.816447	1.76106	1.021e-32	31.991	False
EFO_0004314	forced expiratory volume	GCST007432	37262146	Additional	102	24	3	0.000280093	PCNet2.0	394	189.446	1.05641	2.07975	9.216e-63	62.0355	False
EFO_0004314	forced expiratory volume	GCST90270081	30175238	Additional	117	8	0	1	PCNet2.0	142	180.599	-0.346899	0.786272	0.001572	2.80355	False
EFO_0004314	forced expiratory volume	GCST90270081	34375979	Initial	117	4	1	0.0244069	PCNet2.0	442	196.131	1.17223	2.2536	2.791e-81	80.5542	True	261	166.389	0.64949	1.56861	3.665e-15	14.4359	304	152.711	0.993267	1.99069	1.553e-38	37.8088	239	124.31	0.943068	1.92261	3.929e-29	28.4057	383	134.702	1.50757	2.84331	5.344e-131	130.272
EFO_0004314	forced expiratory volume	GCST90270081	34662886	Additional	117	5	1	0.0304158	PCNet2.0	438	213.441	1.03709	2.05209	2.6e-66	65.585	False
EFO_0004314	forced expiratory volume	GCST90270081	37262146	Additional	117	24	1	0.137859	PCNet2.0	401	191.718	1.06462	2.09161	1.018e-60	59.9923	False
EFO_0004338	body weight	GCST000299	34375979	Additional	4	4	0	1	PCNet2.0	321	181.667	0.821277	1.76697	2.658e-31	30.5754	False
EFO_0004338	body weight	GCST000299	37262146	Additional	4	29	0	1	PCNet2.0	308	201.411	0.612788	1.52921	1.284e-16	15.8914	False
EFO_0004338	body weight	GCST008152	34375979	Additional	93	4	0	1	PCNet2.0	359	210.195	0.772255	1.70794	1.778e-32	31.7501	False
EFO_0004338	body weight	GCST008152	37262146	Additional	93	29	1	0.132727	PCNet2.0	406	235.81	0.783855	1.72173	3.314e-35	34.4796	False
EFO_0004338	body weight	GCST011971	34375979	Additional	5	4	0	1	PCNet2.0	141	162.082	-0.201029	0.86993	0.07782	1.10891	False
EFO_0004338	body weight	GCST011971	37262146	Additional	5	29	0	1	PCNet2.0	162	179.812	-0.150495	0.900941	0.1484	0.828566	False
EFO_0004338	body weight	GCST90018949	34375979	Initial	313	4	2	0.00158796	PCNet2.0	435	209.769	1.05221	2.07371	4.885e-69	68.3111	False
EFO_0004338	body weight	GCST90018949	37262146	Additional	313	29	8	1.57589e-08	PCNet2.0	504	237.13	1.08775	2.12542	9.54e-87	86.0205	True	298	179.674	0.729931	1.65856	2.069e-26	25.6842	418	170.661	1.29237	2.4493	4.749e-98	97.3234	257	138.22	0.894802	1.85935	6.793e-31	30.1679	113	85.95	0.394753	1.31472	0.001218	2.91435
EFO_0004338	body weight	GCST90278650	34375979	Additional	25	4	0	1	PCNet2.0	362	212.896	0.765841	1.70036	1.243e-28	27.9055	False
EFO_0004338	body weight	GCST90278650	37262146	Additional	25	29	1	0.0374904	PCNet2.0	354	238.105	0.572151	1.48674	4.282e-17	16.3684	False
EFO_0004340	body mass index	GCST008158	25583502	Additional	66	5	0	1	PCNet2.0	313	200.537	0.642294	1.56081	5.397e-18	17.2678	False
EFO_0004340	body mass index	GCST008158	27646141	Additional	66	5	0	1	PCNet2.0	227	154.827	0.552035	1.46615	5.085e-11	10.2937	False
EFO_0004340	body mass index	GCST008158	36280733	Additional	66	3	0	1	PCNet2.0	393	218.68	0.845708	1.79715	5.325e-38	37.2737	False
EFO_0004340	body mass index	GCST90103755	25583502	Additional	4	5	0	1	PCNet2.0	216	185.852	0.216877	1.16222	0.014	1.85387	False
EFO_0004340	body mass index	GCST90103755	27646141	Additional	4	5	0	1	PCNet2.0	151	143.692	0.0715688	1.05086	0.494	0.306273	False
EFO_0004340	body mass index	GCST90103755	36280733	Additional	4	3	0	1	PCNet2.0	297	202.487	0.552634	1.46676	4.303e-13	12.3662	False
EFO_0004340	body mass index	GCST90179150	25583502	Initial	624	5	0	1	PCNet2.0	279	192.904	0.532382	1.44632	5.2e-12	11.284	False
EFO_0004340	body mass index	GCST90179150	27646141	Additional	624	5	0	1	PCNet2.0	176	144.505	0.284456	1.21795	0.004912	2.30874	False
EFO_0004340	body mass index	GCST90179150	36280733	Additional	624	3	1	0.0953308	PCNet2.0	439	214.417	1.0338	2.04741	5.366e-64	63.2703	False
EFO_0004340	body mass index	GCST90255621	25583502	Additional	966	5	0	1	PCNet2.0	294	195.421	0.589231	1.50444	4.044e-15	14.3932	False
EFO_0004340	body mass index	GCST90255621	27646141	Additional	966	5	0	1	PCNet2.0	162	143.767	0.172261	1.12682	0.09825	1.00767	False
EFO_0004340	body mass index	GCST90255621	36280733	Additional	966	3	1	0.14491	PCNet2.0	382	219.11	0.801917	1.74342	1.492e-36	35.8262	False
EFO_0004340	body mass index	GCST90446645	25583502	Additional	397	5	0	1	PCNet2.0	309	193.188	0.677601	1.59948	5.796e-20	19.2369	False
EFO_0004340	body mass index	GCST90446645	27646141	Additional	397	5	0	1	PCNet2.0	182	147.047	0.307661	1.2377	0.001424	2.84649	False
EFO_0004340	body mass index	GCST90446645	36280733	Additional	397	3	1	0.0613867	PCNet2.0	444	213.355	1.0573	2.08104	5.57e-70	69.2541	True	366	212.184	0.786528	1.72492	4.933e-33	32.3069	280	143.865	0.960711	1.94627	1.43e-35	34.8447	210	161.954	0.374805	1.29666	1.795e-05	4.74594	126	97.296	0.372971	1.29502	0.00108	2.96658
EFO_0004458	C-reactive protein measurement	GCST002086	31367044	Additional	3	4	1	0.000631479	PCNet2.0	1311	561.335	1.22373	2.3355	0	250	False
EFO_0004458	C-reactive protein measurement	GCST002086	34662886	Additional	3	4	1	0.000631479	PCNet2.0	1215	423.155	1.5217	2.87129	0	250	False
EFO_0004458	C-reactive protein measurement	GCST002086	36809768	Additional	3	168	3	6.79112e-07	PCNet2.0	991	405.791	1.28815	2.44214	2.453e-253	249.999	False
EFO_0004458	C-reactive protein measurement	GCST002086	37262146	Additional	3	12	1	0.00189364	PCNet2.0	1071	409.104	1.38842	2.61792	5.298e-296	250	False
EFO_0004458	C-reactive protein measurement	GCST90018730	31367044	Additional	4	4	1	0.000841906	PCNet2.0	1966	725.792	1.43764	2.70877	0	250	False
EFO_0004458	C-reactive protein measurement	GCST90018730	34662886	Additional	4	4	0	1	PCNet2.0	1387	544.627	1.34863	2.5467	0	250	False
EFO_0004458	C-reactive protein measurement	GCST90018730	36809768	Additional	4	168	3	2.69875e-06	PCNet2.0	1252	521.742	1.26283	2.39965	0	250	False
EFO_0004458	C-reactive protein measurement	GCST90018730	37262146	Additional	4	12	1	0.00252412	PCNet2.0	1279	526.841	1.27958	2.42768	0	250	False
EFO_0004458	C-reactive protein measurement	GCST90018950	31367044	Additional	104	4	1	0.0217173	PCNet2.0	1006	376.817	1.41669	2.66973	1.662e-302	250	False
EFO_0004458	C-reactive protein measurement	GCST90018950	34662886	Additional	104	4	1	0.0217173	PCNet2.0	722	284.342	1.34437	2.5392	9.687e-196	195.014	False
EFO_0004458	C-reactive protein measurement	GCST90018950	36809768	Additional	104	168	31	1.97758e-39	PCNet2.0	936	292.078	1.68015	3.20462	0	250	False
EFO_0004458	C-reactive protein measurement	GCST90018950	37262146	Additional	104	12	3	3.38142e-05	PCNet2.0	716	276.591	1.37221	2.58866	7.128e-193	192.147	False
EFO_0004458	C-reactive protein measurement	GCST90025959	31367044	Additional	11	4	3	5.77252e-10	PCNet2.0	1322	368.432	1.84325	3.58818	0	250	False
EFO_0004458	C-reactive protein measurement	GCST90025959	34662886	Additional	11	4	4	6.07922e-14	PCNet2.0	1290	277.378	2.21745	4.65069	0	250	True	1033	211.622	2.28728	4.88135	0	250	817	172.136	2.24679	4.74625	0	250	1325	293.114	2.17646	4.52043	0	250	850	190.693	2.15621	4.45743	0	250
EFO_0004458	C-reactive protein measurement	GCST90025959	36809768	Additional	11	168	8	5.09674e-15	PCNet2.0	880	268.381	1.71322	3.27892	0	250	False
EFO_0004458	C-reactive protein measurement	GCST90025959	37262146	Additional	11	12	3	3.16687e-08	PCNet2.0	1023	267.351	1.936	3.82643	0	250	False
EFO_0004458	C-reactive protein measurement	GCST90029070	31367044	Additional	145	4	1	0.030181	PCNet2.0	711	286.346	1.31209	2.48301	4.558e-191	190.341	False
EFO_0004458	C-reactive protein measurement	GCST90029070	34662886	Additional	145	4	2	0.000343581	PCNet2.0	613	216.42	1.50205	2.83246	3.207e-185	184.494	False
EFO_0004458	C-reactive protein measurement	GCST90029070	36809768	Initial	145	168	33	1.3162e-37	PCNet2.0	714	230.179	1.63317	3.10193	0	250	False
EFO_0004458	C-reactive protein measurement	GCST90029070	37262146	Additional	145	12	2	0.00363078	PCNet2.0	492	208.736	1.23698	2.35704	1.895e-105	104.722	False
EFO_0004468	glucose measurement	GCST90018735	34226706	Additional	10	5	0	1	PCNet2.0	602	180.551	1.73736	3.33424	1.953e-248	247.707	False
EFO_0004468	glucose measurement	GCST90018735	34375979	Additional	10	3	0	1	PCNet2.0	180	239.456	-0.411764	0.751704	8.515e-06	5.06982	False
EFO_0004468	glucose measurement	GCST90018735	36809768	Additional	10	49	1	0.0254982	PCNet2.0	528	220.587	1.25919	2.39361	4.474e-117	116.349	False
EFO_0004468	glucose measurement	GCST90018735	37262146	Additional	10	9	0	1	PCNet2.0	379	235.382	0.687194	1.61015	2.698e-25	24.569	False
EFO_0004468	glucose measurement	GCST90018955	34226706	Additional	67	5	1	0.0175095	PCNet2.0	367	156.942	1.22555	2.33844	9.315e-79	78.0308	False
EFO_0004468	glucose measurement	GCST90018955	34375979	Additional	67	3	0	1	PCNet2.0	251	210.062	0.256872	1.19489	0.001314	2.8814	False
EFO_0004468	glucose measurement	GCST90018955	36809768	Additional	67	49	13	9.0061e-22	PCNet2.0	534	203.024	1.39519	2.63023	3.208e-137	136.494	False
EFO_0004468	glucose measurement	GCST90018955	37262146	Additional	67	9	1	0.0312993	PCNet2.0	366	208.995	0.808375	1.75124	1.615e-31	30.7918	False
EFO_0004468	glucose measurement	GCST90092819	34226706	Additional	12	5	1	0.00315424	PCNet2.0	665	188.345	1.81998	3.53075	0	250	True	804	251.829	1.67475	3.19264	0	250	489	143.125	1.77256	3.41659	3.492e-238	237.457	682	159.467	2.09651	4.27675	0	250	222	136.218	0.704642	1.62974	7.744e-17	16.111
EFO_0004468	glucose measurement	GCST90092819	34375979	Additional	12	3	0	1	PCNet2.0	161	247.588	-0.620881	0.650274	9.041e-10	9.04378	False
EFO_0004468	glucose measurement	GCST90092819	36809768	Additional	12	49	4	1.90297e-08	PCNet2.0	700	229.125	1.61122	3.0551	3.903e-270	250	False
EFO_0004468	glucose measurement	GCST90092819	37262146	Additional	12	9	1	0.00567106	PCNet2.0	450	242.104	0.894298	1.85871	4.734e-51	50.3248	False
EFO_0004468	glucose measurement	GCST90271558	34226706	Additional	63	5	0	1	PCNet2.0	455	154.139	1.56163	2.95188	3.391e-164	163.47	False
EFO_0004468	glucose measurement	GCST90271558	34375979	Initial	63	3	1	0.00991494	PCNet2.0	213	206.515	0.0446069	1.0314	0.6128	0.212681	False
EFO_0004468	glucose measurement	GCST90271558	36809768	Additional	63	49	13	3.74227e-22	PCNet2.0	540	197.782	1.44905	2.73028	4.209e-164	163.376	False
EFO_0004468	glucose measurement	GCST90271558	37262146	Additional	63	9	2	0.000383743	PCNet2.0	417	203.654	1.03393	2.04759	7.246e-60	59.1399	False
EFO_0004468	glucose measurement	GCST90301964	34226706	Additional	7	5	0	1	PCNet2.0	427	142.54	1.58287	2.99565	7.167e-146	145.145	False
EFO_0004468	glucose measurement	GCST90301964	34375979	Additional	7	3	0	1	PCNet2.0	283	191.793	0.561252	1.47555	4.564e-13	12.3407	False
EFO_0004468	glucose measurement	GCST90301964	36809768	Additional	7	49	1	0.0179164	PCNet2.0	458	179.213	1.35367	2.55562	1.979e-124	123.704	False
EFO_0004468	glucose measurement	GCST90301964	37262146	Additional	7	9	0	1	PCNet2.0	378	190.978	0.98498	1.97929	8.461e-50	49.0726	False
EFO_0004502	adiponectin measurement	GCST001463	31367044	Additional	4	6	1	0.00126266	PCNet2.0	394	193.08	1.029	2.0406	2.593e-56	55.5862	False
EFO_0004502	adiponectin measurement	GCST002233	31367044	Additional	5	6	2	8.30719e-07	PCNet2.0	428	150.44	1.50842	2.84499	1.146e-134	133.941	True	460	177.55	1.37341	2.59082	2.873e-119	118.542	469	149	1.65428	3.14765	5.744e-176	175.241	492	132.257	1.89531	3.72003	1.446e-260	250	446	178.706	1.31946	2.49572	3.143e-110	109.503
EFO_0004502	adiponectin measurement	GCST003096	31367044	Additional	3	6	0	1	PCNet2.0	153	191.634	-0.324822	0.798397	0.002201	2.65738	False
EFO_0004502	adiponectin measurement	GCST012168	31367044	Additional	3	6	0	1	PCNet2.0	131	169.922	-0.375306	0.770942	0.001106	2.95624	False
EFO_0004502	adiponectin measurement	GCST90293085	31367044	Initial	10	6	1	0.00315416	PCNet2.0	366	151.296	1.27447	2.4191	7.442e-81	80.1283	False
EFO_0004509	hemoglobin measurement	GCST90002314	34226706	Initial	199	22	5	2.73055e-06	PCNet2.0	361	209.211	0.78704	1.72553	1.406e-32	31.852	False
EFO_0004509	hemoglobin measurement	GCST90012210	34226706	Additional	14	22	2	0.000115489	PCNet2.0	472	196.464	1.26452	2.40248	2.409e-112	111.618	True	487	194.952	1.3208	2.49805	4.608e-119	118.336	414	168.31	1.29851	2.45975	1.857e-98	97.7312	290	124.036	1.22529	2.33803	9.786e-59	58.0094	226	98.804	1.19368	2.28736	7.708e-46	45.1131
EFO_0004509	hemoglobin measurement	GCST90018957	34226706	Additional	195	22	8	3.01387e-11	PCNet2.0	456	212.737	1.09996	2.14349	3.714e-78	77.4302	False
EFO_0004509	hemoglobin measurement	GCST90258651	34226706	Additional	8	22	1	0.0092274	PCNet2.0	327	211.61	0.627883	1.5453	1.305e-18	17.8844	False
EFO_0004509	hemoglobin measurement	GCST90258652	34226706	Additional	102	22	2	0.00614657	PCNet2.0	333	203.382	0.71133	1.63731	1.642e-25	24.7846	False
EFO_0004527	mean corpuscular hemoglobin	GCST000504	31992710	Additional	4	3	1	0.000631479	PCNet2.0	628	229.216	1.45406	2.73977	3.073e-211	210.512	False
EFO_0004527	mean corpuscular hemoglobin	GCST000504	33257650	Additional	4	15	0	1	PCNet2.0	221	181.461	0.284387	1.21789	0.001226	2.91151	False
EFO_0004527	mean corpuscular hemoglobin	GCST000504	34226706	Additional	4	51	1	0.0106945	PCNet2.0	324	164.528	0.977661	1.96927	6.194e-41	40.208	False
EFO_0004527	mean corpuscular hemoglobin	GCST000504	34375979	Additional	4	26	2	1.07857e-05	PCNet2.0	509	167.536	1.60319	3.03815	1.387e-178	177.858	True	484	175.108	1.46676	2.76401	5.128e-153	152.29	385	115.574	1.73604	3.3312	2.09e-173	172.68	419	105.022	1.99626	3.98964	3.911e-256	250	138	75.319	0.873583	1.83221	7.188e-15	14.1434
EFO_0004527	mean corpuscular hemoglobin	GCST000504	34662886	Additional	4	36	1	0.00755803	PCNet2.0	461	163.675	1.49393	2.81656	1.597e-136	135.797	False
EFO_0004527	mean corpuscular hemoglobin	GCST90002326	31992710	Additional	214	3	1	0.0334121	PCNet2.0	253	259.336	-0.0356851	0.975568	0.66	0.180456	False
EFO_0004527	mean corpuscular hemoglobin	GCST90002326	33257650	Additional	214	15	1	0.156309	PCNet2.0	293	203.449	0.526233	1.44016	1.378e-11	10.8608	False
EFO_0004527	mean corpuscular hemoglobin	GCST90002326	34226706	Additional	214	51	5	0.000266631	PCNet2.0	322	191.422	0.750304	1.68215	2.202e-27	26.6572	False
EFO_0004527	mean corpuscular hemoglobin	GCST90002326	34375979	Initial	214	26	5	9.38348e-06	PCNet2.0	303	191.182	0.664371	1.58488	1.918e-21	20.7172	False
EFO_0004527	mean corpuscular hemoglobin	GCST90002326	34662886	Additional	214	36	9	1.78283e-10	PCNet2.0	383	189.064	1.01847	2.02577	7.358e-57	56.1332	False
EFO_0004527	mean corpuscular hemoglobin	GCST90002390	31992710	Additional	352	3	2	0.00101419	PCNet2.0	385	254.619	0.596518	1.51206	3.102e-21	20.5084	False
EFO_0004527	mean corpuscular hemoglobin	GCST90002390	33257650	Additional	352	15	1	0.244674	PCNet2.0	303	198.572	0.609656	1.52589	4.069e-16	15.3905	False
EFO_0004527	mean corpuscular hemoglobin	GCST90002390	34226706	Additional	352	51	11	1.85484e-09	PCNet2.0	396	192.597	1.03992	2.05611	4.086e-63	62.3887	False
EFO_0004527	mean corpuscular hemoglobin	GCST90002390	34375979	Additional	352	26	11	4.55284e-13	PCNet2.0	462	191.942	1.26722	2.40698	4.252e-117	116.371	False
EFO_0004527	mean corpuscular hemoglobin	GCST90002390	34662886	Additional	352	36	14	1.13948e-15	PCNet2.0	494	189.577	1.38173	2.6058	3.048e-146	145.516	False
EFO_0004527	mean corpuscular hemoglobin	GCST90018744	31992710	Additional	66	3	1	0.0103854	PCNet2.0	421	225.573	0.900226	1.86636	3.489e-44	43.4573	False
EFO_0004527	mean corpuscular hemoglobin	GCST90018744	33257650	Additional	66	15	0	1	PCNet2.0	215	177.897	0.273294	1.20856	0.001458	2.83624	False
EFO_0004527	mean corpuscular hemoglobin	GCST90018744	34226706	Additional	66	51	4	2.93482e-05	PCNet2.0	325	163.153	0.994214	1.992	5.006e-45	44.3005	False
EFO_0004527	mean corpuscular hemoglobin	GCST90018744	34375979	Additional	66	26	5	2.69459e-08	PCNet2.0	496	166.159	1.57778	2.98509	1.063e-173	172.973	False
EFO_0004527	mean corpuscular hemoglobin	GCST90018744	34662886	Additional	66	36	4	7.19375e-06	PCNet2.0	482	161.986	1.57316	2.97557	1.404e-173	172.853	False
EFO_0004527	mean corpuscular hemoglobin	GCST90018964	31992710	Additional	207	3	1	0.0323311	PCNet2.0	371	236.29	0.650861	1.5701	1.254e-22	21.9017	False
EFO_0004527	mean corpuscular hemoglobin	GCST90018964	33257650	Additional	207	15	1	0.151579	PCNet2.0	271	186.19	0.541517	1.4555	9.577e-12	11.0188	False
EFO_0004527	mean corpuscular hemoglobin	GCST90018964	34226706	Additional	207	51	5	0.000228623	PCNet2.0	328	174.309	0.912049	1.88172	5.152e-38	37.288	False
EFO_0004527	mean corpuscular hemoglobin	GCST90018964	34375979	Additional	207	26	7	9.08349e-09	PCNet2.0	449	175.775	1.35299	2.5544	2.483e-112	111.605	False
EFO_0004527	mean corpuscular hemoglobin	GCST90018964	34662886	Additional	207	36	8	4.0374e-09	PCNet2.0	433	172.893	1.32449	2.50444	3.701e-110	109.432	False
EFO_0004528	mean corpuscular hemoglobin concentration	GCST004605	34375979	Additional	40	8	1	0.0167216	PCNet2.0	480	264.995	0.857069	1.81135	1.449e-49	48.8389	False
EFO_0004528	mean corpuscular hemoglobin concentration	GCST004605	34662886	Additional	40	10	3	1.02672e-06	PCNet2.0	384	195.492	0.973997	1.96427	5.846e-53	52.2331	False
EFO_0004528	mean corpuscular hemoglobin concentration	GCST90002332	34375979	Initial	90	8	4	3.24753e-08	PCNet2.0	693	238.377	1.53961	2.90716	1.869e-244	243.728	False
EFO_0004528	mean corpuscular hemoglobin concentration	GCST90002332	34662886	Additional	90	10	6	1.9724e-12	PCNet2.0	504	177.151	1.50844	2.84503	7.503e-165	164.125	False
EFO_0004528	mean corpuscular hemoglobin concentration	GCST90018745	34375979	Additional	27	8	2	5.41657e-05	PCNet2.0	702	251.619	1.48023	2.78993	1.465e-229	228.834	False
EFO_0004528	mean corpuscular hemoglobin concentration	GCST90018745	34662886	Additional	27	10	4	6.75002e-10	PCNet2.0	523	186.651	1.48647	2.80202	3.159e-170	169.5	False
EFO_0004528	mean corpuscular hemoglobin concentration	GCST90018965	34375979	Additional	64	8	3	2.01685e-06	PCNet2.0	639	236.289	1.43526	2.70432	3.355e-199	198.474	False
EFO_0004528	mean corpuscular hemoglobin concentration	GCST90018965	34662886	Additional	64	10	6	2.38634e-13	PCNet2.0	518	177.308	1.54669	2.92147	1.746e-176	175.758	True	617	166.313	1.89137	3.70987	0	250	661	158.186	2.06303	4.17863	0	250	504	130.831	1.94572	3.8523	1.966e-288	250	349	131.122	1.41232	2.66164	1.755e-105	104.756
EFO_0004528	mean corpuscular hemoglobin concentration	GCST90025962	34375979	Additional	20	8	1	0.00839163	PCNet2.0	455	240.958	0.917085	1.8883	4.816e-56	55.3173	False
EFO_0004528	mean corpuscular hemoglobin concentration	GCST90025962	34662886	Additional	20	10	2	4.71321e-05	PCNet2.0	510	178.474	1.51478	2.85756	8.998e-163	162.046	False
EFO_0004530	triglyceride measurement	GCST008150	33763119	Additional	4	15	0	1	PCNet2.0	157	204.937	-0.384416	0.766089	0.0002332	3.63227	False
EFO_0004530	triglyceride measurement	GCST008150	34375979	Additional	4	11	0	1	PCNet2.0	130	260.311	-1.00172	0.499403	3.272e-18	17.4852	False
EFO_0004530	triglyceride measurement	GCST008150	36280733	Additional	4	4	0	1	PCNet2.0	192	306.854	-0.676446	0.625705	6.258e-13	12.2036	False
EFO_0004530	triglyceride measurement	GCST008150	36564505	Additional	4	7	0	1	PCNet2.0	199	305.559	-0.618683	0.651265	1.368e-11	10.8639	False
EFO_0004530	triglyceride measurement	GCST008150	37262146	Additional	4	33	0	1	PCNet2.0	180	273.578	-0.603955	0.657948	6.211e-11	10.2068	False
EFO_0004530	triglyceride measurement	GCST90019523	33763119	Additional	154	15	11	9.16304e-21	PCNet2.0	727	193.891	1.90671	3.74953	0	250	False
EFO_0004530	triglyceride measurement	GCST90019523	34375979	Additional	154	11	7	6.43409e-13	PCNet2.0	943	242.078	1.96179	3.89544	0	250	False
EFO_0004530	triglyceride measurement	GCST90019523	36280733	Additional	154	4	3	2.07648e-06	PCNet2.0	896	280.243	1.67682	3.19723	0	250	False
EFO_0004530	triglyceride measurement	GCST90019523	36564505	Additional	154	7	5	6.79372e-10	PCNet2.0	810	280.411	1.53038	2.88862	2.417e-280	250	False
EFO_0004530	triglyceride measurement	GCST90019523	37262146	Additional	154	33	9	3.89625e-12	PCNet2.0	907	255.007	1.83057	3.55677	0	250	False
EFO_0004530	triglyceride measurement	GCST90101748	33763119	Additional	4	15	2	3.4873e-06	PCNet2.0	806	207.91	1.95482	3.87668	0	250	False
EFO_0004530	triglyceride measurement	GCST90101748	34375979	Additional	4	11	1	0.00231396	PCNet2.0	1021	265.026	1.94578	3.85245	0	250	False
EFO_0004530	triglyceride measurement	GCST90101748	36280733	Additional	4	4	1	0.000841906	PCNet2.0	1195	310.996	1.94204	3.84249	0	250	False
EFO_0004530	triglyceride measurement	GCST90101748	36564505	Additional	4	7	1	0.00147299	PCNet2.0	1335	310.697	2.10326	4.29679	0	250	True	848	212.983	1.99333	3.98154	0	250	671	123.159	2.44579	5.44824	0	250	971	163.065	2.57402	5.95468	0	250	550	243.909	1.17309	2.25494	6.32e-113	112.199
EFO_0004530	triglyceride measurement	GCST90101748	37262146	Additional	4	33	0	1	PCNet2.0	865	277.122	1.64218	3.12137	0	250	False
EFO_0004530	triglyceride measurement	GCST90239610	33763119	Additional	15	15	2	6.07223e-05	PCNet2.0	694	179.363	1.95205	3.86925	0	250	False
EFO_0004530	triglyceride measurement	GCST90239610	34375979	Additional	15	11	3	6.54347e-08	PCNet2.0	928	229.65	2.01469	4.04093	0	250	False
EFO_0004530	triglyceride measurement	GCST90239610	36280733	Additional	15	4	2	3.4873e-06	PCNet2.0	981	268.069	1.87165	3.65951	0	250	False
EFO_0004530	triglyceride measurement	GCST90239610	36564505	Additional	15	7	0	1	PCNet2.0	691	266.01	1.37721	2.59765	1.027e-170	169.988	False
EFO_0004530	triglyceride measurement	GCST90239610	37262146	Additional	15	33	3	2.14126e-06	PCNet2.0	909	240.241	1.9198	3.7837	0	250	False
EFO_0004530	triglyceride measurement	GCST90239661	33763119	Additional	247	15	2	0.0158087	PCNet2.0	585	175.574	1.73636	3.33193	1.004e-273	250	False
EFO_0004530	triglyceride measurement	GCST90239661	34375979	Initial	247	11	5	1.54562e-07	PCNet2.0	752	225.322	1.73874	3.33745	0	250	False
EFO_0004530	triglyceride measurement	GCST90239661	36280733	Additional	247	4	2	0.000992666	PCNet2.0	708	261.685	1.43592	2.70554	6.057e-207	206.218	False
EFO_0004530	triglyceride measurement	GCST90239661	36564505	Additional	247	7	1	0.0875402	PCNet2.0	629	260.105	1.27397	2.41825	4.848e-158	157.314	False
EFO_0004530	triglyceride measurement	GCST90239661	37262146	Additional	247	33	11	2.15703e-13	PCNet2.0	776	241.612	1.68336	3.21176	0	250	False
EFO_0004531	urate measurement	GCST90025965	30315176	Additional	15	8	3	2.22397e-08	PCNet2.0	750	144.922	2.37161	5.1752	0	250	False
EFO_0004531	urate measurement	GCST90025965	34375979	Initial	15	12	3	8.72049e-08	PCNet2.0	696	136.821	2.3468	5.08694	0	250	False
EFO_0004531	urate measurement	GCST90025965	36088354	Additional	15	5	3	3.97703e-09	PCNet2.0	920	177.244	2.3759	5.19058	0	250	True	760	153.997	2.3031	4.93516	0	250	544	111.228	2.29009	4.89085	0	250	566	101.8	2.47506	5.55992	0	250	335	104.67	1.67831	3.20054	1.521e-139	138.818
EFO_0004531	urate measurement	GCST90025965	36809768	Additional	15	197	5	3.14361e-07	PCNet2.0	563	168.258	1.74246	3.34605	3.37e-252	249.986	False
EFO_0004531	urate measurement	GCST90025965	37262146	Additional	15	29	7	5.62344e-17	PCNet2.0	812	156.843	2.37216	5.17715	0	250	False
EFO_0004532	serum gamma-glutamyl transferase measurement	GCST011349	34226706	Additional	29	33	1	0.049198	PCNet2.0	430	202.56	1.08599	2.12283	2.722e-70	69.5651	False
EFO_0004532	serum gamma-glutamyl transferase measurement	GCST90025966	34226706	Initial	9	33	3	3.9813e-07	PCNet2.0	397	159.083	1.31936	2.49555	6.094e-94	93.2151	True	533	181.605	1.55333	2.93494	7.779e-191	190.109	439	176.843	1.31175	2.48243	1.093e-113	112.961	335	110.136	1.60487	3.04169	1.955e-130	129.709	283	75.296	1.91016	3.7585	1.282e-150	149.892
EFO_0004532	serum gamma-glutamyl transferase measurement	GCST90244011	34226706	Additional	46	33	1	0.0769382	PCNet2.0	397	181.937	1.1257	2.18207	1.149e-69	68.9397	False
EFO_0004532	serum gamma-glutamyl transferase measurement	GCST90278630	34226706	Additional	39	33	1	0.0656122	PCNet2.0	447	192.061	1.21871	2.32739	1.607e-88	87.794	False
EFO_0004532	serum gamma-glutamyl transferase measurement	GCST90428730	34226706	Additional	231	33	6	2.54704e-06	PCNet2.0	449	193.803	1.21212	2.31679	6.392e-97	96.1944	False
EFO_0004533	alkaline phosphatase measurement	GCST011353	31992710	Additional	26	4	3	9.09071e-09	PCNet2.0	718	149.637	2.26252	4.79828	0	250	False
EFO_0004533	alkaline phosphatase measurement	GCST011353	34375979	Additional	26	8	3	1.26808e-07	PCNet2.0	873	158.185	2.46437	5.51885	0	250	False
EFO_0004533	alkaline phosphatase measurement	GCST011353	36088354	Additional	26	5	1	0.00682412	PCNet2.0	667	182.724	1.86802	3.65031	0	250	False
EFO_0004533	alkaline phosphatase measurement	GCST011353	36809768	Additional	26	304	15	5.38335e-21	PCNet2.0	652	175.716	1.89163	3.71053	0	250	False
EFO_0004533	alkaline phosphatase measurement	GCST011353	37262146	Additional	26	47	4	4.72033e-07	PCNet2.0	804	168.046	2.25834	4.7844	0	250	False
EFO_0004533	alkaline phosphatase measurement	GCST90011900	31992710	Additional	121	4	2	0.000239331	PCNet2.0	541	165.515	1.70867	3.26859	2.246e-220	219.649	False
EFO_0004533	alkaline phosphatase measurement	GCST90011900	34375979	Additional	121	8	4	1.07408e-07	PCNet2.0	660	177.428	1.89523	3.71982	0	250	False
EFO_0004533	alkaline phosphatase measurement	GCST90011900	36088354	Additional	121	5	2	0.000397222	PCNet2.0	564	204.867	1.46101	2.75301	1.056e-175	174.976	False
EFO_0004533	alkaline phosphatase measurement	GCST90011900	36809768	Additional	121	304	37	2.0906e-37	PCNet2.0	626	211.147	1.56791	2.96476	5.067e-283	250	False
EFO_0004533	alkaline phosphatase measurement	GCST90011900	37262146	Additional	121	47	10	3.19139e-13	PCNet2.0	690	191.683	1.84787	3.59969	0	250	False
EFO_0004533	alkaline phosphatase measurement	GCST90018942	31992710	Additional	193	4	3	4.09722e-06	PCNet2.0	437	153.61	1.50836	2.84487	1.509e-138	137.821	False
EFO_0004533	alkaline phosphatase measurement	GCST90018942	34375979	Initial	193	8	4	6.99826e-07	PCNet2.0	557	165.548	1.75043	3.36458	2.158e-234	233.666	False
EFO_0004533	alkaline phosphatase measurement	GCST90018942	36088354	Additional	193	5	2	0.00100605	PCNet2.0	557	188.91	1.55998	2.94849	1.668e-186	185.778	False
EFO_0004533	alkaline phosphatase measurement	GCST90018942	36809768	Additional	193	304	49	5.32041e-45	PCNet2.0	672	207.244	1.69713	3.24255	0	250	False
EFO_0004533	alkaline phosphatase measurement	GCST90018942	37262146	Additional	193	47	11	1.12998e-12	PCNet2.0	610	179.064	1.76833	3.4066	6.9e-295	250	False
EFO_0004533	alkaline phosphatase measurement	GCST90025947	31992710	Additional	16	4	4	3.35278e-13	PCNet2.0	833	142.789	2.54443	5.83378	0	250	False
EFO_0004533	alkaline phosphatase measurement	GCST90025947	34375979	Additional	16	8	6	3.43118e-18	PCNet2.0	925	151.612	2.60907	6.1011	0	250	True	846	136.322	2.63364	6.20589	0	250	961	196.32	2.29133	4.89507	0	250	854	147.677	2.53179	5.78289	0	250	389	55.205	2.8169	7.04646	0	250
EFO_0004533	alkaline phosphatase measurement	GCST90025947	36088354	Additional	16	5	2	6.63876e-06	PCNet2.0	736	176.384	2.06099	4.17271	0	250	False
EFO_0004533	alkaline phosphatase measurement	GCST90025947	36809768	Additional	16	304	12	3.8966e-19	PCNet2.0	530	168.433	1.65382	3.14665	3.541e-213	212.451	False
EFO_0004533	alkaline phosphatase measurement	GCST90025947	37262146	Additional	16	47	7	3.99433e-15	PCNet2.0	893	163.86	2.4462	5.44977	0	250	False
EFO_0004533	alkaline phosphatase measurement	GCST90448598	31992710	Additional	18	4	2	5.08043e-06	PCNet2.0	472	166.103	1.50671	2.84161	2.342e-158	157.63	False
EFO_0004533	alkaline phosphatase measurement	GCST90448598	34375979	Additional	18	8	2	2.36555e-05	PCNet2.0	645	176.428	1.87022	3.65588	2.937e-303	250	False
EFO_0004533	alkaline phosphatase measurement	GCST90448598	36088354	Additional	18	5	2	8.46263e-06	PCNet2.0	692	205.786	1.74963	3.36272	2.308e-298	250	False
EFO_0004533	alkaline phosphatase measurement	GCST90448598	36809768	Additional	18	304	12	3.86251e-18	PCNet2.0	608	192.636	1.65819	3.15621	2.036e-228	227.691	False
EFO_0004533	alkaline phosphatase measurement	GCST90448598	37262146	Additional	18	47	3	1.12784e-05	PCNet2.0	602	187.301	1.6844	3.21408	4.855e-265	250	False
EFO_0004536	total blood protein measurement	GCST001698	34226706	Additional	4	13	0	1	PCNet2.0	497	210.907	1.23664	2.35649	5.351e-108	107.272	False
EFO_0004536	total blood protein measurement	GCST001698	34375979	Additional	4	7	1	0.00147299	PCNet2.0	502	211.054	1.25008	2.37854	1.245e-120	119.905	False
EFO_0004536	total blood protein measurement	GCST001698	34662886	Additional	4	8	1	0.00168328	PCNet2.0	715	204.599	1.80514	3.49464	0	250	False
EFO_0004536	total blood protein measurement	GCST001698	36809768	Additional	4	163	2	0.00043396	PCNet2.0	533	193.774	1.45976	2.75063	6.187e-158	157.209	False
EFO_0004536	total blood protein measurement	GCST001698	37262146	Additional	4	26	1	0.00546289	PCNet2.0	589	220.842	1.41525	2.66707	4.764e-162	161.322	False
EFO_0004536	total blood protein measurement	GCST005989	34226706	Additional	16	13	0	1	PCNet2.0	593	232.124	1.35314	2.55467	1.486e-154	153.828	False
EFO_0004536	total blood protein measurement	GCST005989	34375979	Additional	16	7	1	0.00588079	PCNet2.0	614	234.122	1.39098	2.62256	1.132e-170	169.946	False
EFO_0004536	total blood protein measurement	GCST005989	34662886	Additional	16	8	1	0.00671825	PCNet2.0	781	227.507	1.77941	3.43286	0	250	False
EFO_0004536	total blood protein measurement	GCST005989	36809768	Additional	16	163	5	1.76842e-07	PCNet2.0	628	214.7	1.54844	2.92501	1.127e-219	218.948	False
EFO_0004536	total blood protein measurement	GCST005989	37262146	Additional	16	26	2	0.000213545	PCNet2.0	691	245.806	1.49117	2.81116	8.878e-245	244.052	False
EFO_0004536	total blood protein measurement	GCST90018976	34226706	Additional	164	13	4	3.60081e-06	PCNet2.0	683	245.887	1.47389	2.7777	1.112e-218	217.954	False
EFO_0004536	total blood protein measurement	GCST90018976	34375979	Initial	164	7	3	2.15452e-05	PCNet2.0	634	243.945	1.37793	2.59895	2.095e-164	163.679	False
EFO_0004536	total blood protein measurement	GCST90018976	34662886	Additional	164	8	3	3.42536e-05	PCNet2.0	750	235.91	1.66865	3.17918	3.066e-285	250	False
EFO_0004536	total blood protein measurement	GCST90018976	36809768	Additional	164	163	34	1.00237e-37	PCNet2.0	810	244.637	1.72728	3.31103	0	250	False
EFO_0004536	total blood protein measurement	GCST90018976	37262146	Additional	164	26	6	7.52978e-08	PCNet2.0	804	256.506	1.6482	3.13443	0	250	False
EFO_0004536	total blood protein measurement	GCST90019522	34226706	Additional	99	13	3	3.7786e-05	PCNet2.0	804	247.635	1.69898	3.24671	0	250	False
EFO_0004536	total blood protein measurement	GCST90019522	34375979	Additional	99	7	2	0.000554879	PCNet2.0	658	246.304	1.41765	2.6715	2.096e-195	194.679	False
EFO_0004536	total blood protein measurement	GCST90019522	34662886	Additional	99	8	2	0.000737325	PCNet2.0	771	239.044	1.68945	3.22535	0	250	False
EFO_0004536	total blood protein measurement	GCST90019522	36809768	Additional	99	163	28	2.62423e-35	PCNet2.0	853	243.08	1.81111	3.50913	0	250	False
EFO_0004536	total blood protein measurement	GCST90019522	37262146	Additional	99	26	5	2.09181e-07	PCNet2.0	861	261.324	1.72017	3.29476	0	250	False
EFO_0004536	total blood protein measurement	GCST90448632	34226706	Additional	6	13	1	0.00409879	PCNet2.0	668	206.401	1.6944	3.23642	6.833e-269	250	False
EFO_0004536	total blood protein measurement	GCST90448632	34375979	Additional	6	7	2	1.74402e-06	PCNet2.0	662	206.573	1.68018	3.20468	4.337e-263	250	False
EFO_0004536	total blood protein measurement	GCST90448632	34662886	Additional	6	8	2	2.32503e-06	PCNet2.0	856	201.02	2.09027	4.25828	0	250	True	742	155.309	2.25628	4.77757	0	250	636	137.631	2.20822	4.62105	0	250	668	140.473	2.24956	4.75536	0	250	563	115.304	2.28769	4.88274	0	250
EFO_0004536	total blood protein measurement	GCST90448632	36809768	Additional	6	163	4	7.72729e-08	PCNet2.0	628	190.722	1.71929	3.29275	4.385e-280	250	False
EFO_0004536	total blood protein measurement	GCST90448632	37262146	Additional	6	26	2	2.69189e-05	PCNet2.0	776	216.658	1.84064	3.58168	0	250	False
EFO_0004541	HbA1c measurement	GCST90256420	34226706	Additional	47	34	9	7.6978e-17	PCNet2.0	685	224.888	1.6069	3.04596	9.63e-272	250	False
EFO_0004541	HbA1c measurement	GCST90256420	34375979	Initial	47	15	2	0.000616094	PCNet2.0	635	248.966	1.35081	2.55055	3.13e-171	170.504	False
EFO_0004541	HbA1c measurement	GCST90256420	36280733	Additional	47	6	2	8.92725e-05	PCNet2.0	535	261.416	1.03319	2.04655	5.122e-84	83.2906	False
EFO_0004541	HbA1c measurement	GCST90256420	36809768	Additional	47	317	33	1.10475e-48	PCNet2.0	758	231.397	1.71183	3.27576	0	250	True	642	201.731	1.67014	3.18246	2.44e-299	250	753	185.507	2.02118	4.05915	0	250	496	143.922	1.78505	3.44631	1.023e-290	250	301	86.113	1.80546	3.49541	2.88e-222	221.541
EFO_0004541	HbA1c measurement	GCST90256420	37262146	Additional	47	47	7	2.0738e-11	PCNet2.0	657	225.856	1.54049	2.90893	1.719e-212	211.765	False
EFO_0004570	bilirubin measurement	GCST000386	34226706	Additional	4	23	1	0.0048337	PCNet2.0	507	133.397	1.92626	3.80069	2.241e-276	250	False
EFO_0004570	bilirubin measurement	GCST000386	34375979	Additional	4	16	1	0.00336443	PCNet2.0	539	130.042	2.05131	4.14481	0	250	False
EFO_0004570	bilirubin measurement	GCST000386	36088354	Additional	4	3	0	1	PCNet2.0	90	170.239	-0.919565	0.528669	2.767e-11	10.558	False
EFO_0004570	bilirubin measurement	GCST000386	36809768	Additional	4	103	1	0.0215102	PCNet2.0	501	147.03	1.7687	3.40747	1.975e-232	231.704	False
EFO_0004570	bilirubin measurement	GCST000386	37262146	Additional	4	35	1	0.00734866	PCNet2.0	513	133.868	1.93815	3.83213	6.954e-302	250	False
EFO_0004570	bilirubin measurement	GCST90018973	34226706	Additional	83	23	2	0.00449418	PCNet2.0	538	138.931	1.95324	3.87243	0	250	False
EFO_0004570	bilirubin measurement	GCST90018973	34375979	Initial	83	16	3	4.32047e-05	PCNet2.0	571	136.298	2.06673	4.18935	0	250	True	540	137.774	1.97066	3.91946	0	250	638	148.356	2.10449	4.30047	0	250	357	80.634	2.14646	4.42741	7.765e-230	229.11	467	84.299	2.46984	5.5398	0	250
EFO_0004570	bilirubin measurement	GCST90018973	36088354	Additional	83	3	0	1	PCNet2.0	156	175.706	-0.171617	0.887847	0.09097	1.0411	False
EFO_0004570	bilirubin measurement	GCST90018973	36809768	Additional	83	103	20	4.23975e-28	PCNet2.0	611	168.153	1.8614	3.6336	0	250	False
EFO_0004570	bilirubin measurement	GCST90018973	37262146	Additional	83	35	5	4.12402e-07	PCNet2.0	589	142.656	2.04573	4.12881	0	250	False
EFO_0004570	bilirubin measurement	GCST90025973	34226706	Additional	10	23	2	6.27073e-05	PCNet2.0	655	193.454	1.7595	3.38582	2.43e-296	250	False
EFO_0004570	bilirubin measurement	GCST90025973	34375979	Additional	10	16	1	0.00839119	PCNet2.0	633	187.214	1.75752	3.38116	4.434e-292	250	False
EFO_0004570	bilirubin measurement	GCST90025973	36088354	Additional	10	3	0	1	PCNet2.0	267	245.955	0.118445	1.08556	0.1321	0.879097	False
EFO_0004570	bilirubin measurement	GCST90025973	36809768	Additional	10	103	6	4.51898e-12	PCNet2.0	680	216.735	1.6496	3.13747	3.908e-264	250	False
EFO_0004570	bilirubin measurement	GCST90025973	37262146	Additional	10	35	4	2.00978e-09	PCNet2.0	770	196.198	1.97255	3.92461	0	250	False
EFO_0004570	bilirubin measurement	GCST90278643	34226706	Additional	8	23	0	1	PCNet2.0	270	129.258	1.06271	2.08885	2.773e-41	40.5571	False
EFO_0004570	bilirubin measurement	GCST90278643	34375979	Additional	8	16	0	1	PCNet2.0	249	126.235	0.980034	1.97251	1.658e-32	31.7804	False
EFO_0004570	bilirubin measurement	GCST90278643	36088354	Additional	8	3	0	1	PCNet2.0	160	165.478	-0.0485675	0.966896	0.6428	0.191924	False
EFO_0004570	bilirubin measurement	GCST90278643	36809768	Additional	8	103	2	0.000797753	PCNet2.0	277	142.881	0.955072	1.93868	3.795e-34	33.4208	False
EFO_0004570	bilirubin measurement	GCST90278643	37262146	Additional	8	35	0	1	PCNet2.0	237	129.18	0.875504	1.83465	4.163e-26	25.3806	False
EFO_0004570	bilirubin measurement	GCST90448601	34226706	Additional	9	23	3	1.29538e-07	PCNet2.0	472	130.38	1.85606	3.62019	3.648e-216	215.438	False
EFO_0004570	bilirubin measurement	GCST90448601	34375979	Additional	9	16	0	1	PCNet2.0	229	124.905	0.874516	1.83339	4.555e-25	24.3415	False
EFO_0004570	bilirubin measurement	GCST90448601	36088354	Additional	9	3	2	5.98222e-07	PCNet2.0	597	165.409	1.85169	3.60924	2.474e-300	250	False
EFO_0004570	bilirubin measurement	GCST90448601	36809768	Additional	9	103	3	1.26924e-05	PCNet2.0	454	144.664	1.64999	3.13831	5.05e-170	169.297	False
EFO_0004570	bilirubin measurement	GCST90448601	37262146	Additional	9	35	0	1	PCNet2.0	253	129.801	0.962836	1.94914	7.421e-29	28.1295	False
EFO_0004574	total cholesterol measurement	GCST006614	31367044	Additional	80	12	2	0.00112432	PCNet2.0	650	215.604	1.59206	3.01479	3.338e-232	231.477	False
EFO_0004574	total cholesterol measurement	GCST006614	34375979	Additional	80	11	5	5.27997e-10	PCNet2.0	782	223.761	1.80521	3.4948	0	250	False
EFO_0004574	total cholesterol measurement	GCST006614	36280733	Additional	80	14	4	2.8245e-07	PCNet2.0	805	219.524	1.87461	3.66703	0	250	False
EFO_0004574	total cholesterol measurement	GCST006614	36303018	Additional	80	12	2	0.00112432	PCNet2.0	535	189.817	1.49493	2.8185	6.153e-165	164.211	False
EFO_0004574	total cholesterol measurement	GCST006614	36809768	Additional	80	39	6	1.34476e-08	PCNet2.0	808	256.353	1.65622	3.1519	0	250	False
EFO_0004574	total cholesterol measurement	GCST90018974	31367044	Additional	105	12	2	0.00192569	PCNet2.0	594	209.62	1.50269	2.8337	4.752e-187	186.323	False
EFO_0004574	total cholesterol measurement	GCST90018974	34375979	Additional	105	11	3	2.62025e-05	PCNet2.0	700	215.225	1.70151	3.25241	0	250	False
EFO_0004574	total cholesterol measurement	GCST90018974	36280733	Additional	105	14	5	9.01003e-09	PCNet2.0	767	212.986	1.84847	3.60118	0	250	False
EFO_0004574	total cholesterol measurement	GCST90018974	36303018	Additional	105	12	0	1	PCNet2.0	409	182.875	1.16124	2.2365	2.86e-76	75.5436	False
EFO_0004574	total cholesterol measurement	GCST90018974	36809768	Additional	105	39	7	1.70979e-09	PCNet2.0	774	246.526	1.65059	3.13963	0	250	False
EFO_0004574	total cholesterol measurement	GCST90025953	31367044	Additional	8	12	4	6.37458e-12	PCNet2.0	1021	264.763	1.94721	3.85628	0	250	False
EFO_0004574	total cholesterol measurement	GCST90025953	34375979	Additional	8	11	5	1.25351e-15	PCNet2.0	1333	272.28	2.29151	4.8957	0	250	False
EFO_0004574	total cholesterol measurement	GCST90025953	36280733	Additional	8	14	5	5.42974e-15	PCNet2.0	1330	267.773	2.31234	4.96689	0	250	True	1090	208.407	2.38685	5.23015	0	250	979	190.695	2.36004	5.13385	0	250	851	159.462	2.41595	5.33669	0	250	849	153.141	2.4709	5.54391	0	250
EFO_0004574	total cholesterol measurement	GCST90025953	36303018	Additional	8	12	2	1.02172e-05	PCNet2.0	662	231.124	1.51816	2.86426	2.063e-224	223.686	False
EFO_0004574	total cholesterol measurement	GCST90025953	36809768	Additional	8	39	5	1.55641e-12	PCNet2.0	1133	310.847	1.86587	3.64488	0	250	False
EFO_0004574	total cholesterol measurement	GCST90239673	31367044	Additional	266	12	4	1.70186e-05	PCNet2.0	597	199.32	1.58264	2.99518	1.032e-214	213.986	False
EFO_0004574	total cholesterol measurement	GCST90239673	34375979	Initial	266	11	3	0.000411949	PCNet2.0	645	205.252	1.6519	3.14248	4.982e-274	250	False
EFO_0004574	total cholesterol measurement	GCST90239673	36280733	Additional	266	14	5	9.35301e-07	PCNet2.0	652	201.456	1.69441	3.23644	1.462e-282	250	False
EFO_0004574	total cholesterol measurement	GCST90239673	36303018	Additional	266	12	1	0.155691	PCNet2.0	401	173.64	1.2075	2.30938	3.858e-81	80.4136	False
EFO_0004574	total cholesterol measurement	GCST90239673	36809768	Additional	266	39	9	2.65003e-09	PCNet2.0	702	235.326	1.57681	2.9831	2.266e-272	250	False
EFO_0004574	total cholesterol measurement	GCST90244008	31367044	Additional	55	12	2	0.000533014	PCNet2.0	565	212.239	1.41256	2.66209	2.075e-157	156.683	False
EFO_0004574	total cholesterol measurement	GCST90244008	34375979	Additional	55	11	2	0.000445004	PCNet2.0	670	218.737	1.61496	3.06304	1.04e-251	249.957	False
EFO_0004574	total cholesterol measurement	GCST90244008	36280733	Additional	55	14	3	8.16824e-06	PCNet2.0	689	215.819	1.67468	3.19249	4.676e-265	250	False
EFO_0004574	total cholesterol measurement	GCST90244008	36303018	Additional	55	12	1	0.0341988	PCNet2.0	440	186.658	1.23711	2.35725	7.91e-95	94.1018	False
EFO_0004574	total cholesterol measurement	GCST90244008	36809768	Additional	55	39	3	0.000194833	PCNet2.0	672	251.303	1.41903	2.67406	5.295e-193	192.276	False
EFO_0004587	lymphocyte count	GCST004627	34226706	Additional	96	38	7	7.47569e-10	PCNet2.0	724	253.309	1.51509	2.85817	3.685e-240	239.434	False
EFO_0004587	lymphocyte count	GCST004627	34375979	Additional	96	8	1	0.0397206	PCNet2.0	452	220.154	1.03781	2.05311	2.853e-67	66.5447	False
EFO_0004587	lymphocyte count	GCST004627	34662886	Additional	96	19	2	0.00408495	PCNet2.0	674	243.805	1.46702	2.7645	3.68e-215	214.434	False
EFO_0004587	lymphocyte count	GCST004627	36138231	Additional	96	29	3	0.000415213	PCNet2.0	590	256.719	1.20052	2.29823	7.001e-120	119.155	False
EFO_0004587	lymphocyte count	GCST004627	37262146	Additional	96	43	5	2.45114e-06	PCNet2.0	704	252.486	1.47937	2.78827	1.708e-242	241.768	False
EFO_0004587	lymphocyte count	GCST90002320	34226706	Additional	225	38	6	5.18883e-06	PCNet2.0	777	242.452	1.68022	3.20476	0	250	False
EFO_0004587	lymphocyte count	GCST90002320	34375979	Initial	225	8	0	1	PCNet2.0	410	212.763	0.946377	1.92703	6.258e-54	53.2036	False
EFO_0004587	lymphocyte count	GCST90002320	34662886	Additional	225	19	1	0.202641	PCNet2.0	685	236.049	1.53702	2.90194	4.108e-237	236.386	False
EFO_0004587	lymphocyte count	GCST90002320	36138231	Additional	225	29	3	0.00477095	PCNet2.0	646	248.186	1.38011	2.60289	1.495e-184	183.825	False
EFO_0004587	lymphocyte count	GCST90002320	37262146	Additional	225	43	5	0.000148609	PCNet2.0	747	243.892	1.61487	3.06283	3.63e-299	250	False
EFO_0004587	lymphocyte count	GCST90018742	34226706	Additional	13	38	2	0.000299613	PCNet2.0	844	251.302	1.74782	3.35851	0	250	False
EFO_0004587	lymphocyte count	GCST90018742	34375979	Additional	13	8	0	1	PCNet2.0	423	220.953	0.936918	1.91443	1.311e-51	50.8824	False
EFO_0004587	lymphocyte count	GCST90018742	34662886	Additional	13	19	1	0.0129263	PCNet2.0	755	246.488	1.61496	3.06303	0	250	False
EFO_0004587	lymphocyte count	GCST90018742	36138231	Additional	13	29	0	1	PCNet2.0	704	256.8	1.45493	2.74143	3.752e-221	220.426	False
EFO_0004587	lymphocyte count	GCST90018742	37262146	Additional	13	43	2	0.000384109	PCNet2.0	777	252.193	1.62339	3.08097	4.882e-294	250	False
EFO_0004587	lymphocyte count	GCST90018962	34226706	Additional	211	38	9	2.67072e-10	PCNet2.0	825	239.402	1.78496	3.44609	0	250	False
EFO_0004587	lymphocyte count	GCST90018962	34375979	Additional	211	8	1	0.0854797	PCNet2.0	446	209.454	1.09041	2.12935	2.197e-76	75.6582	False
EFO_0004587	lymphocyte count	GCST90018962	34662886	Additional	211	19	3	0.00114737	PCNet2.0	743	231.581	1.68185	3.20838	0	250	False
EFO_0004587	lymphocyte count	GCST90018962	36138231	Additional	211	29	4	0.000282376	PCNet2.0	683	243.348	1.48886	2.80668	1.031e-227	226.987	False
EFO_0004587	lymphocyte count	GCST90018962	37262146	Additional	211	43	7	4.32847e-07	PCNet2.0	766	241.083	1.66781	3.17733	0	250	False
EFO_0004587	lymphocyte count	GCST90025984	34226706	Additional	12	38	6	3.87326e-14	PCNet2.0	1102	239.423	2.20249	4.60273	0	250	True	938	215.911	2.11915	4.34438	0	250	781	190.607	2.03472	4.09744	0	250	554	143.524	1.94859	3.85998	0	250	434	170.685	1.34636	2.5427	1.6e-119	118.796
EFO_0004587	lymphocyte count	GCST90025984	34375979	Additional	12	8	0	1	PCNet2.0	464	207.98	1.15768	2.23098	1.368e-76	75.8639	False
EFO_0004587	lymphocyte count	GCST90025984	34662886	Additional	12	19	3	1.85454e-07	PCNet2.0	932	234.273	1.99214	3.97826	0	250	False
EFO_0004587	lymphocyte count	GCST90025984	36138231	Additional	12	29	5	4.52706e-12	PCNet2.0	1007	247.096	2.02692	4.07534	0	250	False
EFO_0004587	lymphocyte count	GCST90025984	37262146	Additional	12	43	3	2.34183e-06	PCNet2.0	912	238.686	1.93392	3.82092	0	250	False
EFO_0004593	gestational diabetes	GCST90095480	34375979	Additional	3	6	0	1	PCNet2.0	156	136.904	0.188381	1.13948	0.08002	1.0968	True	159	188.21	-0.243317	0.844801	0.01731	1.7617	233	163.749	0.508844	1.42291	1.039e-09	8.98338	117	145.149	-0.311026	0.806068	0.008615	2.06474	41	99.928	-1.28527	0.410295	1.108e-09	8.95546
EFO_0004593	gestational diabetes	GCST90239750	34375979	Initial	7	6	0	1	PCNet2.0	136	156.934	-0.206551	0.866606	0.06644	1.17757	False
EFO_0004593	gestational diabetes	GCST90245820	34375979	Additional	3	6	0	1	PCNet2.0	101	174.409	-0.788119	0.579099	1.537e-09	8.81333	False
EFO_0004593	gestational diabetes	GCST90296696	34375979	Additional	7	6	0	1	PCNet2.0	95	156.921	-0.724039	0.6054	6.9e-08	7.16115	False
EFO_0004607	duodenal ulcer	GCST90270932	34375979	Initial	14	26	0	1	PCNet2.0	183	204.366	-0.159312	0.895452	0.1008	0.996539	True	174	176.959	-0.0243278	0.983279	0.8071	0.0930727	125	157.553	-0.333909	0.793384	0.005773	2.2386	163	147.882	0.140426	1.10223	0.1797	0.745452	90	117.064	-0.379301	0.76881	0.00527	2.27819
EFO_0004611	low density lipoprotein cholesterol measurement	GCST90002412	30140000	Additional	80	4	0	1	PCNet2.0	537	204.481	1.39296	2.62616	2.646e-142	141.577	False
EFO_0004611	low density lipoprotein cholesterol measurement	GCST90002412	31367044	Additional	80	8	0	1	PCNet2.0	536	194.652	1.46134	2.75363	5.796e-174	173.237	False
EFO_0004611	low density lipoprotein cholesterol measurement	GCST90002412	34375979	Additional	80	10	0	1	PCNet2.0	606	236.206	1.35927	2.56556	3.068e-149	148.513	False
EFO_0004611	low density lipoprotein cholesterol measurement	GCST90002412	36280733	Additional	80	12	1	0.0493865	PCNet2.0	681	231.572	1.55619	2.94077	1.589e-232	231.799	False
EFO_0004611	low density lipoprotein cholesterol measurement	GCST90002412	36564505	Additional	80	7	0	1	PCNet2.0	577	212.01	1.44444	2.72157	2.261e-175	174.646	False
EFO_0004611	low density lipoprotein cholesterol measurement	GCST90019512	30140000	Additional	202	4	4	1.24038e-08	PCNet2.0	765	211.11	1.85746	3.6237	0	250	False
EFO_0004611	low density lipoprotein cholesterol measurement	GCST90019512	31367044	Additional	202	8	5	7.05403e-09	PCNet2.0	745	200.6	1.89292	3.71386	0	250	False
EFO_0004611	low density lipoprotein cholesterol measurement	GCST90019512	34375979	Additional	202	10	7	1.61602e-12	PCNet2.0	880	245.189	1.84361	3.58907	0	250	False
EFO_0004611	low density lipoprotein cholesterol measurement	GCST90019512	36280733	Additional	202	12	8	6.77993e-14	PCNet2.0	836	240.778	1.7958	3.47208	0	250	False
EFO_0004611	low density lipoprotein cholesterol measurement	GCST90019512	36564505	Additional	202	7	6	9.303e-12	PCNet2.0	831	219.569	1.92017	3.78469	0	250	False
EFO_0004611	low density lipoprotein cholesterol measurement	GCST90239612	30140000	Additional	31	4	2	1.54264e-05	PCNet2.0	720	229.21	1.65133	3.14122	4.256e-287	250	False
EFO_0004611	low density lipoprotein cholesterol measurement	GCST90239612	31367044	Additional	31	8	2	7.16975e-05	PCNet2.0	712	220.888	1.68856	3.22335	1.958e-295	250	False
EFO_0004611	low density lipoprotein cholesterol measurement	GCST90239612	34375979	Additional	31	10	4	1.20897e-09	PCNet2.0	897	272.234	1.72026	3.29496	0	250	False
EFO_0004611	low density lipoprotein cholesterol measurement	GCST90239612	36280733	Additional	31	12	5	6.4732e-12	PCNet2.0	884	265.533	1.73516	3.32915	0	250	False
EFO_0004611	low density lipoprotein cholesterol measurement	GCST90239612	36564505	Additional	31	7	4	2.02184e-10	PCNet2.0	938	243.211	1.94738	3.85673	0	250	True	819	200.784	2.02822	4.07901	0	250	673	211.978	1.66669	3.17486	2.906e-268	250	586	149.842	1.96746	3.91079	0	250	397	109.948	1.85232	3.6108	1.123e-208	207.95
EFO_0004611	low density lipoprotein cholesterol measurement	GCST90239655	30140000	Additional	222	4	2	0.000802941	PCNet2.0	586	203.121	1.52856	2.88498	9.428e-195	194.026	False
EFO_0004611	low density lipoprotein cholesterol measurement	GCST90239655	31367044	Additional	222	8	3	8.43972e-05	PCNet2.0	606	194.329	1.64082	3.11842	2.786e-250	249.422	False
EFO_0004611	low density lipoprotein cholesterol measurement	GCST90239655	34375979	Initial	222	10	2	0.00574957	PCNet2.0	712	234.26	1.60377	3.03936	6.825e-284	250	False
EFO_0004611	low density lipoprotein cholesterol measurement	GCST90239655	36280733	Additional	222	12	4	8.34322e-06	PCNet2.0	696	230.687	1.59315	3.01708	4.421e-264	250	False
EFO_0004611	low density lipoprotein cholesterol measurement	GCST90239655	36564505	Additional	222	7	2	0.00274589	PCNet2.0	670	210.953	1.66724	3.17606	6.431e-283	250	False
EFO_0004611	low density lipoprotein cholesterol measurement	GCST90278638	30140000	Additional	28	4	1	0.00588218	PCNet2.0	800	259.548	1.624	3.08228	1.042e-304	250	False
EFO_0004611	low density lipoprotein cholesterol measurement	GCST90278638	31367044	Additional	28	8	1	0.011731	PCNet2.0	688	251.581	1.45139	2.73471	1.217e-206	205.915	False
EFO_0004611	low density lipoprotein cholesterol measurement	GCST90278638	34375979	Additional	28	10	0	1	PCNet2.0	725	306.161	1.24369	2.36804	7.446e-176	175.128	False
EFO_0004611	low density lipoprotein cholesterol measurement	GCST90278638	36280733	Additional	28	12	2	0.000136968	PCNet2.0	957	300.858	1.66944	3.1809	0	250	False
EFO_0004611	low density lipoprotein cholesterol measurement	GCST90278638	36564505	Additional	28	7	1	0.0102719	PCNet2.0	783	275.546	1.50672	2.84163	8.899e-277	250	False
EFO_0004614	apolipoprotein A 1 measurement	GCST010241	31367044	Additional	212	16	6	1.31168e-08	PCNet2.0	675	198.027	1.76919	3.40863	0	250	False
EFO_0004614	apolipoprotein A 1 measurement	GCST010241	36809768	Additional	212	46	15	1.18406e-18	PCNet2.0	785	228.3	1.78176	3.43846	0	250	False
EFO_0004614	apolipoprotein A 1 measurement	GCST90019495	31367044	Additional	157	16	10	8.52203e-18	PCNet2.0	778	211.074	1.88202	3.68591	0	250	False
EFO_0004614	apolipoprotein A 1 measurement	GCST90019495	36809768	Additional	157	46	24	1.11092e-38	PCNet2.0	938	245.863	1.93173	3.81513	0	250	False
EFO_0004614	apolipoprotein A 1 measurement	GCST90025955	31367044	Additional	23	16	6	1.22868e-14	PCNet2.0	1047	232.461	2.1712	4.50398	0	250	True	882	179.585	2.29611	4.91132	0	250	697	131.07	2.41082	5.31777	0	250	668	115.043	2.53767	5.80652	0	250	435	106.241	2.03367	4.09446	6.894e-264	250
EFO_0004614	apolipoprotein A 1 measurement	GCST90025955	36809768	Initial	23	46	10	2.70544e-21	PCNet2.0	1012	261.004	1.95507	3.87734	0	250	False
EFO_0004614	apolipoprotein A 1 measurement	GCST90091649	31367044	Additional	3	16	2	1.99358e-06	PCNet2.0	698	174.098	2.00333	4.00924	0	250	False
EFO_0004614	apolipoprotein A 1 measurement	GCST90091649	36809768	Additional	3	46	2	1.71766e-05	PCNet2.0	635	194.48	1.70713	3.26512	1.352e-265	250	False
EFO_0004614	apolipoprotein A 1 measurement	GCST90301945	31367044	Additional	34	16	5	5.81148e-11	PCNet2.0	802	226.798	1.82219	3.53619	0	250	False
EFO_0004614	apolipoprotein A 1 measurement	GCST90301945	36809768	Additional	34	46	9	6.23114e-17	PCNet2.0	881	256.213	1.7818	3.43855	0	250	False
EFO_0004615	apolipoprotein B measurement	GCST010243	34375979	Additional	132	9	4	2.72985e-07	PCNet2.0	779	260.919	1.57802	2.9856	8.523e-288	250	False
EFO_0004615	apolipoprotein B measurement	GCST010243	36809768	Additional	132	161	35	3.46683e-43	PCNet2.0	866	231.742	1.90185	3.73691	0	250	False
EFO_0004615	apolipoprotein B measurement	GCST90025952	34375979	Initial	9	9	5	7.69269e-16	PCNet2.0	1456	320.648	2.18295	4.5408	0	250	True	1198	212.677	2.49389	5.63296	0	250	1146	226.882	2.33659	5.05108	0	250	1045	192.857	2.4379	5.41852	0	250	954	136.914	2.80072	6.96788	0	250
EFO_0004615	apolipoprotein B measurement	GCST90025952	36809768	Additional	9	161	6	2.7732e-11	PCNet2.0	852	260.175	1.71137	3.27472	0	250	False
EFO_0004615	apolipoprotein B measurement	GCST90092809	34375979	Additional	36	9	3	5.20643e-07	PCNet2.0	889	296.303	1.58511	3.00031	0	250	False
EFO_0004615	apolipoprotein B measurement	GCST90092809	36809768	Additional	36	161	17	1.88492e-26	PCNet2.0	976	248.989	1.9708	3.91985	0	250	False
EFO_0004615	apolipoprotein B measurement	GCST90246545	34375979	Additional	3	9	0	1	PCNet2.0	1118	582.637	0.940251	1.91886	5.387e-170	169.269	False
EFO_0004615	apolipoprotein B measurement	GCST90246545	36809768	Additional	3	161	2	0.000212889	PCNet2.0	998	465.354	1.10071	2.1446	3.254e-189	188.488	False
EFO_0004615	apolipoprotein B measurement	GCST90301946	34375979	Additional	25	9	0	1	PCNet2.0	1026	317.17	1.6937	3.23486	0	250	False
EFO_0004615	apolipoprotein B measurement	GCST90301946	36809768	Additional	25	161	16	6.30006e-28	PCNet2.0	875	263.127	1.73352	3.32539	0	250	False
EFO_0004617	cystatin C measurement	GCST90019504	34226706	Additional	138	26	10	1.41198e-15	PCNet2.0	476	201.66	1.23904	2.36041	6.522e-108	107.186	False
EFO_0004617	cystatin C measurement	GCST90019504	34375979	Additional	138	9	5	2.31337e-09	PCNet2.0	488	269.48	0.856703	1.8109	1.072e-52	51.9698	False
EFO_0004617	cystatin C measurement	GCST90019504	34662886	Additional	138	20	8	7.38502e-13	PCNet2.0	513	250.004	1.03701	2.05197	3.291e-82	81.4827	False
EFO_0004617	cystatin C measurement	GCST90019504	36809768	Additional	138	230	51	4.2452e-63	PCNet2.0	567	214.334	1.40349	2.6454	3.271e-194	193.485	False
EFO_0004617	cystatin C measurement	GCST90019504	37262146	Additional	138	38	10	1.16729e-13	PCNet2.0	488	248.176	0.975518	1.96635	6.116e-69	68.2135	False
EFO_0004617	cystatin C measurement	GCST90025945	34226706	Additional	15	26	8	2.37616e-20	PCNet2.0	851	240.798	1.82134	3.53408	0	250	False
EFO_0004617	cystatin C measurement	GCST90025945	34375979	Initial	15	9	3	3.33438e-08	PCNet2.0	1268	319.864	1.98702	3.96418	0	250	False
EFO_0004617	cystatin C measurement	GCST90025945	34662886	Additional	15	20	6	2.95441e-15	PCNet2.0	1280	297.565	2.10487	4.30158	0	250	True	1159	319.293	1.85993	3.62989	0	250	900	213.258	2.07733	4.22024	0	250	804	178.961	2.16755	4.4926	0	250	672	113.051	2.57149	5.94422	0	250
EFO_0004617	cystatin C measurement	GCST90025945	36809768	Additional	15	230	8	2.44221e-12	PCNet2.0	723	219.807	1.71776	3.28925	0	250	False
EFO_0004617	cystatin C measurement	GCST90025945	37262146	Additional	15	38	4	1.82712e-08	PCNet2.0	1168	290.94	2.00525	4.01457	0	250	False
EFO_0004617	cystatin C measurement	GCST90100559	34226706	Additional	12	26	0	1	PCNet2.0	302	203.555	0.56913	1.48363	1.034e-14	13.9855	False
EFO_0004617	cystatin C measurement	GCST90100559	34375979	Additional	12	9	0	1	PCNet2.0	375	275.24	0.4462	1.36245	1.863e-11	10.7298	False
EFO_0004617	cystatin C measurement	GCST90100559	34662886	Additional	12	20	0	1	PCNet2.0	351	254.382	0.464474	1.37981	6.967e-11	10.157	False
EFO_0004617	cystatin C measurement	GCST90100559	36809768	Additional	12	230	3	0.000355321	PCNet2.0	317	188.745	0.748044	1.67951	3.419e-25	24.4661	False
EFO_0004617	cystatin C measurement	GCST90100559	37262146	Additional	12	38	1	0.0237446	PCNet2.0	315	250	0.333424	1.26	7.826e-06	5.10646	False
EFO_0004617	cystatin C measurement	GCST90134481	34226706	Additional	4	26	0	1	PCNet2.0	142	184.049	-0.374199	0.771534	0.0004941	3.30619	False
EFO_0004617	cystatin C measurement	GCST90134481	34375979	Additional	4	9	0	1	PCNet2.0	221	246.604	-0.15815	0.896174	0.06489	1.18782	False
EFO_0004617	cystatin C measurement	GCST90134481	34662886	Additional	4	20	0	1	PCNet2.0	189	228.364	-0.272949	0.827626	0.003845	2.4151	False
EFO_0004617	cystatin C measurement	GCST90134481	36809768	Additional	4	230	0	1	PCNet2.0	139	170.275	-0.292782	0.816327	0.009545	2.02022	False
EFO_0004617	cystatin C measurement	GCST90134481	37262146	Additional	4	38	0	1	PCNet2.0	200	224.935	-0.169508	0.889146	0.07247	1.13984	False
EFO_0004627	IGF-1 measurement	GCST90102623	34375979	Initial	3	12	1	0.00189364	PCNet2.0	505	189.479	1.41425	2.6652	1.725e-136	135.763	False
EFO_0004627	IGF-1 measurement	GCST90102623	34662886	Additional	3	22	1	0.00346985	PCNet2.0	478	183.071	1.38461	2.61101	2.892e-134	133.539	False
EFO_0004627	IGF-1 measurement	GCST90102623	36088354	Additional	3	6	0	1	PCNet2.0	406	201.709	1.0092	2.0128	3.669e-56	55.4355	False
EFO_0004627	IGF-1 measurement	GCST90102623	36809768	Additional	3	310	1	0.0481556	PCNet2.0	349	166.786	1.06523	2.0925	4.627e-52	51.3347	False
EFO_0004627	IGF-1 measurement	GCST90102623	37262146	Additional	3	42	1	0.00661728	PCNet2.0	491	173.19	1.50337	2.83504	1.602e-161	160.795	True	514	216.978	1.24422	2.3689	5.659e-117	116.247	299	181.11	0.723279	1.65093	1.077e-22	21.9678	471	157.321	1.58202	2.99388	3.611e-176	175.442	135	75.038	0.847266	1.79909	8.707e-14	13.0601
EFO_0004631	vitamin D measurement	GCST002602	34375979	Additional	3	5	0	1	PCNet2.0	443	218.474	1.01985	2.0277	8.87e-68	67.0521	False
EFO_0004631	vitamin D measurement	GCST002602	36088354	Additional	3	3	0	1	PCNet2.0	348	189.308	0.878352	1.83827	2.125e-37	36.6726	False
EFO_0004631	vitamin D measurement	GCST004726	34375979	Additional	8	5	0	1	PCNet2.0	482	227.275	1.08459	2.12078	5.145e-84	83.2886	False
EFO_0004631	vitamin D measurement	GCST004726	36088354	Additional	8	3	0	1	PCNet2.0	410	197.151	1.05632	2.07962	1.022e-62	61.9905	False
EFO_0004631	vitamin D measurement	GCST005367	34375979	Additional	4	5	0	1	PCNet2.0	474	182.558	1.37653	2.59644	3.361e-125	124.474	False
EFO_0004631	vitamin D measurement	GCST005367	36088354	Additional	4	3	0	1	PCNet2.0	404	156.507	1.36813	2.58135	1.704e-107	106.769	False
EFO_0004631	vitamin D measurement	GCST90019526	34375979	Additional	39	5	2	4.08951e-05	PCNet2.0	591	226.886	1.38119	2.60483	1.199e-174	173.921	False
EFO_0004631	vitamin D measurement	GCST90019526	36088354	Additional	39	3	1	0.00614559	PCNet2.0	597	195.017	1.61413	3.06127	8.265e-226	225.083	False
EFO_0004631	vitamin D measurement	GCST90025967	34375979	Initial	4	5	2	3.32357e-07	PCNet2.0	848	254.107	1.73863	3.33718	0	250	False
EFO_0004631	vitamin D measurement	GCST90025967	36088354	Additional	4	3	1	0.000631479	PCNet2.0	842	219.263	1.94116	3.84014	0	250	True	580	136.846	2.0835	4.23834	0	250	832	198.643	2.06641	4.18842	0	250	751	159.181	2.23814	4.7179	0	250	915	216.891	2.0768	4.21871	0	250
EFO_0004696	sex hormone-binding globulin measurement	GCST001612	34226706	Additional	7	35	0	1	PCNet2.0	507	209.423	1.27557	2.42094	3.1e-120	119.509	False
EFO_0004696	sex hormone-binding globulin measurement	GCST001612	34375979	Additional	7	5	1	0.00184094	PCNet2.0	915	215.802	2.08406	4.24	0	250	False
EFO_0004696	sex hormone-binding globulin measurement	GCST001612	34662886	Additional	7	14	1	0.00514732	PCNet2.0	725	227.829	1.67003	3.18221	3.398e-273	250	False
EFO_0004696	sex hormone-binding globulin measurement	GCST001612	36809768	Additional	7	269	5	1.12483e-08	PCNet2.0	603	204.717	1.55853	2.94553	1.18e-209	208.928	False
EFO_0004696	sex hormone-binding globulin measurement	GCST001612	37262146	Additional	7	37	1	0.0135543	PCNet2.0	836	233.039	1.84293	3.58738	0	250	False
EFO_0004696	sex hormone-binding globulin measurement	GCST90012111	34226706	Additional	301	35	6	1.65803e-05	PCNet2.0	481	192.972	1.31765	2.49259	6.475e-127	126.189	False
EFO_0004696	sex hormone-binding globulin measurement	GCST90012111	34375979	Additional	301	5	2	0.0024237	PCNet2.0	510	197.136	1.37131	2.58705	5.361e-140	139.271	False
EFO_0004696	sex hormone-binding globulin measurement	GCST90012111	34662886	Additional	301	14	6	4.05953e-08	PCNet2.0	599	209.602	1.5149	2.8578	6.62e-198	197.179	False
EFO_0004696	sex hormone-binding globulin measurement	GCST90012111	36809768	Additional	301	269	51	3.58031e-40	PCNet2.0	549	219.576	1.32209	2.50027	6.527e-169	168.185	False
EFO_0004696	sex hormone-binding globulin measurement	GCST90012111	37262146	Additional	301	37	11	7.79433e-12	PCNet2.0	652	217.247	1.58554	3.00119	2.755e-274	250	False
EFO_0004696	sex hormone-binding globulin measurement	GCST90020234	34226706	Additional	25	35	0	1	PCNet2.0	297	218.282	0.44427	1.36063	2.235e-09	8.65072	False
EFO_0004696	sex hormone-binding globulin measurement	GCST90020234	34375979	Additional	25	5	0	1	PCNet2.0	299	225.382	0.407773	1.32664	2.886e-08	7.5397	False
EFO_0004696	sex hormone-binding globulin measurement	GCST90020234	34662886	Additional	25	14	0	1	PCNet2.0	360	237.266	0.601492	1.51728	1.055e-20	19.9767	False
EFO_0004696	sex hormone-binding globulin measurement	GCST90020234	36809768	Additional	25	269	6	1.07606e-06	PCNet2.0	297	213.847	0.473884	1.38884	4.647e-10	9.33283	False
EFO_0004696	sex hormone-binding globulin measurement	GCST90020234	37262146	Additional	25	37	1	0.0475927	PCNet2.0	397	243.419	0.705697	1.63093	2.794e-29	28.5538	False
EFO_0004696	sex hormone-binding globulin measurement	GCST90025958	34226706	Additional	15	35	9	3.95226e-22	PCNet2.0	825	224.251	1.87928	3.67891	0	250	False
EFO_0004696	sex hormone-binding globulin measurement	GCST90025958	34375979	Initial	15	5	2	5.80952e-06	PCNet2.0	998	228.077	2.12952	4.37572	0	250	False
EFO_0004696	sex hormone-binding globulin measurement	GCST90025958	34662886	Additional	15	14	5	2.90366e-13	PCNet2.0	1074	240.29	2.16015	4.4696	0	250	True	949	185.133	2.35785	5.12604	0	250	718	139.13	2.36755	5.16064	0	250	889	183.186	2.27887	4.85299	0	250	769	120.854	2.66972	6.36305	0	250
EFO_0004696	sex hormone-binding globulin measurement	GCST90025958	36809768	Additional	15	269	7	6.16126e-10	PCNet2.0	573	212.792	1.42909	2.69277	8.444e-179	178.073	False
EFO_0004696	sex hormone-binding globulin measurement	GCST90025958	37262146	Additional	15	37	3	3.04364e-06	PCNet2.0	928	244.447	1.9246	3.79632	0	250	False
EFO_0004696	sex hormone-binding globulin measurement	GCST90249533	34226706	Additional	3	35	0	1	PCNet2.0	362	190.068	0.929474	1.90458	1.402e-45	44.8533	False
EFO_0004696	sex hormone-binding globulin measurement	GCST90249533	34375979	Additional	3	5	1	0.000789307	PCNet2.0	772	193.369	1.99724	3.99237	0	250	False
EFO_0004696	sex hormone-binding globulin measurement	GCST90249533	34662886	Additional	3	14	1	0.00220901	PCNet2.0	572	208.882	1.45333	2.73839	2.114e-162	161.675	False
EFO_0004696	sex hormone-binding globulin measurement	GCST90249533	36809768	Additional	3	269	1	0.0418774	PCNet2.0	385	184.224	1.0634	2.08985	2.766e-63	62.5581	False
EFO_0004696	sex hormone-binding globulin measurement	GCST90249533	37262146	Additional	3	37	1	0.00583104	PCNet2.0	686	212.375	1.69159	3.23014	0	250	False
EFO_0004698	insomnia	GCST003981	34375979	Additional	5	3	0	1	PCNet2.0	110	175.604	-0.674822	0.626409	1.375e-07	6.8617	False
EFO_0004698	insomnia	GCST007988	34375979	Additional	141	3	0	1	PCNet2.0	311	208.608	0.57612	1.49083	3.315e-15	14.4795	False
EFO_0004698	insomnia	GCST010097	34375979	Additional	7	3	0	1	PCNet2.0	271	214.168	0.33955	1.26536	2.461e-05	4.60889	False
EFO_0004698	insomnia	GCST90131901	34375979	Initial	511	3	0	1	PCNet2.0	310	173.979	0.833355	1.78182	1.218e-29	28.9144	True	353	190.468	0.89012	1.85333	5.795e-38	37.2369	67	91.755	-0.453626	0.730205	0.004582	2.33894	71	93.768	-0.401277	0.757188	0.01241	1.90623	86	79.089	0.12086	1.08738	0.3953	0.403073
EFO_0004698	insomnia	GCST90267286	34375979	Additional	7	3	0	1	PCNet2.0	153	195.902	-0.3566	0.781003	0.0007575	3.12062	False
EFO_0004705	hypothyroidism	GCST007073	34375979	Additional	76	26	2	0.00482239	PCNet2.0	298	237.077	0.329957	1.25698	5.863e-06	5.23188	False
EFO_0004705	hypothyroidism	GCST90018642	34375979	Additional	4	26	0	1	PCNet2.0	304	290.922	0.0634389	1.04495	0.3789	0.421475	False
EFO_0004705	hypothyroidism	GCST90018862	34375979	Additional	41	26	2	0.00142886	PCNet2.0	297	230.681	0.364564	1.28749	4.1e-06	5.38722	True	252	191.867	0.393317	1.31341	1.607e-06	5.79398	268	243.834	0.136334	1.09911	0.08522	1.06946	205	152.545	0.426389	1.34387	2.362e-06	5.62672	144	109.259	0.398317	1.31797	0.0002831	3.54806
EFO_0004705	hypothyroidism	GCST90204167	34375979	Additional	39	26	1	0.0520547	PCNet2.0	265	239.407	0.146527	1.1069	0.07019	1.15372	False
EFO_0004705	hypothyroidism	GCST90319320	34375979	Initial	67	26	2	0.0037695	PCNet2.0	314	250.868	0.323836	1.25165	1.226e-05	4.91151	False
EFO_0004713	FEV/FVC ratio	GCST007080	30175238	Additional	354	11	3	0.000946856	PCNet2.0	288	187.092	0.622321	1.53935	7.006e-17	16.1545	False
EFO_0004713	FEV/FVC ratio	GCST007080	34375979	Additional	354	4	2	0.00202608	PCNet2.0	430	156.734	1.45602	2.7435	2.077e-118	117.683	False
EFO_0004713	FEV/FVC ratio	GCST007431	30175238	Additional	83	11	2	0.00101078	PCNet2.0	325	188.329	0.787185	1.7257	2.195e-28	27.6586	False
EFO_0004713	FEV/FVC ratio	GCST007431	34375979	Additional	83	4	2	0.000112483	PCNet2.0	430	159.788	1.42818	2.69107	3.665e-119	118.436	False
EFO_0004713	FEV/FVC ratio	GCST90025978	30175238	Additional	4	11	0	1	PCNet2.0	293	201.269	0.541776	1.45576	2.174e-13	12.6627	False
EFO_0004713	FEV/FVC ratio	GCST90025978	34375979	Additional	4	4	1	0.000841906	PCNet2.0	560	171.188	1.70985	3.27126	1.35e-241	240.87	True	495	160.232	1.62727	3.08927	7.034e-181	180.153	399	140.127	1.50965	2.84742	6.335e-122	121.198	503	145.715	1.78741	3.45194	9.014e-236	235.045	121	138.106	-0.190769	0.876139	0.09747	1.01113
EFO_0004713	FEV/FVC ratio	GCST90054785	30175238	Additional	3	11	0	1	PCNet2.0	248	144.292	0.781349	1.71874	5.796e-21	20.2369	False
EFO_0004713	FEV/FVC ratio	GCST90054785	34375979	Additional	3	4	0	1	PCNet2.0	133	121.52	0.130232	1.09447	0.2518	0.598944	False
EFO_0004713	FEV/FVC ratio	GCST90244094	30175238	Additional	192	11	3	0.000157907	PCNet2.0	354	192.613	0.878044	1.83788	3.248e-39	38.4884	False
EFO_0004713	FEV/FVC ratio	GCST90244094	34375979	Initial	192	4	3	4.0337e-06	PCNet2.0	519	162.928	1.6715	3.18546	2.579e-194	193.589	False
EFO_0004732	lipoprotein measurement	GCST90092990	36809768	Initial	37	44	10	4.90692e-19	PCNet2.0	830	219.552	1.91855	3.78043	0	250	True	651	194.059	1.74616	3.35465	1.661e-285	250	678	173.061	1.97	3.91769	0	250	569	136.306	2.06158	4.17443	0	250	447	84.744	2.39909	5.27471	0	250
EFO_0004736	aspartate aminotransferase measurement	GCST011351	34375979	Additional	15	5	1	0.00394155	PCNet2.0	520	237.691	1.12942	2.18771	2.51e-93	92.6003	False
EFO_0004736	aspartate aminotransferase measurement	GCST011351	36809768	Additional	15	187	6	3.89988e-09	PCNet2.0	436	184.125	1.24364	2.36796	8.315e-88	87.0801	False
EFO_0004736	aspartate aminotransferase measurement	GCST90011899	34375979	Additional	125	5	2	0.000423852	PCNet2.0	468	251.794	0.894265	1.85866	5.344e-53	52.2721	False
EFO_0004736	aspartate aminotransferase measurement	GCST90011899	36809768	Additional	125	187	41	4.27052e-52	PCNet2.0	751	220.425	1.76853	3.40705	0	250	True	592	192.282	1.62237	3.07881	7.084e-270	250	718	203.576	1.81842	3.52694	0	250	452	139.666	1.69434	3.23629	6.545e-241	240.184	303	83.404	1.86113	3.63292	2.23e-233	232.652
EFO_0004736	aspartate aminotransferase measurement	GCST90013664	34375979	Additional	58	5	1	0.0151718	PCNet2.0	509	242.005	1.07263	2.10326	1.843e-84	83.7345	False
EFO_0004736	aspartate aminotransferase measurement	GCST90013664	36809768	Additional	58	187	17	5.06285e-21	PCNet2.0	561	194.855	1.5256	2.87906	9.241e-205	204.034	False
EFO_0004736	aspartate aminotransferase measurement	GCST90018944	34375979	Initial	167	5	3	6.58378e-06	PCNet2.0	608	258.922	1.23155	2.3482	2.004e-133	132.698	False
EFO_0004736	aspartate aminotransferase measurement	GCST90018944	36809768	Additional	167	187	42	8.11475e-48	PCNet2.0	692	225.406	1.61825	3.07002	2.878e-303	250	False
EFO_0004736	aspartate aminotransferase measurement	GCST90244010	34375979	Additional	32	5	1	0.00839362	PCNet2.0	433	260.36	0.733859	1.66308	5.123e-33	32.2905	False
EFO_0004736	aspartate aminotransferase measurement	GCST90244010	36809768	Additional	32	187	5	1.42067e-05	PCNet2.0	403	200.88	1.00445	2.00617	2.589e-58	57.5869	False
EFO_0004799	cholelithiasis	GCST90018819	34375979	Initial	26	41	1	0.0546527	PCNet2.0	505	207.42	1.28373	2.43467	2.979e-120	119.526	False
EFO_0004799	cholelithiasis	GCST90018819	37262146	Additional	26	9	3	1.9004e-07	PCNet2.0	1006	266.335	1.91732	3.7772	0	250	True	810	188.134	2.10616	4.30544	0	250	328	142.737	1.20034	2.29793	5.954e-65	64.2252	535	116.137	2.20371	4.60663	0	250	475	115.226	2.04346	4.12233	8.939e-305	250
EFO_0004799	cholelithiasis	GCST90432140	34375979	Additional	30	41	2	0.00190206	PCNet2.0	400	169.319	1.24026	2.3624	5.27e-84	83.2782	False
EFO_0004799	cholelithiasis	GCST90432140	37262146	Additional	30	9	3	2.96473e-07	PCNet2.0	779	224.261	1.79644	3.47363	0	250	False
EFO_0004833	neutrophil count	GCST004629	28089252	Additional	73	7	0	1	PCNet2.0	472	252.063	0.905002	1.87255	9.229e-58	57.0348	False
EFO_0004833	neutrophil count	GCST004629	34226706	Additional	73	22	0	1	PCNet2.0	453	204.393	1.14817	2.21632	2.603e-81	80.5845	False
EFO_0004833	neutrophil count	GCST004629	34662886	Additional	73	16	3	2.93967e-05	PCNet2.0	664	248.466	1.41813	2.6724	9.5e-193	192.022	False
EFO_0004833	neutrophil count	GCST90002355	28089252	Initial	200	7	0	1	PCNet2.0	531	256.8	1.04807	2.06776	2.693e-82	81.5698	False
EFO_0004833	neutrophil count	GCST90002355	34226706	Additional	200	22	1	0.207796	PCNet2.0	523	210.617	1.31219	2.48318	4.636e-135	134.334	False
EFO_0004833	neutrophil count	GCST90002355	34662886	Additional	200	16	5	4.88665e-07	PCNet2.0	744	253.784	1.5517	2.93163	7.877e-302	250	False
EFO_0004833	neutrophil count	GCST90018968	28089252	Additional	180	7	0	1	PCNet2.0	407	246.999	0.720524	1.64778	1.354e-28	27.8684	False
EFO_0004833	neutrophil count	GCST90018968	34226706	Additional	180	22	3	0.00112781	PCNet2.0	389	203.213	0.936777	1.91425	1.21e-50	49.9172	False
EFO_0004833	neutrophil count	GCST90018968	34662886	Additional	180	16	3	0.000427615	PCNet2.0	585	244.496	1.25863	2.39268	1.235e-128	127.908	False
EFO_0004833	neutrophil count	GCST90025977	28089252	Additional	9	7	0	1	PCNet2.0	560	214.014	1.38772	2.61665	8.914e-158	157.05	False
EFO_0004833	neutrophil count	GCST90025977	34226706	Additional	9	22	6	9.5787e-17	PCNet2.0	711	178.562	1.99342	3.98181	0	250	False
EFO_0004833	neutrophil count	GCST90025977	34662886	Additional	9	16	6	1.02889e-17	PCNet2.0	1046	214.58	2.2853	4.87464	0	250	True	1028	265.549	1.95279	3.87123	0	250	693	133.076	2.3806	5.20755	0	250	600	127.434	2.23521	4.70832	0	250	388	58.747	2.72347	6.60459	0	250
EFO_0004833	neutrophil count	GCST90448621	28089252	Additional	7	7	0	1	PCNet2.0	245	245.97	-0.00570062	0.996056	0.9427	0.0256265	False
EFO_0004833	neutrophil count	GCST90448621	34226706	Additional	7	22	0	1	PCNet2.0	311	201.522	0.625977	1.54326	9.483e-18	17.0231	False
EFO_0004833	neutrophil count	GCST90448621	34662886	Additional	7	16	0	1	PCNet2.0	358	239.612	0.579259	1.49408	1.826e-18	17.7385	False
EFO_0004838	calcium measurement	GCST012398	34226706	Additional	108	15	5	1.55128e-08	PCNet2.0	415	208.749	0.991342	1.98803	1.865e-58	57.7293	False
EFO_0004838	calcium measurement	GCST012398	34662886	Additional	108	8	3	9.797e-06	PCNet2.0	377	196.571	0.939514	1.91788	6.929e-47	46.1593	False
EFO_0004838	calcium measurement	GCST90018731	34226706	Additional	10	15	0	1	PCNet2.0	208	188.6	0.141254	1.10286	0.1178	0.928855	False
EFO_0004838	calcium measurement	GCST90018731	34662886	Additional	10	8	2	6.96923e-06	PCNet2.0	326	177.835	0.874333	1.83316	3.711e-31	30.4305	False
EFO_0004838	calcium measurement	GCST90018951	34226706	Additional	128	15	5	3.6496e-08	PCNet2.0	406	206.946	0.972225	1.96186	5.06e-55	54.2958	False
EFO_0004838	calcium measurement	GCST90018951	34662886	Additional	128	8	2	0.00122788	PCNet2.0	342	192.692	0.8277	1.77485	3.193e-34	33.4958	False
EFO_0004838	calcium measurement	GCST90025990	34226706	Initial	5	15	2	5.80952e-06	PCNet2.0	870	377.425	1.20483	2.30509	2.112e-186	185.675	False
EFO_0004838	calcium measurement	GCST90025990	34662886	Additional	5	8	2	1.55035e-06	PCNet2.0	692	354.671	0.964291	1.9511	1.962e-96	95.7073	False
EFO_0004838	calcium measurement	GCST90448602	34226706	Additional	3	15	0	1	PCNet2.0	250	246.971	0.0175864	1.01226	0.8305	0.0806604	False
EFO_0004838	calcium measurement	GCST90448602	34662886	Additional	3	8	1	0.00126269	PCNet2.0	648	232.526	1.4786	2.78679	1.417e-212	211.849	True	1185	370.186	1.67856	3.20109	0	250	519	122.439	2.08367	4.23885	0	250							603	123.258	2.29048	4.89218	0	250
EFO_0004842	eosinophil count	GCST007065	30206357	Additional	372	3	0	1	PCNet2.0	87	142.174	-0.70857	0.611926	5.726e-07	6.24215	False
EFO_0004842	eosinophil count	GCST007065	33257650	Additional	372	33	1	0.479554	PCNet2.0	264	204.257	0.370152	1.29249	8.268e-06	5.0826	False
EFO_0004842	eosinophil count	GCST007065	34226706	Additional	372	28	4	0.00204116	PCNet2.0	612	194.218	1.65585	3.1511	1.339e-247	246.873	False
EFO_0004842	eosinophil count	GCST007065	34662886	Additional	372	14	3	0.00230811	PCNet2.0	619	198.275	1.64244	3.12193	2.023e-249	248.673	False
EFO_0004842	eosinophil count	GCST007065	35935937	Additional	372	17	3	0.00412826	PCNet2.0	697	215.734	1.69191	3.23083	7.552e-296	250	False
EFO_0004842	eosinophil count	GCST90002302	30206357	Additional	181	3	0	1	PCNet2.0	106	154.881	-0.547096	0.684396	1.358e-05	4.8671	False
EFO_0004842	eosinophil count	GCST90002302	33257650	Additional	181	33	1	0.271045	PCNet2.0	290	224.877	0.366917	1.28959	1.824e-06	5.73898	False
EFO_0004842	eosinophil count	GCST90002302	34226706	Initial	181	28	3	0.0023377	PCNet2.0	761	212.647	1.83944	3.5787	0	250	False
EFO_0004842	eosinophil count	GCST90002302	34662886	Additional	181	14	3	0.000286481	PCNet2.0	743	217.048	1.77535	3.42321	0	250	False
EFO_0004842	eosinophil count	GCST90002302	35935937	Additional	181	17	3	0.000524039	PCNet2.0	840	237.172	1.82446	3.54173	0	250	False
EFO_0004842	eosinophil count	GCST90018733	30206357	Additional	20	3	0	1	PCNet2.0	93	147.935	-0.669661	0.628654	4.094e-07	6.38785	False
EFO_0004842	eosinophil count	GCST90018733	33257650	Additional	20	33	0	1	PCNet2.0	279	218.521	0.352493	1.27677	6.356e-06	5.19682	False
EFO_0004842	eosinophil count	GCST90018733	34226706	Additional	20	28	3	3.21306e-06	PCNet2.0	737	206.202	1.83761	3.57417	0	250	False
EFO_0004842	eosinophil count	GCST90018733	34662886	Additional	20	14	2	9.50711e-05	PCNet2.0	782	207.267	1.91568	3.77291	0	250	False
EFO_0004842	eosinophil count	GCST90018733	35935937	Additional	20	17	2	0.000141815	PCNet2.0	768	228.948	1.74609	3.35447	0	250	False
EFO_0004842	eosinophil count	GCST90018953	30206357	Additional	171	3	0	1	PCNet2.0	100	155.701	-0.638778	0.642257	1.99e-07	6.70115	False
EFO_0004842	eosinophil count	GCST90018953	33257650	Additional	171	33	0	1	PCNet2.0	286	226.464	0.336733	1.26289	1.415e-05	4.84924	False
EFO_0004842	eosinophil count	GCST90018953	34226706	Additional	171	28	5	4.62815e-06	PCNet2.0	741	215.535	1.78155	3.43796	0	250	False
EFO_0004842	eosinophil count	GCST90018953	34662886	Additional	171	14	5	1.04408e-07	PCNet2.0	715	220.024	1.70028	3.24965	0	250	False
EFO_0004842	eosinophil count	GCST90018953	35935937	Additional	171	17	4	1.3758e-05	PCNet2.0	818	239.4	1.77268	3.41688	0	250	False
EFO_0004842	eosinophil count	GCST90025987	30206357	Additional	10	3	0	1	PCNet2.0	66	130.752	-0.986295	0.504772	5.114e-10	9.29124	False
EFO_0004842	eosinophil count	GCST90025987	33257650	Additional	10	33	0	1	PCNet2.0	248	191.656	0.371821	1.29399	6.002e-06	5.2217	False
EFO_0004842	eosinophil count	GCST90025987	34226706	Additional	10	28	7	7.9969e-19	PCNet2.0	882	183.671	2.26365	4.80206	0	250	False
EFO_0004842	eosinophil count	GCST90025987	34662886	Additional	10	14	6	9.64498e-18	PCNet2.0	913	187.022	2.28741	4.88178	0	250	True	949	218.066	2.12164	4.35189	0	250	798	136.414	2.5484	5.84984	0	250	638	123.491	2.36915	5.16637	0	250	402	96.959	2.05175	4.14608	9.766e-267	250
EFO_0004842	eosinophil count	GCST90025987	35935937	Additional	10	17	5	7.54135e-14	PCNet2.0	943	205.905	2.19528	4.57978	0	250	False
EFO_0004992	Otitis media	GCST90090962	34375979	Initial	7	5	0	1	PCNet2.0	157	160.481	-0.0316379	0.978309	0.7609	0.118672	True	117	147.214	-0.331406	0.794761	0.008849	2.05311	78	122.14	-0.64699	0.638611	1.648e-05	4.78304	150	145.332	0.0456101	1.03212	0.667	0.175874	165	177.785	-0.107668	0.928087	0.285	0.545155
EFO_0004994	lumbar disc degeneration	GCST001687	34375979	Initial	10	7	0	1	PCNet2.0	179	173.344	0.0463217	1.03263	0.6296	0.200935	True	205	154.165	0.411149	1.32974	5.81e-06	5.23582	98	121.709	-0.312582	0.805199	0.01476	1.83091	198	139.896	0.501146	1.41534	5.001e-08	7.30094	78	135.614	-0.79796	0.575162	4.321e-08	7.36442
EFO_0005001	phenylalanine measurement	GCST90010736	31367044	Additional	4	3	1	0.000631479	PCNet2.0	881	183.072	2.26673	4.81231	0	250	True	816	148.683	2.45633	5.48819	0	250	692	151.292	2.19344	4.57394	0	250	753	148.992	2.33741	5.05396	0	250	389	94.266	2.04496	4.12662	4.702e-235	234.328
EFO_0005001	phenylalanine measurement	GCST90092936	31367044	Additional	8	3	1	0.00126269	PCNet2.0	713	182.307	1.96753	3.91099	0	250	False
EFO_0005001	phenylalanine measurement	GCST90269565	31367044	Additional	3	3	1	0.000473634	PCNet2.0	751	184.61	2.02433	4.06804	0	250	False
EFO_0005001	phenylalanine measurement	GCST90302070	31367044	Initial	7	3	1	0.00110491	PCNet2.0	913	196.664	2.21488	4.64244	0	250	False
EFO_0005058	tyrosine measurement	GCST90010741	31367044	Additional	3	3	0	1	PCNet2.0	232	266.623	-0.200676	0.870142	0.01633	1.78701	False
EFO_0005058	tyrosine measurement	GCST90092993	31367044	Additional	18	3	0	1	PCNet2.0	178	230.971	-0.375834	0.77066	0.0001169	3.93219	False
EFO_0005058	tyrosine measurement	GCST90302120	31367044	Initial	9	3	0	1	PCNet2.0	243	244.952	-0.0115428	0.992031	0.8883	0.0514403	True	182	170.017	0.0982594	1.07048	0.2966	0.527829	121	134.476	-0.152342	0.899789	0.1891	0.723308	171	130.317	0.391971	1.31218	7.73e-05	4.11182	196	110.785	0.823091	1.76919	1.455e-17	16.8371
EFO_0005089	whole-brain volume	GCST000891	34662886	Initial	3	4	0	1	PCNet2.0	280	130.67	1.0995	2.1428	8.94e-49	48.0487	True	122	145.736	-0.256476	0.83713	0.03613	1.44213	182	129.63	0.489539	1.404	7.343e-07	6.13413							141	100.785	0.484414	1.39902	1.125e-05	4.94885
EFO_0005090	basophil count	GCST004618	34226706	Additional	32	4	1	0.00672037	PCNet2.0	650	249.173	1.38329	2.60863	1.661e-170	169.78	False
EFO_0005090	basophil count	GCST90002296	34226706	Initial	69	4	1	0.0144485	PCNet2.0	564	246.397	1.19471	2.28899	4.4e-114	113.357	False
EFO_0005090	basophil count	GCST90018726	34226706	Additional	13	4	0	1	PCNet2.0	265	241.546	0.133694	1.0971	0.08575	1.06677	False
EFO_0005090	basophil count	GCST90018946	34226706	Additional	37	4	1	0.00776736	PCNet2.0	328	224.198	0.548922	1.46299	1.91e-14	13.719	False
EFO_0005090	basophil count	GCST90025997	34226706	Additional	3	4	0	1	PCNet2.0	594	218.648	1.44185	2.7167	3.227e-189	188.491	True	468	154.178	1.60191	3.03545	3.663e-167	166.436	340	116.588	1.54412	2.91625	1.869e-119	118.728							176	112.025	0.651755	1.57108	8.804e-11	10.0553
EFO_0005091	monocyte count	GCST004625	34226706	Additional	91	31	5	3.47303e-07	PCNet2.0	856	236.652	1.85484	3.61713	0	250	False
EFO_0005091	monocyte count	GCST004625	34375979	Additional	91	6	2	0.000336093	PCNet2.0	712	201.045	1.82436	3.5415	0	250	False
EFO_0005091	monocyte count	GCST004625	34662886	Additional	91	12	5	1.73929e-09	PCNet2.0	903	220.235	2.03568	4.10017	0	250	False
EFO_0005091	monocyte count	GCST004625	36138231	Additional	91	19	5	2.48695e-08	PCNet2.0	947	234.45	2.01408	4.03924	0	250	False
EFO_0005091	monocyte count	GCST004625	37262146	Additional	91	31	6	6.82857e-09	PCNet2.0	964	249.624	1.94928	3.86181	0	250	False
EFO_0005091	monocyte count	GCST90002344	34226706	Additional	190	31	6	5.52558e-07	PCNet2.0	841	236.449	1.83058	3.55679	0	250	False
EFO_0005091	monocyte count	GCST90002344	34375979	Initial	190	6	0	1	PCNet2.0	631	199.85	1.65872	3.15737	6.508e-273	250	False
EFO_0005091	monocyte count	GCST90002344	34662886	Additional	190	12	4	4.50451e-06	PCNet2.0	820	218.06	1.9109	3.76043	0	250	False
EFO_0005091	monocyte count	GCST90002344	36138231	Additional	190	19	4	3.33884e-05	PCNet2.0	863	233.022	1.88889	3.70351	0	250	False
EFO_0005091	monocyte count	GCST90002344	37262146	Additional	190	31	7	1.92155e-08	PCNet2.0	892	248.945	1.84122	3.58312	0	250	False
EFO_0005091	monocyte count	GCST90018747	34226706	Additional	23	31	3	6.81245e-06	PCNet2.0	639	209.671	1.60769	3.04763	2.467e-242	241.608	False
EFO_0005091	monocyte count	GCST90018747	34375979	Additional	23	6	2	2.09641e-05	PCNet2.0	480	178.129	1.43011	2.69468	6.767e-134	133.17	False
EFO_0005091	monocyte count	GCST90018747	34662886	Additional	23	12	3	3.38464e-07	PCNet2.0	622	195.445	1.67015	3.18248	3.889e-246	245.41	False
EFO_0005091	monocyte count	GCST90018747	36138231	Additional	23	19	1	0.0227618	PCNet2.0	636	207.353	1.61694	3.06723	2.089e-240	239.68	False
EFO_0005091	monocyte count	GCST90018747	37262146	Additional	23	31	2	0.00063803	PCNet2.0	622	220.248	1.49779	2.82409	2.96e-195	194.529	False
EFO_0005091	monocyte count	GCST90018967	34226706	Additional	173	31	4	0.000172384	PCNet2.0	861	238.157	1.8541	3.61526	0	250	False
EFO_0005091	monocyte count	GCST90018967	34375979	Additional	173	6	1	0.0534099	PCNet2.0	725	204.106	1.82866	3.55208	0	250	False
EFO_0005091	monocyte count	GCST90018967	34662886	Additional	173	12	5	4.44236e-08	PCNet2.0	924	222.558	2.05371	4.15173	0	250	False
EFO_0005091	monocyte count	GCST90018967	36138231	Additional	173	19	5	6.19359e-07	PCNet2.0	953	237.137	2.00676	4.01877	0	250	False
EFO_0005091	monocyte count	GCST90018967	37262146	Additional	173	31	7	1.00479e-08	PCNet2.0	962	253.314	1.92511	3.79766	0	250	False
EFO_0005091	monocyte count	GCST90025950	34226706	Additional	16	31	10	2.09447e-25	PCNet2.0	1217	226.586	2.4252	5.37103	0	250	False
EFO_0005091	monocyte count	GCST90025950	34375979	Additional	16	6	3	9.78381e-09	PCNet2.0	1079	194.729	2.47016	5.54103	0	250	False
EFO_0005091	monocyte count	GCST90025950	34662886	Additional	16	12	7	5.10371e-20	PCNet2.0	1257	209.545	2.58465	5.99871	0	250	True	1381	235.518	2.5518	5.86367	0	250	1046	206.547	2.34034	5.06422	0	250	693	128.905	2.42655	5.37605	0	250	459	79.491	2.52963	5.77424	0	250
EFO_0005091	monocyte count	GCST90025950	36138231	Additional	16	19	6	3.30834e-15	PCNet2.0	1228	221.446	2.47128	5.54537	0	250	False
EFO_0005091	monocyte count	GCST90025950	37262146	Additional	16	31	4	1.04065e-08	PCNet2.0	1099	233.636	2.23386	4.7039	0	250	False
EFO_0005110	fatty acid measurement	GCST90092928	31367044	Additional	50	17	6	2.94701e-12	PCNet2.0	767	186.349	2.04122	4.11593	0	250	False
EFO_0005110	fatty acid measurement	GCST90092928	36809768	Additional	50	42	9	1.1804e-15	PCNet2.0	720	192.345	1.9043	3.74327	0	250	False
EFO_0005110	fatty acid measurement	GCST90092980	31367044	Additional	36	17	6	3.63751e-13	PCNet2.0	763	193.523	1.97918	3.94268	0	250	False
EFO_0005110	fatty acid measurement	GCST90092980	36809768	Additional	36	42	11	8.51316e-22	PCNet2.0	695	202.262	1.78079	3.43614	0	250	False
EFO_0005110	fatty acid measurement	GCST90092987	31367044	Additional	41	17	7	2.4296e-15	PCNet2.0	825	197.428	2.06307	4.17874	0	250	True	758	176.071	2.10604	4.30508	0	250	664	156.355	2.08636	4.24675	0	250	508	112.02	2.18107	4.5349	0	250	427	110.601	1.94887	3.86072	1.137e-254	250
EFO_0005110	fatty acid measurement	GCST90092987	36809768	Additional	41	42	13	6.42488e-26	PCNet2.0	782	207.274	1.91563	3.77278	0	250	False
EFO_0005110	fatty acid measurement	GCST90269539	31367044	Additional	17	17	3	4.01435e-07	PCNet2.0	697	197.206	1.82146	3.53438	0	250	False
EFO_0005110	fatty acid measurement	GCST90269539	36809768	Additional	17	42	3	6.68413e-06	PCNet2.0	588	202.025	1.54128	2.91053	1.161e-207	206.935	False
EFO_0005110	fatty acid measurement	GCST90302118	31367044	Additional	27	17	5	2.39439e-11	PCNet2.0	709	196.03	1.85471	3.61679	0	250	False
EFO_0005110	fatty acid measurement	GCST90302118	36809768	Initial	27	42	9	2.28915e-18	PCNet2.0	716	203.092	1.81783	3.5255	0	250	False
EFO_0005240	rhegmatogenous retinal detachment	GCST001966	34375979	Initial	3	9	0	1	PCNet2.0	166	169.971	-0.0341054	0.976637	0.7445	0.128135	True	231	158.574	0.542737	1.45673	1.579e-10	9.80162	103	132.801	-0.366622	0.775597	0.007438	2.12854	65	129.972	-0.999689	0.500108	1.335e-10	9.87452	51	118.914	-1.22135	0.428881	2.181e-12	11.6613
EFO_0005531	urticaria	GCST90018936	34375979	Initial	3	22	0	1	PCNet2.0	171	222.687	-0.381021	0.767894	0.0001404	3.85263	False
EFO_0005531	urticaria	GCST90104038	34375979	Additional	3	22	0	1	PCNet2.0	139	153.167	-0.140021	0.907506	0.2127	0.672233	True
EFO_0005680	omega-6 polyunsaturated fatty acid measurement	GCST002449	36809768	Initial	5	27	0	1	PCNet2.0	163	143.447	0.184354	1.13631	0.06992	1.1554	False
EFO_0005680	omega-6 polyunsaturated fatty acid measurement	GCST003236	36809768	Additional	3	27	0	1	PCNet2.0	403	168.005	1.26228	2.39874	1.681e-90	89.7744	True	233	174.885	0.413923	1.3323	1.397e-06	5.8548	444	166.826	1.41222	2.66146	2.181e-120	119.661	288	101.003	1.51167	2.8514	9.563e-95	94.0194	176	154.841	0.184788	1.13665	0.06292	1.20121
EFO_0005680	omega-6 polyunsaturated fatty acid measurement	GCST003239	36809768	Additional	8	27	1	0.0113141	PCNet2.0	351	156.934	1.16131	2.23661	1.63e-62	61.7878	False
EFO_0005680	omega-6 polyunsaturated fatty acid measurement	GCST90092933	36809768	Additional	43	27	3	3.0407e-05	PCNet2.0	479	210.22	1.18813	2.27857	6.765e-93	92.1697	False
EFO_0005680	omega-6 polyunsaturated fatty acid measurement	GCST90301961	36809768	Additional	27	27	2	0.000667788	PCNet2.0	549	246.479	1.15534	2.22737	3.335e-103	102.477	False
EFO_0005763	pulse pressure measurement	GCST004278	33230300	Additional	53	76	2	0.0190751	PCNet2.0	424	223.708	0.922447	1.89533	1.243e-48	47.9055	False
EFO_0005763	pulse pressure measurement	GCST012377	33230300	Additional	7	76	1	0.0276705	PCNet2.0	195	196.637	-0.0120607	0.991675	0.8958	0.0477889	False
EFO_0005763	pulse pressure measurement	GCST90018970	33230300	Additional	197	76	9	9.02423e-08	PCNet2.0	566	236.674	1.2579	2.39148	3.128e-131	130.505	True	453	195.2	1.21456	2.3207	2.702e-96	95.5683	412	191.334	1.10655	2.1533	1.601e-68	67.7956	303	146.298	1.05041	2.07112	3.421e-47	46.4658	106	56.852	0.898781	1.86449	3.429e-14	13.4648
EFO_0005763	pulse pressure measurement	GCST90132905	33230300	Additional	139	76	6	1.97524e-05	PCNet2.0	528	226.052	1.22388	2.33575	1.631e-116	115.788	False
EFO_0005763	pulse pressure measurement	GCST90310296	33230300	Initial	583	76	24	2.58241e-18	PCNet2.0	486	221.514	1.13356	2.19399	1.572e-103	102.804	False
EFO_0005773	retinal detachment	GCST009958	34375979	Additional	3	10	0	1	PCNet2.0	459	225.462	1.02561	2.03582	7.082e-70	69.1498	True	226	159.74	0.500597	1.4148	2.811e-08	7.55114							295	148.058	0.994553	1.99246	8.279e-39	38.082	178	112.868	0.657241	1.57706	1.968e-11	10.706
EFO_0005773	retinal detachment	GCST90018911	34375979	Initial	3	10	0	1	PCNet2.0	395	203.038	0.960103	1.94545	2.811e-52	51.5511	False
EFO_0005854	allergic rhinitis	GCST001310	34375979	Additional	5	4	0	1	PCNet2.0	141	150.087	-0.0901039	0.939455	0.4237	0.372942	False
EFO_0005854	allergic rhinitis	GCST002550	34375979	Additional	10	4	0	1	PCNet2.0	126	188.375	-0.580184	0.668879	3.732e-07	6.42806	False
EFO_0005854	allergic rhinitis	GCST006409	34375979	Additional	25	4	0	1	PCNet2.0	503	192.987	1.38205	2.60639	3.509e-140	139.455	False
EFO_0005854	allergic rhinitis	GCST009719	34375979	Initial	12	4	0	1	PCNet2.0	573	209.076	1.45451	2.74063	1.449e-172	171.839	True	237	128.385	0.88441	1.84601	2.529e-24	23.5971	108	135.038	-0.322334	0.799775	0.01366	1.86455	134	120.8	0.149613	1.10927	0.177	0.752027	144	168.948	-0.23051	0.852333	0.03131	1.50432
EFO_0005917	generalised epilepsy	GCST001662	34375979	Additional	4	9	0	1	PCNet2.0	158	165.89	-0.0703024	0.952438	0.5098	0.2926	False
EFO_0005917	generalised epilepsy	GCST007353	34375979	Initial	5	9	0	1	PCNet2.0	160	179.894	-0.169075	0.889413	0.09797	1.00891	False
EFO_0005917	generalised epilepsy	GCST90271609	34375979	Additional	13	9	0	1	PCNet2.0	205	202.207	0.019791	1.01381	0.8242	0.0839674	True	221	195.201	0.179086	1.13217	0.03499	1.45606	161	135.37	0.250153	1.18933	0.01959	1.70797	63	140.244	-1.15452	0.449217	9.037e-13	12.044	41	80.105	-0.966268	0.511828	2.761e-06	5.55893
EFO_0005938	congenital left-sided heart lesions	GCST004719	34375979	Initial	3	6	0	1	PCNet2.0	218	155.031	0.491771	1.40617	4.02e-08	7.39577	True	271	148.329	0.869492	1.82702	1.926e-29	28.7153	102	103.205	-0.0169437	0.988324	0.8966	0.0474013	82	84.265	-0.0393096	0.973121	0.7918	0.101385	96	144.914	-0.594091	0.662462	6.17e-06	5.20971
EFO_0005952	non-Hodgkins lymphoma	GCST90011819	34375979	Initial	3	12	0	1	PCNet2.0	156	170.633	-0.129351	0.914243	0.201	0.696804	True	218	199.717	0.126371	1.09154	0.1594	0.797512	83	158.639	-0.934564	0.5232	1.737e-10	9.7602
EFO_0006335	systolic blood pressure	GCST004776	33230300	Additional	39	57	3	0.000216683	PCNet2.0	426	206.992	1.04128	2.05805	1.24e-64	63.9066	False
EFO_0006335	systolic blood pressure	GCST004776	34226706	Additional	39	16	0	1	PCNet2.0	291	207.75	0.486171	1.40072	1.789e-10	9.74739	False
EFO_0006335	systolic blood pressure	GCST004776	34662886	Additional	39	4	0	1	PCNet2.0	440	209.624	1.0697	2.099	1.939e-69	68.7124	False
EFO_0006335	systolic blood pressure	GCST004776	37262146	Additional	39	20	2	0.000762029	PCNet2.0	453	224.362	1.01368	2.01906	4.005e-62	61.3974	False
EFO_0006335	systolic blood pressure	GCST90132903	33230300	Additional	228	57	9	2.40389e-08	PCNet2.0	482	217.489	1.14809	2.2162	1.525e-95	94.8167	True	408	182.981	1.15688	2.22974	6.001e-76	75.2218	404	191.926	1.07381	2.10498	2.872e-66	65.5418	302	134.628	1.16557	2.24322	4.869e-59	58.3126	121	59.75	1.018	2.0251	2.065e-19	18.6851
EFO_0006335	systolic blood pressure	GCST90132903	34226706	Additional	228	16	3	0.000850862	PCNet2.0	392	213.976	0.873405	1.83198	3.401e-41	40.4684	False
EFO_0006335	systolic blood pressure	GCST90132903	34662886	Additional	228	4	1	0.0471465	PCNet2.0	365	212.503	0.780413	1.71762	3.531e-32	31.4521	False
EFO_0006335	systolic blood pressure	GCST90132903	37262146	Additional	228	20	4	8.41363e-05	PCNet2.0	469	229.791	1.02927	2.04099	1.012e-66	65.9948	False
EFO_0006335	systolic blood pressure	GCST90134634	33230300	Additional	3	57	0	1	PCNet2.0	387	335.292	0.206916	1.15422	0.001136	2.94462	False
EFO_0006335	systolic blood pressure	GCST90134634	34226706	Additional	3	16	0	1	PCNet2.0	379	334.529	0.180067	1.13294	0.004027	2.39502	False
EFO_0006335	systolic blood pressure	GCST90134634	34662886	Additional	3	4	0	1	PCNet2.0	464	331.095	0.48688	1.40141	1.941e-16	15.712	False
EFO_0006335	systolic blood pressure	GCST90134634	37262146	Additional	3	20	0	1	PCNet2.0	642	358.038	0.842461	1.79311	1.576e-65	64.8024	False
EFO_0006335	systolic blood pressure	GCST90301366	33230300	Additional	4	57	0	1	PCNet2.0	181	163.712	0.14483	1.1056	0.131	0.882729	False
EFO_0006335	systolic blood pressure	GCST90301366	34226706	Additional	4	16	0	1	PCNet2.0	161	163.726	-0.0242228	0.98335	0.8123	0.0902835	False
EFO_0006335	systolic blood pressure	GCST90301366	34662886	Additional	4	4	0	1	PCNet2.0	234	164.082	0.512092	1.42612	2.864e-09	8.54303	False
EFO_0006335	systolic blood pressure	GCST90301366	37262146	Additional	4	20	0	1	PCNet2.0	201	175.593	0.19496	1.14469	0.04373	1.35922	False
EFO_0006335	systolic blood pressure	GCST90310294	33230300	Additional	670	57	20	2.38083e-15	PCNet2.0	449	215.207	1.06099	2.08636	5.129e-71	70.29	False
EFO_0006335	systolic blood pressure	GCST90310294	34226706	Additional	670	16	6	1.11247e-05	PCNet2.0	366	199.035	0.878821	1.83887	3.406e-39	38.4678	False
EFO_0006335	systolic blood pressure	GCST90310294	34662886	Additional	670	4	2	0.00710552	PCNet2.0	350	194.129	0.850339	1.80292	1.022e-32	31.9905	False
EFO_0006335	systolic blood pressure	GCST90310294	37262146	Initial	670	20	10	3.7346e-10	PCNet2.0	423	217.281	0.961096	1.94679	3.368e-55	54.4726	False
EFO_0006336	diastolic blood pressure	GCST001228	27980654	Additional	11	4	0	1	PCNet2.0	138	211.671	-0.617155	0.651955	7.244e-09	8.14002	False
EFO_0006336	diastolic blood pressure	GCST001228	33230300	Additional	11	49	2	0.000353076	PCNet2.0	365	213.016	0.776935	1.71349	6.772e-31	30.1693	False
EFO_0006336	diastolic blood pressure	GCST001228	34226706	Additional	11	11	1	0.00635168	PCNet2.0	335	205.488	0.705107	1.63027	3.238e-24	23.4897	False
EFO_0006336	diastolic blood pressure	GCST001228	37262146	Additional	11	12	2	2.00484e-05	PCNet2.0	558	239.089	1.22272	2.33386	1.883e-124	123.725	False
EFO_0006336	diastolic blood pressure	GCST012378	27980654	Additional	3	4	0	1	PCNet2.0	102	181.544	-0.83175	0.561847	3.466e-11	10.4602	False
EFO_0006336	diastolic blood pressure	GCST012378	33230300	Additional	3	49	1	0.00771731	PCNet2.0	226	177.212	0.350846	1.27531	5.951e-05	4.22541	False
EFO_0006336	diastolic blood pressure	GCST012378	34226706	Additional	3	11	0	1	PCNet2.0	130	175.633	-0.434052	0.74018	0.0001262	3.89894	False
EFO_0006336	diastolic blood pressure	GCST012378	37262146	Additional	3	12	0	1	PCNet2.0	151	203.019	-0.427066	0.743773	6.131e-05	4.21247	False
EFO_0006336	diastolic blood pressure	GCST90018952	27980654	Additional	135	4	0	1	PCNet2.0	201	200.289	0.00511231	1.00355	0.9565	0.019315	False
EFO_0006336	diastolic blood pressure	GCST90018952	33230300	Additional	135	49	8	1.86016e-09	PCNet2.0	474	202.964	1.22366	2.33539	4.447e-104	103.352	True	404	176.403	1.19548	2.29021	1.281e-80	79.8925	410	208.446	0.97595	1.96694	5.544e-59	58.2562	255	128.722	0.986239	1.98101	1.41e-36	35.8508	151	74.635	1.01662	2.02318	1.893e-22	21.7228
EFO_0006336	diastolic blood pressure	GCST90018952	34226706	Additional	135	11	3	5.55198e-05	PCNet2.0	331	195.565	0.759183	1.69253	4.276e-28	27.369	False
EFO_0006336	diastolic blood pressure	GCST90018952	37262146	Additional	135	12	1	0.0820317	PCNet2.0	411	224.012	0.875562	1.83472	5.638e-46	45.2489	False
EFO_0006336	diastolic blood pressure	GCST90132904	27980654	Additional	256	4	0	1	PCNet2.0	210	202.836	0.0500756	1.03532	0.5625	0.249877	False
EFO_0006336	diastolic blood pressure	GCST90132904	33230300	Additional	256	49	11	3.97389e-11	PCNet2.0	431	207.188	1.05675	2.08024	2.779e-66	65.5561	False
EFO_0006336	diastolic blood pressure	GCST90132904	34226706	Additional	256	11	2	0.00917946	PCNet2.0	271	196.673	0.462494	1.37792	6.576e-09	8.18204	False
EFO_0006336	diastolic blood pressure	GCST90132904	37262146	Additional	256	12	3	0.000486079	PCNet2.0	364	227.417	0.678598	1.60058	1.644e-23	22.7841	False
EFO_0006336	diastolic blood pressure	GCST90310295	27980654	Additional	576	4	0	1	PCNet2.0	200	187.572	0.0925555	1.06626	0.3103	0.508218	False
EFO_0006336	diastolic blood pressure	GCST90310295	33230300	Additional	576	49	22	6.16483e-21	PCNet2.0	457	209.151	1.12765	2.18502	1.656e-91	90.7809	False
EFO_0006336	diastolic blood pressure	GCST90310295	34226706	Additional	576	11	4	0.000232749	PCNet2.0	281	182.791	0.620375	1.53727	1.662e-15	14.7794	False
EFO_0006336	diastolic blood pressure	GCST90310295	37262146	Initial	576	12	7	1.57528e-08	PCNet2.0	382	214.105	0.835254	1.78417	5.601e-37	36.2517	False
EFO_0006788	anxiety disorder	GCST002696	34375979	Additional	6	16	0	1	PCNet2.0	192	189.217	0.0210646	1.01471	0.8218	0.0852339	True	92	132.511	-0.526406	0.694282	0.0001459	3.83594	310	138.582	1.16153	2.23694	7.248e-57	56.1398							95	66.507	0.514421	1.42842	0.000195	3.70997
EFO_0006788	anxiety disorder	GCST90446654	34375979	Additional	6	16	0	1	PCNet2.0	209	213.602	-0.0314222	0.978455	0.7204	0.142426	False
EFO_0006788	anxiety disorder	GCST90451691	34375979	Initial	5	16	0	1	PCNet2.0	210	213.926	-0.0267225	0.981648	0.7621	0.117988	False
EFO_0006803	vasculitis	GCST90271348	34375979	Initial	4	8	0	1	PCNet2.0	133	210.799	-0.664442	0.630933	9.67e-10	9.01457	True	88	176.093	-1.00076	0.499736	4.401e-13	12.3564	91	103.206	-0.181588	0.881732	0.1986	0.702021	165	202.635	-0.296417	0.814272	0.002049	2.68846	37	125.607	-1.76332	0.29457	3.378e-17	16.4713
EFO_0006812	autoimmune thyroid disease	GCST010571	34375979	Additional	55	6	0	1	PCNet2.0	213	183.591	0.214358	1.16019	0.01962	1.7073	False
EFO_0006812	autoimmune thyroid disease	GCST90454273	34375979	Initial	25	6	0	1	PCNet2.0	244	191.59	0.348859	1.27355	4.486e-05	4.34814	True	133	138.032	-0.0535765	0.963545	0.6372	0.195724	308	182.462	0.755334	1.68802	5.15e-25	24.2882	252	150.027	0.748202	1.6797	1.965e-20	19.7066	96	135.567	-0.4979	0.708137	0.00012	3.92082
EFO_0006925	lipoprotein A measurement	GCST003127	28089252	Additional	4	3	0	1	PCNet2.0	738	200.59	1.87937	3.67915	0	250	False
EFO_0006925	lipoprotein A measurement	GCST003127	34375979	Additional	4	5	1	0.0010523	PCNet2.0	705	172.696	2.02939	4.08232	0	250	False
EFO_0006925	lipoprotein A measurement	GCST003127	36088354	Additional	4	12	1	0.00252412	PCNet2.0	630	166.856	1.91675	3.77571	1.932e-304	250	False
EFO_0006925	lipoprotein A measurement	GCST004398	28089252	Additional	7	3	2	3.48988e-07	PCNet2.0	1172	206.581	2.50419	5.67332	0	250	False
EFO_0006925	lipoprotein A measurement	GCST004398	34375979	Additional	7	5	3	3.06119e-10	PCNet2.0	962	179.984	2.41817	5.34492	0	250	False
EFO_0006925	lipoprotein A measurement	GCST004398	36088354	Additional	7	12	5	8.05971e-16	PCNet2.0	913	175.761	2.377	5.19455	0	250	False
EFO_0006925	lipoprotein A measurement	GCST012232	28089252	Additional	25	3	0	1	PCNet2.0	595	186.397	1.67451	3.19211	1.283e-227	226.892	False
EFO_0006925	lipoprotein A measurement	GCST012232	34375979	Additional	25	5	1	0.00656235	PCNet2.0	705	161.643	2.12481	4.36146	0	250	False
EFO_0006925	lipoprotein A measurement	GCST012232	36088354	Additional	25	12	1	0.0156802	PCNet2.0	574	157.759	1.86333	3.63846	2.755e-279	250	False
EFO_0006925	lipoprotein A measurement	GCST90019513	28089252	Additional	23	3	2	4.20211e-06	PCNet2.0	855	202.704	2.07655	4.21797	0	250	False
EFO_0006925	lipoprotein A measurement	GCST90019513	34375979	Additional	23	5	5	1.6316e-15	PCNet2.0	998	177.701	2.48959	5.61618	0	250	False
EFO_0006925	lipoprotein A measurement	GCST90019513	36088354	Additional	23	12	11	5.57256e-33	PCNet2.0	1029	176.766	2.54133	5.82126	0	250	True	967	186.12	2.37728	5.19557	0	250	853	165.019	2.36991	5.1691	0	250	774	139.911	2.46782	5.53209	0	250	649	132.402	2.29329	4.90174	0	250
EFO_0006925	lipoprotein A measurement	GCST90025993	28089252	Additional	4	3	0	1	PCNet2.0	763	194.388	1.97274	3.92514	0	250	False
EFO_0006925	lipoprotein A measurement	GCST90025993	34375979	Initial	4	5	1	0.0010523	PCNet2.0	709	166.849	2.08724	4.24935	0	250	False
EFO_0006925	lipoprotein A measurement	GCST90025993	36088354	Additional	4	12	1	0.00252412	PCNet2.0	622	161.681	1.94376	3.84708	0	250	False
EFO_0006927	severe aplastic anemia	GCST009734	34375979	Initial	3	15	0	1	PCNet2.0	170	164.28	0.0493779	1.03482	0.6263	0.203218	True	94	147.674	-0.651683	0.636537	2.877e-07	6.54106	201	155.174	0.373309	1.29532	2.541e-05	4.595							71	122.264	-0.784109	0.580711	2.829e-07	6.54837
EFO_0006941	grip strength measurement	GCST005829	34662886	Additional	15	6	0	1	PCNet2.0	405	225.389	0.845505	1.79689	1.035e-38	37.9851	True	311	191.307	0.701025	1.62566	1.242e-20	19.9059	331	167.641	0.981456	1.97446	9.931e-42	41.003	215	135.007	0.671302	1.59251	4.979e-14	13.3029	248	171.333	0.533537	1.44747	4.332e-11	10.3633
EFO_0006941	grip strength measurement	GCST005829	37262146	Additional	15	23	0	1	PCNet2.0	297	242.318	0.293561	1.22566	4.329e-05	4.36361	False
EFO_0006941	grip strength measurement	GCST005829	37301943	Additional	15	30	0	1	PCNet2.0	381	245.535	0.633862	1.55171	1.28e-20	19.8928	False
EFO_0006941	grip strength measurement	GCST005830	34662886	Additional	68	6	0	1	PCNet2.0	419	239.021	0.809813	1.75298	7.442e-37	36.1283	False
EFO_0006941	grip strength measurement	GCST005830	37262146	Additional	68	23	0	1	PCNet2.0	347	256.092	0.438273	1.35498	4.121e-11	10.385	False
EFO_0006941	grip strength measurement	GCST005830	37301943	Additional	68	30	0	1	PCNet2.0	419	260.487	0.685739	1.60853	2.085e-28	27.6809	False
EFO_0006941	grip strength measurement	GCST90007526	34662886	Additional	11	6	0	1	PCNet2.0	191	213.794	-0.162649	0.893383	0.07697	1.11368	False
EFO_0006941	grip strength measurement	GCST90007526	37262146	Additional	11	23	0	1	PCNet2.0	260	231.683	0.166359	1.12222	0.04151	1.38185	False
EFO_0006941	grip strength measurement	GCST90007526	37301943	Additional	11	30	0	1	PCNet2.0	216	232.84	-0.108308	0.927676	0.2228	0.652085	False
EFO_0006941	grip strength measurement	GCST90007527	34662886	Additional	5	6	0	1	PCNet2.0	156	190.542	-0.288563	0.818717	0.004763	2.32212	False
EFO_0006941	grip strength measurement	GCST90007527	37262146	Additional	5	23	0	1	PCNet2.0	241	206.238	0.224723	1.16855	0.005894	2.22959	False
EFO_0006941	grip strength measurement	GCST90007527	37301943	Additional	5	30	0	1	PCNet2.0	193	208.44	-0.111031	0.925926	0.2309	0.636576	False
EFO_0006941	grip strength measurement	GCST90258643	34662886	Additional	11	6	0	1	PCNet2.0	236	201.296	0.229468	1.1724	0.007367	2.13271	False
EFO_0006941	grip strength measurement	GCST90258643	37262146	Initial	11	23	0	1	PCNet2.0	361	217.527	0.730804	1.65956	2.817e-27	26.5502	False
EFO_0006941	grip strength measurement	GCST90258643	37301943	Additional	11	30	0	1	PCNet2.0	261	219.465	0.250059	1.18926	0.00112	2.95078	False
EFO_0007167	Bell's palsy	GCST011354	34375979	Initial	21	16	0	1	PCNet2.0	392	251.112	0.642523	1.56106	2.787e-26	25.5549	True	282	222.154	0.344135	1.26939	3.185e-06	5.49689	304	203.701	0.577618	1.49238	1.467e-14	13.8336	235	142.227	0.724465	1.65229	1.209e-17	16.9176	59	90.266	-0.613468	0.653624	0.0003859	3.41353
EFO_0007204	chickenpox	GCST004999	34375979	Initial	13	10	0	1	PCNet2.0	198	204.409	-0.0459583	0.968646	0.6147	0.211337	True	112	165.571	-0.563951	0.676447	5.698e-06	5.24428	99	124.974	-0.336128	0.792165	0.01089	1.96297	204	153.239	0.412786	1.33125	7.643e-06	5.11674	14	56.892	-2.0228	0.24608	1.388e-10	9.85761
EFO_0007326	infectious mononucleosis	GCST005002	34375979	Initial	15	5	0	1	PCNet2.0	115	185.555	-0.690213	0.619762	4.628e-09	8.33461	True	112	163.618	-0.546833	0.684521	1.862e-05	4.73002	86	152.997	-0.831095	0.562103	3.989e-09	8.39914	43	183.476	-2.09318	0.234363	3.329e-34	33.4777	150	95.645	0.649201	1.5683	4.019e-09	8.39588
EFO_0007429	peritonsillar abscess	GCST90269781	34375979	Initial	4	10	0	1	PCNet2.0	155	163.46	-0.0766694	0.948244	0.4701	0.32781	True	182	161.463	0.172735	1.12719	0.07924	1.10106	128	133.165	-0.0570711	0.961214	0.6195	0.207959	121	197.797	-0.709013	0.611738	1.355e-09	8.86806	129	89.058	0.534554	1.44849	2.072e-06	5.68361
EFO_0007490	spinal stenosis	GCST90018922	34375979	Initial	7	18	0	1	PCNet2.0	230	267.084	-0.21566	0.861152	0.01221	1.91328	True	263	214.478	0.294233	1.22623	9.533e-05	4.02077	173	145.817	0.246613	1.18642	0.01431	1.84436	158	147.665	0.0975966	1.06999	0.3368	0.472628	79	99.049	-0.32629	0.797585	0.02996	1.52346
EFO_0007777	base metabolic rate measurement	GCST009129	34662886	Initial	3	15	0	1	PCNet2.0	348	256.271	0.441417	1.35794	1.169e-10	9.93219	True	120	155.225	-0.371327	0.773071	0.001567	2.80493	469	340.26	0.46295	1.37836	4.258e-16	15.3708	296	170.503	0.7958	1.73604	3.218e-27	26.4924	335	235.605	0.507791	1.42187	9.501e-15	14.0222
EFO_0007778	urinary albumin to creatinine ratio	GCST003255	34662886	Additional	9	4	1	0.00189354	PCNet2.0	370	133.257	1.47331	2.77659	2.126e-108	107.672	False
EFO_0007778	urinary albumin to creatinine ratio	GCST007718	34662886	Additional	3	4	1	0.000631479	PCNet2.0	395	132.901	1.5715	2.97214	1.074e-136	135.969	True	499	158.182	1.65745	3.15459	2.35e-199	198.629	385	117.076	1.71741	3.28846	1.512e-160	159.82	515	156.375	1.71956	3.29337	1.835e-220	219.736	356	125.053	1.50934	2.84679	1.302e-117	116.885
EFO_0007778	urinary albumin to creatinine ratio	GCST008790	34662886	Initial	30	4	2	1.44322e-05	PCNet2.0	414	139.844	1.56581	2.96044	1.136e-136	135.945	False
EFO_0007778	urinary albumin to creatinine ratio	GCST009640	34662886	Additional	27	4	2	1.16477e-05	PCNet2.0	367	139.535	1.39515	2.63016	1.674e-94	93.7762	False
EFO_0007778	urinary albumin to creatinine ratio	GCST010736	34662886	Additional	7	4	0	1	PCNet2.0	233	158.047	0.559976	1.47425	1.261e-10	9.89928	False
EFO_0007788	BMI-adjusted waist-hip ratio	GCST008159	34226706	Additional	33	6	0	1	PCNet2.0	178	173.085	0.0403965	1.0284	0.6812	0.166725	False
EFO_0007788	BMI-adjusted waist-hip ratio	GCST008733	34226706	Additional	101	6	0	1	PCNet2.0	206	176.608	0.222094	1.16643	0.01482	1.82915	False
EFO_0007788	BMI-adjusted waist-hip ratio	GCST008994	34226706	Additional	125	6	3	5.48007e-06	PCNet2.0	286	159.415	0.843228	1.79406	1.003e-27	26.9987	False
EFO_0007788	BMI-adjusted waist-hip ratio	GCST90025996	34226706	Initial	3	6	2	2.49286e-07	PCNet2.0	553	133.254	2.0531	4.14997	0	250	True	504	129.577	1.95961	3.88958	3.482e-272	250	487	132.106	1.88223	3.68643	8.016e-253	249.997	718	203.409	1.8196	3.52983	0	250	694	143.621	2.27267	4.83216	0	250
EFO_0007788	BMI-adjusted waist-hip ratio	GCST90131908	34226706	Additional	8	6	0	1	PCNet2.0	220	192.736	0.190877	1.14146	0.03014	1.52086	False
EFO_0007800	body fat percentage	GCST004210	34662886	Additional	4	3	0	1	PCNet2.0	425	336.104	0.338555	1.26449	3.592e-08	7.44466	False
EFO_0007800	body fat percentage	GCST004210	37262146	Additional	4	10	0	1	PCNet2.0	294	202.044	0.541147	1.45513	4.59e-12	11.3382	False
EFO_0007800	body fat percentage	GCST007064	34662886	Additional	33	3	0	1	PCNet2.0	551	394.993	0.480225	1.39496	1.495e-19	18.8254	False
EFO_0007800	body fat percentage	GCST007064	37262146	Additional	33	10	1	0.0172374	PCNet2.0	396	237.082	0.740114	1.67031	4.647e-32	31.3328	True	311	215.958	0.526164	1.44009	3.712e-13	12.4304	339	184.151	0.880396	1.84088	1.926e-38	37.7153	301	192.031	0.648424	1.56746	1.999e-18	17.6992	222	79.537	1.48086	2.79115	7.365e-63	62.1328
EFO_0007800	body fat percentage	GCST90020232	34662886	Additional	130	3	0	1	PCNet2.0	567	381.671	0.571019	1.48557	1.256e-29	28.901	False
EFO_0007800	body fat percentage	GCST90020232	37262146	Initial	130	10	1	0.0663676	PCNet2.0	299	228.187	0.389929	1.31033	1.566e-07	6.80521	False
EFO_0007800	body fat percentage	GCST90103752	34662886	Additional	8	3	0	1	PCNet2.0	495	349.664	0.501459	1.41564	2.901e-19	18.5375	False
EFO_0007800	body fat percentage	GCST90103752	37262146	Additional	8	10	0	1	PCNet2.0	232	209.9	0.144423	1.10529	0.08591	1.06596	False
EFO_0007800	body fat percentage	GCST90239605	34662886	Additional	5	3	0	1	PCNet2.0	605	365.847	0.725695	1.6537	1.118e-43	42.9516	False
EFO_0007800	body fat percentage	GCST90239605	37262146	Additional	5	10	0	1	PCNet2.0	326	220.433	0.564532	1.47891	5.821e-16	15.235	False
EFO_0007805	HDL cholesterol change measurement	GCST010242	31992710	Additional	262	4	3	1.02641e-05	PCNet2.0	659	216.399	1.60658	3.0453	5.993e-252	249.975	False
EFO_0007805	HDL cholesterol change measurement	GCST010242	34375979	Additional	262	17	8	2.56578e-11	PCNet2.0	734	214.641	1.77385	3.41966	0	250	False
EFO_0007805	HDL cholesterol change measurement	GCST010242	34662886	Additional	262	25	8	1.03752e-09	PCNet2.0	750	227.325	1.72213	3.29924	0	250	False
EFO_0007805	HDL cholesterol change measurement	GCST010242	36088354	Additional	262	3	2	0.000563116	PCNet2.0	640	209.431	1.6116	3.0559	5.654e-230	229.248	False
EFO_0007805	HDL cholesterol change measurement	GCST010242	37262146	Additional	262	42	11	8.15347e-12	PCNet2.0	717	223.449	1.68203	3.20879	0	250	False
EFO_0007805	HDL cholesterol change measurement	GCST90025956	31992710	Additional	22	4	4	1.34756e-12	PCNet2.0	1062	236.312	2.16802	4.49406	0	250	False
EFO_0007805	HDL cholesterol change measurement	GCST90025956	34375979	Initial	22	17	11	2.99071e-30	PCNet2.0	1272	230.956	2.46141	5.50754	0	250	False
EFO_0007805	HDL cholesterol change measurement	GCST90025956	34662886	Additional	22	25	14	1.55589e-37	PCNet2.0	1361	244.828	2.47483	5.559	0	250	True	1100	177.263	2.63354	6.20547	0	250	949	145.503	2.70536	6.5222	0	250	851	125.874	2.75718	6.76073	0	250	768	143.336	2.42171	5.35804	0	250
EFO_0007805	HDL cholesterol change measurement	GCST90025956	36088354	Additional	22	3	3	1.34735e-09	PCNet2.0	1041	226.515	2.20029	4.59572	0	250	False
EFO_0007805	HDL cholesterol change measurement	GCST90025956	37262146	Additional	22	42	13	1.86338e-30	PCNet2.0	1190	237.234	2.32658	5.01614	0	250	False
EFO_0007805	HDL cholesterol change measurement	GCST90134519	31992710	Additional	106	4	2	0.000183648	PCNet2.0	551	208.621	1.40117	2.64115	6.151e-150	149.211	False
EFO_0007805	HDL cholesterol change measurement	GCST90134519	34375979	Additional	106	17	4	2.05959e-06	PCNet2.0	611	205.589	1.57141	2.97195	4.833e-230	229.316	False
EFO_0007805	HDL cholesterol change measurement	GCST90134519	34662886	Additional	106	25	5	2.38904e-07	PCNet2.0	624	218.375	1.51474	2.85747	3.096e-208	207.509	False
EFO_0007805	HDL cholesterol change measurement	GCST90134519	36088354	Additional	106	3	1	0.0166445	PCNet2.0	561	200.338	1.48556	2.80027	3.718e-175	174.43	False
EFO_0007805	HDL cholesterol change measurement	GCST90134519	37262146	Additional	106	42	7	3.16267e-09	PCNet2.0	665	212.792	1.64391	3.12512	2.437e-248	247.611	False
EFO_0007805	HDL cholesterol change measurement	GCST90244005	31992710	Additional	41	4	1	0.00860436	PCNet2.0	814	213.922	1.92794	3.80513	0	250	False
EFO_0007805	HDL cholesterol change measurement	GCST90244005	34375979	Additional	41	17	4	4.35099e-08	PCNet2.0	882	212.233	2.05513	4.15581	0	250	False
EFO_0007805	HDL cholesterol change measurement	GCST90244005	34662886	Additional	41	25	4	2.28395e-07	PCNet2.0	880	225.286	1.96575	3.90615	0	250	False
EFO_0007805	HDL cholesterol change measurement	GCST90244005	36088354	Additional	41	3	1	0.00646006	PCNet2.0	736	206.607	1.83282	3.56232	0	250	False
EFO_0007805	HDL cholesterol change measurement	GCST90244005	37262146	Additional	41	42	5	2.91552e-08	PCNet2.0	892	219.134	2.02523	4.07057	0	250	False
EFO_0007805	HDL cholesterol change measurement	GCST90448615	31992710	Additional	15	4	1	0.00315441	PCNet2.0	653	240.108	1.4434	2.71961	2.253e-193	192.647	False
EFO_0007805	HDL cholesterol change measurement	GCST90448615	34375979	Additional	15	17	2	7.85781e-05	PCNet2.0	648	236.915	1.45162	2.73516	2.439e-194	193.613	False
EFO_0007805	HDL cholesterol change measurement	GCST90448615	34662886	Additional	15	25	2	0.000172703	PCNet2.0	643	251.821	1.35242	2.5534	2.364e-165	164.626	False
EFO_0007805	HDL cholesterol change measurement	GCST90448615	36088354	Additional	15	3	0	1	PCNet2.0	564	230.742	1.28941	2.44429	2.335e-129	128.632	False
EFO_0007805	HDL cholesterol change measurement	GCST90448615	37262146	Additional	15	42	4	2.76543e-08	PCNet2.0	706	245.698	1.52278	2.87345	5.339e-242	241.273	False
EFO_0007984	platelet component distribution width	GCST004616	33257650	Additional	110	3	1	0.017269	PCNet2.0	348	224.713	0.631004	1.54864	1.61e-20	19.7932	False
EFO_0007984	platelet component distribution width	GCST004616	34375979	Additional	110	11	1	0.0618882	PCNet2.0	389	202.139	0.944422	1.92442	6.901e-48	47.1611	False
EFO_0007984	platelet component distribution width	GCST004616	34662886	Additional	110	29	6	1.3986e-08	PCNet2.0	468	206.07	1.18337	2.27107	2.248e-93	92.6482	False
EFO_0007984	platelet component distribution width	GCST004616	36138231	Additional	110	24	7	5.734e-11	PCNet2.0	501	185.525	1.4332	2.70044	1.726e-144	143.763	False
EFO_0007984	platelet component distribution width	GCST004616	37262146	Additional	110	51	11	5.76079e-15	PCNet2.0	494	218.459	1.17715	2.26129	1.753e-102	101.756	False
EFO_0007984	platelet component distribution width	GCST90002401	33257650	Additional	302	3	1	0.0469327	PCNet2.0	271	217.869	0.314832	1.24387	6.796e-05	4.16775	False
EFO_0007984	platelet component distribution width	GCST90002401	34375979	Additional	302	11	3	0.000596815	PCNet2.0	320	197.273	0.697878	1.62212	9.513e-24	23.0217	False
EFO_0007984	platelet component distribution width	GCST90002401	34662886	Additional	302	29	11	3.6603e-13	PCNet2.0	488	202.587	1.26834	2.40884	9.494e-112	111.023	False
EFO_0007984	platelet component distribution width	GCST90002401	36138231	Additional	302	24	11	2.83426e-14	PCNet2.0	482	182.449	1.40154	2.64183	2.133e-136	135.671	False
EFO_0007984	platelet component distribution width	GCST90002401	37262146	Additional	302	51	19	1.15802e-21	PCNet2.0	510	217.018	1.23268	2.35004	8.509e-116	115.07	False
EFO_0007984	platelet component distribution width	GCST90025961	33257650	Additional	21	3	3	1.16362e-09	PCNet2.0	859	220.247	1.96354	3.90017	0	250	False
EFO_0007984	platelet component distribution width	GCST90025961	34375979	Initial	21	11	5	4.53939e-13	PCNet2.0	906	202.123	2.16428	4.48242	0	250	False
EFO_0007984	platelet component distribution width	GCST90025961	34662886	Additional	21	29	13	2.04046e-33	PCNet2.0	1011	205.905	2.29573	4.91003	0	250	False
EFO_0007984	platelet component distribution width	GCST90025961	36138231	Additional	21	24	11	3.00671e-28	PCNet2.0	952	186.201	2.3541	5.11275	0	250	True	824	168.804	2.2873	4.8814	0	250	883	165.473	2.41582	5.33622	0	250	731	142.347	2.36046	5.13534	0	250	925	210.131	2.13816	4.40202	0	250
EFO_0007984	platelet component distribution width	GCST90025961	37262146	Additional	21	51	10	2.61666e-21	PCNet2.0	941	213.002	2.14333	4.4178	0	250	False
EFO_0007985	platelet crit	GCST004607	34375979	Additional	134	14	6	3.15203e-10	PCNet2.0	479	201.639	1.24825	2.37553	6.599e-118	117.181	False
EFO_0007985	platelet crit	GCST004607	34662886	Additional	134	25	7	3.20457e-10	PCNet2.0	482	228.546	1.07655	2.10898	3.522e-76	75.4532	False
EFO_0007985	platelet crit	GCST90002400	34375979	Initial	373	14	11	4.98025e-17	PCNet2.0	515	193.074	1.41542	2.66737	9.898e-137	136.004	True	475	181.381	1.3889	2.6188	1.782e-128	127.749	458	141.874	1.69074	3.22822	5.279e-194	193.277	348	148.389	1.2297	2.34519	4.806e-81	80.3182	207	95.932	1.10955	2.15778	3.433e-39	38.4643
EFO_0007985	platelet crit	GCST90002400	34662886	Additional	373	25	13	2.197e-16	PCNet2.0	549	215.883	1.34656	2.54304	5.786e-154	153.238	False
EFO_0007986	reticulocyte count	GCST004619	34226706	Additional	101	46	10	3.97045e-14	PCNet2.0	465	187.961	1.3068	2.47392	4.261e-113	112.37	False
EFO_0007986	reticulocyte count	GCST004619	34375979	Additional	101	16	9	2.61062e-17	PCNet2.0	548	187.526	1.54709	2.92226	2.955e-208	207.529	False
EFO_0007986	reticulocyte count	GCST004619	34662886	Additional	101	29	11	1.74726e-18	PCNet2.0	567	192.155	1.56108	2.95074	3.482e-222	221.458	False
EFO_0007986	reticulocyte count	GCST004622	34226706	Additional	95	46	11	3.10514e-16	PCNet2.0	452	178.14	1.34331	2.53733	1.709e-114	113.767	False
EFO_0007986	reticulocyte count	GCST004622	34375979	Additional	95	16	10	4.68477e-20	PCNet2.0	580	176.801	1.71393	3.28052	5.245e-272	250	False
EFO_0007986	reticulocyte count	GCST004622	34662886	Additional	95	29	12	5.75092e-21	PCNet2.0	576	181.171	1.66872	3.17932	1.218e-236	235.914	False
EFO_0007986	reticulocyte count	GCST90002405	34226706	Additional	286	46	21	1.26979e-26	PCNet2.0	513	190.685	1.42777	2.6903	6.68e-159	158.175	False
EFO_0007986	reticulocyte count	GCST90002405	34375979	Additional	286	16	13	8.3409e-22	PCNet2.0	516	184.241	1.48578	2.80068	8.263e-179	178.083	False
EFO_0007986	reticulocyte count	GCST90002405	34662886	Additional	286	29	17	2.86302e-24	PCNet2.0	527	190.651	1.46687	2.76421	6.247e-174	173.204	False
EFO_0007986	reticulocyte count	GCST90002406	34226706	Additional	268	46	22	4.71972e-29	PCNet2.0	540	191.917	1.49248	2.81372	2.753e-184	183.56	False
EFO_0007986	reticulocyte count	GCST90002406	34375979	Additional	268	16	13	3.52505e-22	PCNet2.0	555	185.926	1.57776	2.98506	1.6e-217	216.796	False
EFO_0007986	reticulocyte count	GCST90002406	34662886	Additional	268	29	17	9.272e-25	PCNet2.0	571	191.944	1.57281	2.97483	2.538e-223	222.596	False
EFO_0007986	reticulocyte count	GCST90025972	34226706	Additional	21	46	15	2.38322e-36	PCNet2.0	883	195.481	2.17539	4.51706	0	250	False
EFO_0007986	reticulocyte count	GCST90025972	34375979	Initial	21	16	9	3.7735e-24	PCNet2.0	890	192.856	2.20628	4.61484	0	250	False
EFO_0007986	reticulocyte count	GCST90025972	34662886	Additional	21	29	14	9.83629e-37	PCNet2.0	1030	199.344	2.36931	5.16695	0	250	True	872	163.692	2.41334	5.32708	0	250	1042	191.026	2.44751	5.45475	0	250	667	107.125	2.63839	6.22637	0	250	614	131.298	2.22539	4.67639	0	250
EFO_0007989	monocyte percentage of leukocytes	GCST004609	34375979	Additional	95	4	1	0.0198521	PCNet2.0	785	208.276	1.9142	3.76904	0	250	False
EFO_0007989	monocyte percentage of leukocytes	GCST004609	34662886	Additional	95	14	5	5.42787e-09	PCNet2.0	1051	247.098	2.08861	4.25337	0	250	True	998	246.479	2.01758	4.04903	0	250	828	236.939	1.80512	3.49457	0	250	564	150.567	1.90529	3.74584	0	250	408	118.661	1.78172	3.43837	2.912e-180	179.536
EFO_0007989	monocyte percentage of leukocytes	GCST90002394	34375979	Initial	261	4	3	1.01469e-05	PCNet2.0	707	203.952	1.79348	3.4665	0	250	False
EFO_0007989	monocyte percentage of leukocytes	GCST90002394	34662886	Additional	261	14	11	9.34384e-19	PCNet2.0	957	241.429	1.98692	3.9639	0	250	False
EFO_0007990	neutrophil percentage of leukocytes	GCST004633	34375979	Additional	62	5	1	0.0162113	PCNet2.0	394	215.22	0.872383	1.83068	9.943e-42	41.0025	False
EFO_0007990	neutrophil percentage of leukocytes	GCST004633	34662886	Additional	62	15	4	1.36553e-07	PCNet2.0	896	291.532	1.61984	3.07342	0	250	False
EFO_0007990	neutrophil percentage of leukocytes	GCST90002399	34375979	Initial	235	5	1	0.0603373	PCNet2.0	406	208.73	0.959842	1.9451	3.423e-54	53.4656	False
EFO_0007990	neutrophil percentage of leukocytes	GCST90002399	34662886	Additional	235	15	6	1.53151e-08	PCNet2.0	867	280.861	1.62618	3.08694	0	250	True	665	298.548	1.15539	2.22745	4.69e-132	131.329	565	200.97	1.49127	2.81136	4.874e-178	177.312	358	152.264	1.23338	2.35118	1.322e-82	81.8788	185	77.71	1.25135	2.38065	1.507e-41	40.8219
EFO_0007991	eosinophil percentage of leukocytes	GCST004600	34375979	Additional	95	6	1	0.0296313	PCNet2.0	594	181.143	1.71333	3.27918	3.059e-242	241.514	False
EFO_0007991	eosinophil percentage of leukocytes	GCST004600	34662886	Additional	95	14	3	4.23524e-05	PCNet2.0	726	224.977	1.69019	3.227	0	250	False
EFO_0007991	eosinophil percentage of leukocytes	GCST90002382	34375979	Initial	263	6	4	5.26697e-07	PCNet2.0	636	191.725	1.72999	3.31725	1.323e-283	250	True	608	199.14	1.61029	3.05313	7.16e-223	222.145	626	146.811	2.0922	4.26399	0	250	422	122.401	1.78563	3.44768	5.449e-200	199.264	149	66.557	1.16265	2.23868	8.15e-27	26.0888
EFO_0007991	eosinophil percentage of leukocytes	GCST90002382	34662886	Additional	263	14	6	1.8183e-08	PCNet2.0	677	235.142	1.52562	2.87911	8.471e-220	219.072	False
EFO_0007992	basophil percentage of leukocytes	GCST004631	34662886	Additional	24	4	0	1	PCNet2.0	682	346.921	0.975165	1.96587	1.868e-104	103.729	False
EFO_0007992	basophil percentage of leukocytes	GCST90002380	34662886	Initial	80	4	2	0.000104473	PCNet2.0	833	324.983	1.35795	2.56321	1.482e-232	231.829	True	553	244.092	1.17985	2.26554	1.866e-109	108.729	363	171.149	1.08472	2.12096	5.014e-57	56.2998	310	224.117	0.468016	1.38321	5.391e-11	10.2683	305	102.952	1.56684	2.96255	7.841e-107	106.106
EFO_0007993	lymphocyte percentage of leukocytes	GCST004632	34375979	Additional	80	8	1	0.033198	PCNet2.0	400	225.894	0.824354	1.77074	2.683e-40	39.5714	False
EFO_0007993	lymphocyte percentage of leukocytes	GCST004632	34662886	Additional	80	17	0	1	PCNet2.0	668	286.252	1.22256	2.33361	2.688e-140	139.571	False
EFO_0007993	lymphocyte percentage of leukocytes	GCST90002389	34375979	Initial	255	8	2	0.00476292	PCNet2.0	490	217.879	1.16925	2.24895	5.169e-100	99.2866	False
EFO_0007993	lymphocyte percentage of leukocytes	GCST90002389	34662886	Additional	255	17	6	6.0253e-08	PCNet2.0	719	279.072	1.36535	2.5764	3.207e-202	201.494	True	563	272.521	1.04677	2.0659	7.338e-91	90.1344	589	219.944	1.42113	2.67795	5.986e-191	190.223	290	149.705	0.95393	1.93714	5.441e-37	36.2643	274	110.039	1.31616	2.49003	2.753e-71	70.5602
EFO_0007993	lymphocyte percentage of leukocytes	GCST90281254	34375979	Additional	10	8	0	1	PCNet2.0	145	160.455	-0.146116	0.90368	0.1811	0.742082	False
EFO_0007993	lymphocyte percentage of leukocytes	GCST90281254	34662886	Additional	10	17	0	1	PCNet2.0	342	202.336	0.757243	1.69026	2.753e-28	27.5602	False
EFO_0008401	susceptibility to shingles measurement	GCST005001	34375979	Initial	21	6	0	1	PCNet2.0	339	188.019	0.850407	1.80301	4.75e-37	36.3233	True	292	173.279	0.752872	1.68514	2.943e-21	20.5312	324	165.648	0.967873	1.95595	1.51e-44	43.821	392	176.255	1.15319	2.22405	4.595e-70	69.3377	209	118.868	0.814143	1.75825	4.819e-21	20.317
EFO_0008404	susceptibility to mumps measurement	GCST005003	34375979	Initial	24	12	0	1	PCNet2.0	178	206.03	-0.210977	0.863952	0.02753	1.56019	True	130	196.522	-0.596179	0.661504	1.063e-07	6.97347	204	175.633	0.216005	1.16151	0.01213	1.91614	170	106.96	0.668463	1.58938	2.206e-11	10.6564	111	97.813	0.182462	1.13482	0.1453	0.837734
EFO_0008406	susceptibility to plantar warts measurement	GCST005005	34375979	Initial	21	20	0	1	PCNet2.0	205	185.931	0.140857	1.10256	0.1264	0.898253	True	131	164.337	-0.327091	0.797142	0.005666	2.24672	208	175.957	0.241361	1.18211	0.005974	2.22373	171	134.93	0.341785	1.26732	0.001225	2.91186	114	99.887	0.190665	1.14129	0.1307	0.883724
EFO_0008414	susceptibility to measles measurement	GCST005016	34375979	Initial	17	14	0	1	PCNet2.0	283	232.174	0.285596	1.21891	0.0002296	3.63903	True	221	180.652	0.290833	1.22335	0.001208	2.91793	240	168.778	0.507908	1.42199	1.047e-09	8.98005	188	140.624	0.41889	1.3369	3.479e-06	5.45855	165	72.654	1.18335	2.27104	1.095e-32	31.9606
EFO_0008418	susceptibility to rubella infection measurement	GCST005020	34375979	Initial	17	16	0	1	PCNet2.0	161	201.65	-0.324793	0.798413	0.001451	2.83833	True	166	182.697	-0.13827	0.908608	0.1637	0.785951	177	174.216	0.0228722	1.01598	0.8173	0.0876185	151	155.386	-0.041308	0.971774	0.6977	0.156331	44	112.849	-1.35882	0.389902	1.996e-13	12.6998
EFO_0008561	diaphragmatic hernia	GCST90140994	34375979	Initial	5	36	0	1	PCNet2.0	267	239.872	0.154575	1.11309	0.05102	1.29226	True	158	212.298	-0.426166	0.744237	3.404e-05	4.46801	189	167.473	0.174458	1.12854	0.07614	1.11839	233	159.719	0.544794	1.45881	1.072e-10	9.96981	173	104.151	0.732095	1.66105	5.711e-13	12.2433
EFO_0008589	esterified cholesterol measurement	GCST90091512	36809768	Additional	4	54	1	0.0113209	PCNet2.0	875	355.145	1.30087	2.46378	1.09e-223	222.963	False
EFO_0008589	esterified cholesterol measurement	GCST90091655	36809768	Additional	3	54	1	0.00850255	PCNet2.0	1034	506.144	1.03062	2.0429	9.143e-174	173.039	False
EFO_0008589	esterified cholesterol measurement	GCST90092986	36809768	Additional	49	54	9	1.13016e-14	PCNet2.0	677	215.544	1.65117	3.14089	4.16e-280	250	False
EFO_0008589	esterified cholesterol measurement	GCST90269512	36809768	Additional	23	54	2	0.00193055	PCNet2.0	582	216.608	1.42593	2.68688	1.327e-174	173.877	False
EFO_0008589	esterified cholesterol measurement	GCST90301957	36809768	Initial	33	54	4	2.24269e-06	PCNet2.0	799	247.941	1.6882	3.22254	0	250	True	705	203.178	1.79488	3.46986	0	250	627	191.241	1.71307	3.27859	2.1e-275	250	533	133.12	2.00141	4.00391			455	122.729	1.89039	3.70736	3.232e-254	250
EFO_0008595	intermediate density lipoprotein measurement	GCST90091671	31367044	Additional	4	12	2	2.19248e-06	PCNet2.0	1025	407.133	1.33205	2.5176	8.895e-283	250	False
EFO_0008595	intermediate density lipoprotein measurement	GCST90301982	31367044	Initial	32	12	2	0.000179473	PCNet2.0	825	264.799	1.6395	3.11557	0	250	True	953	293.791	1.69769	3.2438	0	250	610	179.292	1.7665	3.40227	4.775e-281	250	586	148.293	1.98245	3.95164	0	250	446	76.147	2.55018	5.85709	0	250
EFO_0009130	clostridium difficile infection	GCST012277	34375979	Additional	11	5	0	1	PCNet2.0	218	201.914	0.110587	1.07967	0.2055	0.687188	True	172	148.797	0.209063	1.15594	0.03924	1.40627	267	181.573	0.55629	1.47048	1.841e-12	11.7349	269	146.436	0.877336	1.83698	2.774e-27	26.5569	118	132.733	-0.16974	0.889003	0.1717	0.76523
EFO_0009130	clostridium difficile infection	GCST90474667	34375979	Initial	17	5	0	1	PCNet2.0	154	210.232	-0.449052	0.732524	1.437e-05	4.84254	False
EFO_0009188	Red cell distribution width	GCST007074	31992710	Additional	394	3	0	1	PCNet2.0	331	245.145	0.433196	1.35022	4.234e-10	9.37325	False
EFO_0009188	Red cell distribution width	GCST007074	33257650	Additional	394	20	1	0.342499	PCNet2.0	234	179.4	0.383329	1.30435	1.594e-05	4.79751	False
EFO_0009188	Red cell distribution width	GCST007074	34375979	Additional	394	22	4	0.000990755	PCNet2.0	348	180.122	0.950113	1.93202	1.48e-43	42.8297	False
EFO_0009188	Red cell distribution width	GCST007074	34662886	Additional	394	34	6	6.29594e-05	PCNet2.0	364	176.737	1.04233	2.05956	4.161e-52	51.3808	False
EFO_0009188	Red cell distribution width	GCST007074	36138231	Additional	394	28	6	1.95908e-05	PCNet2.0	407	179.077	1.18445	2.27277	1.927e-74	73.7151	False
EFO_0009188	Red cell distribution width	GCST90002372	31992710	Additional	204	3	0	1	PCNet2.0	357	242.823	0.556019	1.47021	3.491e-15	14.4571	False
EFO_0009188	Red cell distribution width	GCST90002372	33257650	Additional	204	20	0	1	PCNet2.0	242	179.655	0.429778	1.34703	2.536e-07	6.59585	False
EFO_0009188	Red cell distribution width	GCST90002372	34375979	Initial	204	22	6	9.20223e-08	PCNet2.0	421	180.931	1.21838	2.32685	1.326e-92	91.8775	False
EFO_0009188	Red cell distribution width	GCST90002372	34662886	Additional	204	34	8	2.19965e-09	PCNet2.0	406	177.32	1.19512	2.28965	2.34e-87	86.6308	False
EFO_0009188	Red cell distribution width	GCST90002372	36138231	Additional	204	28	6	4.40348e-07	PCNet2.0	467	178.316	1.38899	2.61895	1.005e-127	126.998	False
EFO_0009188	Red cell distribution width	GCST90002404	31992710	Additional	300	3	0	1	PCNet2.0	409	236.283	0.791585	1.73098	7.464e-35	34.127	False
EFO_0009188	Red cell distribution width	GCST90002404	33257650	Additional	300	20	2	0.0391557	PCNet2.0	261	175.007	0.576637	1.49137	6.337e-13	12.1981	False
EFO_0009188	Red cell distribution width	GCST90002404	34375979	Additional	300	22	8	9.28849e-10	PCNet2.0	448	177.407	1.33644	2.52527	4.575e-114	113.34	False
EFO_0009188	Red cell distribution width	GCST90002404	34662886	Additional	300	34	10	7.77968e-11	PCNet2.0	442	174.561	1.34032	2.53207	1.138e-107	106.944	False
EFO_0009188	Red cell distribution width	GCST90002404	36138231	Additional	300	28	10	8.46599e-12	PCNet2.0	479	177.65	1.43099	2.69631	9.271e-134	133.033	False
EFO_0009188	Red cell distribution width	GCST90025988	31992710	Additional	16	3	3	4.89945e-10	PCNet2.0	741	265.834	1.47895	2.78745	3.17e-252	249.986	False
EFO_0009188	Red cell distribution width	GCST90025988	33257650	Additional	16	20	2	0.00012521	PCNet2.0	375	196.93	0.929208	1.90423	2.367e-44	43.6258	False
EFO_0009188	Red cell distribution width	GCST90025988	34375979	Additional	16	22	6	9.08563e-15	PCNet2.0	651	195.987	1.7319	3.32165	6.75e-299	250	False
EFO_0009188	Red cell distribution width	GCST90025988	34662886	Additional	16	34	8	5.5018e-19	PCNet2.0	734	191.979	1.93483	3.82333	0	250	False
EFO_0009188	Red cell distribution width	GCST90025988	36138231	Additional	16	28	9	8.84655e-23	PCNet2.0	876	196.833	2.15396	4.45047	0	250	True	789	171.425	2.20245	4.6026	0	250	805	188.114	2.09738	4.27932	0	250	541	124.24	2.1225	4.35448	0	250	439	87.943	2.31958	4.99187	0	250
EFO_0009188	Red cell distribution width	GCST90448626	31992710	Additional	13	3	0	1	PCNet2.0	449	254.691	0.817967	1.76292	1.404e-42	41.8526	False
EFO_0009188	Red cell distribution width	GCST90448626	33257650	Additional	13	20	0	1	PCNet2.0	270	190.403	0.503903	1.41804	3.288e-10	9.48307	False
EFO_0009188	Red cell distribution width	GCST90448626	34375979	Additional	13	22	2	9.90602e-05	PCNet2.0	477	186.412	1.35549	2.55885	4.658e-127	126.332	False
EFO_0009188	Red cell distribution width	GCST90448626	34662886	Additional	13	34	2	0.000239463	PCNet2.0	449	181.239	1.30882	2.47739	4.121e-100	99.385	False
EFO_0009188	Red cell distribution width	GCST90448626	36138231	Additional	13	28	1	0.0189954	PCNet2.0	435	185.378	1.23055	2.34656	2.134e-96	95.6708	False
EFO_0009189	hyperthyroidism	GCST006897	34375979	Additional	5	15	0	1	PCNet2.0	146	184.882	-0.340636	0.789693	0.001716	2.76548	False
EFO_0009189	hyperthyroidism	GCST90018860	34375979	Additional	4	15	0	1	PCNet2.0	228	179.973	0.341253	1.26686	8.491e-05	4.07104	True	179	218.261	-0.286095	0.820119	0.002501	2.60189	160	137.927	0.214167	1.16003	0.04023	1.39545	165	208.067	-0.334582	0.793014	0.0005773	3.2386	41	91.595	-1.15964	0.447623	3.257e-08	7.48718
EFO_0009189	hyperthyroidism	GCST90319319	34375979	Initial	7	15	0	1	PCNet2.0	131	150.597	-0.201126	0.869871	0.08286	1.08166	False
EFO_0009270	heel bone mineral density	GCST006288	34226706	Additional	135	18	6	1.9914e-09	PCNet2.0	504	186.003	1.4381	2.70963	3.542e-149	148.451	False
EFO_0009270	heel bone mineral density	GCST006288	34662886	Additional	135	5	2	0.000494154	PCNet2.0	491	189.572	1.37298	2.59004	1.313e-118	117.882	False
EFO_0009270	heel bone mineral density	GCST006288	37262146	Additional	135	18	4	6.9042e-06	PCNet2.0	544	193.886	1.4884	2.80577	1.143e-158	157.942	False
EFO_0009270	heel bone mineral density	GCST006979	34226706	Additional	471	18	9	1.30672e-10	PCNet2.0	473	186.717	1.34099	2.53325	2.932e-120	119.533	False
EFO_0009270	heel bone mineral density	GCST006979	34662886	Additional	471	5	5	9.16885e-09	PCNet2.0	457	192.015	1.25098	2.38002	2.01e-95	94.6968	False
EFO_0009270	heel bone mineral density	GCST006979	37262146	Additional	471	18	9	1.30672e-10	PCNet2.0	509	197.304	1.36725	2.57978	2.256e-138	137.647	False
EFO_0009270	heel bone mineral density	GCST007066	34226706	Additional	530	18	8	1.18996e-08	PCNet2.0	431	185.755	1.21429	2.32026	3.21e-90	89.4935	False
EFO_0009270	heel bone mineral density	GCST007066	34662886	Additional	530	5	3	0.000206978	PCNet2.0	429	190.824	1.16874	2.24814	4.366e-80	79.3599	False
EFO_0009270	heel bone mineral density	GCST007066	37262146	Additional	530	18	4	0.00134166	PCNet2.0	456	193.24	1.23864	2.35976	3.039e-95	94.5173	False
EFO_0009270	heel bone mineral density	GCST009120	34226706	Additional	4	18	0	1	PCNet2.0	317	213.167	0.572499	1.4871	1.062e-15	14.9739	False
EFO_0009270	heel bone mineral density	GCST009120	34662886	Additional	4	5	0	1	PCNet2.0	365	220.348	0.728113	1.65647	6.281e-27	26.202	False
EFO_0009270	heel bone mineral density	GCST009120	37262146	Additional	4	18	0	1	PCNet2.0	359	222.253	0.691781	1.61528	6.572e-23	22.1823	False
EFO_0009270	heel bone mineral density	GCST90025982	34226706	Additional	9	18	5	5.22277e-14	PCNet2.0	771	185.557	2.05487	4.15506	0	250	False
EFO_0009270	heel bone mineral density	GCST90025982	34662886	Additional	9	5	2	1.9931e-06	PCNet2.0	792	188.753	2.069	4.19596	0	250	True	640	192.227	1.73526	3.3294	3.93e-269	250	562	116.095	2.27526	4.84086	0	250	683	140.932	2.27689	4.84631	0	250	201	106.582	0.915232	1.88587	3.396e-23	22.469
EFO_0009270	heel bone mineral density	GCST90025982	37262146	Initial	9	18	2	3.03971e-05	PCNet2.0	622	191.786	1.69742	3.2432	1.853e-276	250	False
EFO_0009322	proliferative diabetic retinopathy	GCST007289	34375979	Initial	7	4	0	1	PCNet2.0	101	209.03	-1.04935	0.483184	2.199e-17	16.6578	False
EFO_0009322	proliferative diabetic retinopathy	GCST008668	34375979	Additional	3	4	0	1	PCNet2.0	287	304.533	-0.0855478	0.942427	0.2475	0.606425	True	285	213.928	0.413837	1.33222	1.291e-07	6.88907	94	113.511	-0.272099	0.828114	0.04819	1.31704	161	145.847	0.142605	1.1039	0.1712	0.766496	75	142.292	-0.923892	0.527085	6.484e-10	9.18816
EFO_0009454	gastric ulcer	GCST90270931	34375979	Initial	8	27	0	1	PCNet2.0	174	222.657	-0.355736	0.781471	0.0002188	3.65995	True	175	204.09	-0.221851	0.857465	0.01843	1.73447	174	187.167	-0.105239	0.929651	0.2869	0.542269	127	154.652	-0.284197	0.821199	0.01145	1.94119	142	106.644	0.413088	1.33153	0.0002446	3.61154
EFO_0009759	Chronic Obstructive Asthma	GCST007521	34375979	Initial	3	22	0	1	PCNet2.0	140	165.176	-0.238577	0.847581	0.02966	1.52783	True	149	132.604	0.168188	1.12365	0.1371	0.862963	156	145.183	0.103673	1.07451	0.3101	0.508498	163	115.376	0.498529	1.41277	2.786e-06	5.55502	31	69.307	-1.16073	0.447285	1.644e-06	5.7841
EFO_0009765	alanine measurement	GCST90010722	31367044	Additional	13	3	0	1	PCNet2.0	315	212.31	0.56918	1.48368	5.605e-15	14.2514	False
EFO_0009765	alanine measurement	GCST90092806	31367044	Additional	17	3	0	1	PCNet2.0	447	211.52	1.07948	2.11328	1.277e-71	70.8938	False
EFO_0009765	alanine measurement	GCST90269557	31367044	Additional	15	3	0	1	PCNet2.0	342	209.406	0.707694	1.63319	1.248e-24	23.9038	False
EFO_0009765	alanine measurement	GCST90301943	31367044	Initial	17	3	0	1	PCNet2.0	594	230.741	1.36419	2.57431	9.555e-145	144.02	True	269	155.327	0.792298	1.73183	7.364e-23	22.1329	142	131.834	0.107168	1.07711	0.3175	0.498256							105	58.146	0.852637	1.8058	1.002e-10	9.99913
EFO_0009767	glycine measurement	GCST007838	31367044	Additional	4	3	0	1	PCNet2.0	672	162.068	2.05186	4.14641	0	250	False
EFO_0009767	glycine measurement	GCST90010729	31367044	Additional	9	3	1	0.00142045	PCNet2.0	713	171.875	2.05254	4.14836	0	250	False
EFO_0009767	glycine measurement	GCST90092820	31367044	Initial	29	3	3	3.19689e-09	PCNet2.0	779	205.478	1.92264	3.79116	0	250	False
EFO_0009767	glycine measurement	GCST90245226	31367044	Additional	4	3	1	0.000631479	PCNet2.0	727	178.472	2.02626	4.07347	0	250	False
EFO_0009767	glycine measurement	GCST90301967	31367044	Additional	12	3	1	0.00189364	PCNet2.0	757	171.587	2.14135	4.41176	0	250	True	910	190.594	2.25536	4.77455	0	250	498	128.589	1.95338	3.8728	3.337e-259	250							405	99.371	2.02703	4.07564	2.712e-240	239.567
EFO_0009819	comparative body size at age 10, self-reported	GCST010989	34662886	Initial	151	6	3	9.67074e-06	PCNet2.0	280	181.212	0.627748	1.54515	7.897e-16	15.1025	True	172	144.769	0.248656	1.1881	0.01242	1.90588	277	131.96	1.06979	2.09912	3.995e-43	42.3985	177	109.435	0.693675	1.6174	4.451e-13	12.3515	166	99.444	0.739227	1.66928	9.281e-14	13.0324
EFO_0009959	diverticular disease	GCST006479	34375979	Additional	79	14	0	1	PCNet2.0	170	196.965	-0.212405	0.863098	0.02735	1.56304	False
EFO_0009959	diverticular disease	GCST008105	34375979	Additional	3	14	0	1	PCNet2.0	222	177.59	0.322009	1.25007	0.0002079	3.68215	False
EFO_0009959	diverticular disease	GCST008257	34375979	Additional	4	14	0	1	PCNet2.0	244	181.915	0.423617	1.34129	7.492e-07	6.1254	True	139	147.074	-0.0814573	0.945102	0.4762	0.322211	89	147.919	-0.73293	0.601681	1.308e-07	6.88339	55	95.721	-0.799404	0.574587	3.625e-06	5.44069	259	163.607	0.662718	1.58306	3.649e-16	15.4378
EFO_0009959	diverticular disease	GCST90293095	34375979	Additional	3	14	0	1	PCNet2.0	211	165.915	0.346799	1.27174	0.0001296	3.88739	False
EFO_0009959	diverticular disease	GCST90301393	34375979	Initial	82	14	0	1	PCNet2.0	197	185.962	0.0831878	1.05936	0.3712	0.430392	False
EFO_0010067	corneal resistance factor	GCST008276	34375979	Additional	4	3	1	0.000631479	PCNet2.0	937	183.99	2.34842	5.09267	0	250	True	1181	280.355	2.07468	4.21252	0	250	653	185.789	1.81342	3.51474	6.676e-301	250							468	175.651	1.4138	2.66437	7.918e-136	135.101
EFO_0010067	corneal resistance factor	GCST008276	34662886	Additional	4	4	1	0.000841906	PCNet2.0	972	235.96	2.04241	4.11934	0	250	False
EFO_0010067	corneal resistance factor	GCST011390	34375979	Additional	5	3	1	0.000789307	PCNet2.0	813	162.021	2.32707	5.01787	0	250	False
EFO_0010067	corneal resistance factor	GCST011390	34662886	Additional	5	4	1	0.0010523	PCNet2.0	919	208.158	2.14239	4.41492	0	250	False
EFO_0010067	corneal resistance factor	GCST90100568	34375979	Additional	87	3	2	6.19951e-05	PCNet2.0	696	182.798	1.92884	3.80748	0	250	False
EFO_0010067	corneal resistance factor	GCST90100568	34662886	Additional	87	4	1	0.0181918	PCNet2.0	764	234.245	1.70555	3.26154	2.454e-299	250	False
EFO_0010067	corneal resistance factor	GCST90102517	34375979	Initial	143	3	2	0.000167922	PCNet2.0	667	180.469	1.88594	3.69593	0	250	False
EFO_0010067	corneal resistance factor	GCST90102517	34662886	Additional	143	4	2	0.000334183	PCNet2.0	736	231.569	1.66826	3.17832	1.603e-305	250	False
EFO_0010067	corneal resistance factor	GCST90308682	34375979	Additional	53	3	1	0.00834554	PCNet2.0	705	184.142	1.9368	3.82857	0	250	False
EFO_0010067	corneal resistance factor	GCST90308682	34662886	Additional	53	4	1	0.0111122	PCNet2.0	785	236.872	1.72858	3.31403	0	250	False
EFO_0010114	citrate measurement	GCST90092813	36809768	Initial	25	15	2	0.000172703	PCNet2.0	460	210.264	1.12943	2.18773	1.055e-87	86.9767	True	320	153.574	1.05914	2.08369	2.848e-53	52.5455	269	166.945	0.688233	1.61131	3.568e-19	18.4476	239	127.275	0.909062	1.87782	1.556e-29	28.808	172	84.298	1.02884	2.04038	1.604e-26	25.7948
EFO_0010116	choline measurement	GCST90092812	31367044	Additional	39	6	2	6.1263e-05	PCNet2.0	794	255.45	1.6361	3.10824	2.134e-300	250	True	594	179.18	1.72905	3.3151	2.727e-280	250	593	168.799	1.81273	3.51305	1.156e-260	250	413	137.601	1.58565	3.00143	3.41e-133	132.467	256	166.197	0.623249	1.54034	4.849e-15	14.3143
EFO_0010116	choline measurement	GCST90245142	31367044	Additional	3	6	0	1	PCNet2.0	548	306.822	0.836774	1.78605	1.431e-56	55.8444	False
EFO_0010116	choline measurement	GCST90302117	31367044	Initial	24	6	1	0.00755605	PCNet2.0	772	275.357	1.4873	2.80363	1.155e-242	241.937	False
EFO_0010117	pyruvate measurement	GCST90092942	31367044	Initial	17	5	0	1	PCNet2.0	277	230.051	0.267932	1.20408	0.0005902	3.229	False
EFO_0010117	pyruvate measurement	GCST90269569	31367044	Additional	9	5	0	1	PCNet2.0	242	192.581	0.329542	1.25661	8.508e-05	4.07017	True	220	187.795	0.228345	1.17149	0.009388	2.02743	99	105.344	-0.0896077	0.939778	0.4866	0.312828	166	86.481	0.940728	1.9195	4.318e-21	20.3647	220	112.51	0.96745	1.95538	1.511e-26	25.8207
EFO_0010119	omega-3 polyunsaturated fatty acid measurement	GCST90092931	31367044	Additional	27	11	1	0.015525	PCNet2.0	361	218.456	0.724656	1.65251	6.947e-27	26.1582	False
EFO_0010119	omega-3 polyunsaturated fatty acid measurement	GCST90133362	31367044	Additional	20	11	1	0.0115212	PCNet2.0	362	205.865	0.814291	1.75843	5.969e-34	33.2241	False
EFO_0010119	omega-3 polyunsaturated fatty acid measurement	GCST90269541	31367044	Additional	8	11	2	8.51615e-06	PCNet2.0	429	198.654	1.11072	2.15953	1.233e-70	69.909	False
EFO_0010119	omega-3 polyunsaturated fatty acid measurement	GCST90301959	31367044	Initial	14	11	2	2.76251e-05	PCNet2.0	450	207.646	1.1158	2.16715	1.49e-80	79.8268	True	375	172.202	1.12279	2.17768	2.012e-64	63.6964	387	115.047	1.75011	3.36384	9.808e-163	162.008	324	114.519	1.50041	2.82922	7.449e-105	104.128	177	98.261	0.849059	1.80133	2.358e-18	17.6275
EFO_0010226	phosphatidylcholine measurement	GCST008927	36809768	Additional	7	42	0	1	PCNet2.0	346	193.899	0.835467	1.78443	2.661e-38	37.575	False
EFO_0010226	phosphatidylcholine measurement	GCST90025489	36809768	Additional	4	42	0	1	PCNet2.0	413	204.683	1.01275	2.01775	7.93e-57	56.1007	False
EFO_0010226	phosphatidylcholine measurement	GCST90092937	36809768	Initial	32	42	12	5.26638e-25	PCNet2.0	962	251.463	1.93569	3.82561	0	250	True	801	196.727	2.02561	4.07163	0	250	598	186.005	1.6848	3.21497	5.49e-264	250	597	142.862	2.06311	4.17886	0	250	562	151.916	1.8873	3.69941	0	250
EFO_0010226	phosphatidylcholine measurement	GCST90102063	36809768	Additional	3	42	0	1	PCNet2.0	300	228.231	0.394468	1.31446	6.596e-08	7.18072	False
EFO_0010226	phosphatidylcholine measurement	GCST90244241	36809768	Additional	3	42	0	1	PCNet2.0	124	178.272	-0.52374	0.695566	9.739e-06	5.01149	False
EFO_0010701	mean reticulocyte volume	GCST90002396	34226706	Additional	341	36	9	1.06834e-08	PCNet2.0	301	161.942	0.894286	1.85869	1.679e-36	35.7749	False
EFO_0010701	mean reticulocyte volume	GCST90002396	34375979	Additional	341	13	4	6.4126e-05	PCNet2.0	378	204.932	0.883241	1.84451	2.119e-41	40.6739	False
EFO_0010701	mean reticulocyte volume	GCST90002396	34662886	Additional	341	34	11	1.04886e-11	PCNet2.0	443	207.858	1.09171	2.13126	1.204e-78	77.9194	False
EFO_0010701	mean reticulocyte volume	GCST90002396	37262146	Additional	341	68	17	2.74077e-15	PCNet2.0	461	204.336	1.17382	2.25609	1.962e-95	94.7073	False
EFO_0010701	mean reticulocyte volume	GCST90025975	34226706	Additional	14	36	9	2.10997e-22	PCNet2.0	552	158.93	1.79628	3.47323	1.223e-241	240.913	False
EFO_0010701	mean reticulocyte volume	GCST90025975	34375979	Initial	14	13	3	9.06859e-08	PCNet2.0	794	202.823	1.96892	3.91474	0	250	False
EFO_0010701	mean reticulocyte volume	GCST90025975	34662886	Additional	14	34	7	1.03312e-16	PCNet2.0	865	203.278	2.08925	4.25526	0	250	True	814	209.615	1.95729	3.88331	0	250	617	176.011	1.8096	3.50546	4.803e-301	250	497	115.44	2.1061	4.30527	0	250	1103	276.152	1.9979	3.99418	0	250
EFO_0010701	mean reticulocyte volume	GCST90025975	37262146	Additional	14	68	5	9.87027e-10	PCNet2.0	790	192.494	2.03704	4.10402	0	250	False
EFO_0010732	omega-6:omega-3 polyunsaturated fatty acid ratio	GCST90269556	36809768	Initial	10	27	3	3.05059e-07	PCNet2.0	423	180.576	1.22805	2.3425	1.102e-87	86.9578	True	372	177.311	1.06902	2.09801	9.406e-61	60.0266	454	148.258	1.61458	3.06223	2.461e-155	154.609	332	111.914	1.56879	2.96656	5.87e-112	111.231	187	153.379	0.285937	1.2192	0.002565	2.59091
EFO_0010733	polyunsaturated fatty acid measurement	GCST90091585	31367044	Additional	4	10	2	1.49508e-06	PCNet2.0	763	234.048	1.70488	3.26002	0	250	False
EFO_0010733	polyunsaturated fatty acid measurement	GCST90091585	36809768	Additional	4	47	2	3.5822e-05	PCNet2.0	735	246.927	1.57366	2.97659	1.62e-289	250	False
EFO_0010733	polyunsaturated fatty acid measurement	GCST90091725	31367044	Additional	3	10	1	0.0015782	PCNet2.0	856	385.22	1.15193	2.22211	3.733e-164	163.428	False
EFO_0010733	polyunsaturated fatty acid measurement	GCST90091725	36809768	Additional	3	47	2	1.79393e-05	PCNet2.0	991	407.63	1.28162	2.43113	4.949e-285	250	False
EFO_0010733	polyunsaturated fatty acid measurement	GCST90092939	31367044	Additional	44	10	4	5.1988e-09	PCNet2.0	752	202.173	1.89514	3.71959	0	250	False
EFO_0010733	polyunsaturated fatty acid measurement	GCST90092939	36809768	Additional	44	47	15	1.42963e-29	PCNet2.0	825	220.873	1.90118	3.73518	0	250	True	709	185.535	1.93409	3.82138	0	250	662	183.644	1.84992	3.6048	0	250	527	120.653	2.12694	4.3679	0	250	389	114.57	1.76354	3.3953	1.743e-182	181.759
EFO_0010733	polyunsaturated fatty acid measurement	GCST90269543	31367044	Additional	14	10	0	1	PCNet2.0	572	225.008	1.34604	2.54213	3.091e-146	145.51	False
EFO_0010733	polyunsaturated fatty acid measurement	GCST90269543	36809768	Additional	14	47	5	1.46455e-10	PCNet2.0	714	241.477	1.56404	2.9568	1.872e-236	235.728	False
EFO_0010733	polyunsaturated fatty acid measurement	GCST90302071	31367044	Additional	30	10	2	0.000107605	PCNet2.0	732	213.991	1.77429	3.4207	0	250	False
EFO_0010733	polyunsaturated fatty acid measurement	GCST90302071	36809768	Initial	30	47	10	8.90825e-20	PCNet2.0	859	231.393	1.89231	3.7123	0	250	False
EFO_0010815	remnant cholesterol measurement	GCST90091726	31367044	Additional	4	23	3	6.19291e-09	PCNet2.0	793	278.169	1.51136	2.85078	3.013e-270	250	False
EFO_0010815	remnant cholesterol measurement	GCST90302074	31367044	Initial	25	23	4	2.02914e-08	PCNet2.0	794	230.692	1.78317	3.44182	0	250	True	740	232.348	1.67124	3.18488	1.186e-305	250	686	192.6	1.8326	3.56179	0	250	556	127.827	2.12089	4.34963	0	250	412	99.128	2.05528	4.15624	3.559e-253	249.998
EFO_0010822	stenosing tenosynovitis	GCST90104907	34375979	Initial	3	14	0	1	PCNet2.0	215	199.2	0.110119	1.07932	0.2149	0.667764	True	131	155.606	-0.248331	0.84187	0.03196	1.49539	188	205.764	-0.130258	0.913668	0.1643	0.784362	205	156.523	0.389249	1.30971	2.24e-05	4.64975	74	105.785	-0.515538	0.699532	0.0005857	3.23232
EFO_0010967	urinary microalbumin measurement	GCST90239630	34662886	Additional	6	4	0	1	PCNet2.0	75	135.227	-0.850421	0.554623	1.916e-08	7.7176	True	64	160.893	-1.32996	0.39778	5.22e-17	16.2823	83	109.471	-0.399365	0.758192	0.0077	2.11351	66	150.266	-1.18698	0.439221	5.953e-14	13.2253	70	113.688	-0.699653	0.61572	1.441e-05	4.84134
EFO_0010967	urinary microalbumin measurement	GCST90239630	37262146	Initial	6	6	0	1	PCNet2.0	92	167.641	-0.865669	0.548792	2.371e-10	9.62507	False
EFO_0010968	phosphate measurement	GCST90448623	34226706	Additional	6	17	1	0.00535713	PCNet2.0	397	174.233	1.18812	2.27856	4.076e-80	79.3898	True	345	156.181	1.14338	2.20898	2.271e-60	59.6438	232	120.896	0.940358	1.919	1.035e-27	26.9851	438	145.091	1.59397	3.0188	9.657e-150	149.015	89	111.422	-0.324157	0.798765	0.02219	1.65384
EFO_0010968	phosphate measurement	GCST90448623	34375979	Initial	6	3	0	1	PCNet2.0	298	165.566	0.847906	1.79989	8.838e-31	30.0536	False
EFO_0010968	phosphate measurement	GCST90448623	36809768	Additional	6	82	2	0.000272913	PCNet2.0	404	182.831	1.14384	2.20969	6.612e-72	71.1797	False
EFO_0010968	phosphate measurement	GCST90448623	37262146	Additional	6	15	1	0.00472812	PCNet2.0	288	159.386	0.853544	1.80693	9.789e-29	28.0093	False
EFO_0021899	cholesterol in IDL measurement	GCST90269623	36809768	Initial	20	38	9	3.03848e-20	PCNet2.0	819	265.75	1.62379	3.08184	0	250	True	650	222.702	1.54533	2.9187	1.556e-232	231.808	637	185.69	1.7784	3.43045	8.507e-304	250	570	136.907	2.05777	4.16341	0	250	412	95.86	2.10364	4.29793	2.135e-292	250
EFO_0021900	cholesterol in large HDL measurement	GCST90269658	36809768	Initial	32	82	12	3.79473e-21	PCNet2.0	704	211.643	1.73394	3.32636	0	250	True	565	188.13	1.58652	3.00324	2.403e-206	205.619	612	169.497	1.85227	3.61068	0	250	503	133.126	1.91777	3.77838	0	250	455	107.672	2.07922	4.2258	0	250
EFO_0021902	cholesterol in large VLDL measurement	GCST90269595	36809768	Initial	21	40	8	3.64892e-17	PCNet2.0	824	185.664	2.14995	4.43812	0	250	True	707	182.454	1.95418	3.87495	0	250	736	166.871	2.14097	4.41059	0	250	558	114.415	2.28599	4.87698	0	250	606	124.284	2.28568	4.87593	0	250
EFO_0021903	cholesterol in medium HDL measurement	GCST90269665	36809768	Initial	30	51	16	7.43307e-35	PCNet2.0	1020	238.298	2.09773	4.28035	0	250	True	808	182.929	2.14307	4.41701	0	250	801	173.87	2.20379	4.60689	0	250	683	151.887	2.16889	4.49676	0	250	504	108.688	2.21323	4.63713	0	250
EFO_0022144	triglycerides in very small VLDL measurement	GCST90269619	36809768	Additional	22	45	7	4.25517e-14	PCNet2.0	598	202.62	1.56137	2.95134	1.499e-220	219.824	False
EFO_0022144	triglycerides in very small VLDL measurement	GCST90302160	36809768	Initial	25	45	7	1.19308e-13	PCNet2.0	776	210.414	1.88283	3.68797	0	250	True	651	180.188	1.85315	3.61289	0	250	672	171.588	1.96951	3.91636	0	250	582	139.534	2.0604	4.17103	0	250	357	97.138	1.87782	3.67518	1.772e-192	191.752
EFO_0022148	total lipids in small VLDL	GCST90269607	36809768	Additional	18	46	6	2.60616e-12	PCNet2.0	646	186.544	1.79202	3.46299	0	250	True	584	175.376	1.73552	3.32999	3.76e-263	250	632	167.614	1.91478	3.77057	0	250	504	125.726	2.00314	4.00872	0	250	305	104.03	1.55181	2.93185	8.266e-104	103.083
EFO_0022148	total lipids in small VLDL	GCST90302110	36809768	Initial	25	46	7	1.40606e-13	PCNet2.0	688	216.478	1.66819	3.17815	4.769e-277	250	False
EFO_0022149	triglycerides in IDL measurement	GCST90269626	36809768	Additional	19	45	6	3.30814e-12	PCNet2.0	622	205.243	1.59958	3.03055	3.967e-220	219.402	False
EFO_0022149	triglycerides in IDL measurement	GCST90301985	36809768	Initial	26	45	9	3.03037e-18	PCNet2.0	710	210.006	1.75739	3.38086	0	250	True	603	187.709	1.68366	3.21242	2.767e-236	235.558	647	180.484	1.84189	3.58481	0	250	520	123.233	2.07712	4.21965	0	250	338	94.256	1.84237	3.58598	3.184e-163	162.497
EFO_0022153	total lipids in medium VLDL	GCST90269600	36809768	Additional	19	41	8	1.68806e-17	PCNet2.0	1000	238.341	2.0689	4.19567	0	250	True	867	215.62	2.00754	4.02096	0	250	861	195.807	2.13658	4.39719	0	250	610	135.088	2.17491	4.51558	0	250	427	102.114	2.06406	4.1816	3.541e-286	250
EFO_0022153	total lipids in medium VLDL	GCST90302063	36809768	Initial	21	41	4	1.08735e-07	PCNet2.0	536	210.798	1.34637	2.54272	6.031e-150	149.22	False
EFO_0022156	total lipids in very small VLDL measurement	GCST90269614	36809768	Additional	23	41	7	3.03402e-14	PCNet2.0	993	255.039	1.96108	3.89352	0	250	True	808	200.624	2.00986	4.02743	0	250	653	191.357	1.77082	3.41247	0	250	545	127.478	2.09601	4.27525	0	250	588	148.278	1.98751	3.96552	0	250
EFO_0022156	total lipids in very small VLDL measurement	GCST90302156	36809768	Initial	29	41	7	1.91351e-13	PCNet2.0	966	252.948	1.93318	3.81897	0	250	False
EFO_0022157	free cholesterol in large HDL measurement	GCST90269660	36809768	Additional	33	79	15	4.5752e-28	PCNet2.0	854	224.742	1.92597	3.79991	0	250	True	660	187.608	1.81474	3.51797	0	250	711	179.812	1.98336	3.95413	0	250	556	134.647	2.0459	4.12932	0	250	464	97.652	2.2484	4.75157	0	250
EFO_0022157	free cholesterol in large HDL measurement	GCST90301999	36809768	Initial	33	79	11	5.59097e-19	PCNet2.0	817	224.767	1.86191	3.63488	0	250	False
EFO_0022161	total lipids in IDL	GCST90269621	36809768	Additional	24	43	11	4.83595e-24	PCNet2.0	891	257.218	1.79243	3.46399	0	250	False
EFO_0022161	total lipids in IDL	GCST90301981	36809768	Initial	31	43	7	4.59618e-13	PCNet2.0	1083	289.981	1.901	3.73473	0	250	True	934	227.033	2.04052	4.11394	0	250	700	199.99	1.80743	3.50018	0	250	643	152.803	2.07315	4.20803	0	250	567	98.419	2.52634	5.76108	0	250
EFO_0022163	total lipids in large LDL	GCST90269628	36809768	Additional	18	34	5	1.13705e-10	PCNet2.0	801	247.016	1.6972	3.2427	0	250	True	626	194.607	1.6856	3.21674	1.674e-253	249.999	567	169.134	1.74518	3.35237	3.919e-258	250	503	131.479	1.93573	3.82571	1.647e-277	250	274	93.931	1.5445	2.91703	1.112e-89	88.9539
EFO_0022163	total lipids in large LDL	GCST90302013	36809768	Initial	30	34	4	2.2656e-07	PCNet2.0	1039	322.502	1.68782	3.22169	0	250	False
EFO_0022164	phospholipids in IDL measurement	GCST90269622	36809768	Additional	24	43	7	6.12021e-14	PCNet2.0	857	286.766	1.57942	2.9885	0	250	False
EFO_0022164	phospholipids in IDL measurement	GCST90301983	36809768	Initial	29	43	6	4.26824e-11	PCNet2.0	1164	349.127	1.73727	3.33403	0	250	True	1016	270.313	1.9102	3.75861	0	250	682	217.61	1.64803	3.13405	3.608e-275	250	625	164.319	1.92736	3.80358	0	250	458	100.444	2.18896	4.55975	0	250
EFO_0022168	total lipids in small LDL	GCST90269642	36809768	Additional	19	38	9	1.67347e-20	PCNet2.0	979	280.888	1.80131	3.48537	0	250	False
EFO_0022168	total lipids in small LDL	GCST90302097	36809768	Initial	34	38	6	5.46116e-11	PCNet2.0	1073	282.578	1.92493	3.79718	0	250	True	908	235.881	1.94463	3.8494	0	250	785	211.959	1.88891	3.70355	0	250	614	152.029	2.01389	4.0387	0	250	553	102.931	2.4256	5.37253	0	250
EFO_0022174	phospholipids in large LDL measurement	GCST90269629	36809768	Additional	17	33	5	7.01697e-11	PCNet2.0	774	249.475	1.63344	3.10252	1.014e-299	250	False
EFO_0022174	phospholipids in large LDL measurement	GCST90302015	36809768	Initial	31	33	6	1.21151e-11	PCNet2.0	1113	323.114	1.78434	3.4446	0	250	True	940	246.597	1.93051	3.81189	0	250	739	216.541	1.77093	3.41275	0	250	645	161.894	1.99425	3.98409	0	250	564	105.292	2.4213	5.35653	0	250
EFO_0022175	total lipids in large VLDL	GCST90269593	36809768	Additional	22	38	8	3.64556e-17	PCNet2.0	872	183.317	2.24999	4.75679	0	250	True	748	156.329	2.25845	4.78478	0	250	779	164.348	2.24487	4.73994	0	250	576	114.79	2.32707	5.01786	0	250	408	110.666	1.88236	3.68677	5.152e-228	227.288
EFO_0022175	total lipids in large VLDL	GCST90302025	36809768	Initial	23	38	7	1.70693e-14	PCNet2.0	791	185.135	2.0951	4.27256	0	250	False
EFO_0022176	free cholesterol in large LDL measurement	GCST90269632	36809768	Additional	15	37	6	1.75982e-13	PCNet2.0	730	231.04	1.65975	3.15963	1.271e-286	250	False
EFO_0022176	free cholesterol in large LDL measurement	GCST90302011	36809768	Initial	34	37	7	3.01169e-13	PCNet2.0	961	282.908	1.7642	3.39686	0	250	True	835	223.387	1.90223	3.73791	0	250	694	202.213	1.77906	3.43202	0	250	571	154.143	1.88922	3.70435	0	250	625	112.034	2.47992	5.57866	0	250
EFO_0022180	total lipids in medium LDL	GCST90269635	36809768	Initial	20	46	9	2.045e-19	PCNet2.0	969	288.642	1.74722	3.3571	0	250	True	789	225.929	1.80416	3.49225	0	250	666	193.751	1.78132	3.4374	0	250	540	128.91	2.0666	4.18897	0	250	298	94.4	1.65845	3.15678	5.255e-121	120.279
EFO_0022181	free cholesterol in IDL measurement	GCST90269625	36809768	Additional	21	39	10	1.31017e-22	PCNet2.0	816	256.731	1.66831	3.17842	0	250	False
EFO_0022181	free cholesterol in IDL measurement	GCST90301979	36809768	Initial	34	39	10	4.78353e-20	PCNet2.0	1058	293.786	1.8485	3.60126	0	250	True	921	230.427	1.99889	3.99693	0	250	753	203.433	1.8881	3.70146	0	250	607	151.575	2.00166	4.00462	0	250	674	126.381	2.41497	5.33308	0	250
EFO_0022183	phospholipids in medium LDL measurement	GCST90269636	36809768	Additional	17	44	8	1.00895e-17	PCNet2.0	750	245.036	1.6139	3.06077	0	250	False
EFO_0022183	phospholipids in medium LDL measurement	GCST90302051	36809768	Initial	30	44	5	7.18979e-09	PCNet2.0	1042	335.026	1.63701	3.11021	0	250	True	834	231.511	1.84897	3.60242	0	250	706	221.319	1.67354	3.18997	3.357e-284	250	603	161.386	1.90164	3.73638	0	250	487	93.585	2.37957	5.20383	0	250
EFO_0022189	total lipids in large HDL	GCST90269656	36809768	Additional	32	80	14	7.35181e-26	PCNet2.0	755	214.601	1.81482	3.51816	0	250	True	577	180.785	1.6743	3.19164	2.905e-240	239.537	650	169.992	1.93497	3.82371	0	250	477	127.034	1.90877	3.7549	4.903e-271	250	510	112.79	2.17686	4.52168	0	250
EFO_0022189	total lipids in large HDL	GCST90302001	36809768	Initial	28	80	9	1.69267e-15	PCNet2.0	702	215.166	1.70602	3.2626	1.263e-284	250	False
EFO_0022225	cholesterol in medium VLDL measurement	GCST90269602	36809768	Initial	20	31	7	1.1342e-15	PCNet2.0	871	258.95	1.75	3.36358	0	250	True	677	208.005	1.70254	3.25473	6.306e-291	250	502	159.153	1.65727	3.1542	2.272e-206	205.644	446	122.234	1.8674	3.64874	5.05e-234	233.297	308	99.878	1.62469	3.08376	9.935e-121	120.003
EFO_0022226	cholesterol in small HDL measurement	GCST90269672	36809768	Initial	10	50	5	2.5635e-11	PCNet2.0	673	220.931	1.60701	3.0462	4.586e-286	250	True	688	211.385	1.70254	3.25472	7.966e-278	250	572	163.073	1.8105	3.50763	7.811e-280	250	489	118.624	2.04344	4.12227			287	81.308	1.81958	3.52979	4.366e-146	145.36
EFO_0022228	cholesterol in small VLDL measurement	GCST90269609	36809768	Initial	23	48	9	1.50466e-18	PCNet2.0	1007	257.928	1.96502	3.90419	0	250	True	808	208.845	1.95192	3.8689	0	250	706	198.157	1.83302	3.56283	0	250	568	122.382	2.2145	4.64121	0	250	502	105.43	2.2514	4.76145	0	250
EFO_0022229	cholesterol in very large HDL measurement	GCST90269651	36809768	Initial	24	70	9	9.17323e-17	PCNet2.0	949	259.489	1.87073	3.65719	0	250	True	757	228.743	1.72657	3.30939	0	250	736	179.019	2.03959	4.1113	0	250	579	144.835	1.99915	3.99765	0	250	435	103.117	2.07673	4.21851	2.323e-281	250
EFO_0022230	cholesterol in very large VLDL measurement	GCST90269588	36809768	Initial	19	40	5	3.63107e-10	PCNet2.0	833	185.151	2.16961	4.49903	0	250	True	705	164.75	2.09734	4.27921	0	250	727	182.063	1.99752	3.99312	0	250	551	130.094	2.0825	4.2354	0	250	359	115.487	1.63625	3.10857	2.025e-129	128.694
EFO_0022231	cholesterol in very small VLDL measurement	GCST90269616	36809768	Additional	22	41	9	1.92509e-19	PCNet2.0	1237	333.63	1.89052	3.7077	0	250	True	1027	250.787	2.0339	4.09511	0	250	787	204.565	1.9438	3.84719	0	250	674	160.728	2.06813	4.19342	0	250	643	149.412	2.10552	4.30354	0	250
EFO_0022231	cholesterol in very small VLDL measurement	GCST90302150	36809768	Initial	26	41	8	3.45164e-16	PCNet2.0	1263	350.963	1.84746	3.59867	0	250	False
EFO_0022233	cholesterol to total lipids in IDL percentage	GCST90269707	36809768	Initial	28	45	12	1.8519e-25	PCNet2.0	760	211.315	1.8466	3.59653	0	250	True	630	176.056	1.83932	3.57841	0	250	658	171.756	1.93773	3.83102	0	250	456	116.713	1.96607	3.90702	1.09e-274	250	329	106.86	1.62237	3.07879	4.328e-132	131.364
EFO_0022234	cholesterol to total lipids in large HDL percentage	GCST90269732	36809768	Initial	25	77	10	2.02727e-18	PCNet2.0	893	234.671	1.92802	3.80533	0	250	True	808	209.982	1.94409	3.84795	0	250	804	182.457	2.13964	4.40652	0	250	608	140.306	2.11549	4.33339	0	250	382	96.068	1.99144	3.97635	8.325e-258	250
EFO_0022235	cholesterol to total lipids in large LDL percentage	GCST90269712	36809768	Initial	18	60	7	6.75353e-14	PCNet2.0	681	234.1	1.54053	2.90901	3.232e-243	242.491	True	575	202.841	1.50321	2.83473	4.299e-197	196.367	565	168.667	1.74407	3.3498	8.865e-275	250	417	120.592	1.78991	3.45794	2.486e-197	196.604	269	91.389	1.55751	2.94346	3.638e-94	93.4391
EFO_0022236	cholesterol to total lipids in large VLDL percentage	GCST90269687	36809768	Initial	18	45	13	9.22794e-32	PCNet2.0	872	187.48	2.21759	4.65116	0	250	True	823	164.246	2.32503	5.01078	0	250	771	162.061	2.25019	4.75747	0	250	587	124.854	2.23312	4.70149	0	250	614	140.996	2.12258	4.35473	0	250
EFO_0022237	cholesterol to total lipids in medium HDL percentage	GCST90269737	36809768	Initial	27	70	10	1.89075e-18	PCNet2.0	810	185.531	2.12626	4.36585	0	250	True	694	171.969	2.01279	4.03561	0	250	719	154.392	2.21939	4.65698	0	250	576	128.293	2.16663	4.48972	0	250	312	95.553	1.70717	3.2652	1.334e-135	134.875
EFO_0022238	cholesterol to total lipids in medium LDL percentage	GCST90269717	36809768	Initial	10	21	4	2.30543e-10	PCNet2.0	603	269.954	1.15944	2.23371	2.775e-120	119.557	True	356	206.407	0.786385	1.72475	4.006e-32	31.3973	525	175.535	1.58056	2.99086	4.674e-206	205.33	407	126.006	1.69154	3.23	2.781e-176	175.556	431	182.479	1.23996	2.36192	2.002e-90	89.6985
EFO_0022239	cholesterol to total lipids in medium VLDL percentage	GCST90269692	36809768	Initial	27	93	8	4.98347e-13	PCNet2.0	662	189.803	1.80233	3.48783	0	250	True	571	172.761	1.72471	3.30514	3.88e-232	231.411	589	170.727	1.78658	3.44995	1e-300	250	427	121.314	1.81549	3.51979	3.976e-209	208.401	183	75.936	1.26899	2.40992	3.805e-44	43.4196
EFO_0022240	cholesterol to total lipids in small HDL percentage	GCST90269742	36809768	Initial	17	48	6	2.27808e-12	PCNet2.0	702	229.088	1.61557	3.06432	6.627e-268	250	True	537	180.704	1.57129	2.97171	5.004e-171	170.301	560	164.16	1.77032	3.41131	3.385e-259	250	443	108.89	2.02444	4.06833	3.941e-269	250	221	87.119	1.34299	2.53676	9.455e-60	59.0243
EFO_0022241	cholesterol to total lipids in small LDL percentage	GCST90269722	36809768	Initial	10	19	4	1.49379e-10	PCNet2.0	767	233.765	1.71417	3.28107	0	250	True	741	203.491	1.86451	3.64144	0	250	578	146.649	1.9787	3.94138	0	250	602	122.542	2.29649	4.9126	0	250	466	174.956	1.41334	2.66353	2.488e-132	131.604
EFO_0022242	cholesterol to total lipids in small VLDL percentage	GCST90269697	36809768	Initial	22	62	11	1.19921e-22	PCNet2.0	810	209.12	1.95359	3.87337	0	250	True	668	174.803	1.93412	3.82144	0	250	656	164.819	1.99281	3.98012	0	250	487	113.056	2.10688	4.3076	0	250	366	79.428	2.20412	4.60795	3.828e-302	250
EFO_0022243	cholesterol to total lipids in very large HDL percentage	GCST90269727	36809768	Initial	12	34	6	1.88896e-14	PCNet2.0	1415	425.484	1.73363	3.32562	0	250	True	1229	337.902	1.86281	3.63715	0	250	800	196.57	2.02496	4.0698	0	250	806	219.142	1.87891	3.67798	0	250	696	222.443	1.64565	3.12889
EFO_0022247	cholesteryl esters to total lipids in IDL percentage	GCST90269708	36809768	Initial	24	44	11	6.44389e-24	PCNet2.0	967	244.141	1.9858	3.96083	0	250	True	794	190.975	2.05576	4.15761	0	250	774	184.846	2.06601	4.18727	0	250	555	136.061	2.02823	4.07905	0	250	394	100.743	1.96752	3.91094	4.712e-259	250
EFO_0022248	cholesteryl esters to total lipids in large HDL percentage	GCST90269733	36809768	Initial	25	75	10	1.53409e-18	PCNet2.0	683	200.029	1.77168	3.4145	0	250	True	561	168	1.73954	3.33929	1.579e-276	250	666	173.523	1.9404	3.83811	0	250	518	119.818	2.11211	4.32322	0	250	357	98.288	1.86084	3.63218	1.538e-204	203.813
EFO_0022249	cholesteryl esters to total lipids in large LDL percentage	GCST90269713	36809768	Initial	16	36	7	5.326e-16	PCNet2.0	911	243.997	1.90059	3.73365	0	250	True	812	198.336	2.03353	4.09406	0	250	722	166.943	2.11264	4.32483	0	250	603	132.289	2.18846	4.5582	0	250	517	121.062	2.09442	4.27054	0	250
EFO_0022250	cholesteryl esters to total lipids in large VLDL percentage	GCST90269688	36809768	Initial	16	56	12	2.1882e-28	PCNet2.0	861	193.709	2.15212	4.44481	0	250	True	743	156.591	2.24636	4.74484	0	250	746	161.474	2.20787	4.61994	0	250	527	119.263	2.14366	4.41881	0	250	600	143.82	2.0607	4.17188	0	250
EFO_0022251	cholesteryl esters to total lipids in medium HDL percentage	GCST90269738	36809768	Initial	23	62	12	6.17534e-25	PCNet2.0	784	184.328	2.08858	4.25329	0	250	True	651	163.554	1.99289	3.98034	0	250	728	158.888	2.19593	4.58184	0	250	530	118.463	2.16156	4.47397	0	250	359	107.631	1.73789	3.33547	1.107e-167	166.956
EFO_0022252	cholesteryl esters to total lipids in medium LDL percentage	GCST90269718	36809768	Initial	15	39	9	1.18485e-21	PCNet2.0	1051	224.39	2.22768	4.68381	0	250	True	890	183.002	2.28195	4.86333	0	250	850	162.359	2.38828	5.23531	0	250	603	130.457	2.20858	4.62221	0	250	484	118.709	2.02758	4.0772
EFO_0022253	cholesteryl esters to total lipids in medium VLDL percentage	GCST90269693	36809768	Initial	28	90	10	4.15659e-17	PCNet2.0	709	183.944	1.94652	3.85443	0	250	True	607	170.68	1.8304	3.55636	0	250	686	176.067	1.96208	3.89624	0	250	471	115.705	2.02528	4.0707	0	250	262	75.804	1.78922	3.45628	2.682e-133	132.572
EFO_0022254	cholesteryl esters to total lipids in small HDL percentage	GCST90269743	36809768	Initial	13	39	6	8.48608e-14	PCNet2.0	1114	300.148	1.892	3.7115	0	250	True	902	223.509	2.01279	4.03563	0	250	817	179.946	2.18277	4.54025	0	250	673	145.031	2.21425	4.64039	0	250	481	110.782	2.11831	4.34186	0	250
EFO_0022255	cholesteryl esters to total lipids in small LDL percentage	GCST90269723	36809768	Initial	15	39	8	9.3177e-19	PCNet2.0	1113	285.326	1.96377	3.9008	0	250	True	1041	255.024	2.02927	4.08197	0	250	883	181.115	2.28551	4.87536	0	250	723	153.755	2.23336	4.70229	0	250	440	118.085	1.89768	3.72613	8.045e-244	243.094
EFO_0022256	cholesteryl esters to total lipids in small VLDL percentage	GCST90269698	36809768	Initial	22	54	13	8.04919e-29	PCNet2.0	1194	271.269	2.13801	4.40154	0	250	True	1012	223.686	2.17766	4.5242	0	250	883	192.921	2.1944	4.577	0	250	599	128.853	2.21683	4.64871	0	250	476	103.971	2.19478	4.5782	0	250
EFO_0022257	cholesteryl esters to total lipids in very large HDL percentage	GCST90269728	36809768	Initial	12	33	4	3.69512e-09	PCNet2.0	1526	422.907	1.85134	3.60836	0	250	True	1210	324.038	1.90077	3.73413	0	250	781	181.353	2.10652	4.30652	0	250	804	183.575	2.13083	4.37968	0	250	447	104.146	2.10167	4.29205	4.607e-274	250
EFO_0022258	cholesteryl esters to total lipids in very large VLDL percentage	GCST90269683	36809768	Initial	22	73	15	2.10552e-32	PCNet2.0	1077	239.826	2.16696	4.49076	0	250	True	924	205.137	2.17131	4.50431	0	250	907	188.32	2.26792	4.81627	0	250	643	134.719	2.25487	4.7729	0	250	448	102.249	2.13141	4.38146	0	250
EFO_0022259	cholesteryl esters to total lipids in very small VLDL percentage	GCST90269703	36809768	Initial	28	61	10	6.71855e-19	PCNet2.0	744	218.267	1.76921	3.40867	0	250	True	593	182.699	1.69856	3.24578	1.521e-259	250	689	167.453	2.04075	4.11459	0	250	566	132.385	2.09606	4.27541	0	250	323	76.252	2.08269	4.23595	3.086e-233	232.511
EFO_0022262	docosahexaenoic acid to total fatty acids percentage	GCST90269554	36809768	Initial	10	18	6	5.95804e-17	PCNet2.0	846	204.089	2.05146	4.14525	0	250	True	704	160.993	2.12858	4.37286	0	250	723	169.191	2.09534	4.27328	0	250	690	147.251	2.22832	4.68588	0	250	838	248.121	1.75591	3.37738	0	250
EFO_0022264	free cholesterol in HDL measurement	GCST90269519	36809768	Initial	25	54	12	3.77218e-25	PCNet2.0	831	229.296	1.85764	3.62414	0	250	True	640	191.364	1.74175	3.34441	7.138e-294	250	692	167.483	2.04676	4.13176	0	250	581	148.275	1.97026	3.91839	0	250	561	134.837	2.05678	4.16058	0	250
EFO_0022265	free cholesterol in large VLDL measurement	GCST90269597	36809768	Additional	25	41	10	2.12621e-21	PCNet2.0	896	186.824	2.26182	4.79596	0	250	True	782	165.725	2.23838	4.71866	0	250	817	166.21	2.29733	4.91547	0	250	611	116.842	2.38661	5.22928	0	250	574	117.174	2.2924	4.8987	0	250
EFO_0022265	free cholesterol in large VLDL measurement	GCST90302023	36809768	Initial	21	41	7	1.44358e-14	PCNet2.0	713	178.27	1.99984	3.99955	0	250	False
EFO_0022267	free cholesterol in medium HDL measurement	GCST90269667	36809768	Additional	28	45	14	7.18404e-31	PCNet2.0	914	236.111	1.95273	3.87106	0	250	True	767	192.79	1.9922	3.97842	0	250	716	172.701	2.05168	4.14589	0	250	612	144.322	2.08424	4.24052	0	250	435	117.448	1.88899	3.70377	4.843e-271	250
EFO_0022267	free cholesterol in medium HDL measurement	GCST90302035	36809768	Initial	21	45	8	1.01963e-16	PCNet2.0	810	209.832	1.94869	3.86023	0	250	False
EFO_0022268	free cholesterol in medium LDL measurement	GCST90269639	36809768	Additional	15	31	8	1.19788e-19	PCNet2.0	827	250.203	1.72479	3.30532	0	250	False
EFO_0022268	free cholesterol in medium LDL measurement	GCST90302047	36809768	Initial	31	31	5	1.35893e-09	PCNet2.0	1110	323.034	1.7808	3.43617	0	250	True	923	239.305	1.94748	3.857	0	250	741	211.861	1.80636	3.49758	0	250	626	162.819	1.94289	3.84476	0	250	592	115.813	2.3538	5.11169	0	250
EFO_0022269	free cholesterol in medium VLDL measurement	GCST90269604	36809768	Additional	20	40	8	2.26224e-17	PCNet2.0	1364	313.239	2.12251	4.3545	0	250	True	1222	265.136	2.20444	4.60896	0	250	862	203.917	2.07971	4.22721	0	250	772	151.293	2.35126	5.10268	0	250	573	121.029	2.24318	4.7344	0	250
EFO_0022269	free cholesterol in medium VLDL measurement	GCST90302061	36809768	Initial	22	40	3	1.29473e-05	PCNet2.0	567	224.187	1.33865	2.52914	6.603e-145	144.18	False
EFO_0022270	free cholesterol in small HDL measurement	GCST90269674	36809768	Additional	12	33	5	9.03637e-12	PCNet2.0	665	196.045	1.76217	3.39208	4.195e-299	250	True	630	151.814	2.05305	4.14981	0	250	598	144.584	2.04824	4.136	0	250	505	124.366	2.02169	4.0606	0	250	285	83.377	1.77324	3.41821	4.263e-119	118.37
EFO_0022270	free cholesterol in small HDL measurement	GCST90302083	36809768	Initial	16	33	2	0.000345738	PCNet2.0	717	278.825	1.36261	2.57151	2.19e-202	201.66	False
EFO_0022271	free cholesterol in small LDL measurement	GCST90269646	36809768	Additional	16	29	10	9.46432e-26	PCNet2.0	883	246.367	1.8416	3.58408	0	250	True	771	225.973	1.77058	3.41191	0	250	682	174.434	1.96709	3.90979	0	250	531	142.193	1.90086	3.73436			356	124.851	1.51167	2.8514	5.298e-123	122.276
EFO_0022271	free cholesterol in small LDL measurement	GCST90302095	36809768	Initial	37	29	4	2.79099e-07	PCNet2.0	988	285.193	1.79257	3.46432	0	250	False
EFO_0022272	free cholesterol in small VLDL measurement	GCST90269611	36809768	Additional	19	42	10	7.9538e-23	PCNet2.0	1404	347.126	2.01601	4.04464	0	250	True	1175	272.286	2.10947	4.31532	0	250	908	217.288	2.06308	4.17879	0	250	799	161.142	2.30986	4.95836	0	250	531	101.872	2.38195	5.21242	0	250
EFO_0022272	free cholesterol in small VLDL measurement	GCST90302108	36809768	Initial	26	42	7	9.71462e-14	PCNet2.0	890	278.923	1.67394	3.19084	0	250	False
EFO_0022273	free cholesterol in very large HDL measurement	GCST90269653	36809768	Additional	17	63	10	1.44863e-21	PCNet2.0	973	273.39	1.83148	3.55902	0	250	True	847	237.452	1.83473	3.56704	0	250	772	202.699	1.92926	3.8086	0	250	682	151.499	2.17046	4.50168	0	250	510	113.554	2.16712	4.49126	0	250
EFO_0022273	free cholesterol in very large HDL measurement	GCST90302130	36809768	Initial	42	63	10	1.02856e-16	PCNet2.0	677	226.839	1.57749	2.9845	2.519e-259	250	False
EFO_0022274	free cholesterol in very large VLDL measurement	GCST90269590	36809768	Additional	21	40	7	1.19789e-14	PCNet2.0	800	185.217	2.11078	4.31926	0	250	True	623	164.658	1.91976	3.7836	0	250	735	166.601	2.14135	4.41174	0	250	539	118.746	2.18241	4.5391	0	250	647	128.179	2.33561	5.04763	0	250
EFO_0022274	free cholesterol in very large VLDL measurement	GCST90302142	36809768	Initial	15	40	5	9.43528e-11	PCNet2.0	672	177.647	1.91945	3.78278	0	250	False
EFO_0022275	free cholesterol in very small VLDL measurement	GCST90269618	36809768	Additional	23	45	8	2.44832e-16	PCNet2.0	963	227.591	2.08109	4.23127	0	250	True	805	181.547	2.14865	4.43411	0	250	652	179.655	1.85964	3.62918	0	250	524	118.773	2.14136	4.41178	0	250	638	170.613	1.90283	3.73946	0	250
EFO_0022275	free cholesterol in very small VLDL measurement	GCST90302154	36809768	Initial	27	45	6	3.55867e-11	PCNet2.0	828	253.024	1.71036	3.27242	0	250	False
EFO_0022276	free cholesterol in VLDL measurement	GCST90269517	36809768	Initial	19	42	5	4.68845e-10	PCNet2.0	681	186.548	1.86811	3.65053	0	250	True	595	170.481	1.80328	3.49012	2.431e-290	250	592	167.282	1.82331	3.53893	8.092e-282	250	477	114.378	2.06018	4.17038	0	250	592	117.177	2.33691	5.05219	0	250
EFO_0022278	free cholesterol to total lipids in IDL percentage	GCST90269709	36809768	Initial	10	40	3	1.02672e-06	PCNet2.0	628	187.294	1.74546	3.35302	3.904e-255	250	True	443	149.317	1.56893	2.96684	2.963e-155	154.528	564	158.136	1.83453	3.56655	7.648e-284	250	519	123.818	2.06751	4.19164	5.344e-305	250	291	112.28	1.37392	2.59173	2.489e-72	71.604
EFO_0022279	free cholesterol to total lipids in large HDL percentage	GCST90269734	36809768	Initial	21	68	11	1.80775e-22	PCNet2.0	848	255.034	1.73337	3.32505	0	250	True	639	208.734	1.61415	3.06131	1.136e-272	250	596	174.272	1.77397	3.41994	1.495e-284	250	470	113.488	2.05012	4.14141	0	250	425	110.286	1.94621	3.85362	1.739e-255	250
EFO_0022280	free cholesterol to total lipids in large LDL percentage	GCST90269714	36809768	Initial	30	54	11	1.72742e-21	PCNet2.0	750	195.246	1.9416	3.84131	0	250	True	643	161.741	1.99113	3.97549	0	250	731	167.235	2.12799	4.37109	0	250	525	122.342	2.1014	4.29125	0	250	304	87.187	1.80189	3.48676	3.364e-158	157.473
EFO_0022281	free cholesterol to total lipids in large VLDL percentage	GCST90269689	36809768	Initial	18	36	10	6.53339e-24	PCNet2.0	846	227.269	1.89626	3.72246	0	250	True	807	199.836	2.01375	4.03831	0	250	683	177.344	1.94534	3.85127	0	250	664	146.223	2.18301	4.54101	0	250	663	199.131	1.73529	3.32947	0	250
EFO_0022282	free cholesterol to total lipids in medium HDL percentage	GCST90269739	36809768	Initial	24	63	14	7.84731e-30	PCNet2.0	832	243.553	1.77235	3.41609	0	250	True	699	207.651	1.75113	3.36623	0	250	688	164.049	2.06828	4.19387	0	250	562	145.183	1.9527	3.87098	0	250	440	123.503	1.83296	3.56267	1.463e-230	229.835
EFO_0022283	free cholesterol to total lipids in medium LDL percentage	GCST90269719	36809768	Initial	25	53	10	3.66629e-20	PCNet2.0	793	186.242	2.09014	4.2579	0	250	True	676	156.847	2.10767	4.30993	0	250	745	167.628	2.15198	4.44436	0	250	511	119.471	2.09666	4.27719	0	250	333	100.442	1.72916	3.31535	4.359e-149	148.361
EFO_0022284	free cholesterol to total lipids in medium VLDL percentage	GCST90269694	36809768	Initial	25	92	11	7.79431e-20	PCNet2.0	696	197.593	1.81656	3.52239	0	250	True	593	173.829	1.77036	3.4114	1.241e-274	250	661	165.799	1.99521	3.98676	0	250	437	114.693	1.92986	3.81017	8.133e-253	249.996	253	74.424	1.7653	3.39944	6.44e-128	127.191
EFO_0022285	free cholesterol to total lipids in small HDL percentage	GCST90269744	36809768	Initial	23	55	8	1.37325e-15	PCNet2.0	632	238.215	1.40766	2.65307	3.938e-187	186.405	True	503	201.44	1.32021	2.49702	1.803e-131	130.744	434	171.738	1.33749	2.52711	4.592e-115	114.338	440	121.261	1.85939	3.62854	5.825e-229	228.235	341	109.01	1.64531	3.12815	1.714e-140	139.766
EFO_0022286	free cholesterol to total lipids in small LDL percentage	GCST90269724	36809768	Initial	19	56	8	2.49026e-16	PCNet2.0	739	202.238	1.86952	3.65411	0	250	True	605	170.623	1.82612	3.54583	0	250	676	172.086	1.97389	3.92827	0	250	519	123.262	2.07401	4.21054	0	250	299	104.499	1.51666	2.86127	1.172e-100	99.9311
EFO_0022287	free cholesterol to total lipids in small VLDL percentage	GCST90269699	36809768	Initial	27	62	10	5.15806e-19	PCNet2.0	699	201.331	1.79572	3.47189	0	250	True	574	175.529	1.70934	3.27011	5.144e-253	249.998	659	157.767	2.06248	4.17705	0	250	521	121.952	2.09497	4.27217	0	250	312	86.863	1.84473	3.59186	1.377e-165	164.861
EFO_0022288	free cholesterol to total lipids in very large HDL percentage	GCST90269729	36809768	Initial	22	98	10	5.10766e-18	PCNet2.0	672	212.807	1.65892	3.15779	3.941e-277	250	True	529	182.09	1.53862	2.90516	8.765e-181	180.057	578	167.816	1.78419	3.44425	3.674e-283	250	436	136.348	1.67703	3.1977	5.822e-181	180.235	426	118.397	1.84722	3.59806	6.372e-208	207.196
EFO_0022289	free cholesterol to total lipids in very large VLDL percentage	GCST90269684	36809768	Initial	12	43	7	1.42869e-16	PCNet2.0	744	199.155	1.90141	3.73578	0	250	True	660	168.137	1.97283	3.92537	0	250	686	163.661	2.0675	4.19159	0	250	508	123.408	2.04139	4.11643	0	250	491	117.371	2.06465	4.18332	0	250
EFO_0022290	free cholesterol to total lipids in very small VLDL percentage	GCST90269704	36809768	Initial	20	42	9	8.29394e-20	PCNet2.0	1002	253.936	1.98035	3.94588	0	250	True	894	212.2	2.07485	4.21301	0	250	730	179.845	2.02114	4.05905	0	250	551	133.118	2.04935	4.13918	0	250	418	133.453	1.64717	3.13219	7.801e-169	168.108
EFO_0022293	phospholipids in HDL measurement	GCST90269511	36809768	Initial	24	41	11	2.65964e-24	PCNet2.0	877	225.834	1.95731	3.88338	0	250	True	644	183.351	1.81245	3.51239	0	250	703	162.08	2.11682	4.33736	0	250	571	136.389	2.06576	4.18655	0	250	504	130.879	1.94519	3.85089	0	250
EFO_0022297	phospholipids in small LDL measurement	GCST90269643	36809768	Additional	17	40	6	7.15395e-13	PCNet2.0	733	235.716	1.63676	3.10967	8.271e-293	250	True	554	197.122	1.4908	2.81044	7.264e-170	169.139	570	181.815	1.64849	3.13505	2.02e-223	222.695	539	145.025	1.89398	3.7166	5.859e-290	250	370	97.017	1.93122	3.81376	1.309e-219	218.883
EFO_0022297	phospholipids in small LDL measurement	GCST90302099	36809768	Initial	28	40	5	3.02683e-09	PCNet2.0	958	321.489	1.57526	2.97988	0	250	False
EFO_0022299	phospholipids in very large VLDL measurement	GCST90269587	36809768	Initial	22	41	6	5.01011e-12	PCNet2.0	870	193.061	2.17196	4.50635	0	250	True	712	159.443	2.15884	4.46555	0	250	750	167.74	2.16066	4.47121	0	250	550	114.862	2.25953	4.78835	0	250	378	106.09	1.8331	3.56301	4.498e-203	202.347
EFO_0022300	phospholipids in very small VLDL measurement	GCST90269615	36809768	Initial	22	43	9	3.09485e-19	PCNet2.0	1018	265.413	1.93943	3.83553	0	250	True	882	203.409	2.1164	4.33609	0	250	695	181.113	1.94012	3.83738	0	250	576	130.02	2.14734	4.43009	0	250	614	145.475	2.07747	4.22066	0	250
EFO_0022302	polyunsaturated fatty acids to monounsaturated fatty acids ratio	GCST90269555	36809768	Initial	18	39	7	2.71847e-15	PCNet2.0	740	174.874	2.08121	4.23162	0	250	True	598	161.327	1.89016	3.70676			706	173.595	2.02394	4.06694	0	250	530	126.179	2.07052	4.20038	0	250	304	90.961	1.74075	3.34209	1.775e-132	131.751
EFO_0022303	polyunsaturated fatty acids to total fatty acids percentage	GCST90269550	36809768	Initial	13	38	7	1.21198e-16	PCNet2.0	703	183.809	1.93532	3.82462	0	250	True	581	163.72	1.82731	3.54874			725	165.576	2.13049	4.37865	0	250	522	133.302	1.96935	3.91592	4.575e-300	250	297	89.306	1.73363	3.32564	1.218e-145	144.914
EFO_0022304	saturated fatty acids measurement	GCST90269545	36809768	Additional	14	37	4	1.20107e-08	PCNet2.0	674	189.509	1.83048	3.55656	0	250	True	579	148.128	1.96672	3.90878			610	153.029	1.995	3.98617	0	250	466	117.425	1.98859	3.96849	1.338e-262	250	625	148.162	2.07668	4.21836	0	250
EFO_0022304	saturated fatty acids measurement	GCST90302077	36809768	Initial	19	37	5	2.40984e-10	PCNet2.0	681	201.566	1.7564	3.37855	2.981e-287	250	False
EFO_0022305	saturated fatty acids to total fatty acids percentage	GCST90269552	36809768	Initial	10	14	4	3.86269e-11	PCNet2.0	721	202.613	1.83127	3.55851	0	250	True	581	167.209	1.79689	3.47469	3.738e-272	250	720	178.724	2.01026	4.02856	0	250	484	131.043	1.88497	3.69344	1.661e-279	250	303	81.837	1.88849	3.70248	1.607e-157	156.794
EFO_0022310	total lipids in medium HDL measurement	GCST90269663	36809768	Additional	24	41	10	1.27762e-21	PCNet2.0	967	269.849	1.84136	3.58349	0	250	True	649	189.698	1.77451	3.42123			714	178.334	2.00134	4.00372	0	250	599	150.716	1.99072	3.97436	0	250	533	129.622	2.03982	4.11196	0	250
EFO_0022310	total lipids in medium HDL measurement	GCST90302037	36809768	Initial	18	41	5	3.05007e-10	PCNet2.0	819	247.354	1.72729	3.31104	0	250	False
EFO_0022311	total lipids in small HDL measurement	GCST90269670	36809768	Additional	8	48	4	2.49063e-09	PCNet2.0	600	204.164	1.55523	2.93881	7.227e-225	224.141	True	432	130.637	1.72547	3.30687	3.802e-169	168.42	567	159.63	1.82862	3.55196	1.638e-269	250	465	117.375	1.98611	3.96166	6.072e-276	250	155	52.618	1.55864	2.94576	1.08e-52	51.9666
EFO_0022311	total lipids in small HDL measurement	GCST90302085	36809768	Initial	6	48	0	1	PCNet2.0	450	221.776	1.02082	2.02907	2.152e-63	62.6672	False
EFO_0022312	total lipids in very large HDL measurement	GCST90269649	36809768	Additional	24	65	12	2.29327e-24	PCNet2.0	842	203.872	2.04616	4.13004	0	250	True	596	182.657	1.70618	3.26295	3.099e-283	250	666	165.997	2.00437	4.01212	0	250	528	124.091	2.08914	4.25494	0	250	506	118.903	2.08935	4.25557	0	250
EFO_0022312	total lipids in very large HDL measurement	GCST90302132	36809768	Initial	43	65	11	1.62745e-18	PCNet2.0	674	211.629	1.67121	3.18482	1.477e-266	250	False
EFO_0022313	total lipids in very large VLDL measurement	GCST90269586	36809768	Additional	22	37	7	9.70749e-15	PCNet2.0	832	192.865	2.10899	4.3139	0	250	True	704	165.992	2.08446	4.24117	0	250	727	161.28	2.17239	4.50769	0	250	515	112.826	2.19047	4.56455	0	250	412	108.832	1.92054	3.78565	7.019e-214	213.154
EFO_0022313	total lipids in very large VLDL measurement	GCST90302144	36809768	Initial	16	37	4	2.1777e-08	PCNet2.0	638	168.249	1.92296	3.792	0	250	False
EFO_0022317	triglycerides in HDL measurement	GCST90269507	36809768	Initial	17	48	6	2.27808e-12	PCNet2.0	880	234.648	1.90701	3.7503	0	250	True	732	180.387	2.02075	4.05794	0	250	798	174.36	2.19432	4.57674	0	250	601	148.101	2.02078	4.05804	0	250	391	126.058	1.63308	3.10175	6.678e-158	157.175
EFO_0022319	triglycerides in large LDL measurement	GCST90269633	36809768	Additional	19	44	4	9.45104e-08	PCNet2.0	592	190.169	1.63832	3.11302	1.395e-240	239.855	True	501	161.781	1.63077	3.09678	1.21e-178	177.917	617	174.984	1.81805	3.52604			488	131.911	1.88732	3.69946	2.065e-260	250	565	129.433	2.12605	4.36519	0	250
EFO_0022319	triglycerides in large LDL measurement	GCST90302017	36809768	Initial	24	44	3	2.26686e-05	PCNet2.0	550	219.046	1.3282	2.51089	1.117e-135	134.952	False
EFO_0022322	triglycerides in medium LDL measurement	GCST90269640	36809768	Additional	23	42	3	1.72482e-05	PCNet2.0	554	201.055	1.4623	2.75546	4.208e-182	181.376	False
EFO_0022322	triglycerides in medium LDL measurement	GCST90302053	36809768	Initial	25	42	4	2.52213e-07	PCNet2.0	768	245.919	1.64292	3.12298	2.163e-288	250	True	800	236.001	1.76121	3.38982	0	250	668	194.441	1.78052	3.43549	0	250	500	133.746	1.90243	3.73843	3.341e-252	249.986	421	120.238	1.80793	3.50139	1.138e-209	208.944
EFO_0022323	triglycerides in small LDL measurement	GCST90269647	36809768	Additional	22	40	8	5.72542e-17	PCNet2.0	806	195.484	2.04373	4.1231	0	250	True	650	172.3	1.91552	3.77249	0	250	762	175.197	2.12081	4.34939	0	250	597	128.686	2.21388	4.6392	0	250	426	123.988	1.78065	3.43582	4.908e-202	201.309
EFO_0022323	triglycerides in small LDL measurement	GCST90302101	36809768	Initial	25	40	5	1.64386e-09	PCNet2.0	690	223.128	1.62872	3.0924	1.113e-279	250	False
EFO_0022325	triglycerides in very large VLDL measurement	GCST90269591	36809768	Additional	24	77	10	1.22028e-18	PCNet2.0	781	177.12	2.1406	4.40944	0	250	True	667	149.771	2.15493	4.45347	0	250	769	173.481	2.14821	4.43276	0	250	525	113.427	2.21055	4.62853	0	250	331	91.676	1.85222	3.61054	1.525e-177	176.817
EFO_0022325	triglycerides in very large VLDL measurement	GCST90302148	36809768	Initial	15	77	4	3.28965e-07	PCNet2.0	664	189.875	1.80613	3.49704	2.174e-280	250	False
EFO_0022329	triglycerides to total lipids in IDL percentage	GCST90269710	36809768	Initial	29	53	13	8.228e-27	PCNet2.0	690	210.977	1.70951	3.2705	0	250	True	628	186.701	1.75003	3.36367			598	164.324	1.8636	3.63915	1.533e-304	250	448	118.587	1.91755	3.77782	3.063e-244	243.514	293	90.247	1.69895	3.24665	1.281e-128	127.892
EFO_0022330	triglycerides to total lipids in large HDL percentage	GCST90269735	36809768	Initial	21	67	9	1.36999e-17	PCNet2.0	814	188.264	2.11227	4.32372	0	250	True	686	183.096	1.90561	3.74667	0	250	760	152.891	2.3135	4.97086	0	250	607	129.366	2.23024	4.69211	0	250	389	101.369	1.94015	3.83747	4.578e-230	229.339
EFO_0022331	triglycerides to total lipids in large LDL percentage	GCST90269715	36809768	Initial	19	50	8	9.44116e-17	PCNet2.0	664	223.84	1.56872	2.9664	2.074e-262	250	True	598	188.466	1.66584	3.17299	6.479e-246	245.188	551	160.971	1.77525	3.42298	1.498e-266	250	457	123.528	1.88736	3.69957	4.841e-233	232.315	288	92.038	1.64577	3.12914	2.648e-119	118.577
EFO_0022332	triglycerides to total lipids in large VLDL percentage	GCST90269690	36809768	Initial	17	37	10	3.98281e-24	PCNet2.0	915	219.462	2.0598	4.16929	0	250	True	884	182.924	2.2728	4.83261	0	250	706	178.799	1.98133	3.94857	0	250	629	128.845	2.28742	4.88183	0	250	735	195.53	1.91035	3.75901	0	250
EFO_0022333	triglycerides to total lipids in medium HDL percentage	GCST90269740	36809768	Initial	23	58	8	2.15734e-15	PCNet2.0	681	202.552	1.74936	3.3621	0	250	True	511	180.901	1.49812	2.82475	7.532e-165	164.123	646	159.998	2.01348	4.03755	0	250	524	128.74	2.02511	4.07022	0	250	604	118.333	2.3517	5.10424	0	250
EFO_0022334	triglycerides to total lipids in medium LDL percentage	GCST90269720	36809768	Initial	19	47	10	2.79294e-22	PCNet2.0	721	221.667	1.70161	3.25263	0	250	True	631	189.181	1.73787	3.33543	3.417e-278	250	569	160.572	1.82521	3.54358	1.499e-277	250	438	118.694	1.88368	3.69016	3.473e-249	248.447	299	97.055	1.62327	3.08073	1.278e-118	117.893
EFO_0022335	triglycerides to total lipids in medium VLDL percentage	GCST90269695	36809768	Initial	28	99	8	1.16162e-12	PCNet2.0	662	199.732	1.72877	3.31444	5.18e-292	250	True	518	167.916	1.62521	3.08488	4.774e-201	200.321	581	164.616	1.81943	3.52943	9.663e-301	250	419	113.807	1.88036	3.68167	7.587e-235	234.12	206	72.001	1.51656	2.86107	6.856e-73	72.1639
EFO_0022336	triglycerides to total lipids in small HDL percentage	GCST90269745	36809768	Initial	25	63	12	2.91788e-24	PCNet2.0	819	190.167	2.1066	4.30674	0	250	True	679	169.659	2.00077	4.00215	0	250	749	158.477	2.24069	4.72624	0	250	607	128.467	2.2403	4.72495	0	250	410	112.88	1.86083	3.63218	2.291e-225	224.64
EFO_0022337	triglycerides to total lipids in small LDL percentage	GCST90269725	36809768	Initial	24	51	11	3.98403e-23	PCNet2.0	794	209.328	1.92337	3.79309	0	250	True	695	185.228	1.90771	3.75213	0	250	635	171.721	1.88669	3.69786	0	250	508	119.137	2.09221	4.264	0	250	356	101.106	1.81601	3.52106	1.693e-181	180.771
EFO_0022338	triglycerides to total lipids in small VLDL percentage	GCST90269700	36809768	Initial	21	63	7	3.50244e-13	PCNet2.0	685	195.38	1.80982	3.50599	0	250	True	549	171.084	1.6821	3.20895	8.221e-216	215.085	523	163.953	1.67353	3.18994	5.948e-216	215.226	440	113.12	1.95965	3.88967	3.797e-251	249.86	307	87.35	1.81336	3.5146	1.461e-149	148.835
EFO_0022339	triglycerides to total lipids in very large HDL percentage	GCST90269730	36809768	Initial	22	60	9	8.02841e-18	PCNet2.0	687	199.675	1.78266	3.44059	0	250	True	619	184.131	1.74921	3.36174	5.398e-288	250	661	173.289	1.93147	3.81444	0	250	521	124.306	2.06739	4.19127	0	250	288	100.333	1.52127	2.87044	1.972e-94	93.7051
EFO_0022340	triglycerides to total lipids in very large VLDL percentage	GCST90269685	36809768	Initial	16	109	9	5.31553e-17	PCNet2.0	989	233.77	2.08088	4.23065	0	250	True	867	194.353	2.15735	4.46096	0	250	812	180.357	2.17062	4.50218	0	250	525	132.604	1.98519	3.95916	0	250	416	86.281	2.26947	4.82146	0	250
EFO_0022341	triglycerides to total lipids in very small VLDL percentage	GCST90269705	36809768	Initial	31	59	11	7.77442e-21	PCNet2.0	680	207.128	1.71501	3.28299	1.05e-301	250	True	554	169.175	1.71137	3.27472	3.269e-227	226.486	627	168.297	1.89746	3.72556	0	250	490	123.294	1.99068	3.97424	0	250	348	86.869	2.00217	4.00603	9.761e-213	212.011
EFO_1000049	pulmonary tuberculosis	GCST90275073	34375979	Initial	4	10	0	1	PCNet2.0	229	231.209	-0.01385	0.990446	0.874	0.0584886	True	189	195.269	-0.0470767	0.967896	0.621	0.206908	125	133.902	-0.0992494	0.933519	0.4133	0.383735	71	125.953	-0.826995	0.563702	1.146e-07	6.94082	112	136.873	-0.289339	0.818277	0.01941	1.71197
EFO_1000391	Nasal Cavity Polyp	GCST007443	34375979	Additional	9	21	0	1	PCNet2.0	226	212.38	0.0896749	1.06413	0.3032	0.518271	False
EFO_1000391	Nasal Cavity Polyp	GCST90018883	34375979	Initial	10	21	0	1	PCNet2.0	203	199.187	0.0273562	1.01914	0.7625	0.11776	False
EFO_1000391	Nasal Cavity Polyp	GCST90269779	34375979	Additional	5	21	0	1	PCNet2.0	186	186.566	-0.00438347	0.996966	0.9627	0.016509	False
EFO_1000391	Nasal Cavity Polyp	GCST90269790	34375979	Additional	5	21	0	1	PCNet2.0	235	220.217	0.0937349	1.06713	0.2642	0.578067	True	150	195.007	-0.378563	0.769203	0.0003993	3.3987	197	168.753	0.223282	1.16739	0.0168	1.77469	226	132.311	0.77239	1.7081	4.218e-19	18.3749	181	248.282	-0.45599	0.72901	1.838e-06	5.73565
EFO_1000652	acute pancreatitis	GCST90255375	34375979	Initial	4	23	0	1	PCNet2.0	142	171.944	-0.276048	0.82585	0.01088	1.96337	True	150	156.059	-0.0571291	0.961175	0.5888	0.230032	289	221.787	0.381895	1.30305	2.28e-07	6.64207	70	109.942	-0.651316	0.636699	2.423e-05	4.61565
EFO_1000657	rectum cancer	GCST90011810	34375979	Initial	4	4	0	1	PCNet2.0	130	189.108	-0.540699	0.687438	1.207e-06	5.91829	False
EFO_1000657	rectum cancer	GCST90162555	34375979	Additional	4	4	0	1	PCNet2.0	243	246.734	-0.0220002	0.984866	0.7893	0.102758	True	228	223.394	0.0294434	1.02062	0.736	0.133122	161	135.295	0.250952	1.18999	0.01564	1.80576	204	173.696	0.232005	1.17447	0.009452	2.02448	156	163.908	-0.0713402	0.951753	0.477	0.321482
EFO_1000726	lichen planus	GCST90435153	34375979	Initial	3	15	0	1	PCNet2.0	134	194.529	-0.537752	0.688843	1.112e-06	5.9539	True	116	187.359	-0.69168	0.619132	3.56e-09	8.44855	103	161.574	-0.649551	0.637479	2.117e-07	6.67428							110	97.785	0.169818	1.12492	0.1897	0.721933
EFO_1000764	seborrheic dermatitis	GCST005655	34375979	Initial	6	8	0	1	PCNet2.0	221	218.697	0.0151129	1.01053	0.8596	0.0657036	True	224	210.131	0.0922097	1.066	0.2667	0.573977	195	148.09	0.397	1.31677	4.289e-05	4.36764	277	167.449	0.726164	1.65424	4.961e-21	20.3044	186	125.973	0.562188	1.47651	1.83e-09	8.73755
EFO_1000786	osteoarthritis, hip	GCST002155	34375979	Additional	3	5	0	1	PCNet2.0	262	281.901	-0.105622	0.929404	0.1733	0.761201	True	211	277.199	-0.393679	0.761186	7.695e-06	5.11379	139	159.454	-0.198055	0.871725	0.088	1.05552	242	148.449	0.70504	1.63019	8.023e-17	16.0957	132	204.097	-0.628717	0.646751	2.558e-08	7.5921
EFO_1000786	osteoarthritis, hip	GCST006926	34375979	Additional	17	5	0	1	PCNet2.0	126	251.584	-0.997616	0.500827	5.672e-19	18.2463	False
EFO_1000786	osteoarthritis, hip	GCST007091	34375979	Additional	20	5	0	1	PCNet2.0	127	239.994	-0.91817	0.52918	8.252e-16	15.0834	False
EFO_1000786	osteoarthritis, hip	GCST90034522	34375979	Additional	6	5	0	1	PCNet2.0	126	234.154	-0.894034	0.538107	3.29e-15	14.4828	False
EFO_1000786	osteoarthritis, hip	GCST90264173	34375979	Initial	4	5	0	1	PCNet2.0	75	178.252	-1.24896	0.420753	1.298e-17	16.8867	False
EFO_1000802	alcoholic liver cirrhosis	GCST011639	34375979	Initial	10	4	0	1	PCNet2.0	205	183.76	0.157801	1.11559	0.08043	1.09458	True	170	159.798	0.0892854	1.06384	0.3886	0.410497	166	125.653	0.401738	1.3211	0.0001189	3.92482	244	149.46	0.707122	1.63254	2.821e-18	17.5496	82	74.898	0.130697	1.09482	0.3742	0.426896
EFO_1000831	bacterial meningitis	GCST005010	34375979	Initial	19	7	0	1	PCNet2.0	110	213.399	-0.95605	0.515466	8.681e-16	15.0614	True	143	204.292	-0.514618	0.699978	2.941e-06	5.5315	96	155.095	-0.692046	0.618975	1.133e-07	6.94577	152	165.598	-0.123614	0.917885	0.2336	0.631527	172	106.946	0.685526	1.60829	8.011e-12	11.0963
EFO_1000860	cerebral atherosclerosis	GCST90134619	34375979	Initial	3	3	0	1	PCNet2.0	167	131.508	0.344698	1.26988	0.001161	2.93517	True	106	117.144	-0.144219	0.904869	0.2711	0.56687	126	128.075	-0.0235652	0.983799	0.8423	0.0745332
EFO_1000910	dysplasia of cervix	GCST90246357	34375979	Initial	3	9	0	1	PCNet2.0	240	262.324	-0.128315	0.914899	0.1353	0.868702	True	234	211.333	0.14699	1.10726	0.08403	1.07557	159	174.05	-0.130475	0.913531	0.2023	0.694004							136	149.398	-0.135554	0.91032	0.2273	0.643401
EFO_1000941	frozen shoulder	GCST90000513	34375979	Initial	3	9	0	1	PCNet2.0	147	199.314	-0.439227	0.73753	9.964e-05	4.00157	True	115	169.955	-0.563519	0.67665	2.236e-06	5.65053	327	128.171	1.35122	2.55128	1.047e-84	83.9801	137	144.929	-0.0811704	0.94529	0.4532	0.34371	80	60.117	0.412227	1.33074	0.005014	2.29982
EFO_1001160	rheumatic fever	GCST005018	34375979	Initial	15	4	0	1	PCNet2.0	146	222.688	-0.609055	0.655626	1.616e-08	7.79156	True	132	205.987	-0.642015	0.640817	1.012e-08	7.99482	189	179.466	0.0746757	1.05312	0.4131	0.383945	118	165.417	-0.487321	0.713349	7.994e-05	4.09724	47	64.559	-0.457957	0.728016	0.01836	1.73613
EFO_1001178	shoulder impingement syndrome	GCST90010423	34375979	Initial	5	18	0	1	PCNet2.0	128	202.459	-0.661486	0.632227	3.244e-09	8.48892	True	110	154.352	-0.488721	0.712657	0.0001246	3.90448	105	154.763	-0.559671	0.678457	1.941e-05	4.71197	131	142.41	-0.120484	0.919879	0.3009	0.521578	195	117.86	0.7264	1.65451	3.554e-14	13.4493
EFO_1001494	psoriasis vulgaris	GCST003268	34375979	Additional	20	7	0	1	PCNet2.0	193	203.984	-0.0798551	0.946153	0.3944	0.404063	False
EFO_1001494	psoriasis vulgaris	GCST90018907	34375979	Initial	4	7	0	1	PCNet2.0	359	225.141	0.673155	1.59456	1.726e-24	23.763	True	157	187.823	-0.258609	0.835893	0.01049	1.97922	245	136.832	0.840376	1.79052	5.79e-25	24.2373	182	110.384	0.721407	1.64879	2.619e-13	12.5819	66	93.107	-0.496424	0.708862	0.002312	2.63601
EFO_1001513	liver neoplasm	GCST90018638	34375979	Initial	3	14	0	1	PCNet2.0	282	288.866	-0.0347052	0.976231	0.6346	0.1975	True	209	291.033	-0.47768	0.718132	2.763e-08	7.55862	89	158.878	-0.836042	0.560178	1.335e-09	8.87452	121	159.411	-0.397744	0.759044	0.0006509	3.18649	63	115.712	-0.877115	0.544455	1.791e-07	6.7469
EFO_1001864	uterine prolapse	GCST90018937	34375979	Initial	5	6	0	1	PCNet2.0	215	225.942	-0.0716158	0.951572	0.4046	0.392974	True	113	115.29	-0.0289446	0.980137	0.8117	0.0906045	195	132.055	0.562335	1.47666	1.256e-09	8.90101	253	148.991	0.763912	1.69809	4.64e-21	20.3335	107	77.981	0.456416	1.37213	0.0003761	3.4247
GO_0070527	platelet aggregation	GCST000693	29185836	Initial	5	22	0	1	PCNet2.0	249	221.769	0.167088	1.12279	0.04514	1.34544	False
GO_0070527	platelet aggregation	GCST000693	34131117	Additional	5	4	0	1	PCNet2.0	383	228.647	0.744222	1.67507	1.258e-29	28.9003	True	343	196.913	0.80065	1.74189	1.027e-29	28.9884	165	180.429	-0.128965	0.914487	0.1891	0.723308	81	181.042	-1.16033	0.44741	6.572e-17	16.1823	48	63.069	-0.393897	0.761071	0.04763	1.32212
HP_0000023	Inguinal hernia	GCST003198	34375979	Additional	3	35	0	1	PCNet2.0	216	254.012	-0.233865	0.850354	0.006762	2.16992	False
HP_0000023	Inguinal hernia	GCST90018868	34375979	Initial	8	35	0	1	PCNet2.0	286	227.251	0.331729	1.25852	1.112e-05	4.9539	False
HP_0000023	Inguinal hernia	GCST90086087	34375979	Additional	3	35	0	1	PCNet2.0	443	258.769	0.775642	1.71195	3.237e-37	36.4899	True	303	213.219	0.506982	1.42107	1.391e-11	10.8567	310	182.024	0.76814	1.70307	4.666e-25	24.3311	298	153.136	0.960499	1.94598	7.638e-41	40.117	65	87.333	-0.426087	0.744278	0.0086	2.0655
HP_0000023	Inguinal hernia	GCST90239723	34375979	Additional	20	35	0	1	PCNet2.0	323	243.551	0.40731	1.32621	9.229e-09	8.03485	False
HP_0000023	Inguinal hernia	GCST90245889	34375979	Additional	11	35	0	1	PCNet2.0	290	233.052	0.315401	1.24436	3.727e-05	4.42864	False
HP_0000093	Proteinuria	GCST90250893	34375979	Initial	3	6	0	1	PCNet2.0	115	180.399	-0.649557	0.637476	1.278e-07	6.89347	True	125	243.445	-0.961668	0.513463	6.378e-19	18.1953	42	105.976	-1.33528	0.396316	1.272e-11	10.8955	37	149.768	-2.01713	0.247049	1.534e-24	23.8142	52	102.124	-0.973738	0.509185	8.334e-08	7.07915
HP_0000360	Tinnitus	GCST011541	34375979	Additional	7	8	0	1	PCNet2.0	151	189.969	-0.331215	0.794867	0.001332	2.8755	False
HP_0000360	Tinnitus	GCST90267564	34375979	Additional	37	8	0	1	PCNet2.0	218	162.276	0.425878	1.34339	1.178e-06	5.92885	False
HP_0000360	Tinnitus	GCST90428112	34375979	Additional	18	8	0	1	PCNet2.0	302	179.174	0.753187	1.68551	3.157e-24	23.5007	True	221	167.97	0.395843	1.31571	1.326e-05	4.87746	295	155.698	0.921965	1.89469	3.213e-34	33.4931	272	118.625	1.1972	2.29294	1.507e-50	49.8219	172	135.904	0.339821	1.2656	0.0005353	3.2714
HP_0000360	Tinnitus	GCST90428113	34375979	Additional	21	8	0	1	PCNet2.0	276	169.335	0.704788	1.62991	1.962e-20	19.7073	False
HP_0000360	Tinnitus	GCST90448242	34375979	Initial	10	8	0	1	PCNet2.0	240	181.615	0.402151	1.32148	2.273e-06	5.6434	False
HP_0000483	Astigmatism	GCST002685	34375979	Additional	6	9	0	1	PCNet2.0	122	155.813	-0.352934	0.78299	0.003423	2.46559	False
HP_0000483	Astigmatism	GCST007158	34375979	Initial	4	9	0	1	PCNet2.0	458	285.374	0.682494	1.60491	1.197e-29	28.9219	True	370	221.036	0.743244	1.67394	1.45e-27	26.8386	152	155.929	-0.0368179	0.974803	0.7213	0.141884	52	97.809	-0.911456	0.531648	7.362e-07	6.133	322	84.501	1.93002	3.81061	2.103e-180	179.677
HP_0000486	Strabismus	GCST009247	34375979	Initial	13	14	0	1	PCNet2.0	188	229.525	-0.287919	0.819083	0.002379	2.62361	True	175	205.957	-0.234988	0.849692	0.01475	1.83121	154	165.633	-0.10506	0.929766	0.3264	0.48625	109	143.823	-0.399966	0.757876	0.001168	2.93256	57	84.696	-0.571332	0.672995	0.001804	2.74376
HP_0000545	Myopia	GCST003997	34375979	Additional	24	3	0	1	PCNet2.0	360	180.968	0.992262	1.9893	7.937e-50	49.1003	True	305	167.912	0.861104	1.81643	3.223e-29	28.4917	190	171.474	0.14801	1.10804	0.1342	0.872247							208	126.812	0.713892	1.64022	2.935e-16	15.5324
HP_0000545	Myopia	GCST009962	34375979	Additional	9	3	0	1	PCNet2.0	334	186.276	0.842406	1.79304	1.743e-32	31.7587	False
HP_0000545	Myopia	GCST010994	34375979	Additional	4	3	0	1	PCNet2.0	261	141.109	0.88724	1.84963	8.856e-27	26.0528	False
HP_0000545	Myopia	GCST012403	34375979	Additional	63	3	0	1	PCNet2.0	307	161.432	0.927312	1.90173	4.576e-35	34.3395	False
HP_0000545	Myopia	GCST90134549	34375979	Initial	33	3	0	1	PCNet2.0	321	176.487	0.863011	1.81883	4.427e-32	31.3539	False
HP_0000964	Eczematoid dermatitis	GCST007075	34375979	Additional	110	20	0	1	PCNet2.0	214	231.791	-0.115214	0.923246	0.1803	0.744004	False
HP_0000964	Eczematoid dermatitis	GCST009718	34375979	Additional	7	20	0	1	PCNet2.0	243	185.618	0.38862	1.30914	2.34e-06	5.63078	True	146	158.123	-0.115079	0.923332	0.3037	0.517555	215	163.207	0.397634	1.31735	5.658e-06	5.24734	94	104.964	-0.159162	0.895545	0.27	0.568636	107	99.27	0.108181	1.07787	0.3939	0.404614
HP_0000964	Eczematoid dermatitis	GCST90044763	34375979	Initial	15	20	0	1	PCNet2.0	216	208.35	0.0520222	1.03672	0.5478	0.261378	False
HP_0001082	Cholecystitis	GCST90018818	34375979	Initial	9	21	0	1	PCNet2.0	434	261.606	0.730299	1.65898	5.941e-33	32.2261	True	365	185.074	0.979794	1.97218	1.57e-47	46.8041	133	145.646	-0.13104	0.913173	0.2616	0.582362	95	152.117	-0.679182	0.624519	8.411e-07	6.07515	174	215.846	-0.310915	0.80613	0.001553	2.80883
HP_0001082	Cholecystitis	GCST90432141	34375979	Additional	15	21	0	1	PCNet2.0	349	220.158	0.664688	1.58523	3.827e-21	20.4171	False
HP_0001537	Umbilical hernia	GCST90027170	34375979	Initial	4	25	0	1	PCNet2.0	190	184.259	0.0442643	1.03116	0.6474	0.188827	True	128	158.725	-0.310386	0.806426	0.008511	2.07002	176	161.113	0.127503	1.0924	0.1962	0.707301	121	119.512	0.0178516	1.01245	0.8832	0.0539409	100	185.268	-0.889614	0.539759	4.484e-12	11.3483
HP_0001634	Mitral valve prolapse	GCST90038453	34375979	Additional	3	3	0	1	PCNet2.0	134	165.888	-0.307977	0.807774	0.004055	2.39201	False
HP_0001634	Mitral valve prolapse	GCST90096803	34375979	Initial	5	3	0	1	PCNet2.0	167	182.718	-0.129771	0.913977	0.1898	0.721704	True	111	181.477	-0.709227	0.611648	6.262e-09	8.20329	155	151.9	0.0291463	1.02041	0.7822	0.106682	157	100.561	0.642694	1.56124	1.283e-09	8.89177	75	242.519	-1.69314	0.309254	8.778e-34	33.0566
HP_0002015	Dysphagia	GCST002995	34375979	Initial	5	28	0	1	PCNet2.0	232	206.403	0.168661	1.12401	0.05073	1.29474	True	189	153.196	0.303008	1.23371	0.001353	2.8687	124	150.044	-0.275046	0.826424	0.01578	1.80189	196	103.186	0.925606	1.89948	2.55e-23	22.5935	58	90.615	-0.643697	0.640071	0.0002579	3.58855
HP_0002315	Headache	GCST005337	34375979	Additional	15	15	0	1	PCNet2.0	291	234.375	0.3122	1.2416	2.289e-05	4.64035	True	208	231.875	-0.156764	0.897035	0.0773	1.11182	192	150.032	0.355836	1.27973	0.0001492	3.82623	163	154.907	0.0734696	1.05224	0.4655	0.33208	93	76.728	0.277478	1.21207	0.04528	1.34409
HP_0002315	Headache	GCST90029067	34375979	Initial	6	15	0	1	PCNet2.0	198	241.021	-0.283658	0.821505	0.002697	2.56912	False
HP_0002321	Vertigo	GCST90085927	34375979	Initial	47	11	0	1	PCNet2.0	219	185.668	0.238206	1.17952	0.008658	2.06258	False
HP_0002321	Vertigo	GCST90432100	34375979	Additional	4	11	0	1	PCNet2.0	259	204.89	0.338103	1.26409	3.387e-05	4.47018	True	188	165.875	0.180636	1.13338	0.05911	1.22834	169	190.394	-0.171965	0.887633	0.09107	1.04062	169	151.628	0.156487	1.11457	0.1143	0.941954	126	128.341	-0.0265584	0.98176	0.8171	0.0877248
HP_0002619	Varicose veins	GCST007225	34375979	Additional	10	8	0	1	PCNet2.0	197	186.403	0.0797706	1.05685	0.3964	0.401866	True	167	181.149	-0.117329	0.921893	0.2314	0.635637	137	132.392	0.0493599	1.03481	0.6636	0.178094	145	167.831	-0.210956	0.863964	0.05758	1.23973	113	91.091	0.310942	1.24052	0.01692	1.7716
HP_0002619	Varicose veins	GCST008057	34375979	Additional	6	8	0	1	PCNet2.0	183	183.43	-0.00338596	0.997656	0.9719	0.0123784	False
HP_0002619	Varicose veins	GCST90018939	34375979	Initial	29	8	0	1	PCNet2.0	171	195.941	-0.196423	0.872712	0.04939	1.30636	False
HP_0002619	Varicose veins	GCST90102601	34375979	Additional	10	8	0	1	PCNet2.0	176	180.093	-0.0331667	0.977273	0.7333	0.134718	False
HP_0002619	Varicose veins	GCST90246234	34375979	Additional	23	8	0	1	PCNet2.0	142	191.453	-0.431099	0.741696	5.965e-05	4.22439	False
HP_0003418	Back pain	GCST007152	34375979	Additional	3	11	0	1	PCNet2.0	276	244.154	0.176877	1.13043	0.02584	1.58771	True	321	222.107	0.531318	1.44525	5.172e-13	12.2863	95	125.47	-0.401343	0.757153	0.004445	2.35213	71	140.694	-0.98667	0.504641	4.914e-10	9.30856	87	125.876	-0.532916	0.691156	0.0002235	3.65072
HP_0003418	Back pain	GCST90245851	34375979	Initial	15	11	0	1	PCNet2.0	235	229.507	0.0341226	1.02393	0.6873	0.162854	False
HP_0012115	Hepatitis	GCST002730	34375979	Additional	3	3	0	1	PCNet2.0	143	145.483	-0.0248354	0.982933	0.8232	0.0844946	False
HP_0012115	Hepatitis	GCST90276149	34375979	Initial	4	3	0	1	PCNet2.0	290	210.485	0.462335	1.37777	1.645e-09	8.78383	True	216	230.095	-0.0911983	0.938743	0.3003	0.522445	167	95.628	0.804343	1.74635	1.854e-14	13.7319
HP_0012532	Chronic pain	GCST012125	34375979	Initial	3	4	0	1	PCNet2.0	219	218.95	0.00032942	1.00023	0.9969	0.0013484	True	244	216.442	0.172901	1.12732	0.03343	1.47586	160	182.241	-0.187776	0.877958	0.07527	1.12338	116	196.292	-0.758877	0.590956	3.791e-11	10.4212	130	237.336	-0.868419	0.547747	1.548e-15	14.8102
HP_0100790	Hernia	GCST90245894	34375979	Initial	12	30	0	1	PCNet2.0	377	216.155	0.802498	1.74412	4.396e-35	34.3569	True	329	184.232	0.836564	1.78579	1.912e-34	33.7185	293	196.07	0.579532	1.49436	3.91e-15	14.4078	283	149.614	0.919557	1.89153	8.588e-33	32.0661	174	127.297	0.450889	1.36688	1.361e-05	4.86614
MONDO_0001627	dementia	GCST90449022	34375979	Initial	155	18	0	1	PCNet2.0	207	199.282	0.0548194	1.03873	0.5293	0.276298	True	226	167.839	0.429245	1.34653	9.7e-07	6.01323	220	199.735	0.139416	1.10146	0.1161	0.935168	163	118.683	0.457759	1.37341	5.998e-06	5.22199	53	62.133	-0.229367	0.853009	0.2321	0.634325
MONDO_0001823	sick sinus syndrome	GCST011360	34375979	Additional	5	5	0	1	PCNet2.0	290	251.94	0.202973	1.15107	0.006297	2.20087	False
MONDO_0001823	sick sinus syndrome	GCST90225551	34375979	Initial	5	5	0	1	PCNet2.0	288	243.623	0.241418	1.18215	0.001366	2.86455	True	233	171.761	0.439927	1.35654	1.282e-07	6.89211	215	119.504	0.847278	1.7991	2.277e-23	22.6426	165	195.184	-0.242369	0.845356	0.01144	1.94157	93	172.941	-0.894977	0.537756	2.948e-11	10.5305
MONDO_0002009	major depressive disorder	GCST006041	34375979	Additional	23	10	0	1	PCNet2.0	163	225.416	-0.467718	0.723107	1.344e-06	5.8716	False
MONDO_0002009	major depressive disorder	GCST009979	34375979	Additional	20	10	0	1	PCNet2.0	191	226.693	-0.247167	0.842549	0.005928	2.22709	False
MONDO_0002009	major depressive disorder	GCST90020227	34375979	Additional	63	10	0	1	PCNet2.0	193	221.265	-0.197174	0.872257	0.03621	1.44117	False
MONDO_0002009	major depressive disorder	GCST90085695	34375979	Additional	8	10	0	1	PCNet2.0	215	221.943	-0.0458525	0.968717	0.6127	0.212752	True	131	158.993	-0.279396	0.823936	0.01708	1.76751	107	118.773	-0.150596	0.900878	0.2238	0.65014	88	120.35	-0.451661	0.731201	0.001945	2.71108	187	117.755	0.66725	1.58804	3.889e-12	11.4102
MONDO_0002009	major depressive disorder	GCST90328131	34375979	Initial	107	10	0	1	PCNet2.0	200	226.236	-0.177829	0.884033	0.04085	1.38881	False
MONDO_0002108	thyroid cancer	GCST004144	34244158	Additional	6	10	0	1	PCNet2.0	201	226.594	-0.172914	0.887049	0.05307	1.27515	True	164	259.205	-0.660398	0.632704	1.138e-11	10.9439	114	149.534	-0.39144	0.762368	0.002108	2.67613	75	143.02	-0.931254	0.524402	5.969e-11	10.2241	107	109.766	-0.0368205	0.974801	0.7824	0.106571
MONDO_0002108	thyroid cancer	GCST90399737	34244158	Initial	4	10	0	1	PCNet2.0	162	196.822	-0.280898	0.823079	0.007045	2.15212	False
MONDO_0002253	spondylosis	GCST012616	34375979	Initial	10	27	0	1	PCNet2.0	151	179.95	-0.253048	0.839122	0.0154	1.81248	True	136	176.326	-0.374639	0.771299	0.0009441	3.02498	112	143.248	-0.355016	0.781861	0.00402	2.39577	119	114.743	0.0525554	1.0371	0.6495	0.187421	57	156.754	-1.45947	0.363627	1.464e-20	19.8345
MONDO_0002367	kidney cancer	GCST90011818	34244158	Additional	5	19	0	1	PCNet2.0	153	190.367	-0.315252	0.803711	0.002375	2.62434	False
MONDO_0002367	kidney cancer	GCST90320054	34244158	Initial	53	19	0	1	PCNet2.0	147	181.463	-0.303859	0.810082	0.005711	2.24329	True	141	171.954	-0.286328	0.819987	0.007449	2.1279	149	188.501	-0.33926	0.790447	0.001129	2.94731	127	137.885	-0.118637	0.921057	0.2991	0.524184	106	109.568	-0.0477622	0.967436	0.7164	0.144844
MONDO_0002974	cervical cancer	GCST004833	34375979	Additional	4	8	0	1	PCNet2.0	148	167.373	-0.17747	0.884253	0.09691	1.01363	False
MONDO_0002974	cervical cancer	GCST009826	34375979	Additional	23	8	0	1	PCNet2.0	193	196.63	-0.0268826	0.981539	0.7691	0.114017	False
MONDO_0002974	cervical cancer	GCST90011816	34375979	Initial	5	8	0	1	PCNet2.0	353	222.88	0.663401	1.58381	3.094e-22	21.5095	True	327	180.095	0.860533	1.81571	7.087e-34	33.1495	206	112.451	0.873348	1.83191	6.013e-22	21.2209	184	114.493	0.684446	1.60709	4.866e-12	11.3128	91	99.296	-0.125869	0.916452	0.3657	0.436875
MONDO_0004867	upper respiratory tract disorder	GCST90269783	34375979	Initial	11	6	0	1	PCNet2.0	202	282.14	-0.482056	0.715957	7.484e-08	7.12587	True	137	221.99	-0.696319	0.617145	5.136e-10	9.28937	61	127.931	-1.06848	0.47682	1.639e-10	9.78542	107	136.789	-0.354341	0.782227	0.005756	2.23988	73	98.919	-0.438351	0.737978	0.004546	2.34237
MONDO_0004975	Alzheimer disease	GCST009021	26394601	Additional	12	5	1	0.00315424	PCNet2.0	293	147.052	0.994574	1.99249	8.346e-42	41.0785	False
MONDO_0004975	Alzheimer disease	GCST009021	28539126	Additional	12	9	0	1	PCNet2.0	289	182.145	0.665982	1.58665	2.766e-19	18.5581	False
MONDO_0004975	Alzheimer disease	GCST009021	30255815	Additional	12	5	0	1	PCNet2.0	282	183.667	0.618603	1.53539	1.352e-15	14.869	False
MONDO_0004975	Alzheimer disease	GCST009021	33804025	Additional	12	13	0	1	PCNet2.0	292	211.065	0.468281	1.38346	4.162e-10	9.3807	False
MONDO_0004975	Alzheimer disease	GCST009021	37262146	Additional	12	32	1	0.0200301	PCNet2.0	348	197.651	0.816132	1.76068	1.266e-34	33.8976	False
MONDO_0004975	Alzheimer disease	GCST90038452	26394601	Additional	6	5	0	1	PCNet2.0	434	405.568	0.0977512	1.0701	0.08317	1.08003	False
MONDO_0004975	Alzheimer disease	GCST90038452	28539126	Additional	6	9	0	1	PCNet2.0	616	505.342	0.28567	1.21898	1.381e-09	8.85981	False
MONDO_0004975	Alzheimer disease	GCST90038452	30255815	Additional	6	5	0	1	PCNet2.0	1112	527.842	1.07498	2.10669	5.27e-206	205.278	False
MONDO_0004975	Alzheimer disease	GCST90038452	33804025	Additional	6	13	0	1	PCNet2.0	1024	614.742	0.736163	1.66574	1.388e-96	95.8576	False
MONDO_0004975	Alzheimer disease	GCST90038452	37262146	Additional	6	32	0	1	PCNet2.0	766	569.446	0.427785	1.34517	7.976e-24	23.0982	False
MONDO_0004975	Alzheimer disease	GCST90301303	26394601	Additional	44	5	1	0.0115267	PCNet2.0	327	166.98	0.969615	1.95832	2.055e-43	42.6872	False
MONDO_0004975	Alzheimer disease	GCST90301303	28539126	Additional	44	9	0	1	PCNet2.0	421	206.379	1.02852	2.03994	2.42e-62	61.6162	False
MONDO_0004975	Alzheimer disease	GCST90301303	30255815	Additional	44	5	0	1	PCNet2.0	438	207.735	1.07619	2.10846	1.311e-71	70.8824	False
MONDO_0004975	Alzheimer disease	GCST90301303	33804025	Additional	44	13	0	1	PCNet2.0	367	239.982	0.612854	1.52928	9.287e-19	18.0321	False
MONDO_0004975	Alzheimer disease	GCST90301303	37262146	Additional	44	32	1	0.0715622	PCNet2.0	486	223.727	1.11922	2.17229	2.162e-87	86.6651	True	534	247.47	1.10959	2.15784	1.5e-90	89.8239	446	212.076	1.07246	2.10302	1.077e-70	69.9678	383	132.797	1.52812	2.8841	1.772e-128	127.752	131	90.562	0.532589	1.44652	2.1e-06	5.67778
MONDO_0004975	Alzheimer disease	GCST90399479	26394601	Additional	53	5	1	0.0138712	PCNet2.0	324	166.327	0.961971	1.94797	1.374e-41	40.862	False
MONDO_0004975	Alzheimer disease	GCST90399479	28539126	Additional	53	9	0	1	PCNet2.0	425	206.965	1.03808	2.05349	3.186e-62	61.4968	False
MONDO_0004975	Alzheimer disease	GCST90399479	30255815	Additional	53	5	0	1	PCNet2.0	429	207.786	1.04588	2.06462	2.49e-60	59.6038	False
MONDO_0004975	Alzheimer disease	GCST90399479	33804025	Additional	53	13	0	1	PCNet2.0	383	240.567	0.670906	1.59207	1.056e-24	23.9763	False
MONDO_0004975	Alzheimer disease	GCST90399479	37262146	Additional	53	32	1	0.0855761	PCNet2.0	461	223.807	1.04251	2.05981	6.399e-72	71.1939	False
MONDO_0004975	Alzheimer disease	GCST90444373	26394601	Additional	6	5	0	1	PCNet2.0	189	127.678	0.565876	1.48029	9.807e-09	8.00846	False
MONDO_0004975	Alzheimer disease	GCST90444373	28539126	Additional	6	9	0	1	PCNet2.0	166	158.875	0.0632911	1.04485	0.5337	0.272703	False
MONDO_0004975	Alzheimer disease	GCST90444373	30255815	Additional	6	5	0	1	PCNet2.0	114	162.95	-0.515396	0.699601	1.38e-05	4.86012	False
MONDO_0004975	Alzheimer disease	GCST90444373	33804025	Additional	6	13	0	1	PCNet2.0	210	188.745	0.153951	1.11261	0.08159	1.08836	False
MONDO_0004975	Alzheimer disease	GCST90444373	37262146	Initial	6	32	0	1	PCNet2.0	174	175.976	-0.0162914	0.988771	0.8688	0.0610802	False
MONDO_0004979	asthma	GCST009798	34375979	Additional	42	56	1	0.116714	PCNet2.0	273	228.946	0.253894	1.19242	0.001111	2.95429	False
MONDO_0004979	asthma	GCST009798	36138231	Additional	42	4	1	0.00881352	PCNet2.0	326	223.86	0.542275	1.45627	3.188e-15	14.4965	True	246	199.367	0.303232	1.23391	0.0003147	3.5021	416	196.019	1.08559	2.12224	5.875e-64	63.231	252	131.983	0.933072	1.90934	7.551e-32	31.122	114	95.357	0.257623	1.19551	0.03431	1.46458
MONDO_0004979	asthma	GCST90013679	34375979	Additional	8	56	0	1	PCNet2.0	218	191.13	0.189774	1.14058	0.02487	1.60432	False
MONDO_0004979	asthma	GCST90013679	36138231	Additional	8	4	0	1	PCNet2.0	265	186.27	0.508597	1.42267	9.942e-11	10.0025	False
MONDO_0004979	asthma	GCST90014325	34375979	Additional	37	56	0	1	PCNet2.0	343	242.165	0.502218	1.41639	4.984e-13	12.3024	False
MONDO_0004979	asthma	GCST90014325	36138231	Additional	37	4	0	1	PCNet2.0	329	236.819	0.474303	1.38925	7.646e-12	11.1166	False
MONDO_0004979	asthma	GCST90018795	34375979	Additional	32	56	0	1	PCNet2.0	318	233.659	0.444622	1.36096	5.398e-10	9.26777	False
MONDO_0004979	asthma	GCST90018795	36138231	Additional	32	4	0	1	PCNet2.0	297	227.734	0.383113	1.30415	2.424e-07	6.61547	False
MONDO_0004979	asthma	GCST90399687	34375979	Initial	52	56	0	1	PCNet2.0	269	241.038	0.158346	1.11601	0.04684	1.32938	False
MONDO_0004979	asthma	GCST90399687	36138231	Additional	52	4	0	1	PCNet2.0	291	235.319	0.306401	1.23662	3.347e-05	4.47534	False
MONDO_0004985	bipolar disorder	GCST004139	28195573	Additional	12	4	0	1	PCNet2.0	274	199.402	0.458496	1.37411	7.468e-09	8.1268	False
MONDO_0004985	bipolar disorder	GCST004139	34375979	Additional	12	8	0	1	PCNet2.0	230	199.017	0.208742	1.15568	0.0153	1.81531	False
MONDO_0004985	bipolar disorder	GCST008103	28195573	Additional	73	4	0	1	PCNet2.0	386	198.538	0.959186	1.94421	1.186e-51	50.9259	False
MONDO_0004985	bipolar disorder	GCST008103	34375979	Additional	73	8	0	1	PCNet2.0	308	203.027	0.601259	1.51704	2.979e-17	16.5259	False
MONDO_0004985	bipolar disorder	GCST011102	28195573	Additional	12	4	0	1	PCNet2.0	375	182.022	1.04278	2.06019	1.94e-58	57.7122	True	466	242.54	0.942107	1.92133	4.191e-61	60.3777	161	145.691	0.144149	1.10508	0.1567	0.804931	353	212.727	0.730665	1.6594	9.408e-29	28.0265	238	192.128	0.308894	1.23876	0.0002572	3.58973
MONDO_0004985	bipolar disorder	GCST011102	34375979	Additional	12	8	0	1	PCNet2.0	235	185.803	0.338887	1.26478	7.564e-05	4.12125	False
MONDO_0004985	bipolar disorder	GCST011767	28195573	Additional	5	4	0	1	PCNet2.0	133	156.878	-0.238217	0.847793	0.02952	1.52988	False
MONDO_0004985	bipolar disorder	GCST011767	34375979	Additional	5	8	0	1	PCNet2.0	227	155.953	0.541581	1.45557	1.261e-10	9.89928	False
MONDO_0004985	bipolar disorder	GCST012465	28195573	Additional	41	4	0	1	PCNet2.0	406	201.624	1.00981	2.01365	1.306e-58	57.8841	False
MONDO_0004985	bipolar disorder	GCST012465	34375979	Initial	41	8	0	1	PCNet2.0	242	206.815	0.226666	1.17013	0.006519	2.18582	False
MONDO_0004986	urinary bladder carcinoma	GCST002243	34244158	Additional	5	20	0	1	PCNet2.0	162	166.738	-0.0415891	0.971584	0.6867	0.163233	False
MONDO_0004986	urinary bladder carcinoma	GCST002243	34375979	Initial	5	5	0	1	PCNet2.0	179	134.373	0.413716	1.33211	1.97e-05	4.70553	True	111	112.947	-0.0250863	0.982762	0.8421	0.0746363	130	153.388	-0.238674	0.847524	0.04115	1.38563	150	123.397	0.281655	1.21559	0.007048	2.15193	249	113.197	1.13731	2.1997	1.234e-47	46.9087
MONDO_0005041	glaucoma	GCST006395	34375979	Additional	17	43	0	1	PCNet2.0	231	185.805	0.314104	1.24324	0.0002597	3.58553	False
MONDO_0005041	glaucoma	GCST009726	34375979	Additional	15	43	0	1	PCNet2.0	216	169.546	0.349355	1.27399	0.000186	3.73049	False
MONDO_0005041	glaucoma	GCST90018852	34375979	Initial	15	43	0	1	PCNet2.0	320	188.562	0.763033	1.69705	1.077e-24	23.9678	True	233	181.317	0.361816	1.28504	1.963e-05	4.70708	312	181.828	0.778972	1.71591	5.199e-25	24.2841	205	157.342	0.38172	1.30289	1.173e-05	4.9307	104	131.211	-0.335305	0.792616	0.009234	2.03461
MONDO_0005041	glaucoma	GCST90095474	34375979	Additional	6	43	0	1	PCNet2.0	271	203.033	0.416579	1.33476	1.043e-07	6.98172	False
MONDO_0005041	glaucoma	GCST90134547	34375979	Additional	8	43	0	1	PCNet2.0	211	183.373	0.202462	1.15066	0.02741	1.56209	False
MONDO_0005090	schizophrenia	GCST003880	32415273	Additional	5	25	0	1	PCNet2.0	206	237.485	-0.205192	0.867423	0.02397	1.62033	False
MONDO_0005090	schizophrenia	GCST003880	34375979	Additional	5	24	0	1	PCNet2.0	387	245.615	0.655935	1.57564	2.452e-24	23.6105	True	175	158.419	0.14361	1.10467	0.1334	0.874844	144	180.382	-0.324987	0.798306	0.002604	2.58436	164	161.453	0.0225816	1.01578	0.8217	0.0852867	78	103.88	-0.413372	0.750866	0.005555	2.25532
MONDO_0005090	schizophrenia	GCST011768	32415273	Additional	5	25	0	1	PCNet2.0	99	148.433	-0.584311	0.666968	4.742e-06	5.32404	False
MONDO_0005090	schizophrenia	GCST011768	34375979	Additional	5	24	0	1	PCNet2.0	224	153.935	0.541177	1.45516	4.241e-10	9.37253	False
MONDO_0005090	schizophrenia	GCST90053835	32415273	Additional	3	25	0	1	PCNet2.0	203	221.625	-0.126641	0.915962	0.1553	0.808829	False
MONDO_0005090	schizophrenia	GCST90053835	34375979	Additional	3	24	0	1	PCNet2.0	272	228.834	0.249305	1.18863	0.0009649	3.01552	False
MONDO_0005090	schizophrenia	GCST90053836	32415273	Additional	10	25	0	1	PCNet2.0	171	200.027	-0.226198	0.854885	0.02448	1.61119	False
MONDO_0005090	schizophrenia	GCST90053836	34375979	Additional	10	24	0	1	PCNet2.0	209	206.038	0.0205925	1.01438	0.8244	0.083862	False
MONDO_0005090	schizophrenia	GCST90128471	32415273	Additional	469	25	0	1	PCNet2.0	172	197.242	-0.197558	0.872025	0.0472	1.32606	False
MONDO_0005090	schizophrenia	GCST90128471	34375979	Initial	469	24	2	0.117615	PCNet2.0	262	202.484	0.371759	1.29393	1.769e-06	5.75227	False
MONDO_0005129	cataract	GCST012012	34375979	Additional	24	15	0	1	PCNet2.0	227	226.479	0.00331501	1.0023	0.9686	0.0138555	False
MONDO_0005129	cataract	GCST012013	34375979	Additional	15	15	0	1	PCNet2.0	220	211.624	0.0560003	1.03958	0.5289	0.276626	False
MONDO_0005129	cataract	GCST90014268	34375979	Additional	25	15	0	1	PCNet2.0	239	214.964	0.152916	1.11181	0.06628	1.17862	False
MONDO_0005129	cataract	GCST90018814	34375979	Initial	15	15	0	1	PCNet2.0	253	220.364	0.199249	1.1481	0.01464	1.83446	False
MONDO_0005129	cataract	GCST90137960	34375979	Additional	6	15	0	1	PCNet2.0	288	191.241	0.590677	1.50595	3.05e-14	13.5157	True	238	200.858	0.244786	1.18492	0.002897	2.53805	239	130.451	0.873503	1.83211	2.377e-24	23.624	146	93.047	0.649937	1.5691	5.003e-09	8.30077	103	106.857	-0.0530371	0.963905	0.6852	0.164183
MONDO_0005147	type 1 diabetes mellitus	GCST001255	34375979	Additional	3	10	0	1	PCNet2.0	111	150.686	-0.440986	0.736631	0.000623	3.20551	False
MONDO_0005147	type 1 diabetes mellitus	GCST010681	34375979	Additional	4	10	0	1	PCNet2.0	265	263.285	0.00936703	1.00651	0.9039	0.0438796	False
MONDO_0005147	type 1 diabetes mellitus	GCST90018925	34375979	Initial	4	10	0	1	PCNet2.0	363	319.976	0.182006	1.13446	0.00773	2.11182	True	121	179.843	-0.571731	0.672809	1.043e-06	5.98172	237	199.283	0.250068	1.18926	0.002981	2.52564	191	211.648	-0.148094	0.902442	0.1042	0.982132	135	252.201	-0.901615	0.535287	2.577e-16	15.5889
MONDO_0005147	type 1 diabetes mellitus	GCST90432066	34375979	Additional	3	10	0	1	PCNet2.0	213	315.123	-0.565062	0.675927	8.491e-12	11.071	False
MONDO_0005147	type 1 diabetes mellitus	GCST90432068	34375979	Additional	4	10	0	1	PCNet2.0	145	273.533	-0.915662	0.530101	3.135e-18	17.5038	False
MONDO_0005148	type 2 diabetes mellitus	GCST006867	20549515	Additional	75	3	0	1	PCNet2.0	341	206.661	0.722506	1.65005	6.927e-26	25.1595	True	221	170.817	0.371595	1.29378	2.731e-05	4.56368	328	179.543	0.869366	1.82686	2.02e-34	33.6946
MONDO_0005148	type 2 diabetes mellitus	GCST006867	34375979	Additional	75	34	0	1	PCNet2.0	246	222.252	0.146462	1.10685	0.07702	1.1134	False
MONDO_0005148	type 2 diabetes mellitus	GCST90018926	20549515	Additional	106	3	0	1	PCNet2.0	333	205.091	0.699258	1.62367	9.862e-24	23.006	False
MONDO_0005148	type 2 diabetes mellitus	GCST90018926	34375979	Initial	106	34	0	1	PCNet2.0	270	222.679	0.277994	1.21251	0.0002655	3.57594	False
MONDO_0005148	type 2 diabetes mellitus	GCST90100587	20549515	Additional	3	3	0	1	PCNet2.0	250	174.797	0.516248	1.43023	3.036e-10	9.5177	False
MONDO_0005148	type 2 diabetes mellitus	GCST90100587	34375979	Additional	3	34	0	1	PCNet2.0	183	188.012	-0.0389811	0.973342	0.693	0.159267	False
MONDO_0005148	type 2 diabetes mellitus	GCST90132184	20549515	Additional	135	3	0	1	PCNet2.0	302	191.134	0.659964	1.58004	1.382e-18	17.8595	False
MONDO_0005148	type 2 diabetes mellitus	GCST90132184	34375979	Additional	135	34	1	0.215456	PCNet2.0	258	207.591	0.313627	1.24283	0.0001307	3.88372	False
MONDO_0005148	type 2 diabetes mellitus	GCST90444202	20549515	Additional	122	3	0	1	PCNet2.0	298	201.967	0.561193	1.47549	8.166e-15	14.088	False
MONDO_0005148	type 2 diabetes mellitus	GCST90444202	34375979	Additional	122	34	2	0.0200645	PCNet2.0	253	217.521	0.217983	1.16311	0.00601	2.22113	False
MONDO_0005178	osteoarthritis	GCST001592	34375979	Additional	3	13	0	1	PCNet2.0	187	168.656	0.148955	1.10877	0.1367	0.864231	False
MONDO_0005178	osteoarthritis	GCST005811	34375979	Additional	13	13	0	1	PCNet2.0	149	219.538	-0.559158	0.678698	2.697e-07	6.56912	False
MONDO_0005178	osteoarthritis	GCST007093	34375979	Additional	22	13	0	1	PCNet2.0	321	214.501	0.581589	1.4965	1.026e-16	15.9889	True	239	168.541	0.503911	1.41805	5.326e-09	8.2736	236	194.455	0.279351	1.21365	0.0007004	3.15465	200	125.382	0.67367	1.59513	8.045e-13	12.0945	205	126.421	0.697388	1.62157	5.756e-15	14.2399
MONDO_0005178	osteoarthritis	GCST90034520	34375979	Additional	8	13	0	1	PCNet2.0	277	188.827	0.552821	1.46695	2.582e-12	11.588	False
MONDO_0005178	osteoarthritis	GCST90134284	34375979	Initial	17	13	0	1	PCNet2.0	256	223.336	0.196928	1.14625	0.01091	1.96218	False
MONDO_0005180	Parkinson disease	GCST004902	34375979	Additional	34	15	0	1	PCNet2.0	177	239.146	-0.434142	0.740134	7.068e-06	5.1507	False
MONDO_0005180	Parkinson disease	GCST010991	34375979	Additional	32	15	0	1	PCNet2.0	187	216.98	-0.214524	0.861831	0.02155	1.66655	True	177	149.544	0.243179	1.1836	0.01393	1.85605	184	192.478	-0.0649878	0.955953	0.5099	0.292515	141	131.467	0.100994	1.07251	0.3782	0.422278	82	100.997	-0.300617	0.811905	0.03503	1.45556
MONDO_0005180	Parkinson disease	GCST90308590	34375979	Initial	76	15	0	1	PCNet2.0	192	223.157	-0.216953	0.860381	0.01915	1.71783	False
MONDO_0005180	Parkinson disease	GCST90428733	34375979	Additional	16	15	0	1	PCNet2.0	154	209.995	-0.447425	0.733351	1.394e-05	4.85574	False
MONDO_0005180	Parkinson disease	GCST90455618	34375979	Additional	8	15	0	1	PCNet2.0	147	197.722	-0.427657	0.743468	4.175e-05	4.37934	False
MONDO_0005277	migraine disorder	GCST002081	34375979	Additional	28	19	0	1	PCNet2.0	150	177.058	-0.23926	0.84718	0.02493	1.60328	False
MONDO_0005277	migraine disorder	GCST003720	34375979	Additional	18	19	0	1	PCNet2.0	200	187.156	0.0957587	1.06863	0.3135	0.503762	False
MONDO_0005277	migraine disorder	GCST003986	34375979	Additional	14	19	0	1	PCNet2.0	231	174.749	0.402609	1.3219	5.163e-06	5.2871	True	217	139.236	0.640163	1.5585	4.632e-13	12.3342	171	163.724	0.0627305	1.04444	0.518	0.28567	188	149.445	0.331118	1.25799	0.0003429	3.46483	75	81.302	-0.1164	0.922487	0.4538	0.343136
MONDO_0005277	migraine disorder	GCST90000016	34375979	Initial	10	19	0	1	PCNet2.0	216	177.861	0.280281	1.21443	0.002019	2.69486	False
MONDO_0005277	migraine disorder	GCST90102553	34375979	Additional	66	19	0	1	PCNet2.0	193	192.204	0.00596249	1.00414	0.95	0.0222764	False
MONDO_0005301	multiple sclerosis	GCST000424	34375979	Additional	8	6	0	1	PCNet2.0	414	208.775	0.987682	1.983	1.68e-52	51.7747	True	193	146.646	0.396263	1.31609	3.453e-05	4.4618	340	130.226	1.38452	2.61085	2.164e-88	87.6647	225	107.787	1.06174	2.08745	1.414e-33	32.8496	111	198.283	-0.837001	0.559806	2.534e-12	11.5962
MONDO_0005301	multiple sclerosis	GCST000425	34375979	Additional	3	6	0	1	PCNet2.0	367	199.885	0.87661	1.83606	5.65e-41	40.248	False
MONDO_0005301	multiple sclerosis	GCST001198	34375979	Initial	38	6	0	1	PCNet2.0	344	199.241	0.787894	1.72655	4.027e-30	29.395	False
MONDO_0005301	multiple sclerosis	GCST003566	34375979	Additional	11	6	0	1	PCNet2.0	255	143.543	0.829014	1.77647	1.007e-23	22.997	False
MONDO_0005301	multiple sclerosis	GCST009597	34375979	Additional	129	6	0	1	PCNet2.0	392	213.5	0.876618	1.83607	5.584e-42	41.2531	False
MONDO_0005575	colorectal cancer	GCST003017	34244158	Additional	7	11	0	1	PCNet2.0	246	164.695	0.578862	1.49367	3.633e-12	11.4397	False
MONDO_0005575	colorectal cancer	GCST003017	34375979	Additional	7	11	0	1	PCNet2.0	249	175.635	0.503565	1.41771	6.906e-10	9.16077	False
MONDO_0005575	colorectal cancer	GCST90018808	34244158	Additional	14	11	0	1	PCNet2.0	201	201.964	-0.00690265	0.995227	0.9421	0.025903	False
MONDO_0005575	colorectal cancer	GCST90018808	34375979	Initial	14	11	0	1	PCNet2.0	160	216.543	-0.436582	0.738883	1.305e-05	4.88439	False
MONDO_0005575	colorectal cancer	GCST90093302	34244158	Additional	3	11	0	1	PCNet2.0	173	140.894	0.296162	1.22787	0.004045	2.39308	False
MONDO_0005575	colorectal cancer	GCST90093302	34375979	Additional	3	11	0	1	PCNet2.0	129	148.919	-0.207157	0.866243	0.073	1.13668	False
MONDO_0005575	colorectal cancer	GCST90428118	34244158	Additional	96	11	0	1	PCNet2.0	315	202.345	0.638535	1.55675	4.911e-18	17.3088	True	237	195.49	0.277792	1.21234	0.0008372	3.07717	264	171.729	0.620404	1.53731	3.68e-15	14.4342	244	153.449	0.669122	1.5901	5.582e-16	15.2532	151	65.801	1.19837	2.2948	1.502e-29	28.8233
MONDO_0005575	colorectal cancer	GCST90428118	34375979	Additional	96	11	0	1	PCNet2.0	223	213.33	0.0639568	1.04533	0.4621	0.335264	False
MONDO_0005575	colorectal cancer	GCST90435268	34244158	Additional	59	11	0	1	PCNet2.0	217	196.417	0.143775	1.10479	0.09983	1.00074	False
MONDO_0005575	colorectal cancer	GCST90435268	34375979	Additional	59	11	0	1	PCNet2.0	188	208.709	-0.15076	0.900776	0.1185	0.926282	False
MONDO_0007254	breast cancer	GCST010098	34375979	Additional	13	17	0	1	PCNet2.0	446	295.97	0.591593	1.50691	7.453e-23	22.1277	False
MONDO_0007254	breast cancer	GCST010098	34662886	Additional	13	4	0	1	PCNet2.0	495	276.88	0.838168	1.78778	2.453e-52	51.6103	False
MONDO_0007254	breast cancer	GCST010098	36138231	Additional	13	5	0	1	PCNet2.0	421	274.956	0.614619	1.53115	9.927e-23	22.0032	False
MONDO_0007254	breast cancer	GCST90011804	34375979	Initial	31	17	0	1	PCNet2.0	534	320.737	0.735449	1.66492	7.694e-44	43.1138	False
MONDO_0007254	breast cancer	GCST90011804	34662886	Additional	31	4	0	1	PCNet2.0	577	298.779	0.949493	1.93119	8.246e-81	80.0838	False
MONDO_0007254	breast cancer	GCST90011804	36138231	Additional	31	5	0	1	PCNet2.0	559	294.589	0.924145	1.89756	9.431e-67	66.0254	False
MONDO_0007254	breast cancer	GCST90018799	34375979	Additional	16	17	1	0.0142257	PCNet2.0	554	328.348	0.75466	1.68723	1.56e-42	41.8069	False
MONDO_0007254	breast cancer	GCST90018799	34662886	Additional	16	4	1	0.00336443	PCNet2.0	590	305.832	0.947976	1.92916	2.274e-79	78.6432	False
MONDO_0007254	breast cancer	GCST90018799	36138231	Additional	16	5	1	0.00420388	PCNet2.0	603	302.692	0.994307	1.99212	1.121e-85	84.9504	False
MONDO_0007254	breast cancer	GCST90027052	34375979	Additional	25	17	1	0.0221437	PCNet2.0	575	285.714	1.00899	2.0125	4.728e-85	84.3253	False
MONDO_0007254	breast cancer	GCST90027052	34662886	Additional	25	4	1	0.00525319	PCNet2.0	617	266.197	1.21278	2.31783	7.357e-141	140.133	True	490	195.733	1.32389	2.50341	5.737e-111	110.241	587	288.182	1.02638	2.03691	2.599e-92	91.5852	326	118.968	1.4543	2.74023	3.795e-92	91.4208	323	209.252	0.626293	1.54359	3.567e-18	17.4477
MONDO_0007254	breast cancer	GCST90027052	36138231	Additional	25	5	1	0.00656235	PCNet2.0	595	263.106	1.17725	2.26145	4.359e-126	125.361	False
MONDO_0007254	breast cancer	GCST90090980	34375979	Additional	59	17	0	1	PCNet2.0	429	315.075	0.445282	1.36158	1.815e-13	12.7411	False
MONDO_0007254	breast cancer	GCST90090980	34662886	Additional	59	4	0	1	PCNet2.0	498	293.384	0.763356	1.69743	2.634e-39	38.5794	False
MONDO_0007254	breast cancer	GCST90090980	36138231	Additional	59	5	0	1	PCNet2.0	510	289.796	0.81546	1.75986	8.718e-49	48.0596	False
MONDO_0007915	systemic lupus erythematosus	GCST005831	34375979	Additional	3	5	0	1	PCNet2.0	153	209.569	-0.453894	0.73007	1.881e-05	4.72561	False
MONDO_0007915	systemic lupus erythematosus	GCST90011866	34375979	Additional	10	5	0	1	PCNet2.0	165	156.567	0.0756859	1.05386	0.4489	0.34785	False
MONDO_0007915	systemic lupus erythematosus	GCST90100586	34375979	Additional	3	5	0	1	PCNet2.0	195	149.055	0.387629	1.30824	4.094e-05	4.38785	True	193	140.026	0.462906	1.37832	9.921e-07	6.00344	59	93.1	-0.658066	0.633727	0.0001196	3.92227	217	152.674	0.507241	1.42133	3.189e-08	7.49635	115	174.101	-0.598291	0.660536	1.816e-07	6.74088
MONDO_0007915	systemic lupus erythematosus	GCST90270940	34375979	Additional	98	5	0	1	PCNet2.0	165	180.249	-0.127525	0.9154	0.1939	0.712422	False
MONDO_0007915	systemic lupus erythematosus	GCST90435418	34375979	Initial	8	5	0	1	PCNet2.0	114	148.517	-0.381594	0.767589	0.003103	2.50822	False
MONDO_0008315	prostate cancer	GCST011049	31748686	Additional	110	5	0	1	PCNet2.0	220	192.29	0.19422	1.14411	0.02526	1.59757	False
MONDO_0008315	prostate cancer	GCST011049	34375979	Additional	110	9	0	1	PCNet2.0	207	210.812	-0.0263262	0.981918	0.7754	0.110474	False
MONDO_0008315	prostate cancer	GCST90011808	31748686	Additional	28	5	0	1	PCNet2.0	273	204.587	0.416186	1.3344	7.281e-08	7.13781	False
MONDO_0008315	prostate cancer	GCST90011808	34375979	Additional	28	9	0	1	PCNet2.0	192	224.425	-0.225127	0.85552	0.01777	1.75031	False
MONDO_0008315	prostate cancer	GCST90018905	31748686	Additional	30	5	0	1	PCNet2.0	289	196.24	0.55845	1.47269	4.989e-13	12.302	True	328	168.886	0.957646	1.94214	5.322e-41	40.2739	170	142.613	0.253429	1.19204	0.009172	2.03754	96	131.338	-0.452178	0.730938	0.0007985	3.09773	148	132.436	0.160302	1.11752	0.1251	0.902743
MONDO_0008315	prostate cancer	GCST90018905	34375979	Additional	30	9	0	1	PCNet2.0	170	216.967	-0.351941	0.783529	0.0004627	3.3347	False
MONDO_0008315	prostate cancer	GCST90269957	31748686	Additional	6	5	0	1	PCNet2.0	122	159.072	-0.382799	0.766948	0.0009037	3.04398	False
MONDO_0008315	prostate cancer	GCST90269957	34375979	Additional	6	9	0	1	PCNet2.0	192	175.931	0.126097	1.09134	0.1736	0.76045	False
MONDO_0008315	prostate cancer	GCST90274713	31748686	Additional	201	5	0	1	PCNet2.0	251	194.713	0.366338	1.28908	2.956e-06	5.5293	False
MONDO_0008315	prostate cancer	GCST90274713	34375979	Initial	201	9	0	1	PCNet2.0	227	213.711	0.0870311	1.06218	0.3112	0.50696	False
MONDO_0008903	lung cancer	GCST004748	34244158	Additional	49	7	0	1	PCNet2.0	257	272.756	-0.0858426	0.942234	0.2755	0.559878	False
MONDO_0008903	lung cancer	GCST004748	34375979	Additional	49	6	0	1	PCNet2.0	228	192.741	0.24237	1.18293	0.005265	2.2786	False
MONDO_0008903	lung cancer	GCST90011812	34244158	Additional	6	7	0	1	PCNet2.0	180	263.08	-0.547505	0.684203	2.409e-09	8.61816	False
MONDO_0008903	lung cancer	GCST90011812	34375979	Additional	6	6	0	1	PCNet2.0	155	184.788	-0.253603	0.838799	0.01479	1.83003	False
MONDO_0008903	lung cancer	GCST90018875	34244158	Additional	4	7	0	1	PCNet2.0	366	254.233	0.525692	1.43962	1.461e-15	14.8353	True	299	217.219	0.460995	1.37649	8.59e-10	9.06601	292	164.271	0.829891	1.77755	2.176e-26	25.6623	306	147.885	1.04906	2.06918	1.779e-47	46.7498	320	122.796	1.38181	2.60595	1.007e-86	85.997
MONDO_0008903	lung cancer	GCST90018875	34375979	Initial	4	6	0	1	PCNet2.0	175	179.128	-0.0336359	0.976955	0.7317	0.135667	False
MONDO_0008903	lung cancer	GCST90027056	34244158	Additional	10	7	0	1	PCNet2.0	286	267.652	0.0956567	1.06855	0.1996	0.699839	False
MONDO_0008903	lung cancer	GCST90027056	34375979	Additional	10	6	0	1	PCNet2.0	196	189.382	0.0495544	1.03495	0.5931	0.226872	False
MONDO_0008903	lung cancer	GCST90455518	34244158	Additional	12	7	0	1	PCNet2.0	235	321.101	-0.450366	0.731857	1.831e-08	7.73731	False
MONDO_0008903	lung cancer	GCST90455518	34375979	Additional	12	6	0	1	PCNet2.0	221	226.13	-0.033106	0.977314	0.7104	0.148497	False
MONDO_0018076	tuberculosis	GCST000764	34375979	Additional	6	10	0	1	PCNet2.0	113	153.724	-0.44402	0.735084	0.0001224	3.91222	False
MONDO_0018076	tuberculosis	GCST005006	34375979	Additional	15	10	0	1	PCNet2.0	158	184.705	-0.225298	0.855418	0.03311	1.48004	True	191	146.798	0.37974	1.30111	4.425e-05	4.35409	123	164.251	-0.417244	0.748854	0.0004623	3.33508	107	135.279	-0.338327	0.790958	0.007545	2.12234	64	117.282	-0.873838	0.545693	6.941e-08	7.15858
MONDO_0018076	tuberculosis	GCST90275070	34375979	Additional	6	10	0	1	PCNet2.0	90	151.377	-0.750149	0.594542	1.684e-08	7.77366	False
MONDO_0018076	tuberculosis	GCST90276153	34375979	Additional	4	10	0	1	PCNet2.0	146	205.469	-0.492952	0.710569	3.363e-06	5.47327	False
MONDO_0018076	tuberculosis	GCST90454455	34375979	Initial	3	10	0	1	PCNet2.0	100	169.766	-0.763548	0.589046	2.246e-08	7.64859	False
MONDO_0018364	malignant epithelial tumor of ovary	GCST002748	34375979	Additional	10	23	0	1	PCNet2.0	216	205.601	0.071184	1.05058	0.4217	0.374996	False
MONDO_0018364	malignant epithelial tumor of ovary	GCST004462	34375979	Additional	9	23	0	1	PCNet2.0	238	215.656	0.14223	1.10361	0.0999	1.00043	False
MONDO_0018364	malignant epithelial tumor of ovary	GCST007728	34375979	Additional	40	23	0	1	PCNet2.0	274	246.135	0.154726	1.11321	0.05175	1.28609	True	200	197.607	0.0173659	1.01211	0.8544	0.0683388	284	226.641	0.325482	1.25308	7.676e-06	5.11487	162	153.848	0.0744881	1.05299	0.4582	0.338945	313	200.677	0.641287	1.55972	4.402e-19	18.3563
MONDO_0018364	malignant epithelial tumor of ovary	GCST90027055	34375979	Initial	13	23	0	1	PCNet2.0	223	217.944	0.0330862	1.0232	0.7054	0.151565	False
MONDO_0019338	sarcoidosis	GCST011437	34375979	Additional	3	24	0	1	PCNet2.0	139	151.863	-0.127686	0.915299	0.257	0.590067	False
MONDO_0019338	sarcoidosis	GCST90018918	34375979	Initial	4	24	0	1	PCNet2.0	304	246.274	0.303807	1.2344	3.029e-05	4.5187	True	300	205.086	0.548733	1.4628	1.407e-12	11.8517	167	189.01	-0.178614	0.883551	0.08482	1.0715	123	142.079	-0.208035	0.865716	0.08118	1.09055	109	111.673	-0.0349523	0.976064	0.782	0.106793
MONDO_0019338	sarcoidosis	GCST90310240	34375979	Additional	10	24	0	1	PCNet2.0	137	209.687	-0.614062	0.653355	5.12e-08	7.29073	False
MONDO_0019338	sarcoidosis	GCST90397904	34375979	Additional	18	24	0	1	PCNet2.0	156	198.675	-0.348864	0.785202	0.0007957	3.09925	False
MONDO_0019338	sarcoidosis	GCST90397906	34375979	Additional	11	24	0	1	PCNet2.0	144	209.085	-0.538021	0.688715	1.099e-06	5.959	False
MONDO_0021108	meningitis	GCST90276150	34375979	Initial	6	7	0	1	PCNet2.0	230	183.19	0.328293	1.25553	9.449e-05	4.02461	True	194	159.262	0.284655	1.21812	0.002461	2.60889	120	135.027	-0.170214	0.888711	0.1557	0.807711	112	140.03	-0.322237	0.799829	0.008428	2.07428	93	124.663	-0.422731	0.746011	0.002296	2.63903
MONDO_0024647	urolithiasis	GCST007833	34375979	Additional	8	17	0	1	PCNet2.0	159	167.567	-0.0757113	0.948874	0.4596	0.33762	False
MONDO_0024647	urolithiasis	GCST90013719	34375979	Additional	7	17	0	1	PCNet2.0	231	184.249	0.326236	1.25374	0.0002205	3.65659	True	133	162.951	-0.293012	0.816196	0.008318	2.07998	251	156.681	0.679857	1.60198	2.862e-16	15.5433	187	139.095	0.426968	1.3444	8.631e-06	5.06394	60	111.364	-0.892249	0.538774	9.887e-08	7.00494
MONDO_0024647	urolithiasis	GCST90018935	34375979	Initial	19	17	0	1	PCNet2.0	230	187.544	0.294405	1.22638	0.0005851	3.23277	False
OBA_2045260	red blood cell density	GCST007069	33257650	Additional	474	11	0	1	PCNet2.0	146	167.086	-0.194622	0.873802	0.07815	1.10707	False
OBA_2045260	red blood cell density	GCST007069	36280733	Additional	474	3	0	1	PCNet2.0	215	255.77	-0.25051	0.840599	0.005005	2.3006	False
OBA_2045260	red blood cell density	GCST90018971	33257650	Initial	232	11	0	1	PCNet2.0	147	175.101	-0.252371	0.839515	0.02076	1.68277	False
OBA_2045260	red blood cell density	GCST90018971	36280733	Additional	232	3	0	1	PCNet2.0	212	264.603	-0.319765	0.8012	0.0001668	3.7778	False
OBA_2045260	red blood cell density	GCST90025964	33257650	Additional	18	11	0	1	PCNet2.0	115	168.591	-0.551894	0.682124	4.747e-06	5.32358	False
OBA_2045260	red blood cell density	GCST90025964	36280733	Additional	18	3	1	0.00283956	PCNet2.0	613	257.121	1.25344	2.38409	6.81e-149	148.167	True	382	183.845	1.05508	2.07784	5.949e-55	54.2256	375	153.156	1.29189	2.44848	3.075e-87	86.5122							300	221	0.440916	1.35747	2.538e-10	9.59551
OBA_2045260	red blood cell density	GCST90239620	33257650	Additional	27	11	0	1	PCNet2.0	125	162.563	-0.379071	0.768933	0.001398	2.85449	False
OBA_2045260	red blood cell density	GCST90239620	36280733	Additional	27	3	0	1	PCNet2.0	366	245.264	0.577508	1.49227	2.206e-17	16.6564	False
OBA_2045260	red blood cell density	GCST90278641	33257650	Additional	42	11	0	1	PCNet2.0	115	169.085	-0.556115	0.680131	3.036e-06	5.5177	False
OBA_2045260	red blood cell density	GCST90278641	36280733	Additional	42	3	0	1	PCNet2.0	455	250.53	0.860883	1.81615	5.325e-48	47.2737	False
