# Supplementary material for: Common and rare genetic variants show network convergence for a majority of human traits
Source: EMBO Rep. 2026 Mar 26;27(8):1918–43. doi: 10.1038/s44319-026-00733-4 (PMC13121720; doi:10.1038/s44319-026-00733-4)
Supplement: Supplementary file 6 — Source data Fig. 1 [file 44319_2026_733_MOESM6_ESM.zip › Figure 1/Figure 1E/gene_fulltable_06112024.txt.entrez.txt]

Gene Symbol	Ensembl ID	Gene Type	CHR	Location	Reported Trait	Trait Label	Trait Ontology id	EFO synonym	P-value	TRAIT_CODE	from	Entrez	PMID
A1BG	ENSG00000121410	protein_coding	19	chr19:58345178-58353492	Abnormal findings on diagnostic imaging of other parts of digestive tract	abnormal result of diagnostic imaging	EFO:0009827		5.91e-05	EFO_0009827	ENSG00000121410	1	34375979.0
A1CF	ENSG00000148584	protein_coding	10	chr10:50799409-50885675	Biochemistry Total Protein measurement	total blood protein measurement	EFO:0004536	serum total protein;TBP	5e-09	EFO_0004536	ENSG00000148584	29974	34226706.0
A1CF	ENSG00000148584	protein_coding	10	chr10:50799409-50885675	Biochemistry Calcium measurement	calcium measurement	EFO:0004838	calcium levels	2.1e-08	EFO_0004838	ENSG00000148584	29974	34226706.0
A1CF	ENSG00000148584	protein_coding	10	chr10:50799409-50885675	Biochemistry SHBG measurement	sex hormone-binding globulin measurement	EFO:0004696	SHBG levels;SHBG level	1e-06	EFO_0004696	ENSG00000148584	29974	34226706.0
A1CF	ENSG00000148584	protein_coding	10	chr10:50799409-50885675	Biochemistry Gamma Glutamyl transferase measurement	serum gamma-glutamyl transferase measurement	EFO:0004532	GGT measurement;Gamma gluatamyl transferase levels;gamma glutamyl transferase measurement;Gamma glutamyl transpeptidase levels	1.4e-19	EFO_0004532	ENSG00000148584	29974	34226706.0
A1CF	ENSG00000148584	protein_coding	10	chr10:50799409-50885675	Biochemistry LDL direct	LDL cholesterol	EFO:0004195	LDL lipoproteins;High-density lipoprotein cholesterol;High-density lipoproteins;cholesterol, LDL;lipoproteins, LDL	1.5e-09	EFO_0004195	ENSG00000148584	29974	34226706.0
A1CF	ENSG00000148584	protein_coding	10	chr10:50799409-50885675	Biochemistry Total Bilirubin measurement	bilirubin measurement	EFO:0004570	bilirubin levels	1.5e-09	EFO_0004570	ENSG00000148584	29974	34226706.0
A1CF	ENSG00000148584	protein_coding	10	chr10:50799409-50885675	Biochemistry Triglycerides	triglyceride	CHEBI:17855	triglycerides;Triglyceride	1.5000000000000001e-21	CHEBI_17855	ENSG00000148584	29974	34226706.0
A1CF	ENSG00000148584	protein_coding	10	chr10:50799409-50885675	Biochemistry Apolipoprotein B measurement	apolipoprotein B change measurement	EFO:0020874		1.8e-17	EFO_0020874	ENSG00000148584	29974	34226706.0
A1CF	ENSG00000148584	protein_coding	10	chr10:50799409-50885675	Biochemistry Cholesterol	cholesterol	CHEBI:16113	CHOLESTEROL;cholest-5-en-3beta-ol;cholesterol;Cholesterol	2.9e-11	CHEBI_16113	ENSG00000148584	29974	34226706.0
A1CF	ENSG00000148584	protein_coding	10	chr10:50799409-50885675	Gamma glutamyltransferase (30730) measurement	protein-glutamine gamma-glutamyltransferase e measurement	EFO:0020690		1.18e-17	EFO_0020690	ENSG00000148584	29974	34662886.0
A1CF	ENSG00000148584	protein_coding	10	chr10:50799409-50885675	Apolipoprotein b (30640) measurement	apolipoprotein B change measurement	EFO:0020874		1.49e-19	EFO_0020874	ENSG00000148584	29974	34662886.0
A1CF	ENSG00000148584	protein_coding	10	chr10:50799409-50885675	Triglycerides (30870)	triglyceride	CHEBI:17855	triglycerides;Triglyceride	1.67e-27	CHEBI_17855	ENSG00000148584	29974	34662886.0
A1CF	ENSG00000148584	protein_coding	10	chr10:50799409-50885675	Gamma glutamyltransferase (30730) measurement	protein-glutamine gamma-glutamyltransferase e measurement	EFO:0020690		2.27e-12	EFO_0020690	ENSG00000148584	29974	34662886.0
A1CF	ENSG00000148584	protein_coding	10	chr10:50799409-50885675	Gamma glutamyltransferase (30730) measurement	protein-glutamine gamma-glutamyltransferase e measurement	EFO:0020690		2.4700000000000003e-23	EFO_0020690	ENSG00000148584	29974
A1CF	ENSG00000148584	protein_coding	10	chr10:50799409-50885675	Triglycerides (30870)	triglyceride	CHEBI:17855	triglycerides;Triglyceride	3.23e-25	CHEBI_17855	ENSG00000148584	29974	34662886.0
A1CF	ENSG00000148584	protein_coding	10	chr10:50799409-50885675	Apolipoprotein b (30640) measurement	apolipoprotein B change measurement	EFO:0020874		3.63e-13	EFO_0020874	ENSG00000148584	29974	34662886.0
A1CF	ENSG00000148584	protein_coding	10	chr10:50799409-50885675	Gamma_glutamyltransferase measurement	protein-glutamine gamma-glutamyltransferase e measurement	EFO:0020690		4e-19	EFO_0020690	ENSG00000148584	29974	37262146.0
A1CF	ENSG00000148584	protein_coding	10	chr10:50799409-50885675	Direct_bilirubin measurement	bilirubin measurement	EFO:0004570	bilirubin levels	5e-07	EFO_0004570	ENSG00000148584	29974	37262146.0
A1CF	ENSG00000148584	protein_coding	10	chr10:50799409-50885675	Total_bilirubin measurement	bilirubin measurement	EFO:0004570	bilirubin levels	5e-09	EFO_0004570	ENSG00000148584	29974	37262146.0
A1CF	ENSG00000148584	protein_coding	10	chr10:50799409-50885675	Triglycerides (30870)	triglyceride	CHEBI:17855	triglycerides;Triglyceride	5.2e-18	CHEBI_17855	ENSG00000148584	29974	34662886.0
A1CF	ENSG00000148584	protein_coding	10	chr10:50799409-50885675	Gamma glutamyltransferase (30730) measurement	protein-glutamine gamma-glutamyltransferase e measurement	EFO:0020690		5.26e-15	EFO_0020690	ENSG00000148584	29974	34662886.0
A1CF	ENSG00000148584	protein_coding	10	chr10:50799409-50885675	Lipoprotein_a	lipoprotein	EFO:0003836	Circulating Lipoproteins;Lipoproteins, Circulating;Lipoproteins	6e-06	EFO_0003836	ENSG00000148584	29974	37262146.0
A1CF	ENSG00000148584	protein_coding	10	chr10:50799409-50885675	Gamma glutamyltransferase (30730) measurement	protein-glutamine gamma-glutamyltransferase e measurement	EFO:0020690		7.27e-13	EFO_0020690	ENSG00000148584	29974	34662886.0
A1CF	ENSG00000148584	protein_coding	10	chr10:50799409-50885675	30730_gamma_glutamyltransferase_inst_mean__rint measurement	protein-glutamine gamma-glutamyltransferase e measurement	EFO:0020690		9.1e-22	EFO_0020690	ENSG00000148584	29974	34662886.0
A1CF	ENSG00000148584	protein_coding	10	chr10:50799409-50885675	Gamma glutamyltransferase measurement	protein-glutamine gamma-glutamyltransferase e measurement	EFO:0020690		1.12e-11	EFO_0020690	ENSG00000148584	29974	36809768.0
A1CF	ENSG00000148584	protein_coding	10	chr10:50799409-50885675	Apolipoprotein B measurement	apolipoprotein B change measurement	EFO:0020874		1.65e-16	EFO_0020874	ENSG00000148584	29974	36809768.0
A1CF	ENSG00000148584	protein_coding	10	chr10:50799409-50885675	Gamma glutamyltransferase measurement	protein-glutamine gamma-glutamyltransferase e measurement	EFO:0020690		2.05e-12	EFO_0020690	ENSG00000148584	29974	36809768.0
A1CF	ENSG00000148584	protein_coding	10	chr10:50799409-50885675	Triglycerides	triglyceride	CHEBI:17855	triglycerides;Triglyceride	7.19e-25	CHEBI_17855	ENSG00000148584	29974	36809768.0
A1CF	ENSG00000148584	protein_coding	10	chr10:50799409-50885675	Gamma glutamyltransferase measurement	protein-glutamine gamma-glutamyltransferase e measurement	EFO:0020690		8.37e-09	EFO_0020690	ENSG00000148584	29974	34375979.0
A1CF	ENSG00000148584	protein_coding	10	chr10:50799409-50885675	Gamma glutamyltransferase measurement	protein-glutamine gamma-glutamyltransferase e measurement	EFO:0020690		8.74e-11	EFO_0020690	ENSG00000148584	29974	34375979.0
A1CF	ENSG00000148584	protein_coding	10	chr10:50799409-50885675	Gamma glutamyltransferase measurement	protein-glutamine gamma-glutamyltransferase e measurement	EFO:0020690		9.27e-15	EFO_0020690	ENSG00000148584	29974	36809768.0
A1CF	ENSG00000148584	protein_coding	10	chr10:50799409-50885675	Gamma glutamyltransferase measurement	protein-glutamine gamma-glutamyltransferase e measurement	EFO:0020690		4.124484752281831e-09	EFO_0020690	ENSG00000148584	29974	36088354.0
A2M	ENSG00000175899	protein_coding	12	chr12:9067664-9116229	Total cholesterol measurement	total cholesterol change measurement	EFO:0007806		2.2e-10	EFO_0007806	ENSG00000175899	2	36809768.0
A2ML1	ENSG00000166535	protein_coding	12	chr12:8822621-8887001	Other digestive organs diagnoses	digestive system disease	EFO:0000405	intestinal disease;digestive system disease or disorder;Digestive system diseases NOS (disorder);[X]Other diseases of intestines (disorder);Gastrointestinal Disease;Disorder of digestive system;Infantum, Cholera;Diseases, Digestive System;Gastrointestinal and digestive disorder;stomach or intestinal disorder;gastrointestinal system disorder;Disorder of digestive system (disorder);Other gallbladde…	2.77e-05	EFO_0000405	ENSG00000166535	144568	34375979.0
A2ML1	ENSG00000166535	protein_coding	12	chr12:8822621-8887001	Malunion of fracture	malunion fracture	EFO:0010684	malunion of broken bone;malunion of fracture;fracture, malunion	4.55e-05	EFO_0010684	ENSG00000166535	144568	34375979.0
A2ML1	ENSG00000166535	protein_coding	12	chr12:8822621-8887001	Cervical disk disorder with radiculopathy	radiculopathy	MONDO:0002959	nerve root disorder	8.85e-05	MONDO_0002959	ENSG00000166535	144568	34375979.0
A2ML1	ENSG00000166535	protein_coding	12	chr12:8822621-8887001	Acne	acne	EFO:0003894	acne;acne (disease);acne vulgaris;frontalis acne;acne varioliformis;Acne Vulgaris	4.37756275358221e-17	EFO_0003894	ENSG00000166535	144568
A2ML1	ENSG00000166535	protein_coding	12	chr12:8822621-8887001	Abnormality of head or neck	Abnormality of head or neck	HP:0000152	Head and neck abnormality;Abnormality of head or neck	8.66631201343893e-05	HP_0000152	ENSG00000166535	144568	33226994.0
A4GALT	ENSG00000128274	protein_coding	22	chr22:42692121-42721298	Rosacea	rosacea	EFO:1000760	Acne, erythematosa;acne, erythematosa;acne roscea;rosacea;acne rosacea;Acne roscea	7.21e-05	EFO_1000760	ENSG00000128274	53947	34375979.0
AACS	ENSG00000081760	protein_coding	12	chr12:125065434-125143333	Calculus of lower urinary tract	lower urinary tract calculus	MONDO:0004828	urolithiasis of lower urinary tract;lower urinary tract urolithiasis	1.43e-05	MONDO_0004828	ENSG00000081760	65985	34375979.0
AACS	ENSG00000081760	protein_coding	12	chr12:125065434-125143333	Lobar pneumonia| unspecified	pneumonia	EFO:0003106	pneumonia;Pneumonitis (disorder);Pneumonia (disorder) [Ambiguous];Pneumonia NOS (disorder);Pneumonitis;pneumonia with infectious disease;Pneumonia due to other specified organisms;Pneumonia due to other specified organism;Pneumonia NOS;Pneumonia due to other specified organisms (disorder);acute pneumonia;Pneumonia (disorder);chest infection due to pneumonia	6.77e-05	EFO_0003106	ENSG00000081760	65985	34375979.0
AACS	ENSG00000081760	protein_coding	12	chr12:125065434-125143333	Calculus of lower urinartract	lower urinary tract calculus	MONDO:0004828	urolithiasis of lower urinary tract;lower urinary tract urolithiasis	8.11e-05	MONDO_0004828	ENSG00000081760	65985	34375979.0
AADAC	ENSG00000114771	protein_coding	3	chr3:151814073-151828488	Abnormal results of liver function studies	abnormal result of function studies	EFO:0009628		2.28e-05	EFO_0009628	ENSG00000114771	13	34375979.0
AADAC	ENSG00000114771	protein_coding	3	chr3:151814073-151828488	Other acute ischaemic heart diseases	cardiovascular disease	EFO:0000319	Disorder of the circulatory system;PERICARDIAL DISEASE NEC;Ill-defined descriptions and complications of heart disease;Other pericardial disease NOS;Unspecified circulatory system disorder;DISEASES OF THE CIRCULATORY SYSTEM;Disorder of circulatory system;[X]Other ill-defined heart diseases;Certain sequelae of myocardial infarction, not elsewhere classified;ILL-DEFINED HRT DIS NEC;Other heart dise…	2.69e-05	EFO_0000319	ENSG00000114771	13	34375979.0
AADAC	ENSG00000114771	protein_coding	3	chr3:151814073-151828488	Abnormal results of function studies	abnormal result of function studies	EFO:0009628		8.82e-05	EFO_0009628	ENSG00000114771	13	34375979.0
AADACL2	ENSG00000261846	protein_coding	3	chr3:151744454-151770036	Phlebitis and thrombophlebitis of unspecified site	Phlebitis	EFO:1001395	phlebitis;vein inflammation;inflammation of vein	4.98e-05	EFO_1001395	ENSG00000261846	344752	34375979.0
AADACL2	ENSG00000261846	protein_coding	3	chr3:151744454-151770036	Phlebitis and thrombophlebitis of unspecified site	Phlebitis	EFO:1001395	phlebitis;vein inflammation;inflammation of vein	7.98e-05	EFO_1001395	ENSG00000261846	344752	34375979.0
AADACL4	ENSG00000204518	protein_coding	1	chr1:12644085-12667076	Unspecified appendicitis	appendicitis	EFO:0007149	acute appendicitis with peritoneal abscess (disorder);vermiform appendix inflammation;appendicitis;Appendicitis;inflammation of vermiform appendix;acute appendicitis with generalized peritonitis (disorder);acute appendicitis with generalized peritonitis;acute appendicitis;acute appendicitis with peritoneal abscess	4.01e-05	EFO_0007149	ENSG00000204518	343066	34375979.0
AADACL4	ENSG00000204518	protein_coding	1	chr1:12644085-12667076	Unspecified appendicitis	appendicitis	EFO:0007149	acute appendicitis with peritoneal abscess (disorder);vermiform appendix inflammation;appendicitis;Appendicitis;inflammation of vermiform appendix;acute appendicitis with generalized peritonitis (disorder);acute appendicitis with generalized peritonitis;acute appendicitis;acute appendicitis with peritoneal abscess	4.5e-05	EFO_0007149	ENSG00000204518	343066	34375979.0
AADAC	ENSG00000114771	protein_coding	3	chr3:151814073-151828488	Dimethylglycine measurement	dimethylglycine measurement	EFO:0010476		3.7e-13	EFO_0010476	ENSG00000114771	13	28263315.0
AADAT	ENSG00000109576	protein_coding	4	chr4:170060222-170091699	Aorta diastolic blood pressure	diastolic blood pressure	EFO:0006336	DIABP;diastolic pressure	2.08e-11	EFO_0006336	ENSG00000109576	51166	32436959.0
AADAT	ENSG00000109576	protein_coding	4	chr4:170060222-170091699	Aorta diastolic blood pressure	diastolic blood pressure	EFO:0006336	DIABP;diastolic pressure	3.55e-06	EFO_0006336	ENSG00000109576	51166	32436959.0
AADAT	ENSG00000109576	protein_coding	4	chr4:170060222-170091699	Aorta diastolic blood pressure	diastolic blood pressure	EFO:0006336	DIABP;diastolic pressure	8.18e-08	EFO_0006336	ENSG00000109576	51166	32436959.0
AAGAB	ENSG00000103591	protein_coding	15	chr15:67200667-67255195	Unspecified renal failure	kidney failure	EFO:1002048	renal insufficiency;failure, renal;renal failure syndrome;kidney failure;renal failure	7.76e-05	EFO_1002048	ENSG00000103591	79719	34375979.0
AAK1	ENSG00000115977	protein_coding	2	chr2:69457997-69674349	Calcium	calcium atom	CHEBI:22984	calcium	6.18e-09	CHEBI_22984	ENSG00000115977	22848	36809768.0
AAK1	ENSG00000115977	protein_coding	2	chr2:69457997-69674349	Intraocular pressure measurement	intraocular pressure measurement	EFO:0004695		3.06e-07	EFO_0004695	ENSG00000115977	22848	36450729.0
AAK1	ENSG00000115977	protein_coding	2	chr2:69457997-69674349	Tibial artery systolic blood pressure	systolic blood pressure	EFO:0006335	SYSBP;systolic pressure	1.53e-05	EFO_0006335	ENSG00000115977	22848	32436959.0
AAK1	ENSG00000115977	protein_coding	2	chr2:69457997-69674349	Tibial artery systolic blood pressure	systolic blood pressure	EFO:0006335	SYSBP;systolic pressure	6.59e-05	EFO_0006335	ENSG00000115977	22848	32436959.0
AAMDC	ENSG00000087884	protein_coding	11	chr11:77821109-77918432	Benign neoplasm of urinarorgans	benign neoplasm	EFO:0002422	benign neoplasm;neoplasm (disease), benign;benign neoplasm (disease)	6.35e-05	EFO_0002422	ENSG00000087884	28971	34375979.0
AAMDC	ENSG00000087884	protein_coding	11	chr11:77821109-77918432	Benign neoplasm of urinarorgans	benign neoplasm	EFO:0002422	benign neoplasm;neoplasm (disease), benign;benign neoplasm (disease)	7.18e-05	EFO_0002422	ENSG00000087884	28971	34375979.0
AAMDC	ENSG00000087884	protein_coding	11	chr11:77821109-77918432	Total bilirubin measurement	bilirubin measurement	EFO:0004570	bilirubin levels	8.12e-09	EFO_0004570	ENSG00000087884	28971	36809768.0
AAMDC	ENSG00000087884	protein_coding	11	chr11:77821109-77918432	Benign neoplasm of urinarorgans	benign neoplasm	EFO:0002422	benign neoplasm;neoplasm (disease), benign;benign neoplasm (disease)	9e-05	EFO_0002422	ENSG00000087884	28971	34375979.0
AAMDC	ENSG00000087884	protein_coding	11	chr11:77821109-77918432	Tibial artery systolic blood pressure	systolic blood pressure	EFO:0006335	SYSBP;systolic pressure	1.52e-14	EFO_0006335	ENSG00000087884	28971	32436959.0
AAMDC	ENSG00000087884	protein_coding	11	chr11:77821109-77918432	Tibial artery systolic blood pressure	systolic blood pressure	EFO:0006335	SYSBP;systolic pressure	1.88e-14	EFO_0006335	ENSG00000087884	28971	32436959.0
AAMDC	ENSG00000087884	protein_coding	11	chr11:77821109-77918432	Tibial artery systolic blood pressure	systolic blood pressure	EFO:0006335	SYSBP;systolic pressure	4.91e-14	EFO_0006335	ENSG00000087884	28971	32436959.0
AAMDC	ENSG00000087884	protein_coding	11	chr11:77821109-77918432	Aorta diastolic blood pressure	diastolic blood pressure	EFO:0006336	DIABP;diastolic pressure	4.96e-05	EFO_0006336	ENSG00000087884	28971	32436959.0
AAMDC	ENSG00000087884	protein_coding	11	chr11:77821109-77918432	Aorta diastolic blood pressure	diastolic blood pressure	EFO:0006336	DIABP;diastolic pressure	6.44e-07	EFO_0006336	ENSG00000087884	28971	32436959.0
AAMDC	ENSG00000087884	protein_coding	11	chr11:77821109-77918432	Aorta diastolic blood pressure	diastolic blood pressure	EFO:0006336	DIABP;diastolic pressure	8.06e-07	EFO_0006336	ENSG00000087884	28971	32436959.0
AAMP	ENSG00000127837	protein_coding	2	chr2:218264129-218270178	Acute renal failure	Acute kidney injury	HP:0001919	Acute kidney failure;Acute renal failure	7.37e-05	HP_0001919	ENSG00000127837	14	34375979.0
AAMP	ENSG00000127837	protein_coding	2	chr2:218264129-218270178	Forced vital capacity (fvc)	vital capacity	EFO:0004312	FVC;forced vital capacity	2.48e-05	EFO_0004312	ENSG00000127837	14	30175238.0
AARD	ENSG00000205002	protein_coding	8	chr8:116938207-116944487	Crohn's disease	Crohn's disease	EFO:0000384	Crohn disease;Crohn Disease;Crohns Disease;Enteritis, Regional;Enteritis, Granulomatous;Ileitis, Regional;regional enteritis;Gastritis Associated with Crohn's Disease;granulomatous colitis;Ileitis, Terminal;Colitis, Granulomatous;Crohn's disease of large bowel;CROHN DIS;pediatric Crohn's disease;Ileocolitis;CROHNS DIS;Crohn's associated gastritis;Crohn's disease;Crohn's disease of colon;Gastritis…	1.02e-05	EFO_0000384	ENSG00000205002	441376	20549515.0
AARS2	ENSG00000124608	protein_coding	6	chr6:44298731-44313347	Unspecified renal failure	kidney failure	EFO:1002048	renal insufficiency;failure, renal;renal failure syndrome;kidney failure;renal failure	1.76e-05	EFO_1002048	ENSG00000124608	57505	34375979.0
AARS2	ENSG00000124608	protein_coding	6	chr6:44298731-44313347	Aortic (valve stenosis with insufficiency	aortic valve stenosis	MONDO:0042981	AS;aortic stenosis	9.77e-06	MONDO_0042981	ENSG00000124608	57505	34375979.0
AARSD1	ENSG00000266967	protein_coding	17	chr17:42950526-42964498	Other specified infectious agents as the cause of diseases classified to other chapters	respiratory system disease	EFO:0000684	disease or disorder of respiratory system;Other diseases of respiratory system NOS;[X]Respiratory conditions due to other specified external agents (disorder);respiratory disorder;Unspecified alveolar and parietoalveolar pneumonopathy;Respiratory conditions due to unspecified external agent;Lung involvement in other diseases classified elsewhere;Disorder of respiratory system (disorder);[X]Other …	1.02e-05	EFO_0000684	ENSG00000266967	80755	34375979.0
AASDH	ENSG00000157426	protein_coding	4	chr4:56338287-56387508	Varicella [chickenpox]	chickenpox	EFO:0007204	chicken pox infection;chicken pox;varicella;chickenpox;Varicella;Chickenpox	4.23e-05	EFO_0007204	ENSG00000157426	132949	34375979.0
AASDH	ENSG00000157426	protein_coding	4	chr4:56338287-56387508	Varicella [chickenpox])	chickenpox	EFO:0007204	chicken pox infection;chicken pox;varicella;chickenpox;Varicella;Chickenpox	5.74e-05	EFO_0007204	ENSG00000157426	132949	34375979.0
AASDH	ENSG00000157426	protein_coding	4	chr4:56338287-56387508	Aorta diastolic blood pressure	diastolic blood pressure	EFO:0006336	DIABP;diastolic pressure	1.68e-06	EFO_0006336	ENSG00000157426	132949	32436959.0
AASDH	ENSG00000157426	protein_coding	4	chr4:56338287-56387508	Aorta diastolic blood pressure	diastolic blood pressure	EFO:0006336	DIABP;diastolic pressure	2.03e-05	EFO_0006336	ENSG00000157426	132949	32436959.0
AATF	ENSG00000276072	protein_coding	17	chr17:36950708-37058704	3-methoxytyrosine measurement	3-methoxytyrosine measurement	EFO:0021009		1.3999999999999998e-29	EFO_0021009	ENSG00000276072	26574	28263315.0
AATF	ENSG00000276072	protein_coding	17	chr17:36950708-37058704	3-methoxytyrosine measurement	3-methoxytyrosine measurement	EFO:0021009		4.9e-11	EFO_0021009	ENSG00000276072	26574	28263315.0
AATK	ENSG00000181409	protein_coding	17	chr17:81110487-81166221	Endometriosis of uterus	endometriosis	EFO:0001065	Endometriosis (clinical);Endometriosis (disorder);Endometriosis (morphologic abnormality);ENDOMETRIOSIS NEC;Endometriosis of other specified sites;endometriosis (disease);endometriosis;Endometriosis NOS;Endometriosis NOS (disorder);Endometriosis, site unspecified	2e-05	EFO_0001065	ENSG00000181409	9625	34375979.0
AATK	ENSG00000181409	protein_coding	17	chr17:81110487-81166221	Atrial fibrillation and flutter	atrial flutter	EFO:0003911	Flutters, Atrial;Atrial Flutters;Flutter, Atrial;Auricular Flutter;atrial flutter;Flutters, Auricular;Flutter, Auricular;atrial flutter (disease);Auricular Flutters	6.93e-05	EFO_0003911	ENSG00000181409	9625	34375979.0
AATK	ENSG00000181409	protein_coding	17	chr17:81110487-81166221	Other cataract	cataract - microcornea syndrome	MONDO:0015300		9.28e-05	MONDO_0015300	ENSG00000181409	9625	34375979.0
ABAT	ENSG00000183044	protein_coding	16	chr16:8674596-8784575	Chronic intractable pain	Chronic pain	HP:0012532	Long-lasting pain;Chronic pain	4.15e-05	HP_0012532	ENSG00000183044	18	34375979.0
ABCA10	ENSG00000154263	protein_coding	17	chr17:69147214-69244846	Abnormal results of function study of pulmonary system measurement	pulmonary function measurement	EFO:0003892	Lung Function Tests;TESTS PULM FUNCTION;FUNCTION TESTS PULM;Test, Respiratory Function;Tests, Respiratory Function;Respiratory Function Tests;Function Test, Respiratory;Function Test, Lung;Pulmonary Function Tests;Lung Function Test;Test, Pulmonary Function;Tests, Lung Function;Function Tests, Respiratory;PULM FUNCTION TESTS;Function Test, Pulmonary;Tests, Pulmonary Function;PULM FUNCTION TEST;Fu…	1.54e-07	EFO_0003892	ENSG00000154263	10349	33432171.0
ABCA10	ENSG00000154263	protein_coding	17	chr17:69147214-69244846	Abnormal results of function study of pulmonary system measurement	pulmonary function measurement	EFO:0003892	Lung Function Tests;TESTS PULM FUNCTION;FUNCTION TESTS PULM;Test, Respiratory Function;Tests, Respiratory Function;Respiratory Function Tests;Function Test, Respiratory;Function Test, Lung;Pulmonary Function Tests;Lung Function Test;Test, Pulmonary Function;Tests, Lung Function;Function Tests, Respiratory;PULM FUNCTION TESTS;Function Test, Pulmonary;Tests, Pulmonary Function;PULM FUNCTION TEST;Fu…	7.29e-05	EFO_0003892	ENSG00000154263	10349	33432171.0
ABCA10	ENSG00000154263	protein_coding	17	chr17:69147214-69244846	Atrioventricular block| first degree	First degree atrioventricular block	HP:0011705		6.18e-05	HP_0011705	ENSG00000154263	10349	34375979.0
ABCA12	ENSG00000144452	protein_coding	2	chr2:214931542-215138626	Other chronic suppurative otitis media	chronic non-suppurative otitis media	MONDO:0021206	non-suppurative otitis media, chronic	2.34e-05	MONDO_0021206	ENSG00000144452	26154	34375979.0
ABCA12	ENSG00000144452	protein_coding	2	chr2:214931542-215138626	Other chronic suppurative otitis media	chronic non-suppurative otitis media	MONDO:0021206	non-suppurative otitis media, chronic	5.45e-05	MONDO_0021206	ENSG00000144452	26154	34375979.0
ABCA13	ENSG00000179869	protein_coding	7	chr7:48171458-48647497	Lymphocyte_percentage	lymphocyte percentage of leukocytes	EFO:0007993	lymphocyte count to total WBC count ratio;lymphocyte percentage of white cells;blood lymphocyte count to total leukocyte count ratio;lymphocyte count as percentage of total white blood cells;lymphocyte percentage	2e-05	EFO_0007993	ENSG00000179869	154664	37262146.0
ABCA13	ENSG00000179869	protein_coding	7	chr7:48171458-48647497	Dyspnoea	Dyspnea	HP:0002094	Dyspnoea;Shortness of breath;Abnormal breathing;Difficult to breathe;Breathing difficulty;Trouble breathing;Difficulty breathing	6.45e-05	HP_0002094	ENSG00000179869	154664	34375979.0
ABCA1	ENSG00000165029	protein_coding	9	chr9:104781006-104928155	Total cholesterol measurement	total cholesterol change measurement	EFO:0007806		1.08e-06	EFO_0007806	ENSG00000165029	19	36220816.0
ABCA1	ENSG00000165029	protein_coding	9	chr9:104781006-104928155	Total cholesterol measurement	total cholesterol change measurement	EFO:0007806		1.18e-08	EFO_0007806	ENSG00000165029	19	36220816.0
ABCA1	ENSG00000165029	protein_coding	9	chr9:104781006-104928155	Total cholesterol measurement	total cholesterol change measurement	EFO:0007806		1.24e-07	EFO_0007806	ENSG00000165029	19	36220816.0
ABCA1	ENSG00000165029	protein_coding	9	chr9:104781006-104928155	HDL-C measurement	HDL cholesterol change measurement	EFO:0007805		1.32e-13	EFO_0007805	ENSG00000165029	19	36220816.0
ABCA1	ENSG00000165029	protein_coding	9	chr9:104781006-104928155	HDL-C measurement	HDL cholesterol change measurement	EFO:0007805		1.76e-22	EFO_0007805	ENSG00000165029	19	36220816.0
ABCA1	ENSG00000165029	protein_coding	9	chr9:104781006-104928155	Total cholesterol measurement	total cholesterol change measurement	EFO:0007806		2.31e-06	EFO_0007806	ENSG00000165029	19	36220816.0
ABCA1	ENSG00000165029	protein_coding	9	chr9:104781006-104928155	HDL-C measurement	HDL cholesterol change measurement	EFO:0007805		2.39e-13	EFO_0007805	ENSG00000165029	19	36220816.0
ABCA1	ENSG00000165029	protein_coding	9	chr9:104781006-104928155	HDL-C measurement	HDL cholesterol change measurement	EFO:0007805		2.54e-16	EFO_0007805	ENSG00000165029	19	36220816.0
ABCA1	ENSG00000165029	protein_coding	9	chr9:104781006-104928155	HDL-C measurement	HDL cholesterol change measurement	EFO:0007805		2.66e-13	EFO_0007805	ENSG00000165029	19	36220816.0
ABCA1	ENSG00000165029	protein_coding	9	chr9:104781006-104928155	Total cholesterol measurement	total cholesterol change measurement	EFO:0007806		3.53e-08	EFO_0007806	ENSG00000165029	19	36220816.0
ABCA1	ENSG00000165029	protein_coding	9	chr9:104781006-104928155	HDL-C measurement	HDL cholesterol change measurement	EFO:0007805		4.2500000000000004e-21	EFO_0007805	ENSG00000165029	19	36220816.0
ABCA1	ENSG00000165029	protein_coding	9	chr9:104781006-104928155	Total cholesterol measurement	total cholesterol change measurement	EFO:0007806		5.84e-09	EFO_0007806	ENSG00000165029	19	36220816.0
ABCA1	ENSG00000165029	protein_coding	9	chr9:104781006-104928155	HDL-C measurement	HDL cholesterol change measurement	EFO:0007805		5.98e-16	EFO_0007805	ENSG00000165029	19	36220816.0
ABCA1	ENSG00000165029	protein_coding	9	chr9:104781006-104928155	HDL-C measurement	HDL cholesterol change measurement	EFO:0007805		6.929999999999999e-23	EFO_0007805	ENSG00000165029	19	36220816.0
ABCA1	ENSG00000165029	protein_coding	9	chr9:104781006-104928155	Biochemistry Apolipoprotein A measurement	apolipoprotein A-IV measurement	EFO:0007848	lipoprotein A-IV levels	3.7e-79	EFO_0007848	ENSG00000165029	19	34226706.0
ABCA1	ENSG00000165029	protein_coding	9	chr9:104781006-104928155	Biochemistry Cholesterol	cholesterol	CHEBI:16113	CHOLESTEROL;cholest-5-en-3beta-ol;cholesterol;Cholesterol	4.3e-20	CHEBI_16113	ENSG00000165029	19	34226706.0
ABCA1	ENSG00000165029	protein_coding	9	chr9:104781006-104928155	Biochemistry HDL cholesterol measurement	HDL cholesterol change measurement	EFO:0007805		9.000000000000001e-82	EFO_0007805	ENSG00000165029	19
ABCA1	ENSG00000165029	protein_coding	9	chr9:104781006-104928155	Apolipoprotein_a measurement	apolipoprotein A-IV measurement	EFO:0007848	lipoprotein A-IV levels	0.0	EFO_0007848	ENSG00000165029	19	37262146.0
ABCA1	ENSG00000165029	protein_coding	9	chr9:104781006-104928155	Hdl_cholesterol measurement	HDL cholesterol change measurement	EFO:0007805		0.0	EFO_0007805	ENSG00000165029	19	37262146.0
ABCA1	ENSG00000165029	protein_coding	9	chr9:104781006-104928155	Creatinine	creatinine	CHEBI:16737	Creatinine;2-imino-1-methylimidazolidin-4-one;creatinine	1e-05	CHEBI_16737	ENSG00000165029	19	37262146.0
ABCA1	ENSG00000165029	protein_coding	9	chr9:104781006-104928155	Mean_platelet_thrombocyte_volume	mean platelet volume	EFO:0004584		1e-07	EFO_0004584	ENSG00000165029	19	37262146.0
ABCA1	ENSG00000165029	protein_coding	9	chr9:104781006-104928155	Ldl_direct	LDL cholesterol	EFO:0004195	LDL lipoproteins;High-density lipoprotein cholesterol;High-density lipoproteins;cholesterol, LDL;lipoproteins, LDL	9.999999999999999e-33	EFO_0004195	ENSG00000165029	19
ABCA1	ENSG00000165029	protein_coding	9	chr9:104781006-104928155	Hdl_cholesterol measurement	HDL cholesterol change measurement	EFO:0007805		1e-37	EFO_0007805	ENSG00000165029	19	37262146.0
ABCA1	ENSG00000165029	protein_coding	9	chr9:104781006-104928155	HDL-C measurement	HDL cholesterol change measurement	EFO:0007805		1.02e-14	EFO_0007805	ENSG00000165029	19	36220816.0
ABCA1	ENSG00000165029	protein_coding	9	chr9:104781006-104928155	HDL-C measurement	HDL cholesterol change measurement	EFO:0007805		1.07e-26	EFO_0007805	ENSG00000165029	19	36220816.0
ABCA1	ENSG00000165029	protein_coding	9	chr9:104781006-104928155	Total cholesterol measurement	total cholesterol change measurement	EFO:0007806		1.09e-08	EFO_0007806	ENSG00000165029	19	36280733.0
ABCA1	ENSG00000165029	protein_coding	9	chr9:104781006-104928155	Hdl cholesterol (30760) measurement	HDL cholesterol change measurement	EFO:0007805		1.09e-13	EFO_0007805	ENSG00000165029	19	34662886.0
ABCA1	ENSG00000165029	protein_coding	9	chr9:104781006-104928155	Hdl cholesterol (30760) measurement	HDL cholesterol change measurement	EFO:0007805		1.09e-21	EFO_0007805	ENSG00000165029	19
ABCA1	ENSG00000165029	protein_coding	9	chr9:104781006-104928155	Hdl cholesterol (30760) measurement	HDL cholesterol change measurement	EFO:0007805		1.21e-11	EFO_0007805	ENSG00000165029	19	34662886.0
ABCA1	ENSG00000165029	protein_coding	9	chr9:104781006-104928155	HDL-C measurement	HDL cholesterol change measurement	EFO:0007805		1.21e-14	EFO_0007805	ENSG00000165029	19	36280733.0
ABCA1	ENSG00000165029	protein_coding	9	chr9:104781006-104928155	HDL-C measurement	HDL cholesterol change measurement	EFO:0007805		1.25e-11	EFO_0007805	ENSG00000165029	19	36280733.0
ABCA1	ENSG00000165029	protein_coding	9	chr9:104781006-104928155	HDL-C measurement	HDL cholesterol change measurement	EFO:0007805		1.26e-06	EFO_0007805	ENSG00000165029	19	36280733.0
ABCA1	ENSG00000165029	protein_coding	9	chr9:104781006-104928155	Total cholesterol measurement	total cholesterol change measurement	EFO:0007806		1.26e-11	EFO_0007806	ENSG00000165029	19	36220816.0
ABCA1	ENSG00000165029	protein_coding	9	chr9:104781006-104928155	Total cholesterol measurement	total cholesterol change measurement	EFO:0007806		1.3e-11	EFO_0007806	ENSG00000165029	19	36220816.0
ABCA1	ENSG00000165029	protein_coding	9	chr9:104781006-104928155	HDL-C measurement	HDL cholesterol change measurement	EFO:0007805		1.38e-08	EFO_0007805	ENSG00000165029	19	36280733.0
ABCA1	ENSG00000165029	protein_coding	9	chr9:104781006-104928155	Apolipoprotein a (30630) measurement	apolipoprotein A-IV measurement	EFO:0007848	lipoprotein A-IV levels	1.3899999999999998e-23	EFO_0007848	ENSG00000165029	19	34662886.0
ABCA1	ENSG00000165029	protein_coding	9	chr9:104781006-104928155	Apolipoprotein a (30630) measurement	apolipoprotein A-IV measurement	EFO:0007848	lipoprotein A-IV levels	1.4399999999999997e-244	EFO_0007848	ENSG00000165029	19
ABCA1	ENSG00000165029	protein_coding	9	chr9:104781006-104928155	Total cholesterol measurement	total cholesterol change measurement	EFO:0007806		1.46e-09	EFO_0007806	ENSG00000165029	19	36220816.0
ABCA1	ENSG00000165029	protein_coding	9	chr9:104781006-104928155	Apolipoprotein a (30630) measurement	apolipoprotein A-IV measurement	EFO:0007848	lipoprotein A-IV levels	1.46e-11	EFO_0007848	ENSG00000165029	19	34662886.0
ABCA1	ENSG00000165029	protein_coding	9	chr9:104781006-104928155	Cholesterol (30690)	cholesterol	CHEBI:16113	CHOLESTEROL;cholest-5-en-3beta-ol;cholesterol;Cholesterol	1.48e-18	CHEBI_16113	ENSG00000165029	19	34662886.0
ABCA1	ENSG00000165029	protein_coding	9	chr9:104781006-104928155	HDL-C measurement	HDL cholesterol change measurement	EFO:0007805		1.49e-11	EFO_0007805	ENSG00000165029	19	36280733.0
ABCA1	ENSG00000165029	protein_coding	9	chr9:104781006-104928155	HDL-C measurement	HDL cholesterol change measurement	EFO:0007805		1.51e-13	EFO_0007805	ENSG00000165029	19	36220816.0
ABCA1	ENSG00000165029	protein_coding	9	chr9:104781006-104928155	Hdl cholesterol (30760) measurement	HDL cholesterol change measurement	EFO:0007805		1.52e-120	EFO_0007805	ENSG00000165029	19	34662886.0
ABCA1	ENSG00000165029	protein_coding	9	chr9:104781006-104928155	Total cholesterol measurement	total cholesterol change measurement	EFO:0007806		1.53e-09	EFO_0007806	ENSG00000165029	19	36220816.0
ABCA1	ENSG00000165029	protein_coding	9	chr9:104781006-104928155	Hdl cholesterol (30760) measurement	HDL cholesterol change measurement	EFO:0007805		1.53e-41	EFO_0007805	ENSG00000165029	19	34662886.0
ABCA1	ENSG00000165029	protein_coding	9	chr9:104781006-104928155	Hdl cholesterol (30760) measurement	HDL cholesterol change measurement	EFO:0007805		1.54e-19	EFO_0007805	ENSG00000165029	19	34662886.0
ABCA1	ENSG00000165029	protein_coding	9	chr9:104781006-104928155	Apolipoprotein a (30630) measurement	apolipoprotein A-IV measurement	EFO:0007848	lipoprotein A-IV levels	1.64e-20	EFO_0007848	ENSG00000165029	19	34662886.0
ABCA1	ENSG00000165029	protein_coding	9	chr9:104781006-104928155	Apolipoprotein a (30630) measurement	apolipoprotein A-IV measurement	EFO:0007848	lipoprotein A-IV levels	1.7e-14	EFO_0007848	ENSG00000165029	19	34662886.0
ABCA1	ENSG00000165029	protein_coding	9	chr9:104781006-104928155	HDL-C measurement	HDL cholesterol change measurement	EFO:0007805		1.83e-08	EFO_0007805	ENSG00000165029	19	36280733.0
ABCA1	ENSG00000165029	protein_coding	9	chr9:104781006-104928155	Hdl cholesterol (30760) measurement	HDL cholesterol change measurement	EFO:0007805		1.86e-14	EFO_0007805	ENSG00000165029	19	34662886.0
ABCA1	ENSG00000165029	protein_coding	9	chr9:104781006-104928155	HDL-C measurement	HDL cholesterol change measurement	EFO:0007805		1.93e-14	EFO_0007805	ENSG00000165029	19	36280733.0
ABCA1	ENSG00000165029	protein_coding	9	chr9:104781006-104928155	Total cholesterol measurement	total cholesterol change measurement	EFO:0007806		2e-06	EFO_0007806	ENSG00000165029	19	36280733.0
ABCA1	ENSG00000165029	protein_coding	9	chr9:104781006-104928155	Hdl cholesterol (30760) measurement	HDL cholesterol change measurement	EFO:0007805		2.01e-13	EFO_0007805	ENSG00000165029	19	34662886.0
ABCA1	ENSG00000165029	protein_coding	9	chr9:104781006-104928155	Apolipoprotein a (30630) measurement	apolipoprotein A-IV measurement	EFO:0007848	lipoprotein A-IV levels	2.05e-11	EFO_0007848	ENSG00000165029	19	34662886.0
ABCA1	ENSG00000165029	protein_coding	9	chr9:104781006-104928155	Hdl cholesterol (30760) measurement	HDL cholesterol change measurement	EFO:0007805		2.07e-18	EFO_0007805	ENSG00000165029	19	34662886.0
ABCA1	ENSG00000165029	protein_coding	9	chr9:104781006-104928155	C reactive protein (30710) measurement	C-reactive protein measurement	EFO:0004458	C-reactive protein level	2.07e-23	EFO_0004458	ENSG00000165029	19	34662886.0
ABCA1	ENSG00000165029	protein_coding	9	chr9:104781006-104928155	HDL-C measurement	HDL cholesterol change measurement	EFO:0007805		2.1e-11	EFO_0007805	ENSG00000165029	19	36280733.0
ABCA1	ENSG00000165029	protein_coding	9	chr9:104781006-104928155	Cholesterol (30690)	cholesterol	CHEBI:16113	CHOLESTEROL;cholest-5-en-3beta-ol;cholesterol;Cholesterol	2.13e-59	CHEBI_16113	ENSG00000165029	19	34662886.0
ABCA1	ENSG00000165029	protein_coding	9	chr9:104781006-104928155	30760_hdl_cholesterol_inst_mean__rint measurement	HDL cholesterol change measurement	EFO:0007805		2.2e-307	EFO_0007805	ENSG00000165029	19	34662886.0
ABCA1	ENSG00000165029	protein_coding	9	chr9:104781006-104928155	Apolipoprotein a (30630) measurement	apolipoprotein A-IV measurement	EFO:0007848	lipoprotein A-IV levels	2.2e-307	EFO_0007848	ENSG00000165029	19	34662886.0
ABCA1	ENSG00000165029	protein_coding	9	chr9:104781006-104928155	Apolipoprotein a (30630) measurement	apolipoprotein A-IV measurement	EFO:0007848	lipoprotein A-IV levels	2.22e-184	EFO_0007848	ENSG00000165029	19	34662886.0
ABCA1	ENSG00000165029	protein_coding	9	chr9:104781006-104928155	Apolipoprotein a (30630) measurement	apolipoprotein A-IV measurement	EFO:0007848	lipoprotein A-IV levels	2.2300000000000002e-307	EFO_0007848	ENSG00000165029	19	34662886.0
ABCA1	ENSG00000165029	protein_coding	9	chr9:104781006-104928155	Hdl cholesterol (30760) measurement	HDL cholesterol change measurement	EFO:0007805		2.2300000000000002e-307	EFO_0007805	ENSG00000165029	19	34662886.0
ABCA1	ENSG00000165029	protein_coding	9	chr9:104781006-104928155	HDL-C measurement	HDL cholesterol change measurement	EFO:0007805		2.31e-18	EFO_0007805	ENSG00000165029	19	36220816.0
ABCA1	ENSG00000165029	protein_coding	9	chr9:104781006-104928155	HDL-C measurement	HDL cholesterol change measurement	EFO:0007805		2.35e-16	EFO_0007805	ENSG00000165029	19	36280733.0
ABCA1	ENSG00000165029	protein_coding	9	chr9:104781006-104928155	Cholesterol (30690)	cholesterol	CHEBI:16113	CHOLESTEROL;cholest-5-en-3beta-ol;cholesterol;Cholesterol	2.36e-12	CHEBI_16113	ENSG00000165029	19	34662886.0
ABCA1	ENSG00000165029	protein_coding	9	chr9:104781006-104928155	Hdl cholesterol (30760) measurement	HDL cholesterol change measurement	EFO:0007805		2.68e-75	EFO_0007805	ENSG00000165029	19	34662886.0
ABCA1	ENSG00000165029	protein_coding	9	chr9:104781006-104928155	Apolipoprotein a (30630) measurement	apolipoprotein A-IV measurement	EFO:0007848	lipoprotein A-IV levels	2.88e-18	EFO_0007848	ENSG00000165029	19	34662886.0
ABCA1	ENSG00000165029	protein_coding	9	chr9:104781006-104928155	Cholesterol (30690)	cholesterol	CHEBI:16113	CHOLESTEROL;cholest-5-en-3beta-ol;cholesterol;Cholesterol	2.99e-49	CHEBI_16113	ENSG00000165029	19	34662886.0
ABCA1	ENSG00000165029	protein_coding	9	chr9:104781006-104928155	Arm_fat_percentage_right	body fat percentage	EFO:0007800		3e-05	EFO_0007800	ENSG00000165029	19	37262146.0
ABCA1	ENSG00000165029	protein_coding	9	chr9:104781006-104928155	Vitamin_d	vitamin D	CHEBI:27300		3e-10	CHEBI_27300	ENSG00000165029	19	37262146.0
ABCA1	ENSG00000165029	protein_coding	9	chr9:104781006-104928155	Glycated_haemoglobin_hba1c measurement	HbA1c measurement	EFO:0004541	glycated hemoglobin levels;HBA1C;glycosylated Hemoglobin A level;Glycosylated Hemoglobin Measurement;Hemoglobin A1C;glycosylated Haemoglobin A level;HbA1c levels;A1c measurement;Glycosylated Hemoglobin;A1C measurement	3e-16	EFO_0004541	ENSG00000165029	19	37262146.0
ABCA1	ENSG00000165029	protein_coding	9	chr9:104781006-104928155	Apolipoprotein a (30630) measurement	apolipoprotein A-IV measurement	EFO:0007848	lipoprotein A-IV levels	3.11e-23	EFO_0007848	ENSG00000165029	19	34662886.0
ABCA1	ENSG00000165029	protein_coding	9	chr9:104781006-104928155	HDL-C measurement	HDL cholesterol change measurement	EFO:0007805		3.28e-07	EFO_0007805	ENSG00000165029	19	36280733.0
ABCA1	ENSG00000165029	protein_coding	9	chr9:104781006-104928155	Hdl cholesterol (30760) measurement	HDL cholesterol change measurement	EFO:0007805		3.29e-15	EFO_0007805	ENSG00000165029	19	34662886.0
ABCA1	ENSG00000165029	protein_coding	9	chr9:104781006-104928155	HDL-C measurement	HDL cholesterol change measurement	EFO:0007805		3.34e-10	EFO_0007805	ENSG00000165029	19	36280733.0
ABCA1	ENSG00000165029	protein_coding	9	chr9:104781006-104928155	Apolipoprotein a (30630) measurement	apolipoprotein A-IV measurement	EFO:0007848	lipoprotein A-IV levels	3.53e-12	EFO_0007848	ENSG00000165029	19	34662886.0
ABCA1	ENSG00000165029	protein_coding	9	chr9:104781006-104928155	Cholesterol (30690)	cholesterol	CHEBI:16113	CHOLESTEROL;cholest-5-en-3beta-ol;cholesterol;Cholesterol	3.6099999999999996e-60	CHEBI_16113	ENSG00000165029	19	34662886.0
ABCA1	ENSG00000165029	protein_coding	9	chr9:104781006-104928155	Apolipoprotein a (30630) measurement	apolipoprotein A-IV measurement	EFO:0007848	lipoprotein A-IV levels	3.62e-89	EFO_0007848	ENSG00000165029	19
ABCA1	ENSG00000165029	protein_coding	9	chr9:104781006-104928155	HDL-C measurement	HDL cholesterol change measurement	EFO:0007805		3.66e-07	EFO_0007805	ENSG00000165029	19	36280733.0
ABCA1	ENSG00000165029	protein_coding	9	chr9:104781006-104928155	Hdl cholesterol (30760) measurement	HDL cholesterol change measurement	EFO:0007805		3.68e-12	EFO_0007805	ENSG00000165029	19	34662886.0
ABCA1	ENSG00000165029	protein_coding	9	chr9:104781006-104928155	Hdl cholesterol (30760) measurement	HDL cholesterol change measurement	EFO:0007805		3.7e-27	EFO_0007805	ENSG00000165029	19	34662886.0
ABCA1	ENSG00000165029	protein_coding	9	chr9:104781006-104928155	Cholesterol	cholesterol	CHEBI:16113	CHOLESTEROL;cholest-5-en-3beta-ol;cholesterol;Cholesterol	4e-147	CHEBI_16113	ENSG00000165029	19	37262146.0
ABCA1	ENSG00000165029	protein_coding	9	chr9:104781006-104928155	Apolipoprotein a (30630) measurement	apolipoprotein A-IV measurement	EFO:0007848	lipoprotein A-IV levels	4.1000000000000003e-29	EFO_0007848	ENSG00000165029	19	34662886.0
ABCA1	ENSG00000165029	protein_coding	9	chr9:104781006-104928155	Apolipoprotein a (30630) measurement	apolipoprotein A-IV measurement	EFO:0007848	lipoprotein A-IV levels	4.42e-50	EFO_0007848	ENSG00000165029	19	34662886.0
ABCA1	ENSG00000165029	protein_coding	9	chr9:104781006-104928155	Total cholesterol measurement	total cholesterol change measurement	EFO:0007806		4.43e-08	EFO_0007806	ENSG00000165029	19	36280733.0
ABCA1	ENSG00000165029	protein_coding	9	chr9:104781006-104928155	HDL-C measurement	HDL cholesterol change measurement	EFO:0007805		4.55e-13	EFO_0007805	ENSG00000165029	19	36280733.0
ABCA1	ENSG00000165029	protein_coding	9	chr9:104781006-104928155	Apolipoprotein a (30630) measurement	apolipoprotein A-IV measurement	EFO:0007848	lipoprotein A-IV levels	4.56e-15	EFO_0007848	ENSG00000165029	19	34662886.0
ABCA1	ENSG00000165029	protein_coding	9	chr9:104781006-104928155	Hdl cholesterol (30760) measurement	HDL cholesterol change measurement	EFO:0007805		4.6499999999999993e-104	EFO_0007805	ENSG00000165029	19	34662886.0
ABCA1	ENSG00000165029	protein_coding	9	chr9:104781006-104928155	Apolipoprotein a (30630) measurement	apolipoprotein A-IV measurement	EFO:0007848	lipoprotein A-IV levels	4.65e-127	EFO_0007848	ENSG00000165029	19	34662886.0
ABCA1	ENSG00000165029	protein_coding	9	chr9:104781006-104928155	Hip_circumference	hip circumference	EFO:0005093		5e-05	EFO_0005093	ENSG00000165029	19	37262146.0
ABCA1	ENSG00000165029	protein_coding	9	chr9:104781006-104928155	Apolipoprotein_a measurement	apolipoprotein A-IV measurement	EFO:0007848	lipoprotein A-IV levels	5e-41	EFO_0007848	ENSG00000165029	19	37262146.0
ABCA1	ENSG00000165029	protein_coding	9	chr9:104781006-104928155	HDL-C measurement	HDL cholesterol change measurement	EFO:0007805		5.13e-07	EFO_0007805	ENSG00000165029	19	36280733.0
ABCA1	ENSG00000165029	protein_coding	9	chr9:104781006-104928155	Hdl cholesterol (30760) measurement	HDL cholesterol change measurement	EFO:0007805		5.13e-146	EFO_0007805	ENSG00000165029	19	34662886.0
ABCA1	ENSG00000165029	protein_coding	9	chr9:104781006-104928155	HDL-C measurement	HDL cholesterol change measurement	EFO:0007805		5.15e-18	EFO_0007805	ENSG00000165029	19	36220816.0
ABCA1	ENSG00000165029	protein_coding	9	chr9:104781006-104928155	Apolipoprotein a (30630) measurement	apolipoprotein A-IV measurement	EFO:0007848	lipoprotein A-IV levels	5.33e-69	EFO_0007848	ENSG00000165029	19	34662886.0
ABCA1	ENSG00000165029	protein_coding	9	chr9:104781006-104928155	Hdl cholesterol (30760) measurement	HDL cholesterol change measurement	EFO:0007805		5.44e-205	EFO_0007805	ENSG00000165029	19	34662886.0
ABCA1	ENSG00000165029	protein_coding	9	chr9:104781006-104928155	Apolipoprotein a (30630) measurement	apolipoprotein A-IV measurement	EFO:0007848	lipoprotein A-IV levels	5.45e-146	EFO_0007848	ENSG00000165029	19	34662886.0
ABCA1	ENSG00000165029	protein_coding	9	chr9:104781006-104928155	Total cholesterol measurement	total cholesterol change measurement	EFO:0007806		5.67e-14	EFO_0007806	ENSG00000165029	19	36220816.0
ABCA1	ENSG00000165029	protein_coding	9	chr9:104781006-104928155	Cholesterol (30690)	cholesterol	CHEBI:16113	CHOLESTEROL;cholest-5-en-3beta-ol;cholesterol;Cholesterol	5.7499999999999986e-40	CHEBI_16113	ENSG00000165029	19
ABCA1	ENSG00000165029	protein_coding	9	chr9:104781006-104928155	Cholesterol (30690)	cholesterol	CHEBI:16113	CHOLESTEROL;cholest-5-en-3beta-ol;cholesterol;Cholesterol	5.82e-14	CHEBI_16113	ENSG00000165029	19	34662886.0
ABCA1	ENSG00000165029	protein_coding	9	chr9:104781006-104928155	Cholesterol	cholesterol	CHEBI:16113	CHOLESTEROL;cholest-5-en-3beta-ol;cholesterol;Cholesterol	6e-17	CHEBI_16113	ENSG00000165029	19	37262146.0
ABCA1	ENSG00000165029	protein_coding	9	chr9:104781006-104928155	HDL-C measurement	HDL cholesterol change measurement	EFO:0007805		6.29e-19	EFO_0007805	ENSG00000165029	19	36220816.0
ABCA1	ENSG00000165029	protein_coding	9	chr9:104781006-104928155	Apolipoprotein a (30630) measurement	apolipoprotein A-IV measurement	EFO:0007848	lipoprotein A-IV levels	6.57e-17	EFO_0007848	ENSG00000165029	19	34662886.0
ABCA1	ENSG00000165029	protein_coding	9	chr9:104781006-104928155	Apolipoprotein a (30630) measurement	apolipoprotein A-IV measurement	EFO:0007848	lipoprotein A-IV levels	6.63e-16	EFO_0007848	ENSG00000165029	19	34662886.0
ABCA1	ENSG00000165029	protein_coding	9	chr9:104781006-104928155	Apolipoprotein a (30630) measurement	apolipoprotein A-IV measurement	EFO:0007848	lipoprotein A-IV levels	6.64e-287	EFO_0007848	ENSG00000165029	19	34662886.0
ABCA1	ENSG00000165029	protein_coding	9	chr9:104781006-104928155	HDL-C measurement	HDL cholesterol change measurement	EFO:0007805		6.84e-07	EFO_0007805	ENSG00000165029	19	36280733.0
ABCA1	ENSG00000165029	protein_coding	9	chr9:104781006-104928155	HDL-C measurement	HDL cholesterol change measurement	EFO:0007805		7.24e-14	EFO_0007805	ENSG00000165029	19	36220816.0
ABCA1	ENSG00000165029	protein_coding	9	chr9:104781006-104928155	Apolipoprotein a (30630) measurement	apolipoprotein A-IV measurement	EFO:0007848	lipoprotein A-IV levels	7.35e-18	EFO_0007848	ENSG00000165029	19	34662886.0
ABCA1	ENSG00000165029	protein_coding	9	chr9:104781006-104928155	Hdl cholesterol (30760) measurement	HDL cholesterol change measurement	EFO:0007805		7.82e-58	EFO_0007805	ENSG00000165029	19	34662886.0
ABCA1	ENSG00000165029	protein_coding	9	chr9:104781006-104928155	Total cholesterol measurement	total cholesterol change measurement	EFO:0007806		7.99e-08	EFO_0007806	ENSG00000165029	19	36280733.0
ABCA1	ENSG00000165029	protein_coding	9	chr9:104781006-104928155	Mean_sphered_cell_volume	mean corpuscular volume	EFO:0004526	MCV;mean cell volume	8e-06	EFO_0004526	ENSG00000165029	19	37262146.0
ABCA1	ENSG00000165029	protein_coding	9	chr9:104781006-104928155	Triglycerides measurement	triglyceride measurement	EFO:0004530	triglyceride levels	8e-06	EFO_0004530	ENSG00000165029	19	37262146.0
ABCA1	ENSG00000165029	protein_coding	9	chr9:104781006-104928155	Total cholesterol measurement	total cholesterol change measurement	EFO:0007806		8.05e-16	EFO_0007806	ENSG00000165029	19	36220816.0
ABCA1	ENSG00000165029	protein_coding	9	chr9:104781006-104928155	Total cholesterol measurement	total cholesterol change measurement	EFO:0007806		8.14e-07	EFO_0007806	ENSG00000165029	19	36280733.0
ABCA1	ENSG00000165029	protein_coding	9	chr9:104781006-104928155	Apolipoprotein a (30630) measurement	apolipoprotein A-IV measurement	EFO:0007848	lipoprotein A-IV levels	8.169999999999999e-23	EFO_0007848	ENSG00000165029	19	34662886.0
ABCA1	ENSG00000165029	protein_coding	9	chr9:104781006-104928155	Apolipoprotein a (30630) measurement	apolipoprotein A-IV measurement	EFO:0007848	lipoprotein A-IV levels	8.34e-16	EFO_0007848	ENSG00000165029	19	34662886.0
ABCA1	ENSG00000165029	protein_coding	9	chr9:104781006-104928155	Hdl cholesterol (30760) measurement	HDL cholesterol change measurement	EFO:0007805		8.43e-232	EFO_0007805	ENSG00000165029	19	34662886.0
ABCA1	ENSG00000165029	protein_coding	9	chr9:104781006-104928155	HDL-C measurement	HDL cholesterol change measurement	EFO:0007805		8.7e-14	EFO_0007805	ENSG00000165029	19	36220816.0
ABCA1	ENSG00000165029	protein_coding	9	chr9:104781006-104928155	Cholesterol (30690)	cholesterol	CHEBI:16113	CHOLESTEROL;cholest-5-en-3beta-ol;cholesterol;Cholesterol	8.79e-15	CHEBI_16113	ENSG00000165029	19	34662886.0
ABCA1	ENSG00000165029	protein_coding	9	chr9:104781006-104928155	30690_cholesterol_inst_mean__rint	cholesterol	CHEBI:16113	CHOLESTEROL;cholest-5-en-3beta-ol;cholesterol;Cholesterol	9.5e-63	CHEBI_16113	ENSG00000165029	19	34662886.0
ABCA1	ENSG00000165029	protein_coding	9	chr9:104781006-104928155	Cholesterol (30690)	cholesterol	CHEBI:16113	CHOLESTEROL;cholest-5-en-3beta-ol;cholesterol;Cholesterol	9.5e-63	CHEBI_16113	ENSG00000165029	19	34662886.0
ABCA1	ENSG00000165029	protein_coding	9	chr9:104781006-104928155	Cholesterol (30690)	cholesterol	CHEBI:16113	CHOLESTEROL;cholest-5-en-3beta-ol;cholesterol;Cholesterol	9.57e-19	CHEBI_16113	ENSG00000165029	19	34662886.0
ABCA1	ENSG00000165029	protein_coding	9	chr9:104781006-104928155	Hdl cholesterol (30760) measurement	HDL cholesterol change measurement	EFO:0007805		9.95e-292	EFO_0007805	ENSG00000165029	19
ABCA1	ENSG00000165029	protein_coding	9	chr9:104781006-104928155	Total Concentration of Lipoprotein Particles	lipoprotein	EFO:0003836	Circulating Lipoproteins;Lipoproteins, Circulating;Lipoproteins	1e-11	EFO_0003836	ENSG00000165029	19	36809768.0
ABCA1	ENSG00000165029	protein_coding	9	chr9:104781006-104928155	Total Esterified Cholesterol to Total Cholesterol percentage measurement	total cholesterol change measurement	EFO:0007806		1.01e-13	EFO_0007806	ENSG00000165029	19	36809768.0
ABCA1	ENSG00000165029	protein_coding	9	chr9:104781006-104928155	Total Free Cholesterol to Total Cholesterol percentage measurement	total cholesterol change measurement	EFO:0007806		1.01e-13	EFO_0007806	ENSG00000165029	19	36809768.0
ABCA1	ENSG00000165029	protein_coding	9	chr9:104781006-104928155	Total Free Cholesterol to Total Esterified Cholesterol ratio	free cholesterol:total lipids ratio	EFO:0020945		1.01e-13	EFO_0020945	ENSG00000165029	19	36809768.0
ABCA1	ENSG00000165029	protein_coding	9	chr9:104781006-104928155	Free Cholesterol in Medium HDL measurement	HDL cholesterol change measurement	EFO:0007805		1.05e-32	EFO_0007805	ENSG00000165029	19
ABCA1	ENSG00000165029	protein_coding	9	chr9:104781006-104928155	Total Cholesterol measurement	total cholesterol change measurement	EFO:0007806		1.07e-09	EFO_0007806	ENSG00000165029	19	36809768.0
ABCA1	ENSG00000165029	protein_coding	9	chr9:104781006-104928155	Cholesterol in Large HDL measurement	HDL cholesterol change measurement	EFO:0007805		1.09e-10	EFO_0007805	ENSG00000165029	19	36809768.0
ABCA1	ENSG00000165029	protein_coding	9	chr9:104781006-104928155	Cholesteryl Esters to Total Lipids in Small VLDL percentage	cholesteryl esters:total lipids ratio	EFO:0020944		1.09e-11	EFO_0020944	ENSG00000165029	19	36809768.0
ABCA1	ENSG00000165029	protein_coding	9	chr9:104781006-104928155	Apolipoprotein a measurement	apolipoprotein A-IV measurement	EFO:0007848	lipoprotein A-IV levels	1.09e-143	EFO_0007848	ENSG00000165029	19	34375979.0
ABCA1	ENSG00000165029	protein_coding	9	chr9:104781006-104928155	HDL Cholesterol measurement	HDL cholesterol change measurement	EFO:0007805		1.11e-33	EFO_0007805	ENSG00000165029	19	36809768.0
ABCA1	ENSG00000165029	protein_coding	9	chr9:104781006-104928155	Apolipoprotein A1 measurement	apolipoprotein A 1 measurement	EFO:0004614	apo-AI levels;apoA-I levels;apolipoprotein A-I levels;apolipoprotein A-1 levels;apolipoprotein A1 levels	1.11e-38	EFO_0004614	ENSG00000165029	19	36809768.0
ABCA1	ENSG00000165029	protein_coding	9	chr9:104781006-104928155	Hdl cholesterol measurement	HDL cholesterol change measurement	EFO:0007805		1.15e-54	EFO_0007805	ENSG00000165029	19	34375979.0
ABCA1	ENSG00000165029	protein_coding	9	chr9:104781006-104928155	Free Cholesterol to Total Lipids in Small HDL percentage	free cholesterol:total lipids ratio	EFO:0020945		1.17e-10	EFO_0020945	ENSG00000165029	19	36809768.0
ABCA1	ENSG00000165029	protein_coding	9	chr9:104781006-104928155	Cholesterol to Total Lipids in Small LDL percentage	LDL cholesterol	EFO:0004195	LDL lipoproteins;High-density lipoprotein cholesterol;High-density lipoproteins;cholesterol, LDL;lipoproteins, LDL	1.19e-10	EFO_0004195	ENSG00000165029	19	36809768.0
ABCA1	ENSG00000165029	protein_coding	9	chr9:104781006-104928155	Cholesteryl Esters to Total Lipids in LDL percentage	cholesteryl esters:total lipids ratio	EFO:0020944		1.21e-20	EFO_0020944	ENSG00000165029	19	36809768.0
ABCA1	ENSG00000165029	protein_coding	9	chr9:104781006-104928155	C-reactive protein measurement	C-reactive protein measurement	EFO:0004458	C-reactive protein level	1.22e-49	EFO_0004458	ENSG00000165029	19	36809768.0
ABCA1	ENSG00000165029	protein_coding	9	chr9:104781006-104928155	Cholesteryl Esters in Small HDL	cholesteryl esters:total lipids ratio	EFO:0020944		1.2399999999999999e-28	EFO_0020944	ENSG00000165029	19	36809768.0
ABCA1	ENSG00000165029	protein_coding	9	chr9:104781006-104928155	Cholesterol in Small HDL measurement	HDL cholesterol change measurement	EFO:0007805		1.25e-31	EFO_0007805	ENSG00000165029	19	36809768.0
ABCA1	ENSG00000165029	protein_coding	9	chr9:104781006-104928155	HDL-cholesterol measurement	HDL cholesterol change measurement	EFO:0007805		1.25e-59	EFO_0007805	ENSG00000165029	19	36809768.0
ABCA1	ENSG00000165029	protein_coding	9	chr9:104781006-104928155	HDL-cholesterol measurement	HDL cholesterol change measurement	EFO:0007805		1.2800000000000004e-212	EFO_0007805	ENSG00000165029	19
ABCA1	ENSG00000165029	protein_coding	9	chr9:104781006-104928155	Phospholipids to Total Lipids in Very Large VLDL percentage	phospholipids:total lipids ratio	EFO:0020946		1.33e-13	EFO_0020946	ENSG00000165029	19	36809768.0
ABCA1	ENSG00000165029	protein_coding	9	chr9:104781006-104928155	Cholesteryl Esters in Large HDL	cholesteryl esters:total lipids ratio	EFO:0020944		1.33e-15	EFO_0020944	ENSG00000165029	19	36809768.0
ABCA1	ENSG00000165029	protein_coding	9	chr9:104781006-104928155	Hdl cholesterol measurement	HDL cholesterol change measurement	EFO:0007805		1.34e-91	EFO_0007805	ENSG00000165029	19	34375979.0
ABCA1	ENSG00000165029	protein_coding	9	chr9:104781006-104928155	Cholesterol	cholesterol	CHEBI:16113	CHOLESTEROL;cholest-5-en-3beta-ol;cholesterol;Cholesterol	1.37e-16	CHEBI_16113	ENSG00000165029	19	34375979.0
ABCA1	ENSG00000165029	protein_coding	9	chr9:104781006-104928155	Polyunsaturated Fatty Acids measurement	polyunsaturated fatty acid measurement	EFO:0010733		1.4e-10	EFO_0010733	ENSG00000165029	19	36809768.0
ABCA1	ENSG00000165029	protein_coding	9	chr9:104781006-104928155	Free Cholesterol in Large HDL measurement	HDL cholesterol change measurement	EFO:0007805		1.42e-10	EFO_0007805	ENSG00000165029	19	36809768.0
ABCA1	ENSG00000165029	protein_coding	9	chr9:104781006-104928155	Apolipoprotein A measurement	apolipoprotein A-IV measurement	EFO:0007848	lipoprotein A-IV levels	1.43e-265	EFO_0007848	ENSG00000165029	19	36809768.0
ABCA1	ENSG00000165029	protein_coding	9	chr9:104781006-104928155	LDL-cholesterol	LDL cholesterol	EFO:0004195	LDL lipoproteins;High-density lipoprotein cholesterol;High-density lipoproteins;cholesterol, LDL;lipoproteins, LDL	1.44e-07	EFO_0004195	ENSG00000165029	19	36809768.0
ABCA1	ENSG00000165029	protein_coding	9	chr9:104781006-104928155	Free Cholesterol in Small HDL measurement	HDL cholesterol change measurement	EFO:0007805		1.44e-09	EFO_0007805	ENSG00000165029	19	36809768.0
ABCA1	ENSG00000165029	protein_coding	9	chr9:104781006-104928155	Cholesteryl Esters to Total Lipids in Very Large HDL percentage	cholesteryl esters:total lipids ratio	EFO:0020944		1.45e-12	EFO_0020944	ENSG00000165029	19	36809768.0
ABCA1	ENSG00000165029	protein_coding	9	chr9:104781006-104928155	Cholesterol in Medium HDL measurement	HDL cholesterol change measurement	EFO:0007805		1.46e-37	EFO_0007805	ENSG00000165029	19	36809768.0
ABCA1	ENSG00000165029	protein_coding	9	chr9:104781006-104928155	Total Lipids in Lipoprotein Particles	lipoprotein	EFO:0003836	Circulating Lipoproteins;Lipoproteins, Circulating;Lipoproteins	1.5e-09	EFO_0003836	ENSG00000165029	19	36809768.0
ABCA1	ENSG00000165029	protein_coding	9	chr9:104781006-104928155	Free Cholesterol to Total Lipids in Very Large HDL percentage	free cholesterol:total lipids ratio	EFO:0020945		1.51e-10	EFO_0020945	ENSG00000165029	19	36809768.0
ABCA1	ENSG00000165029	protein_coding	9	chr9:104781006-104928155	Linoleic Acid	linoleic acid	CHEBI:17351	Linoleic acid;LINOLEIC ACID;(9Z,12Z)-octadeca-9,12-dienoic acid	1.51e-10	CHEBI_17351	ENSG00000165029	19	36809768.0
ABCA1	ENSG00000165029	protein_coding	9	chr9:104781006-104928155	Cholesterol to Total Lipids in HDL percentage	free cholesterol:total lipids ratio	EFO:0020945		1.53e-11	EFO_0020945	ENSG00000165029	19	36809768.0
ABCA1	ENSG00000165029	protein_coding	9	chr9:104781006-104928155	Omega-6 Fatty Acids measurement	omega-6 polyunsaturated fatty acid measurement	EFO:0005680		1.53e-11	EFO_0005680	ENSG00000165029	19	36809768.0
ABCA1	ENSG00000165029	protein_coding	9	chr9:104781006-104928155	Cholesteryl Esters in HDL	cholesteryl esters:total lipids ratio	EFO:0020944		1.53e-35	EFO_0020944	ENSG00000165029	19	36809768.0
ABCA1	ENSG00000165029	protein_coding	9	chr9:104781006-104928155	Free Cholesterol to Total Lipids in Large HDL percentage	free cholesterol:total lipids ratio	EFO:0020945		1.56e-15	EFO_0020945	ENSG00000165029	19	36809768.0
ABCA1	ENSG00000165029	protein_coding	9	chr9:104781006-104928155	Total Lipids in Small HDL	free cholesterol:total lipids ratio	EFO:0020945		1.5600000000000002e-26	EFO_0020945	ENSG00000165029	19	36809768.0
ABCA1	ENSG00000165029	protein_coding	9	chr9:104781006-104928155	Hdl cholesterol measurement	HDL cholesterol change measurement	EFO:0007805		1.57e-136	EFO_0007805	ENSG00000165029	19	34375979.0
ABCA1	ENSG00000165029	protein_coding	9	chr9:104781006-104928155	Cholesterol to Total Lipids in Large LDL percentage	LDL cholesterol	EFO:0004195	LDL lipoproteins;High-density lipoprotein cholesterol;High-density lipoproteins;cholesterol, LDL;lipoproteins, LDL	1.59e-17	EFO_0004195	ENSG00000165029	19	36809768.0
ABCA1	ENSG00000165029	protein_coding	9	chr9:104781006-104928155	Phospholipids to Total Lipids in LDL percentage	phospholipids:total lipids ratio	EFO:0020946		1.59e-18	EFO_0020946	ENSG00000165029	19	36809768.0
ABCA1	ENSG00000165029	protein_coding	9	chr9:104781006-104928155	HDL Cholesterol measurement	HDL cholesterol change measurement	EFO:0007805		1.6000000000000002e-33	EFO_0007805	ENSG00000165029	19
ABCA1	ENSG00000165029	protein_coding	9	chr9:104781006-104928155	Cholesteryl Esters to Total Lipids in Medium HDL percentage	cholesteryl esters:total lipids ratio	EFO:0020944		1.61e-14	EFO_0020944	ENSG00000165029	19	36809768.0
ABCA1	ENSG00000165029	protein_coding	9	chr9:104781006-104928155	HDL Cholesterol measurement	HDL cholesterol change measurement	EFO:0007805		1.62e-11	EFO_0007805	ENSG00000165029	19	36809768.0
ABCA1	ENSG00000165029	protein_coding	9	chr9:104781006-104928155	Phospholipids to Total Lipids in IDL percentage	phospholipids:total lipids ratio	EFO:0020946		1.66e-12	EFO_0020946	ENSG00000165029	19	36809768.0
ABCA1	ENSG00000165029	protein_coding	9	chr9:104781006-104928155	Hdl cholesterol measurement	HDL cholesterol change measurement	EFO:0007805		1.66e-13	EFO_0007805	ENSG00000165029	19	34375979.0
ABCA1	ENSG00000165029	protein_coding	9	chr9:104781006-104928155	Hdl cholesterol measurement	HDL cholesterol change measurement	EFO:0007805		1.66e-19	EFO_0007805	ENSG00000165029	19	31992710.0
ABCA1	ENSG00000165029	protein_coding	9	chr9:104781006-104928155	HDL cholesterol measurement	HDL cholesterol change measurement	EFO:0007805		1.66e-19	EFO_0007805	ENSG00000165029	19	31992710.0
ABCA1	ENSG00000165029	protein_coding	9	chr9:104781006-104928155	Cholesterol in Large HDL measurement	HDL cholesterol change measurement	EFO:0007805		1.68e-14	EFO_0007805	ENSG00000165029	19	36809768.0
ABCA1	ENSG00000165029	protein_coding	9	chr9:104781006-104928155	Apolipoprotein B to Apolipoprotein A1 ratio measurement	apolipoprotein B measurement	EFO:0004615		1.75e-13	EFO_0004615	ENSG00000165029	19	36809768.0
ABCA1	ENSG00000165029	protein_coding	9	chr9:104781006-104928155	Cholesterol	cholesterol	CHEBI:16113	CHOLESTEROL;cholest-5-en-3beta-ol;cholesterol;Cholesterol	1.75e-16	CHEBI_16113	ENSG00000165029	19	34375979.0
ABCA1	ENSG00000165029	protein_coding	9	chr9:104781006-104928155	Free Cholesterol to Total Lipids in Large HDL percentage	free cholesterol:total lipids ratio	EFO:0020945		1.77e-15	EFO_0020945	ENSG00000165029	19	36809768.0
ABCA1	ENSG00000165029	protein_coding	9	chr9:104781006-104928155	Cholesterol to Total Lipids in LDL percentage	LDL cholesterol	EFO:0004195	LDL lipoproteins;High-density lipoprotein cholesterol;High-density lipoproteins;cholesterol, LDL;lipoproteins, LDL	1.79e-14	EFO_0004195	ENSG00000165029	19	36809768.0
ABCA1	ENSG00000165029	protein_coding	9	chr9:104781006-104928155	Apolipoprotein a measurement	apolipoprotein A-IV measurement	EFO:0007848	lipoprotein A-IV levels	1.7999999999999996e-40	EFO_0007848	ENSG00000165029	19
ABCA1	ENSG00000165029	protein_coding	9	chr9:104781006-104928155	Apolipoprotein A measurement	apolipoprotein A-IV measurement	EFO:0007848	lipoprotein A-IV levels	1.7999999999999996e-40	EFO_0007848	ENSG00000165029	19
ABCA1	ENSG00000165029	protein_coding	9	chr9:104781006-104928155	Hdl cholesterol measurement	HDL cholesterol change measurement	EFO:0007805		1.82e-95	EFO_0007805	ENSG00000165029	19
ABCA1	ENSG00000165029	protein_coding	9	chr9:104781006-104928155	Free Cholesterol to Cholesterol in Small VLDL percentage	LDL cholesterol	EFO:0004195	LDL lipoproteins;High-density lipoprotein cholesterol;High-density lipoproteins;cholesterol, LDL;lipoproteins, LDL	1.91e-09	EFO_0004195	ENSG00000165029	19	36809768.0
ABCA1	ENSG00000165029	protein_coding	9	chr9:104781006-104928155	Free Cholesterol to Cholesteryl Esters in Small VLDL ratio	cholesteryl esters:total lipids ratio	EFO:0020944		1.91e-09	EFO_0020944	ENSG00000165029	19	36809768.0
ABCA1	ENSG00000165029	protein_coding	9	chr9:104781006-104928155	Total Esterified Cholesterol measurement	esterified cholesterol change measurement	EFO:0020904		1.92e-10	EFO_0020904	ENSG00000165029	19	36809768.0
ABCA1	ENSG00000165029	protein_coding	9	chr9:104781006-104928155	Phospholipids to Total Lipids in Very Small VLDL percentage	phospholipids:total lipids ratio	EFO:0020946		1.92e-26	EFO_0020946	ENSG00000165029	19	36809768.0
ABCA1	ENSG00000165029	protein_coding	9	chr9:104781006-104928155	Triglycerides to Total Lipids in Large VLDL percentage	triglycerides:total lipids ratio	EFO:0020947		1.96e-09	EFO_0020947	ENSG00000165029	19	36809768.0
ABCA1	ENSG00000165029	protein_coding	9	chr9:104781006-104928155	Cholesterol in Large HDL measurement	HDL cholesterol change measurement	EFO:0007805		2.01e-14	EFO_0007805	ENSG00000165029	19	36809768.0
ABCA1	ENSG00000165029	protein_coding	9	chr9:104781006-104928155	Phospholipids to Total Lipids in Medium LDL percentage	phospholipids:total lipids ratio	EFO:0020946		2.07e-14	EFO_0020946	ENSG00000165029	19	36809768.0
ABCA1	ENSG00000165029	protein_coding	9	chr9:104781006-104928155	Total Lipids in HDL	free cholesterol:total lipids ratio	EFO:0020945		2.12e-30	EFO_0020945	ENSG00000165029	19	36809768.0
ABCA1	ENSG00000165029	protein_coding	9	chr9:104781006-104928155	Hdl cholesterol measurement	HDL cholesterol change measurement	EFO:0007805		2.12e-91	EFO_0007805	ENSG00000165029	19
ABCA1	ENSG00000165029	protein_coding	9	chr9:104781006-104928155	Free Cholesterol to Cholesterol in Small VLDL percentage	LDL cholesterol	EFO:0004195	LDL lipoproteins;High-density lipoprotein cholesterol;High-density lipoproteins;cholesterol, LDL;lipoproteins, LDL	2.13e-12	EFO_0004195	ENSG00000165029	19	36809768.0
ABCA1	ENSG00000165029	protein_coding	9	chr9:104781006-104928155	Free Cholesterol to Cholesteryl Esters in Small VLDL ratio	cholesteryl esters:total lipids ratio	EFO:0020944		2.13e-12	EFO_0020944	ENSG00000165029	19	36809768.0
ABCA1	ENSG00000165029	protein_coding	9	chr9:104781006-104928155	Total Lipids in HDL	free cholesterol:total lipids ratio	EFO:0020945		2.19e-30	EFO_0020945	ENSG00000165029	19	36809768.0
ABCA1	ENSG00000165029	protein_coding	9	chr9:104781006-104928155	Phosphoglycerides	phospholipid	CHEBI:16247	Phospholipid	2.22e-16	CHEBI_16247	ENSG00000165029	19	36809768.0
ABCA1	ENSG00000165029	protein_coding	9	chr9:104781006-104928155	Cholesterol to Total Lipids in Large LDL percentage	LDL cholesterol	EFO:0004195	LDL lipoproteins;High-density lipoprotein cholesterol;High-density lipoproteins;cholesterol, LDL;lipoproteins, LDL	2.24e-16	EFO_0004195	ENSG00000165029	19	36809768.0
ABCA1	ENSG00000165029	protein_coding	9	chr9:104781006-104928155	Apolipoprotein a measurement	apolipoprotein A-IV measurement	EFO:0007848	lipoprotein A-IV levels	2.26e-110	EFO_0007848	ENSG00000165029	19	34375979.0
ABCA1	ENSG00000165029	protein_coding	9	chr9:104781006-104928155	Apolipoprotein A measurement	apolipoprotein A-IV measurement	EFO:0007848	lipoprotein A-IV levels	2.32e-259	EFO_0007848	ENSG00000165029	19
ABCA1	ENSG00000165029	protein_coding	9	chr9:104781006-104928155	Cholesterol	cholesterol	CHEBI:16113	CHOLESTEROL;cholest-5-en-3beta-ol;cholesterol;Cholesterol	2.33e-31	CHEBI_16113	ENSG00000165029	19
ABCA1	ENSG00000165029	protein_coding	9	chr9:104781006-104928155	Apolipoprotein B to Apolipoprotein A1 ratio measurement	apolipoprotein B measurement	EFO:0004615		2.35e-13	EFO_0004615	ENSG00000165029	19	36809768.0
ABCA1	ENSG00000165029	protein_coding	9	chr9:104781006-104928155	Cholesterol to Total Lipids in LDL percentage	LDL cholesterol	EFO:0004195	LDL lipoproteins;High-density lipoprotein cholesterol;High-density lipoproteins;cholesterol, LDL;lipoproteins, LDL	2.36e-15	EFO_0004195	ENSG00000165029	19	36809768.0
ABCA1	ENSG00000165029	protein_coding	9	chr9:104781006-104928155	Free Cholesterol in Medium HDL measurement	HDL cholesterol change measurement	EFO:0007805		2.39e-10	EFO_0007805	ENSG00000165029	19	36809768.0
ABCA1	ENSG00000165029	protein_coding	9	chr9:104781006-104928155	LDL-cholesterol	LDL cholesterol	EFO:0004195	LDL lipoproteins;High-density lipoprotein cholesterol;High-density lipoproteins;cholesterol, LDL;lipoproteins, LDL	2.49e-09	EFO_0004195	ENSG00000165029	19	36809768.0
ABCA1	ENSG00000165029	protein_coding	9	chr9:104781006-104928155	Phospholipids to Total Lipids in Large VLDL percentage	phospholipids:total lipids ratio	EFO:0020946		2.5e-09	EFO_0020946	ENSG00000165029	19	36809768.0
ABCA1	ENSG00000165029	protein_coding	9	chr9:104781006-104928155	Cholesteryl Esters to Total Lipids in Medium HDL percentage	cholesteryl esters:total lipids ratio	EFO:0020944		2.53e-14	EFO_0020944	ENSG00000165029	19	36809768.0
ABCA1	ENSG00000165029	protein_coding	9	chr9:104781006-104928155	Phospholipids to Total Lipids in LDL percentage	phospholipids:total lipids ratio	EFO:0020946		2.53e-37	EFO_0020946	ENSG00000165029	19	36809768.0
ABCA1	ENSG00000165029	protein_coding	9	chr9:104781006-104928155	Cholesteryl Esters in LDL	LDL cholesterol	EFO:0004195	LDL lipoproteins;High-density lipoprotein cholesterol;High-density lipoproteins;cholesterol, LDL;lipoproteins, LDL	2.55e-07	EFO_0004195	ENSG00000165029	19	36809768.0
ABCA1	ENSG00000165029	protein_coding	9	chr9:104781006-104928155	Average Diameter for LDL Particles measurement	LDL peak particle diameter measurement	EFO:0007677	low density lipoprotein peak particle diameter measurement	2.55e-10	EFO_0007677	ENSG00000165029	19	36809768.0
ABCA1	ENSG00000165029	protein_coding	9	chr9:104781006-104928155	Free Cholesterol to Total Lipids in Medium HDL percentage	free cholesterol:total lipids ratio	EFO:0020945		2.55e-14	EFO_0020945	ENSG00000165029	19	36809768.0
ABCA1	ENSG00000165029	protein_coding	9	chr9:104781006-104928155	Total cholesterol measurement	total cholesterol change measurement	EFO:0007806		2.5499999999999998e-40	EFO_0007806	ENSG00000165029	19	36809768.0
ABCA1	ENSG00000165029	protein_coding	9	chr9:104781006-104928155	Cholesteryl Esters to Total Lipids in Large HDL percentage	cholesteryl esters:total lipids ratio	EFO:0020944		2.56e-08	EFO_0020944	ENSG00000165029	19	36809768.0
ABCA1	ENSG00000165029	protein_coding	9	chr9:104781006-104928155	Cholesterol	cholesterol	CHEBI:16113	CHOLESTEROL;cholest-5-en-3beta-ol;cholesterol;Cholesterol	2.56e-16	CHEBI_16113	ENSG00000165029	19	34375979.0
ABCA1	ENSG00000165029	protein_coding	9	chr9:104781006-104928155	Cholesterol to Total Lipids in Medium LDL percentage	LDL cholesterol	EFO:0004195	LDL lipoproteins;High-density lipoprotein cholesterol;High-density lipoproteins;cholesterol, LDL;lipoproteins, LDL	2.57e-08	EFO_0004195	ENSG00000165029	19	36809768.0
ABCA1	ENSG00000165029	protein_coding	9	chr9:104781006-104928155	Apolipoprotein a measurement	apolipoprotein A-IV measurement	EFO:0007848	lipoprotein A-IV levels	2.6000000000000002e-111	EFO_0007848	ENSG00000165029	19
ABCA1	ENSG00000165029	protein_coding	9	chr9:104781006-104928155	Total Phospholipids in Lipoprotein Particles	lipoprotein	EFO:0003836	Circulating Lipoproteins;Lipoproteins, Circulating;Lipoproteins	2.62e-13	EFO_0003836	ENSG00000165029	19	36809768.0
ABCA1	ENSG00000165029	protein_coding	9	chr9:104781006-104928155	Free Cholesterol to Total Lipids in Large VLDL percentage	free cholesterol:total lipids ratio	EFO:0020945		2.75e-09	EFO_0020945	ENSG00000165029	19	36809768.0
ABCA1	ENSG00000165029	protein_coding	9	chr9:104781006-104928155	Cholesteryl Esters to Total Lipids in HDL percentage	cholesteryl esters:total lipids ratio	EFO:0020944		2.76e-11	EFO_0020944	ENSG00000165029	19	36809768.0
ABCA1	ENSG00000165029	protein_coding	9	chr9:104781006-104928155	Cholesteryl Esters to Total Lipids in Very Large HDL percentage	cholesteryl esters:total lipids ratio	EFO:0020944		2.8e-12	EFO_0020944	ENSG00000165029	19	36809768.0
ABCA1	ENSG00000165029	protein_coding	9	chr9:104781006-104928155	Cholesterol	cholesterol	CHEBI:16113	CHOLESTEROL;cholest-5-en-3beta-ol;cholesterol;Cholesterol	2.91e-23	CHEBI_16113	ENSG00000165029	19
ABCA1	ENSG00000165029	protein_coding	9	chr9:104781006-104928155	Total Concentration of Lipoprotein Particles	lipoprotein	EFO:0003836	Circulating Lipoproteins;Lipoproteins, Circulating;Lipoproteins	2.91e-38	EFO_0003836	ENSG00000165029	19	36809768.0
ABCA1	ENSG00000165029	protein_coding	9	chr9:104781006-104928155	Phospholipids to Total Lipids in HDL percentage	phospholipids:total lipids ratio	EFO:0020946		2.93e-22	EFO_0020946	ENSG00000165029	19	36809768.0
ABCA1	ENSG00000165029	protein_coding	9	chr9:104781006-104928155	Linoleic Acid	linoleic acid	CHEBI:17351	Linoleic acid;LINOLEIC ACID;(9Z,12Z)-octadeca-9,12-dienoic acid	3.06e-10	CHEBI_17351	ENSG00000165029	19	36809768.0
ABCA1	ENSG00000165029	protein_coding	9	chr9:104781006-104928155	Cholesteryl Esters to Total Lipids in Large LDL percentage	cholesteryl esters:total lipids ratio	EFO:0020944		3.0699999999999998e-24	EFO_0020944	ENSG00000165029	19	36809768.0
ABCA1	ENSG00000165029	protein_coding	9	chr9:104781006-104928155	Cholesteryl Esters in Medium HDL	cholesteryl esters:total lipids ratio	EFO:0020944		3.09e-38	EFO_0020944	ENSG00000165029	19	36809768.0
ABCA1	ENSG00000165029	protein_coding	9	chr9:104781006-104928155	Total Cholesterol measurement	total cholesterol change measurement	EFO:0007806		3.13e-09	EFO_0007806	ENSG00000165029	19	36809768.0
ABCA1	ENSG00000165029	protein_coding	9	chr9:104781006-104928155	Apolipoprotein a measurement	apolipoprotein A-IV measurement	EFO:0007848	lipoprotein A-IV levels	3.16e-16	EFO_0007848	ENSG00000165029	19	34375979.0
ABCA1	ENSG00000165029	protein_coding	9	chr9:104781006-104928155	Total Lipids in Large HDL	free cholesterol:total lipids ratio	EFO:0020945		3.19e-11	EFO_0020945	ENSG00000165029	19	36809768.0
ABCA1	ENSG00000165029	protein_coding	9	chr9:104781006-104928155	Hdl cholesterol measurement	HDL cholesterol change measurement	EFO:0007805		3.22e-71	EFO_0007805	ENSG00000165029	19	34375979.0
ABCA1	ENSG00000165029	protein_coding	9	chr9:104781006-104928155	Cholesterol to Total Lipids in Medium HDL percentage	free cholesterol:total lipids ratio	EFO:0020945		3.24e-09	EFO_0020945	ENSG00000165029	19	36809768.0
ABCA1	ENSG00000165029	protein_coding	9	chr9:104781006-104928155	Triglycerides to Total Lipids in Large VLDL percentage	triglycerides:total lipids ratio	EFO:0020947		3.26e-10	EFO_0020947	ENSG00000165029	19	36809768.0
ABCA1	ENSG00000165029	protein_coding	9	chr9:104781006-104928155	Phosphoglycerides	phospholipid	CHEBI:16247	Phospholipid	3.31e-17	CHEBI_16247	ENSG00000165029	19	36809768.0
ABCA1	ENSG00000165029	protein_coding	9	chr9:104781006-104928155	Phospholipids to Total Lipids in Medium HDL percentage	phospholipids:total lipids ratio	EFO:0020946		3.3200000000000004e-43	EFO_0020946	ENSG00000165029	19	36809768.0
ABCA1	ENSG00000165029	protein_coding	9	chr9:104781006-104928155	Cholesteryl Esters in Small HDL	cholesteryl esters:total lipids ratio	EFO:0020944		3.35e-29	EFO_0020944	ENSG00000165029	19	36809768.0
ABCA1	ENSG00000165029	protein_coding	9	chr9:104781006-104928155	Free Cholesterol in Large HDL measurement	HDL cholesterol change measurement	EFO:0007805		3.61e-11	EFO_0007805	ENSG00000165029	19	36809768.0
ABCA1	ENSG00000165029	protein_coding	9	chr9:104781006-104928155	Free Cholesterol to Total Lipids in Small HDL percentage	free cholesterol:total lipids ratio	EFO:0020945		3.61e-11	EFO_0020945	ENSG00000165029	19	36809768.0
ABCA1	ENSG00000165029	protein_coding	9	chr9:104781006-104928155	Hdl cholesterol measurement	HDL cholesterol change measurement	EFO:0007805		3.66e-74	EFO_0007805	ENSG00000165029	19	34375979.0
ABCA1	ENSG00000165029	protein_coding	9	chr9:104781006-104928155	Omega-6 Fatty Acids measurement	omega-6 polyunsaturated fatty acid measurement	EFO:0005680		3.67e-12	EFO_0005680	ENSG00000165029	19	36809768.0
ABCA1	ENSG00000165029	protein_coding	9	chr9:104781006-104928155	Cholesteryl Esters to Total Lipids in HDL percentage	cholesteryl esters:total lipids ratio	EFO:0020944		3.68e-11	EFO_0020944	ENSG00000165029	19	36809768.0
ABCA1	ENSG00000165029	protein_coding	9	chr9:104781006-104928155	Apolipoprotein a measurement	apolipoprotein A-IV measurement	EFO:0007848	lipoprotein A-IV levels	3.7e-16	EFO_0007848	ENSG00000165029	19	31992710.0
ABCA1	ENSG00000165029	protein_coding	9	chr9:104781006-104928155	Apolipoprotein A measurement	apolipoprotein A-IV measurement	EFO:0007848	lipoprotein A-IV levels	3.7e-16	EFO_0007848	ENSG00000165029	19	31992710.0
ABCA1	ENSG00000165029	protein_coding	9	chr9:104781006-104928155	Phosphatidylcholines measurement	phosphatidylcholine measurement	EFO:0010226		3.7e-18	EFO_0010226	ENSG00000165029	19	36809768.0
ABCA1	ENSG00000165029	protein_coding	9	chr9:104781006-104928155	Phospholipids to Total Lipids in Large LDL percentage	phospholipids:total lipids ratio	EFO:0020946		3.72e-21	EFO_0020946	ENSG00000165029	19	36809768.0
ABCA1	ENSG00000165029	protein_coding	9	chr9:104781006-104928155	Cholesterol to Total Lipids in Medium HDL percentage	free cholesterol:total lipids ratio	EFO:0020945		3.89e-20	EFO_0020945	ENSG00000165029	19	36809768.0
ABCA1	ENSG00000165029	protein_coding	9	chr9:104781006-104928155	Total Phospholipids in Lipoprotein Particles	lipoprotein	EFO:0003836	Circulating Lipoproteins;Lipoproteins, Circulating;Lipoproteins	4.1e-14	EFO_0003836	ENSG00000165029	19	36809768.0
ABCA1	ENSG00000165029	protein_coding	9	chr9:104781006-104928155	Total Lipids in Medium HDL	free cholesterol:total lipids ratio	EFO:0020945		4.1e-32	EFO_0020945	ENSG00000165029	19
ABCA1	ENSG00000165029	protein_coding	9	chr9:104781006-104928155	Cholesteryl Esters in Large LDL	LDL cholesterol	EFO:0004195	LDL lipoproteins;High-density lipoprotein cholesterol;High-density lipoproteins;cholesterol, LDL;lipoproteins, LDL	4.15e-08	EFO_0004195	ENSG00000165029	19	36809768.0
ABCA1	ENSG00000165029	protein_coding	9	chr9:104781006-104928155	Total Lipids in Large HDL	free cholesterol:total lipids ratio	EFO:0020945		4.17e-16	EFO_0020945	ENSG00000165029	19	36809768.0
ABCA1	ENSG00000165029	protein_coding	9	chr9:104781006-104928155	Apolipoprotein A measurement	apolipoprotein A-IV measurement	EFO:0007848	lipoprotein A-IV levels	4.25e-73	EFO_0007848	ENSG00000165029	19
ABCA1	ENSG00000165029	protein_coding	9	chr9:104781006-104928155	Phospholipids in HDL measurement	HDL cholesterol change measurement	EFO:0007805		4.26e-09	EFO_0007805	ENSG00000165029	19	36809768.0
ABCA1	ENSG00000165029	protein_coding	9	chr9:104781006-104928155	Phospholipids to Total Lipids in Very Large VLDL percentage	phospholipids:total lipids ratio	EFO:0020946		4.26e-14	EFO_0020946	ENSG00000165029	19	36809768.0
ABCA1	ENSG00000165029	protein_coding	9	chr9:104781006-104928155	Apolipoprotein a measurement	apolipoprotein A-IV measurement	EFO:0007848	lipoprotein A-IV levels	4.27e-87	EFO_0007848	ENSG00000165029	19	34375979.0
ABCA1	ENSG00000165029	protein_coding	9	chr9:104781006-104928155	Cholesteryl Esters to Total Lipids in LDL percentage	cholesteryl esters:total lipids ratio	EFO:0020944		4.36e-20	EFO_0020944	ENSG00000165029	19	36809768.0
ABCA1	ENSG00000165029	protein_coding	9	chr9:104781006-104928155	Free Cholesterol in Small HDL measurement	HDL cholesterol change measurement	EFO:0007805		4.36e-31	EFO_0007805	ENSG00000165029	19	36809768.0
ABCA1	ENSG00000165029	protein_coding	9	chr9:104781006-104928155	Free Cholesterol to Total Lipids in Large VLDL percentage	free cholesterol:total lipids ratio	EFO:0020945		4.37e-10	EFO_0020945	ENSG00000165029	19	36809768.0
ABCA1	ENSG00000165029	protein_coding	9	chr9:104781006-104928155	Phospholipids to Total Lipids in Medium LDL percentage	phospholipids:total lipids ratio	EFO:0020946		4.39e-14	EFO_0020946	ENSG00000165029	19	36809768.0
ABCA1	ENSG00000165029	protein_coding	9	chr9:104781006-104928155	Cholesteryl Esters to Total Lipids in Small VLDL percentage	cholesteryl esters:total lipids ratio	EFO:0020944		4.4e-12	EFO_0020944	ENSG00000165029	19	36809768.0
ABCA1	ENSG00000165029	protein_coding	9	chr9:104781006-104928155	Cholesterol to Total Lipids in Medium HDL percentage	free cholesterol:total lipids ratio	EFO:0020945		4.4e-20	EFO_0020945	ENSG00000165029	19	36809768.0
ABCA1	ENSG00000165029	protein_coding	9	chr9:104781006-104928155	Cholesteryl Esters in HDL	cholesteryl esters:total lipids ratio	EFO:0020944		4.54e-36	EFO_0020944	ENSG00000165029	19
ABCA1	ENSG00000165029	protein_coding	9	chr9:104781006-104928155	Cholesterol	cholesterol	CHEBI:16113	CHOLESTEROL;cholest-5-en-3beta-ol;cholesterol;Cholesterol	4.57e-15	CHEBI_16113	ENSG00000165029	19	34375979.0
ABCA1	ENSG00000165029	protein_coding	9	chr9:104781006-104928155	Total cholesterol measurement	total cholesterol change measurement	EFO:0007806		4.5699999999999995e-40	EFO_0007806	ENSG00000165029	19	36809768.0
ABCA1	ENSG00000165029	protein_coding	9	chr9:104781006-104928155	Cholesterol to Total Lipids in LDL percentage	LDL cholesterol	EFO:0004195	LDL lipoproteins;High-density lipoprotein cholesterol;High-density lipoproteins;cholesterol, LDL;lipoproteins, LDL	4.64e-11	EFO_0004195	ENSG00000165029	19	36809768.0
ABCA1	ENSG00000165029	protein_coding	9	chr9:104781006-104928155	Cholesterol in Medium HDL measurement	HDL cholesterol change measurement	EFO:0007805		4.67e-38	EFO_0007805	ENSG00000165029	19	36809768.0
ABCA1	ENSG00000165029	protein_coding	9	chr9:104781006-104928155	Phospholipids to Total Lipids in Very Small VLDL percentage	phospholipids:total lipids ratio	EFO:0020946		4.73e-15	EFO_0020946	ENSG00000165029	19	36809768.0
ABCA1	ENSG00000165029	protein_coding	9	chr9:104781006-104928155	Cholesterol	cholesterol	CHEBI:16113	CHOLESTEROL;cholest-5-en-3beta-ol;cholesterol;Cholesterol	4.73e-20	CHEBI_16113	ENSG00000165029	19	34375979.0
ABCA1	ENSG00000165029	protein_coding	9	chr9:104781006-104928155	Phospholipids to Total Lipids in LDL percentage	phospholipids:total lipids ratio	EFO:0020946		4.76e-36	EFO_0020946	ENSG00000165029	19	36809768.0
ABCA1	ENSG00000165029	protein_coding	9	chr9:104781006-104928155	Phospholipids to Total Lipids in Medium HDL percentage	phospholipids:total lipids ratio	EFO:0020946		4.81e-24	EFO_0020946	ENSG00000165029	19	36809768.0
ABCA1	ENSG00000165029	protein_coding	9	chr9:104781006-104928155	Phospholipids to Total Lipids in Medium HDL percentage	phospholipids:total lipids ratio	EFO:0020946		4.81e-42	EFO_0020946	ENSG00000165029	19
ABCA1	ENSG00000165029	protein_coding	9	chr9:104781006-104928155	Cholesteryl Esters in HDL	cholesteryl esters:total lipids ratio	EFO:0020944		4.87e-11	EFO_0020944	ENSG00000165029	19	36809768.0
ABCA1	ENSG00000165029	protein_coding	9	chr9:104781006-104928155	Hdl cholesterol measurement	HDL cholesterol change measurement	EFO:0007805		4.88e-44	EFO_0007805	ENSG00000165029	19	31992710.0
ABCA1	ENSG00000165029	protein_coding	9	chr9:104781006-104928155	HDL cholesterol measurement	HDL cholesterol change measurement	EFO:0007805		4.88e-44	EFO_0007805	ENSG00000165029	19	31992710.0
ABCA1	ENSG00000165029	protein_coding	9	chr9:104781006-104928155	Apolipoprotein a measurement	apolipoprotein A-IV measurement	EFO:0007848	lipoprotein A-IV levels	4.9099999999999995e-90	EFO_0007848	ENSG00000165029	19	34375979.0
ABCA1	ENSG00000165029	protein_coding	9	chr9:104781006-104928155	Total Lipids in Medium HDL	free cholesterol:total lipids ratio	EFO:0020945		4.92e-09	EFO_0020945	ENSG00000165029	19	36809768.0
ABCA1	ENSG00000165029	protein_coding	9	chr9:104781006-104928155	Glycated haemoglobin (HbA1c) measurement	HbA1c measurement	EFO:0004541	glycated hemoglobin levels;HBA1C;glycosylated Hemoglobin A level;Glycosylated Hemoglobin Measurement;Hemoglobin A1C;glycosylated Haemoglobin A level;HbA1c levels;A1c measurement;Glycosylated Hemoglobin;A1C measurement	4.96e-09	EFO_0004541	ENSG00000165029	19	36809768.0
ABCA1	ENSG00000165029	protein_coding	9	chr9:104781006-104928155	Hdl cholesterol measurement	HDL cholesterol change measurement	EFO:0007805		5.07e-116	EFO_0007805	ENSG00000165029	19	34375979.0
ABCA1	ENSG00000165029	protein_coding	9	chr9:104781006-104928155	Total Lipids in Small HDL	free cholesterol:total lipids ratio	EFO:0020945		5.0700000000000006e-27	EFO_0020945	ENSG00000165029	19	36809768.0
ABCA1	ENSG00000165029	protein_coding	9	chr9:104781006-104928155	Free Cholesterol to Total Lipids in Medium HDL percentage	free cholesterol:total lipids ratio	EFO:0020945		5.070000000000001e-31	EFO_0020945	ENSG00000165029	19	36809768.0
ABCA1	ENSG00000165029	protein_coding	9	chr9:104781006-104928155	Total Lipids in HDL	free cholesterol:total lipids ratio	EFO:0020945		5.1e-11	EFO_0020945	ENSG00000165029	19	36809768.0
ABCA1	ENSG00000165029	protein_coding	9	chr9:104781006-104928155	Total Esterified Cholesterol measurement	esterified cholesterol change measurement	EFO:0020904		5.13e-11	EFO_0020904	ENSG00000165029	19	36809768.0
ABCA1	ENSG00000165029	protein_coding	9	chr9:104781006-104928155	Cholesterol in Medium HDL measurement	HDL cholesterol change measurement	EFO:0007805		5.18e-10	EFO_0007805	ENSG00000165029	19	36809768.0
ABCA1	ENSG00000165029	protein_coding	9	chr9:104781006-104928155	Cholesterol to Total Lipids in Small LDL percentage	LDL cholesterol	EFO:0004195	LDL lipoproteins;High-density lipoprotein cholesterol;High-density lipoproteins;cholesterol, LDL;lipoproteins, LDL	5.26e-11	EFO_0004195	ENSG00000165029	19	36809768.0
ABCA1	ENSG00000165029	protein_coding	9	chr9:104781006-104928155	Phospholipids to Total Lipids in Large VLDL percentage	phospholipids:total lipids ratio	EFO:0020946		5.3e-10	EFO_0020946	ENSG00000165029	19	36809768.0
ABCA1	ENSG00000165029	protein_coding	9	chr9:104781006-104928155	Cholesterol in Small HDL measurement	HDL cholesterol change measurement	EFO:0007805		5.34e-31	EFO_0007805	ENSG00000165029	19	36809768.0
ABCA1	ENSG00000165029	protein_coding	9	chr9:104781006-104928155	Cholesteryl Esters in Medium HDL	cholesteryl esters:total lipids ratio	EFO:0020944		5.36e-10	EFO_0020944	ENSG00000165029	19	36809768.0
ABCA1	ENSG00000165029	protein_coding	9	chr9:104781006-104928155	Apolipoprotein a measurement	apolipoprotein A-IV measurement	EFO:0007848	lipoprotein A-IV levels	5.43e-116	EFO_0007848	ENSG00000165029	19	34375979.0
ABCA1	ENSG00000165029	protein_coding	9	chr9:104781006-104928155	Total Lipids in Lipoprotein Particles	lipoprotein	EFO:0003836	Circulating Lipoproteins;Lipoproteins, Circulating;Lipoproteins	5.44e-09	EFO_0003836	ENSG00000165029	19	36809768.0
ABCA1	ENSG00000165029	protein_coding	9	chr9:104781006-104928155	Free Cholesterol in Large HDL measurement	HDL cholesterol change measurement	EFO:0007805		5.51e-11	EFO_0007805	ENSG00000165029	19	36809768.0
ABCA1	ENSG00000165029	protein_coding	9	chr9:104781006-104928155	Phospholipids to Total Lipids in HDL percentage	phospholipids:total lipids ratio	EFO:0020946		5.600000000000001e-23	EFO_0020946	ENSG00000165029	19
ABCA1	ENSG00000165029	protein_coding	9	chr9:104781006-104928155	Apolipoprotein a measurement	apolipoprotein A-IV measurement	EFO:0007848	lipoprotein A-IV levels	5.609999999999999e-165	EFO_0007848	ENSG00000165029	19	34375979.0
ABCA1	ENSG00000165029	protein_coding	9	chr9:104781006-104928155	Phosphatidylcholines measurement	phosphatidylcholine measurement	EFO:0010226		5.62e-19	EFO_0010226	ENSG00000165029	19	36809768.0
ABCA1	ENSG00000165029	protein_coding	9	chr9:104781006-104928155	Free Cholesterol to Total Lipids in Medium HDL percentage	free cholesterol:total lipids ratio	EFO:0020945		5.66e-30	EFO_0020945	ENSG00000165029	19
ABCA1	ENSG00000165029	protein_coding	9	chr9:104781006-104928155	Phospholipids to Total Lipids in Large LDL percentage	phospholipids:total lipids ratio	EFO:0020946		5.71e-25	EFO_0020946	ENSG00000165029	19	36809768.0
ABCA1	ENSG00000165029	protein_coding	9	chr9:104781006-104928155	Total Esterified Cholesterol to Total Cholesterol percentage measurement	total cholesterol change measurement	EFO:0007806		5.79e-14	EFO_0007806	ENSG00000165029	19	36809768.0
ABCA1	ENSG00000165029	protein_coding	9	chr9:104781006-104928155	Total Free Cholesterol to Total Cholesterol percentage measurement	total cholesterol change measurement	EFO:0007806		5.79e-14	EFO_0007806	ENSG00000165029	19	36809768.0
ABCA1	ENSG00000165029	protein_coding	9	chr9:104781006-104928155	Total Free Cholesterol to Total Esterified Cholesterol ratio	free cholesterol:total lipids ratio	EFO:0020945		5.79e-14	EFO_0020945	ENSG00000165029	19	36809768.0
ABCA1	ENSG00000165029	protein_coding	9	chr9:104781006-104928155	Total cholesterol measurement	total cholesterol change measurement	EFO:0007806		5.87e-24	EFO_0007806	ENSG00000165029	19	36809768.0
ABCA1	ENSG00000165029	protein_coding	9	chr9:104781006-104928155	Free Cholesterol to Total Lipids in Very Large HDL percentage	free cholesterol:total lipids ratio	EFO:0020945		5.92e-09	EFO_0020945	ENSG00000165029	19	36809768.0
ABCA1	ENSG00000165029	protein_coding	9	chr9:104781006-104928155	Total Concentration of Lipoprotein Particles	lipoprotein	EFO:0003836	Circulating Lipoproteins;Lipoproteins, Circulating;Lipoproteins	5.92e-38	EFO_0003836	ENSG00000165029	19	36809768.0
ABCA1	ENSG00000165029	protein_coding	9	chr9:104781006-104928155	Cholesterol	cholesterol	CHEBI:16113	CHOLESTEROL;cholest-5-en-3beta-ol;cholesterol;Cholesterol	5.97e-29	CHEBI_16113	ENSG00000165029	19	34375979.0
ABCA1	ENSG00000165029	protein_coding	9	chr9:104781006-104928155	Average Diameter for LDL Particles measurement	LDL peak particle diameter measurement	EFO:0007677	low density lipoprotein peak particle diameter measurement	6.03e-10	EFO_0007677	ENSG00000165029	19	36809768.0
ABCA1	ENSG00000165029	protein_coding	9	chr9:104781006-104928155	Phospholipids to Total Lipids in IDL percentage	phospholipids:total lipids ratio	EFO:0020946		6.05e-13	EFO_0020946	ENSG00000165029	19	36809768.0
ABCA1	ENSG00000165029	protein_coding	9	chr9:104781006-104928155	Total Lipids in Large HDL	free cholesterol:total lipids ratio	EFO:0020945		6.22e-16	EFO_0020945	ENSG00000165029	19	36809768.0
ABCA1	ENSG00000165029	protein_coding	9	chr9:104781006-104928155	Hdl cholesterol measurement	HDL cholesterol change measurement	EFO:0007805		6.4e-120	EFO_0007805	ENSG00000165029	19	34375979.0
ABCA1	ENSG00000165029	protein_coding	9	chr9:104781006-104928155	Free Cholesterol in HDL measurement	HDL cholesterol change measurement	EFO:0007805		6.4699999999999995e-28	EFO_0007805	ENSG00000165029	19	36809768.0
ABCA1	ENSG00000165029	protein_coding	9	chr9:104781006-104928155	Free Cholesterol to Cholesterol in Small VLDL percentage	LDL cholesterol	EFO:0004195	LDL lipoproteins;High-density lipoprotein cholesterol;High-density lipoproteins;cholesterol, LDL;lipoproteins, LDL	6.53e-13	EFO_0004195	ENSG00000165029	19	36809768.0
ABCA1	ENSG00000165029	protein_coding	9	chr9:104781006-104928155	Free Cholesterol to Cholesteryl Esters in Small VLDL ratio	cholesteryl esters:total lipids ratio	EFO:0020944		6.53e-13	EFO_0020944	ENSG00000165029	19	36809768.0
ABCA1	ENSG00000165029	protein_coding	9	chr9:104781006-104928155	Apolipoprotein A1 measurement	apolipoprotein A 1 measurement	EFO:0004614	apo-AI levels;apoA-I levels;apolipoprotein A-I levels;apolipoprotein A-1 levels;apolipoprotein A1 levels	6.55e-39	EFO_0004614	ENSG00000165029	19	36809768.0
ABCA1	ENSG00000165029	protein_coding	9	chr9:104781006-104928155	Phospholipids to Total Lipids in Small LDL percentage	phospholipids:total lipids ratio	EFO:0020946		6.6e-10	EFO_0020946	ENSG00000165029	19	36809768.0
ABCA1	ENSG00000165029	protein_coding	9	chr9:104781006-104928155	Free Cholesterol in HDL measurement	HDL cholesterol change measurement	EFO:0007805		6.61e-27	EFO_0007805	ENSG00000165029	19	36809768.0
ABCA1	ENSG00000165029	protein_coding	9	chr9:104781006-104928155	Phospholipids to Total Lipids in Very Small VLDL percentage	phospholipids:total lipids ratio	EFO:0020946		6.680000000000001e-26	EFO_0020946	ENSG00000165029	19	36809768.0
ABCA1	ENSG00000165029	protein_coding	9	chr9:104781006-104928155	Cholesteryl Esters in Large HDL	cholesteryl esters:total lipids ratio	EFO:0020944		6.85e-11	EFO_0020944	ENSG00000165029	19	36809768.0
ABCA1	ENSG00000165029	protein_coding	9	chr9:104781006-104928155	Phospholipids to Total Lipids in Small LDL percentage	phospholipids:total lipids ratio	EFO:0020946		6.94e-10	EFO_0020946	ENSG00000165029	19	36809768.0
ABCA1	ENSG00000165029	protein_coding	9	chr9:104781006-104928155	Cholesterol	cholesterol	CHEBI:16113	CHOLESTEROL;cholest-5-en-3beta-ol;cholesterol;Cholesterol	6.95e-17	CHEBI_16113	ENSG00000165029	19	34375979.0
ABCA1	ENSG00000165029	protein_coding	9	chr9:104781006-104928155	Free Cholesterol in HDL measurement	HDL cholesterol change measurement	EFO:0007805		7.09e-13	EFO_0007805	ENSG00000165029	19	36809768.0
ABCA1	ENSG00000165029	protein_coding	9	chr9:104781006-104928155	HDL-cholesterol measurement	HDL cholesterol change measurement	EFO:0007805		7.100000000000001e-218	EFO_0007805	ENSG00000165029	19
ABCA1	ENSG00000165029	protein_coding	9	chr9:104781006-104928155	Cholesteryl Esters to Total Lipids in Large LDL percentage	cholesteryl esters:total lipids ratio	EFO:0020944		7.22e-25	EFO_0020944	ENSG00000165029	19	36809768.0
ABCA1	ENSG00000165029	protein_coding	9	chr9:104781006-104928155	Polyunsaturated Fatty Acids measurement	polyunsaturated fatty acid measurement	EFO:0010733		7.28e-11	EFO_0010733	ENSG00000165029	19	36809768.0
ABCA1	ENSG00000165029	protein_coding	9	chr9:104781006-104928155	Free Cholesterol to Total Lipids in Small HDL percentage	free cholesterol:total lipids ratio	EFO:0020945		7.34e-14	EFO_0020945	ENSG00000165029	19	36809768.0
ABCA1	ENSG00000165029	protein_coding	9	chr9:104781006-104928155	Phospholipids in HDL measurement	HDL cholesterol change measurement	EFO:0007805		7.37e-26	EFO_0007805	ENSG00000165029	19	36809768.0
ABCA1	ENSG00000165029	protein_coding	9	chr9:104781006-104928155	Phospholipids to Total Lipids in Large LDL percentage	phospholipids:total lipids ratio	EFO:0020946		7.38e-26	EFO_0020946	ENSG00000165029	19	36809768.0
ABCA1	ENSG00000165029	protein_coding	9	chr9:104781006-104928155	Sphingomyelins	sphingomyelin d18:1	CHEBI:17636		7.41e-09	CHEBI_17636	ENSG00000165029	19	36809768.0
ABCA1	ENSG00000165029	protein_coding	9	chr9:104781006-104928155	Cholesterol to Total Lipids in Large LDL percentage	LDL cholesterol	EFO:0004195	LDL lipoproteins;High-density lipoprotein cholesterol;High-density lipoproteins;cholesterol, LDL;lipoproteins, LDL	7.41e-16	EFO_0004195	ENSG00000165029	19	36809768.0
ABCA1	ENSG00000165029	protein_coding	9	chr9:104781006-104928155	Cholesterol in Large LDL	LDL cholesterol	EFO:0004195	LDL lipoproteins;High-density lipoprotein cholesterol;High-density lipoproteins;cholesterol, LDL;lipoproteins, LDL	7.49e-08	EFO_0004195	ENSG00000165029	19	36809768.0
ABCA1	ENSG00000165029	protein_coding	9	chr9:104781006-104928155	Sphingomyelins	sphingomyelin d18:1	CHEBI:17636		7.56e-13	CHEBI_17636	ENSG00000165029	19	36809768.0
ABCA1	ENSG00000165029	protein_coding	9	chr9:104781006-104928155	Free Cholesterol to Total Lipids in Very Large HDL percentage	free cholesterol:total lipids ratio	EFO:0020945		7.61e-11	EFO_0020945	ENSG00000165029	19	36809768.0
ABCA1	ENSG00000165029	protein_coding	9	chr9:104781006-104928155	Free Cholesterol in Small HDL measurement	HDL cholesterol change measurement	EFO:0007805		7.78e-30	EFO_0007805	ENSG00000165029	19	36809768.0
ABCA1	ENSG00000165029	protein_coding	9	chr9:104781006-104928155	Apolipoprotein A1 measurement	apolipoprotein A 1 measurement	EFO:0004614	apo-AI levels;apoA-I levels;apolipoprotein A-I levels;apolipoprotein A-1 levels;apolipoprotein A1 levels	8.15e-12	EFO_0004614	ENSG00000165029	19	36809768.0
ABCA1	ENSG00000165029	protein_coding	9	chr9:104781006-104928155	Cholesterol to Total Lipids in HDL percentage	free cholesterol:total lipids ratio	EFO:0020945		8.41e-11	EFO_0020945	ENSG00000165029	19	36809768.0
ABCA1	ENSG00000165029	protein_coding	9	chr9:104781006-104928155	Apolipoprotein a measurement	apolipoprotein A-IV measurement	EFO:0007848	lipoprotein A-IV levels	8.59e-139	EFO_0007848	ENSG00000165029	19	34375979.0
ABCA1	ENSG00000165029	protein_coding	9	chr9:104781006-104928155	Phospholipids in HDL measurement	HDL cholesterol change measurement	EFO:0007805		8.650000000000001e-26	EFO_0007805	ENSG00000165029	19	36809768.0
ABCA1	ENSG00000165029	protein_coding	9	chr9:104781006-104928155	Cholesteryl Esters in Large HDL	cholesteryl esters:total lipids ratio	EFO:0020944		8.74e-16	EFO_0020944	ENSG00000165029	19	36809768.0
ABCA1	ENSG00000165029	protein_coding	9	chr9:104781006-104928155	Free Cholesterol in Medium HDL measurement	HDL cholesterol change measurement	EFO:0007805		8.75e-33	EFO_0007805	ENSG00000165029	19	36809768.0
ABCA1	ENSG00000165029	protein_coding	9	chr9:104781006-104928155	Apolipoprotein a measurement	apolipoprotein A-IV measurement	EFO:0007848	lipoprotein A-IV levels	8.84e-65	EFO_0007848	ENSG00000165029	19	34375979.0
ABCA1	ENSG00000165029	protein_coding	9	chr9:104781006-104928155	Total Lipids in Medium HDL	free cholesterol:total lipids ratio	EFO:0020945		8.880000000000001e-32	EFO_0020945	ENSG00000165029	19	36809768.0
ABCA1	ENSG00000165029	protein_coding	9	chr9:104781006-104928155	Phospholipids to Total Lipids in HDL percentage	phospholipids:total lipids ratio	EFO:0020946		8.9e-19	EFO_0020946	ENSG00000165029	19	36809768.0
ABCA1	ENSG00000165029	protein_coding	9	chr9:104781006-104928155	Apolipoprotein a measurement	apolipoprotein A-IV measurement	EFO:0007848	lipoprotein A-IV levels	8.94e-81	EFO_0007848	ENSG00000165029	19	34375979.0
ABCA1	ENSG00000165029	protein_coding	9	chr9:104781006-104928155	Hdl cholesterol measurement	HDL cholesterol change measurement	EFO:0007805		9.050000000000001e-66	EFO_0007805	ENSG00000165029	19	34375979.0
ABCA1	ENSG00000165029	protein_coding	9	chr9:104781006-104928155	Cholesterol	cholesterol	CHEBI:16113	CHOLESTEROL;cholest-5-en-3beta-ol;cholesterol;Cholesterol	9.18e-23	CHEBI_16113	ENSG00000165029	19
ABCA1	ENSG00000165029	protein_coding	9	chr9:104781006-104928155	Cholesteryl Esters in Medium HDL	cholesteryl esters:total lipids ratio	EFO:0020944		9.32e-39	EFO_0020944	ENSG00000165029	19	36809768.0
ABCA1	ENSG00000165029	protein_coding	9	chr9:104781006-104928155	Cholesteryl Esters to Total Lipids in Large LDL percentage	cholesteryl esters:total lipids ratio	EFO:0020944		9.45e-18	EFO_0020944	ENSG00000165029	19	36809768.0
ABCA1	ENSG00000165029	protein_coding	9	chr9:104781006-104928155	Phospholipids to Total Lipids in Large HDL percentage	phospholipids:total lipids ratio	EFO:0020946		9.46e-09	EFO_0020946	ENSG00000165029	19	36809768.0
ABCA1	ENSG00000165029	protein_coding	9	chr9:104781006-104928155	Triglycerides to Total Lipids in Large VLDL percentage	triglycerides:total lipids ratio	EFO:0020947		9.76e-11	EFO_0020947	ENSG00000165029	19	36809768.0
ABCA1	ENSG00000165029	protein_coding	9	chr9:104781006-104928155	Sphingomyelins	sphingomyelin d18:1	CHEBI:17636		9.91e-14	CHEBI_17636	ENSG00000165029	19	36809768.0
ABCA1	ENSG00000165029	protein_coding	9	chr9:104781006-104928155	High-density lipoprotein cholesterol	high-density lipoprotein cholesterol	CHEBI:47775		2e-11	CHEBI_47775	ENSG00000165029	19	36564505.0
ABCA1	ENSG00000165029	protein_coding	9	chr9:104781006-104928155	High-density lipoprotein cholesterol	high-density lipoprotein cholesterol	CHEBI:47775		3.02e-62	CHEBI_47775	ENSG00000165029	19	36564505.0
ABCA1	ENSG00000165029	protein_coding	9	chr9:104781006-104928155	High-density lipoprotein cholesterol	high-density lipoprotein cholesterol	CHEBI:47775		3.23e-60	CHEBI_47775	ENSG00000165029	19	36564505.0
ABCA1	ENSG00000165029	protein_coding	9	chr9:104781006-104928155	Total cholesterol measurement	total cholesterol change measurement	EFO:0007806		3.72e-08	EFO_0007806	ENSG00000165029	19	36564505.0
ABCA1	ENSG00000165029	protein_coding	9	chr9:104781006-104928155	Total cholesterol measurement	total cholesterol change measurement	EFO:0007806		5.8499999999999994e-34	EFO_0007806	ENSG00000165029	19	36564505.0
ABCA1	ENSG00000165029	protein_coding	9	chr9:104781006-104928155	Total cholesterol measurement	total cholesterol change measurement	EFO:0007806		7.28e-28	EFO_0007806	ENSG00000165029	19	36564505.0
ABCA1	ENSG00000165029	protein_coding	9	chr9:104781006-104928155	Apolipoprotein a (+3) measurement	apolipoprotein A 1 measurement	EFO:0004614	apo-AI levels;apoA-I levels;apolipoprotein A-I levels;apolipoprotein A-1 levels;apolipoprotein A1 levels	5.9461222016603e-204	EFO_0004614	ENSG00000165029	19	36088354.0
ABCA1	ENSG00000165029	protein_coding	9	chr9:104781006-104928155	APOA1 measurement	apolipoprotein A 1 measurement	EFO:0004614	apo-AI levels;apoA-I levels;apolipoprotein A-I levels;apolipoprotein A-1 levels;apolipoprotein A1 levels	1.139e-08	EFO_0004614	ENSG00000165029	19	31367044.0
ABCA1	ENSG00000165029	protein_coding	9	chr9:104781006-104928155	APOA1 measurement	apolipoprotein A 1 measurement	EFO:0004614	apo-AI levels;apoA-I levels;apolipoprotein A-I levels;apolipoprotein A-1 levels;apolipoprotein A1 levels	1.303e-07	EFO_0004614	ENSG00000165029	19	31367044.0
ABCA1	ENSG00000165029	protein_coding	9	chr9:104781006-104928155	HDL-C measurement	HDL cholesterol change measurement	EFO:0007805		1.651e-07	EFO_0007805	ENSG00000165029	19	31367044.0
ABCA1	ENSG00000165029	protein_coding	9	chr9:104781006-104928155	Trans-effected transcripts	coronary artery disease	EFO:0001645	CORONARY ARTERY DIS;CHD - Coronary heart disease;disease of coronary artery;Atheroscleroses, Coronary;Coronary Arterioscleroses;Artery Diseases, Coronary;coronary heart disease;disorder of coronary artery;Coronary Atherosclerosis;Coronary Artery Diseases;coronary disease;Heart Disease, Coronary;Disease, Coronary Artery;CHD;Arterioscleroses, Coronary;Coronary Diseases;Diseases, Coronary;Heart Dise…	1.65e-07	EFO_0001645	ENSG00000165029	19	25958224.0
ABCA1	ENSG00000165029	protein_coding	9	chr9:104781006-104928155	HDL-C measurement	HDL cholesterol change measurement	EFO:0007805		2.2297e-13	EFO_0007805	ENSG00000165029	19	31367044.0
ABCA1	ENSG00000165029	protein_coding	9	chr9:104781006-104928155	Total cholesterol measurement	total cholesterol change measurement	EFO:0007806		3.74e-06	EFO_0007806	ENSG00000165029	19	36220816.0
ABCA1	ENSG00000165029	protein_coding	9	chr9:104781006-104928155	HDL-C measurement	HDL cholesterol change measurement	EFO:0007805		4.285e-10	EFO_0007805	ENSG00000165029	19	31367044.0
ABCA1	ENSG00000165029	protein_coding	9	chr9:104781006-104928155	APOA1 measurement	apolipoprotein A 1 measurement	EFO:0004614	apo-AI levels;apoA-I levels;apolipoprotein A-I levels;apolipoprotein A-1 levels;apolipoprotein A1 levels	4.333e-07	EFO_0004614	ENSG00000165029	19	31367044.0
ABCA1	ENSG00000165029	protein_coding	9	chr9:104781006-104928155	HDL-C measurement	HDL cholesterol change measurement	EFO:0007805		4.6899999999999996e-24	EFO_0007805	ENSG00000165029	19	36220816.0
ABCA1	ENSG00000165029	protein_coding	9	chr9:104781006-104928155	HDL-C measurement	HDL cholesterol change measurement	EFO:0007805		5.54e-05	EFO_0007805	ENSG00000165029	19	36220816.0
ABCA1	ENSG00000165029	protein_coding	9	chr9:104781006-104928155	APOA1 measurement	apolipoprotein A 1 measurement	EFO:0004614	apo-AI levels;apoA-I levels;apolipoprotein A-I levels;apolipoprotein A-1 levels;apolipoprotein A1 levels	7.8325e-07	EFO_0004614	ENSG00000165029	19	31367044.0
ABCA1	ENSG00000165029	protein_coding	9	chr9:104781006-104928155	HDL (HUNT) measurement	HDL cholesterol change measurement	EFO:0007805		3.32e-11	EFO_0007805	ENSG00000165029	19	32424355.0
ABCA1	ENSG00000165029	protein_coding	9	chr9:104781006-104928155	HDL-C measurement	HDL cholesterol change measurement	EFO:0007805		1.02e-19	EFO_0007805	ENSG00000165029	19	36220816.0
ABCA1	ENSG00000165029	protein_coding	9	chr9:104781006-104928155	Total cholesterol measurement	total cholesterol change measurement	EFO:0007806		2.24e-14	EFO_0007806	ENSG00000165029	19	36220816.0
ABCA1	ENSG00000165029	protein_coding	9	chr9:104781006-104928155	HDL-C measurement	HDL cholesterol change measurement	EFO:0007805		2.32e-16	EFO_0007805	ENSG00000165029	19	36220816.0
ABCA1	ENSG00000165029	protein_coding	9	chr9:104781006-104928155	HDL-C measurement	HDL cholesterol change measurement	EFO:0007805		2.5200000000000002e-29	EFO_0007805	ENSG00000165029	19	36220816.0
ABCA1	ENSG00000165029	protein_coding	9	chr9:104781006-104928155	HDL-C measurement	HDL cholesterol change measurement	EFO:0007805		2.66e-23	EFO_0007805	ENSG00000165029	19
ABCA1	ENSG00000165029	protein_coding	9	chr9:104781006-104928155	HDL-C measurement	HDL cholesterol change measurement	EFO:0007805		4e-15	EFO_0007805	ENSG00000165029	19	36220816.0
ABCA1	ENSG00000165029	protein_coding	9	chr9:104781006-104928155	Total cholesterol measurement	total cholesterol change measurement	EFO:0007806		4.3e-10	EFO_0007806	ENSG00000165029	19	36220816.0
ABCA1	ENSG00000165029	protein_coding	9	chr9:104781006-104928155	Total cholesterol measurement	total cholesterol change measurement	EFO:0007806		4.44e-16	EFO_0007806	ENSG00000165029	19	36220816.0
ABCA1	ENSG00000165029	protein_coding	9	chr9:104781006-104928155	Total cholesterol measurement	total cholesterol change measurement	EFO:0007806		5.01e-12	EFO_0007806	ENSG00000165029	19	36220816.0
ABCA1	ENSG00000165029	protein_coding	9	chr9:104781006-104928155	HDL-C measurement	HDL cholesterol change measurement	EFO:0007805		5.55e-15	EFO_0007805	ENSG00000165029	19	36220816.0
ABCA1	ENSG00000165029	protein_coding	9	chr9:104781006-104928155	Total cholesterol measurement	total cholesterol change measurement	EFO:0007806		5.92e-10	EFO_0007806	ENSG00000165029	19	36220816.0
ABCA1	ENSG00000165029	protein_coding	9	chr9:104781006-104928155	Total cholesterol measurement	total cholesterol change measurement	EFO:0007806		7.29e-12	EFO_0007806	ENSG00000165029	19	36220816.0
ABCA1	ENSG00000165029	protein_coding	9	chr9:104781006-104928155	HDL-C measurement	HDL cholesterol change measurement	EFO:0007805		8.03e-17	EFO_0007805	ENSG00000165029	19	36220816.0
ABCA1	ENSG00000165029	protein_coding	9	chr9:104781006-104928155	HDL-C measurement	HDL cholesterol change measurement	EFO:0007805		8.93e-24	EFO_0007805	ENSG00000165029	19	36220816.0
ABCA1	ENSG00000165029	protein_coding	9	chr9:104781006-104928155	Hdl-cholesterol measurement	HDL cholesterol change measurement	EFO:0007805		1e-09	EFO_0007805	ENSG00000165029	19	20421590.0
ABCA1	ENSG00000165029	protein_coding	9	chr9:104781006-104928155	High density lipoprotein cholesterol	high-density lipoprotein cholesterol	CHEBI:47775		5e-08	CHEBI_47775	ENSG00000165029	19	20876667.0
ABCA2	ENSG00000107331	protein_coding	9	chr9:137007234-137028915	Aorta diastolic blood pressure	diastolic blood pressure	EFO:0006336	DIABP;diastolic pressure	1.99e-06	EFO_0006336	ENSG00000107331	20	32436959.0
ABCA2	ENSG00000107331	protein_coding	9	chr9:137007234-137028915	Aorta diastolic blood pressure	diastolic blood pressure	EFO:0006336	DIABP;diastolic pressure	2.1e-06	EFO_0006336	ENSG00000107331	20	32436959.0
ABCA3	ENSG00000167972	protein_coding	16	chr16:2275881-2340746	Lung FEV1/FVC	FEV/FEC ratio	EFO:0004713	FEV1/FVC;FEV/FVC	2.2e-10	EFO_0004713	ENSG00000167972	21	34226706.0
ABCA3	ENSG00000167972	protein_coding	16	chr16:2275881-2340746	Fev1 fvc ratio z score (20258)	FEV/FEC ratio	EFO:0004713	FEV1/FVC;FEV/FVC	1.63e-18	EFO_0004713	ENSG00000167972	21	34662886.0
ABCA3	ENSG00000167972	protein_coding	16	chr16:2275881-2340746	Fev1 fvc ratio z score (20258)	FEV/FEC ratio	EFO:0004713	FEV1/FVC;FEV/FVC	1.88e-18	EFO_0004713	ENSG00000167972	21	34662886.0
ABCA3	ENSG00000167972	protein_coding	16	chr16:2275881-2340746	Fev1 fvc ratio z score (20258)	FEV/FEC ratio	EFO:0004713	FEV1/FVC;FEV/FVC	5e-19	EFO_0004713	ENSG00000167972	21	34662886.0
ABCA4	ENSG00000198691	protein_coding	1	chr1:93992834-94121148	Acute intoxication	intoxication	EFO:0009574		5.75e-05	EFO_0009574	ENSG00000198691	24	34375979.0
ABCA5	ENSG00000154265	protein_coding	17	chr17:69244311-69327244	Free Cholesterol in Medium VLDL measurement	free cholesterol measurement	EFO:0008591		1.02e-10	EFO_0008591	ENSG00000154265	23461	36809768.0
ABCA5	ENSG00000154265	protein_coding	17	chr17:69244311-69327244	Cholesterol to Total Lipids in Very Small VLDL percentage measurement	very low density lipoprotein cholesterol measurement	EFO:0008317	vLDL cholesterol measurement	1.03e-10	EFO_0008317	ENSG00000154265	23461	36809768.0
ABCA5	ENSG00000154265	protein_coding	17	chr17:69244311-69327244	Calcium	calcium atom	CHEBI:22984	calcium	1.09e-22	CHEBI_22984	ENSG00000154265	23461	36809768.0
ABCA5	ENSG00000154265	protein_coding	17	chr17:69244311-69327244	Triglycerides to Total Lipids in Small VLDL percentage	triglycerides:total lipids ratio	EFO:0020947		1.1e-18	EFO_0020947	ENSG00000154265	23461	36809768.0
ABCA5	ENSG00000154265	protein_coding	17	chr17:69244311-69327244	Cholesteryl Esters to Total Lipids in Very Small VLDL percentage	cholesteryl esters:total lipids ratio	EFO:0020944		1.14e-09	EFO_0020944	ENSG00000154265	23461	36809768.0
ABCA5	ENSG00000154265	protein_coding	17	chr17:69244311-69327244	Cholesteryl Esters to Total Lipids in Very Large VLDL percentage	cholesteryl esters:total lipids ratio	EFO:0020944		1.16e-09	EFO_0020944	ENSG00000154265	23461	36809768.0
ABCA5	ENSG00000154265	protein_coding	17	chr17:69244311-69327244	Total protein measurement	total blood protein measurement	EFO:0004536	serum total protein;TBP	1.18e-27	EFO_0004536	ENSG00000154265	23461	36809768.0
ABCA5	ENSG00000154265	protein_coding	17	chr17:69244311-69327244	Triglycerides to Total Lipids in Very Small VLDL percentage	triglycerides:total lipids ratio	EFO:0020947		1.25e-13	EFO_0020947	ENSG00000154265	23461	36809768.0
ABCA5	ENSG00000154265	protein_coding	17	chr17:69244311-69327244	Free Cholesterol to Cholesterol in VLDL percentage	LDL cholesterol	EFO:0004195	LDL lipoproteins;High-density lipoprotein cholesterol;High-density lipoproteins;cholesterol, LDL;lipoproteins, LDL	1.29e-09	EFO_0004195	ENSG00000154265	23461	36809768.0
ABCA5	ENSG00000154265	protein_coding	17	chr17:69244311-69327244	Free Cholesterol to Cholesteryl Esters in VLDL percentage	LDL cholesterol	EFO:0004195	LDL lipoproteins;High-density lipoprotein cholesterol;High-density lipoproteins;cholesterol, LDL;lipoproteins, LDL	1.29e-09	EFO_0004195	ENSG00000154265	23461	36809768.0
ABCA5	ENSG00000154265	protein_coding	17	chr17:69244311-69327244	Free Cholesterol in Large LDL	LDL cholesterol	EFO:0004195	LDL lipoproteins;High-density lipoprotein cholesterol;High-density lipoproteins;cholesterol, LDL;lipoproteins, LDL	1.33e-09	EFO_0004195	ENSG00000154265	23461	36809768.0
ABCA5	ENSG00000154265	protein_coding	17	chr17:69244311-69327244	Cholesterol to Total Lipids in Large VLDL percentage	free cholesterol:total lipids ratio	EFO:0020945		1.38e-16	EFO_0020945	ENSG00000154265	23461	36809768.0
ABCA5	ENSG00000154265	protein_coding	17	chr17:69244311-69327244	Apolipoprotein B measurement	apolipoprotein B change measurement	EFO:0020874		1.39e-12	EFO_0020874	ENSG00000154265	23461	36809768.0
ABCA5	ENSG00000154265	protein_coding	17	chr17:69244311-69327244	Total Lipids in Very Small VLDL	free cholesterol:total lipids ratio	EFO:0020945		1.42e-14	EFO_0020945	ENSG00000154265	23461	36809768.0
ABCA5	ENSG00000154265	protein_coding	17	chr17:69244311-69327244	Cholesteryl Esters in IDL	cholesteryl esters:total lipids ratio	EFO:0020944		1.43e-11	EFO_0020944	ENSG00000154265	23461	36809768.0
ABCA5	ENSG00000154265	protein_coding	17	chr17:69244311-69327244	Cholesteryl Esters in VLDL	cholesteryl esters:total lipids ratio	EFO:0020944		1.43e-13	EFO_0020944	ENSG00000154265	23461	36809768.0
ABCA5	ENSG00000154265	protein_coding	17	chr17:69244311-69327244	Cholesterol in Very Small VLDL measurement	very low density lipoprotein cholesterol measurement	EFO:0008317	vLDL cholesterol measurement	1.43e-19	EFO_0008317	ENSG00000154265	23461	36809768.0
ABCA5	ENSG00000154265	protein_coding	17	chr17:69244311-69327244	Cholesterol in Small VLDL measurement	very low density lipoprotein cholesterol measurement	EFO:0008317	vLDL cholesterol measurement	1.52e-12	EFO_0008317	ENSG00000154265	23461	36809768.0
ABCA5	ENSG00000154265	protein_coding	17	chr17:69244311-69327244	Apolipoprotein B measurement	apolipoprotein B change measurement	EFO:0020874		1.6100000000000002e-33	EFO_0020874	ENSG00000154265	23461	36809768.0
ABCA5	ENSG00000154265	protein_coding	17	chr17:69244311-69327244	Cholesterol to Total Lipids in VLDL percentage	free cholesterol:total lipids ratio	EFO:0020945		1.94e-12	EFO_0020945	ENSG00000154265	23461	36809768.0
ABCA5	ENSG00000154265	protein_coding	17	chr17:69244311-69327244	Concentration of LDL Particles measurement	LDL peak particle diameter measurement	EFO:0007677	low density lipoprotein peak particle diameter measurement	1.96e-11	EFO_0007677	ENSG00000154265	23461	36809768.0
ABCA5	ENSG00000154265	protein_coding	17	chr17:69244311-69327244	Total Free Cholesterol to Total Lipids percentage	free cholesterol:total lipids ratio	EFO:0020945		2.01e-13	EFO_0020945	ENSG00000154265	23461	36809768.0
ABCA5	ENSG00000154265	protein_coding	17	chr17:69244311-69327244	Free Cholesterol to Cholesterol in Large VLDL percentage	LDL cholesterol	EFO:0004195	LDL lipoproteins;High-density lipoprotein cholesterol;High-density lipoproteins;cholesterol, LDL;lipoproteins, LDL	2.05e-10	EFO_0004195	ENSG00000154265	23461	36809768.0
ABCA5	ENSG00000154265	protein_coding	17	chr17:69244311-69327244	Free Cholesterol to Cholesteryl Esters in Large VLDL ratio	cholesteryl esters:total lipids ratio	EFO:0020944		2.05e-10	EFO_0020944	ENSG00000154265	23461	36809768.0
ABCA5	ENSG00000154265	protein_coding	17	chr17:69244311-69327244	Cholesteryl Esters to Total Lipids in Small VLDL percentage	cholesteryl esters:total lipids ratio	EFO:0020944		2.07e-25	EFO_0020944	ENSG00000154265	23461	36809768.0
ABCA5	ENSG00000154265	protein_coding	17	chr17:69244311-69327244	Cholesterol to Total Lipids in Small VLDL percentage	free cholesterol:total lipids ratio	EFO:0020945		2.08e-21	EFO_0020945	ENSG00000154265	23461	36809768.0
ABCA5	ENSG00000154265	protein_coding	17	chr17:69244311-69327244	Triglycerides to Total Lipids in Very Large VLDL percentage	triglycerides:total lipids ratio	EFO:0020947		2.27e-13	EFO_0020947	ENSG00000154265	23461	36809768.0
ABCA5	ENSG00000154265	protein_coding	17	chr17:69244311-69327244	Apolipoprotein A measurement	apolipoprotein A-IV measurement	EFO:0007848	lipoprotein A-IV levels	2.29e-13	EFO_0007848	ENSG00000154265	23461	36809768.0
ABCA5	ENSG00000154265	protein_coding	17	chr17:69244311-69327244	Cholesteryl Esters in Small VLDL	cholesteryl esters:total lipids ratio	EFO:0020944		2.43e-12	EFO_0020944	ENSG00000154265	23461	36809768.0
ABCA5	ENSG00000154265	protein_coding	17	chr17:69244311-69327244	Phospholipids in Very Small VLDL measurement	very low density lipoprotein cholesterol measurement	EFO:0008317	vLDL cholesterol measurement	2.44e-14	EFO_0008317	ENSG00000154265	23461	36809768.0
ABCA5	ENSG00000154265	protein_coding	17	chr17:69244311-69327244	Cholesterol to Total Lipids in Medium VLDL percentage	free cholesterol:total lipids ratio	EFO:0020945		2.54e-14	EFO_0020945	ENSG00000154265	23461	36809768.0
ABCA5	ENSG00000154265	protein_coding	17	chr17:69244311-69327244	Cholesterol in Medium VLDL measurement	very low density lipoprotein cholesterol measurement	EFO:0008317	vLDL cholesterol measurement	2.6e-14	EFO_0008317	ENSG00000154265	23461	36809768.0
ABCA5	ENSG00000154265	protein_coding	17	chr17:69244311-69327244	Triglycerides to Total Lipids in Large VLDL percentage	triglycerides:total lipids ratio	EFO:0020947		2.67e-16	EFO_0020947	ENSG00000154265	23461	36809768.0
ABCA5	ENSG00000154265	protein_coding	17	chr17:69244311-69327244	Cholesterol in IDL measurement	intermediate density lipoprotein measurement	EFO:0008595	IDL measurement	2.69e-12	EFO_0008595	ENSG00000154265	23461	36809768.0
ABCA5	ENSG00000154265	protein_coding	17	chr17:69244311-69327244	Total Free Cholesterol measurement	free cholesterol change measurement	EFO:0020905		2.72e-09	EFO_0020905	ENSG00000154265	23461	36809768.0
ABCA5	ENSG00000154265	protein_coding	17	chr17:69244311-69327244	Phospholipids in Large LDL	LDL cholesterol	EFO:0004195	LDL lipoproteins;High-density lipoprotein cholesterol;High-density lipoproteins;cholesterol, LDL;lipoproteins, LDL	2.79e-09	EFO_0004195	ENSG00000154265	23461	36809768.0
ABCA5	ENSG00000154265	protein_coding	17	chr17:69244311-69327244	Free Cholesterol to Total Lipids in VLDL percentage	free cholesterol:total lipids ratio	EFO:0020945		2.92e-13	EFO_0020945	ENSG00000154265	23461	36809768.0
ABCA5	ENSG00000154265	protein_coding	17	chr17:69244311-69327244	Triglycerides to Total Lipids in VLDL percentage	triglycerides:total lipids ratio	EFO:0020947		3.07e-13	EFO_0020947	ENSG00000154265	23461	36809768.0
ABCA5	ENSG00000154265	protein_coding	17	chr17:69244311-69327244	VLDL Cholesterol measurement	very low density lipoprotein cholesterol measurement	EFO:0008317	vLDL cholesterol measurement	3.44e-11	EFO_0008317	ENSG00000154265	23461	36809768.0
ABCA5	ENSG00000154265	protein_coding	17	chr17:69244311-69327244	Free Cholesterol to Total Lipids in Small VLDL percentage	free cholesterol:total lipids ratio	EFO:0020945		3.44e-12	EFO_0020945	ENSG00000154265	23461	36809768.0
ABCA5	ENSG00000154265	protein_coding	17	chr17:69244311-69327244	Total Lipids in IDL	free cholesterol:total lipids ratio	EFO:0020945		3.52e-13	EFO_0020945	ENSG00000154265	23461	36809768.0
ABCA5	ENSG00000154265	protein_coding	17	chr17:69244311-69327244	LDL-cholesterol	LDL cholesterol	EFO:0004195	LDL lipoproteins;High-density lipoprotein cholesterol;High-density lipoproteins;cholesterol, LDL;lipoproteins, LDL	3.61e-42	EFO_0004195	ENSG00000154265	23461	36809768.0
ABCA5	ENSG00000154265	protein_coding	17	chr17:69244311-69327244	Free Cholesterol to Total Lipids in Large VLDL percentage	free cholesterol:total lipids ratio	EFO:0020945		4.02e-12	EFO_0020945	ENSG00000154265	23461	36809768.0
ABCA5	ENSG00000154265	protein_coding	17	chr17:69244311-69327244	Phospholipids in IDL measurement	intermediate density lipoprotein measurement	EFO:0008595	IDL measurement	4.06e-15	EFO_0008595	ENSG00000154265	23461	36809768.0
ABCA5	ENSG00000154265	protein_coding	17	chr17:69244311-69327244	Albumin	serum albumin	PR:000003918		4.65e-99	PR_000003918	ENSG00000154265	23461	36809768.0
ABCA5	ENSG00000154265	protein_coding	17	chr17:69244311-69327244	URATE measurement	urate measurement	EFO:0004531	urate levels	4.79e-11	EFO_0004531	ENSG00000154265	23461	36809768.0
ABCA5	ENSG00000154265	protein_coding	17	chr17:69244311-69327244	Cholesteryl Esters in Medium VLDL	cholesteryl esters:total lipids ratio	EFO:0020944		4.79e-16	EFO_0020944	ENSG00000154265	23461	36809768.0
ABCA5	ENSG00000154265	protein_coding	17	chr17:69244311-69327244	Phospholipids in Small LDL	LDL cholesterol	EFO:0004195	LDL lipoproteins;High-density lipoprotein cholesterol;High-density lipoproteins;cholesterol, LDL;lipoproteins, LDL	4.84e-09	EFO_0004195	ENSG00000154265	23461	36809768.0
ABCA5	ENSG00000154265	protein_coding	17	chr17:69244311-69327244	Free Cholesterol in IDL measurement	free cholesterol measurement	EFO:0008591		4.86e-14	EFO_0008591	ENSG00000154265	23461	36809768.0
ABCA5	ENSG00000154265	protein_coding	17	chr17:69244311-69327244	Albumin	serum albumin	PR:000003918		5.08e-20	PR_000003918	ENSG00000154265	23461	36809768.0
ABCA5	ENSG00000154265	protein_coding	17	chr17:69244311-69327244	Free Cholesterol in Small VLDL measurement	free cholesterol measurement	EFO:0008591		5.16e-12	EFO_0008591	ENSG00000154265	23461	36809768.0
ABCA5	ENSG00000154265	protein_coding	17	chr17:69244311-69327244	Total Cholesterol Minus HDL-C measurement	total cholesterol measurement	EFO:0004574	cholesterol, total;total cholesterol levels	5.4e-11	EFO_0004574	ENSG00000154265	23461	36809768.0
ABCA5	ENSG00000154265	protein_coding	17	chr17:69244311-69327244	Cholesteryl Esters to Total Lipids in VLDL percentage	cholesteryl esters:total lipids ratio	EFO:0020944		5.48e-12	EFO_0020944	ENSG00000154265	23461	36809768.0
ABCA5	ENSG00000154265	protein_coding	17	chr17:69244311-69327244	Other disorders of skin and subcutaneous tissue| not elsewhere classified	skin disease	EFO:0000701	disease or disorder of zone of skin;skin disorder;disease of zone of skin;skin and subcutaneous tissue disease;disorder of zone of skin;Skin Diseases and Manifestations;Skin Disorder;skin diseases and manifestations;zone of skin disease or disorder;Cutaneous Disorder;disorder of skin;SKIN AND SUBCUTANEOUS TISSUE DISORDERS;cutaneous disorder;zone of skin disease	5.56e-05	EFO_0000701	ENSG00000154265	23461	34375979.0
ABCA5	ENSG00000154265	protein_coding	17	chr17:69244311-69327244	Total Esterified Cholesterol to Total Cholesterol percentage measurement	total cholesterol change measurement	EFO:0007806		5.85e-10	EFO_0007806	ENSG00000154265	23461	36809768.0
ABCA5	ENSG00000154265	protein_coding	17	chr17:69244311-69327244	Total Free Cholesterol to Total Cholesterol percentage measurement	total cholesterol change measurement	EFO:0007806		5.85e-10	EFO_0007806	ENSG00000154265	23461	36809768.0
ABCA5	ENSG00000154265	protein_coding	17	chr17:69244311-69327244	Total Free Cholesterol to Total Esterified Cholesterol ratio	free cholesterol:total lipids ratio	EFO:0020945		5.85e-10	EFO_0020945	ENSG00000154265	23461	36809768.0
ABCA5	ENSG00000154265	protein_coding	17	chr17:69244311-69327244	Triglycerides to Total Lipids in Medium VLDL percentage	triglycerides:total lipids ratio	EFO:0020947		5.94e-16	EFO_0020947	ENSG00000154265	23461	36809768.0
ABCA5	ENSG00000154265	protein_coding	17	chr17:69244311-69327244	Free Cholesterol in LDL	LDL cholesterol	EFO:0004195	LDL lipoproteins;High-density lipoprotein cholesterol;High-density lipoproteins;cholesterol, LDL;lipoproteins, LDL	6.12e-09	EFO_0004195	ENSG00000154265	23461	36809768.0
ABCA5	ENSG00000154265	protein_coding	17	chr17:69244311-69327244	Cholesteryl Esters to Total Lipids in Large VLDL percentage	cholesteryl esters:total lipids ratio	EFO:0020944		6.25e-16	EFO_0020944	ENSG00000154265	23461	36809768.0
ABCA5	ENSG00000154265	protein_coding	17	chr17:69244311-69327244	Free Cholesterol to Total Lipids in Medium VLDL percentage	free cholesterol:total lipids ratio	EFO:0020945		6.45e-18	EFO_0020945	ENSG00000154265	23461	36809768.0
ABCA5	ENSG00000154265	protein_coding	17	chr17:69244311-69327244	Total cholesterol measurement	total cholesterol change measurement	EFO:0007806		6.949999999999999e-30	EFO_0007806	ENSG00000154265	23461	36809768.0
ABCA5	ENSG00000154265	protein_coding	17	chr17:69244311-69327244	Concentration of Very Small VLDL Particles measurement	very low density lipoprotein particle size measurement	EFO:0008594	VLDL particle size measurement	7.14e-16	EFO_0008594	ENSG00000154265	23461	36809768.0
ABCA5	ENSG00000154265	protein_coding	17	chr17:69244311-69327244	Cholesterol to Total Lipids in Very Large VLDL percentage measurement	very low density lipoprotein cholesterol measurement	EFO:0008317	vLDL cholesterol measurement	7.27e-11	EFO_0008317	ENSG00000154265	23461	36809768.0
ABCA5	ENSG00000154265	protein_coding	17	chr17:69244311-69327244	Phospholipids to Total Lipids in VLDL percentage	phospholipids:total lipids ratio	EFO:0020946		7.42e-15	EFO_0020946	ENSG00000154265	23461	36809768.0
ABCA5	ENSG00000154265	protein_coding	17	chr17:69244311-69327244	Apolipoprotein B to Apolipoprotein A1 ratio measurement	apolipoprotein B measurement	EFO:0004615		7.52e-15	EFO_0004615	ENSG00000154265	23461	36809768.0
ABCA5	ENSG00000154265	protein_coding	17	chr17:69244311-69327244	Clinical LDL Cholesterol	LDL cholesterol	EFO:0004195	LDL lipoproteins;High-density lipoprotein cholesterol;High-density lipoproteins;cholesterol, LDL;lipoproteins, LDL	7.79e-10	EFO_0004195	ENSG00000154265	23461	36809768.0
ABCA5	ENSG00000154265	protein_coding	17	chr17:69244311-69327244	Free Cholesterol to Total Lipids in Very Small VLDL percentage	free cholesterol:total lipids ratio	EFO:0020945		7.79e-12	EFO_0020945	ENSG00000154265	23461	36809768.0
ABCA5	ENSG00000154265	protein_coding	17	chr17:69244311-69327244	Free Cholesterol in Very Small VLDL measurement	very low density lipoprotein cholesterol measurement	EFO:0008317	vLDL cholesterol measurement	7.79e-17	EFO_0008317	ENSG00000154265	23461	36809768.0
ABCA5	ENSG00000154265	protein_coding	17	chr17:69244311-69327244	Phospholipids to Total Lipids in Medium VLDL percentage	phospholipids:total lipids ratio	EFO:0020946		8.08e-20	EFO_0020946	ENSG00000154265	23461	36809768.0
ABCA5	ENSG00000154265	protein_coding	17	chr17:69244311-69327244	Phospholipids to Total Lipids in Very Large VLDL percentage	phospholipids:total lipids ratio	EFO:0020946		8.53e-16	EFO_0020946	ENSG00000154265	23461	36809768.0
ABCA5	ENSG00000154265	protein_coding	17	chr17:69244311-69327244	Free Cholesterol to Total Lipids in Very Large VLDL percentage	free cholesterol:total lipids ratio	EFO:0020945		8.7e-13	EFO_0020945	ENSG00000154265	23461	36809768.0
ABCA5	ENSG00000154265	protein_coding	17	chr17:69244311-69327244	Phospholipids to Total Lipids in Small VLDL percentage	phospholipids:total lipids ratio	EFO:0020946		9.23e-12	EFO_0020946	ENSG00000154265	23461	36809768.0
ABCA5	ENSG00000154265	protein_coding	17	chr17:69244311-69327244	Cholesteryl Esters to Total Lipids in Medium VLDL percentage	cholesteryl esters:total lipids ratio	EFO:0020944		9.65e-13	EFO_0020944	ENSG00000154265	23461	36809768.0
ABCA5	ENSG00000154265	protein_coding	17	chr17:69244311-69327244	Alzheimer's disease	Alzheimer disease	MONDO:0004975	Alzheimer's disease;Alzheimer's dementia;Alzheimer dementia;Alzheimers disease;Alzheimer disease;Alzheimers dementia;presenile and senile dementia;AD	3.75e-05	MONDO_0004975	ENSG00000154265	23461	28539126.0
ABCA6	ENSG00000154262	protein_coding	17	chr17:69078702-69141895	Biochemistry Albumin	serum albumin	PR:000003918		5.3e-08	PR_000003918	ENSG00000154262	23460	34226706.0
ABCA6	ENSG00000154262	protein_coding	17	chr17:69078702-69141895	Biochemistry Calcium measurement	calcium measurement	EFO:0004838	calcium levels	2.5e-06	EFO_0004838	ENSG00000154262	23460	34226706.0
ABCA6	ENSG00000154262	protein_coding	17	chr17:69078702-69141895	LDL-C	LDL cholesterol	EFO:0004195	LDL lipoproteins;High-density lipoprotein cholesterol;High-density lipoproteins;cholesterol, LDL;lipoproteins, LDL	1.06e-10	EFO_0004195	ENSG00000154262	23460	36280733.0
ABCA6	ENSG00000154262	protein_coding	17	chr17:69078702-69141895	LDL-C measurement	low density lipoprotein cholesterol measurement	EFO:0004611	LDL measurement	1.06e-10	EFO_0004611	ENSG00000154262	23460	36280733.0
ABCA6	ENSG00000154262	protein_coding	17	chr17:69078702-69141895	LDL-C	LDL cholesterol	EFO:0004195	LDL lipoproteins;High-density lipoprotein cholesterol;High-density lipoproteins;cholesterol, LDL;lipoproteins, LDL	1.18e-13	EFO_0004195	ENSG00000154262	23460	36280733.0
ABCA6	ENSG00000154262	protein_coding	17	chr17:69078702-69141895	LDL-C measurement	low density lipoprotein cholesterol measurement	EFO:0004611	LDL measurement	1.18e-13	EFO_0004611	ENSG00000154262	23460	36280733.0
ABCA6	ENSG00000154262	protein_coding	17	chr17:69078702-69141895	30600_albumin_inst_mean__rint measurement	serum albumin change measurement	EFO:0020895		1.2e-11	EFO_0020895	ENSG00000154262	23460	34662886.0
ABCA6	ENSG00000154262	protein_coding	17	chr17:69078702-69141895	Albumin (30600)	serum albumin	PR:000003918		1.2e-11	PR_000003918	ENSG00000154262	23460	34662886.0
ABCA6	ENSG00000154262	protein_coding	17	chr17:69078702-69141895	LDL-C	LDL cholesterol	EFO:0004195	LDL lipoproteins;High-density lipoprotein cholesterol;High-density lipoproteins;cholesterol, LDL;lipoproteins, LDL	1.24e-10	EFO_0004195	ENSG00000154262	23460	36280733.0
ABCA6	ENSG00000154262	protein_coding	17	chr17:69078702-69141895	LDL-C measurement	low density lipoprotein cholesterol measurement	EFO:0004611	LDL measurement	1.24e-10	EFO_0004611	ENSG00000154262	23460	36280733.0
ABCA6	ENSG00000154262	protein_coding	17	chr17:69078702-69141895	Total cholesterol measurement	total cholesterol change measurement	EFO:0007806		1.79e-07	EFO_0007806	ENSG00000154262	23460	36280733.0
ABCA6	ENSG00000154262	protein_coding	17	chr17:69078702-69141895	Total cholesterol measurement	total cholesterol change measurement	EFO:0007806		1.79e-10	EFO_0007806	ENSG00000154262	23460	36280733.0
ABCA6	ENSG00000154262	protein_coding	17	chr17:69078702-69141895	LDL-C	LDL cholesterol	EFO:0004195	LDL lipoproteins;High-density lipoprotein cholesterol;High-density lipoproteins;cholesterol, LDL;lipoproteins, LDL	1.96e-11	EFO_0004195	ENSG00000154262	23460	36280733.0
ABCA6	ENSG00000154262	protein_coding	17	chr17:69078702-69141895	LDL-C measurement	low density lipoprotein cholesterol measurement	EFO:0004611	LDL measurement	1.96e-11	EFO_0004611	ENSG00000154262	23460	36280733.0
ABCA6	ENSG00000154262	protein_coding	17	chr17:69078702-69141895	LDL-C	LDL cholesterol	EFO:0004195	LDL lipoproteins;High-density lipoprotein cholesterol;High-density lipoproteins;cholesterol, LDL;lipoproteins, LDL	1.96e-19	EFO_0004195	ENSG00000154262	23460	36280733.0
ABCA6	ENSG00000154262	protein_coding	17	chr17:69078702-69141895	Ldl_direct	LDL cholesterol	EFO:0004195	LDL lipoproteins;High-density lipoprotein cholesterol;High-density lipoproteins;cholesterol, LDL;lipoproteins, LDL	2e-18	EFO_0004195	ENSG00000154262	23460	37262146.0
ABCA6	ENSG00000154262	protein_coding	17	chr17:69078702-69141895	Cholesterol	cholesterol	CHEBI:16113	CHOLESTEROL;cholest-5-en-3beta-ol;cholesterol;Cholesterol	3e-14	CHEBI_16113	ENSG00000154262	23460	37262146.0
ABCA6	ENSG00000154262	protein_coding	17	chr17:69078702-69141895	Total cholesterol measurement	total cholesterol change measurement	EFO:0007806		3.09e-14	EFO_0007806	ENSG00000154262	23460	36280733.0
ABCA6	ENSG00000154262	protein_coding	17	chr17:69078702-69141895	LDL-C	LDL cholesterol	EFO:0004195	LDL lipoproteins;High-density lipoprotein cholesterol;High-density lipoproteins;cholesterol, LDL;lipoproteins, LDL	3.28e-20	EFO_0004195	ENSG00000154262	23460	36280733.0
ABCA6	ENSG00000154262	protein_coding	17	chr17:69078702-69141895	LDL-C measurement	low density lipoprotein cholesterol measurement	EFO:0004611	LDL measurement	3.28e-20	EFO_0004611	ENSG00000154262	23460	36280733.0
ABCA6	ENSG00000154262	protein_coding	17	chr17:69078702-69141895	LDL-C	LDL cholesterol	EFO:0004195	LDL lipoproteins;High-density lipoprotein cholesterol;High-density lipoproteins;cholesterol, LDL;lipoproteins, LDL	3.69e-11	EFO_0004195	ENSG00000154262	23460	36280733.0
ABCA6	ENSG00000154262	protein_coding	17	chr17:69078702-69141895	LDL-C measurement	low density lipoprotein cholesterol measurement	EFO:0004611	LDL measurement	3.69e-11	EFO_0004611	ENSG00000154262	23460	36280733.0
ABCA6	ENSG00000154262	protein_coding	17	chr17:69078702-69141895	LDL-C	LDL cholesterol	EFO:0004195	LDL lipoproteins;High-density lipoprotein cholesterol;High-density lipoproteins;cholesterol, LDL;lipoproteins, LDL	3.97e-08	EFO_0004195	ENSG00000154262	23460	36280733.0
ABCA6	ENSG00000154262	protein_coding	17	chr17:69078702-69141895	LDL-C measurement	low density lipoprotein cholesterol measurement	EFO:0004611	LDL measurement	3.97e-08	EFO_0004611	ENSG00000154262	23460	36280733.0
ABCA6	ENSG00000154262	protein_coding	17	chr17:69078702-69141895	Total cholesterol measurement	total cholesterol change measurement	EFO:0007806		4.45e-15	EFO_0007806	ENSG00000154262	23460	36280733.0
ABCA6	ENSG00000154262	protein_coding	17	chr17:69078702-69141895	Total cholesterol measurement	total cholesterol change measurement	EFO:0007806		4.92e-10	EFO_0007806	ENSG00000154262	23460	36280733.0
ABCA6	ENSG00000154262	protein_coding	17	chr17:69078702-69141895	Total cholesterol measurement	total cholesterol change measurement	EFO:0007806		6.32e-08	EFO_0007806	ENSG00000154262	23460	36280733.0
ABCA6	ENSG00000154262	protein_coding	17	chr17:69078702-69141895	LDL-C	LDL cholesterol	EFO:0004195	LDL lipoproteins;High-density lipoprotein cholesterol;High-density lipoproteins;cholesterol, LDL;lipoproteins, LDL	7.36e-20	EFO_0004195	ENSG00000154262	23460	36280733.0
ABCA6	ENSG00000154262	protein_coding	17	chr17:69078702-69141895	LDL-C measurement	low density lipoprotein cholesterol measurement	EFO:0004611	LDL measurement	7.36e-20	EFO_0004611	ENSG00000154262	23460	36280733.0
ABCA6	ENSG00000154262	protein_coding	17	chr17:69078702-69141895	Total cholesterol measurement	total cholesterol change measurement	EFO:0007806		7.54e-15	EFO_0007806	ENSG00000154262	23460	36280733.0
ABCA6	ENSG00000154262	protein_coding	17	chr17:69078702-69141895	Glucose	glucose	CHEBI:17234	gluco-hexose;glucose;Glucose	8e-06	CHEBI_17234	ENSG00000154262	23460	37262146.0
ABCA6	ENSG00000154262	protein_coding	17	chr17:69078702-69141895	Albumin measurement	serum albumin measurement	EFO:0004535	blood albumin	8e-17	EFO_0004535	ENSG00000154262	23460	37262146.0
ABCA6	ENSG00000154262	protein_coding	17	chr17:69078702-69141895	Albumin (30600)	serum albumin	PR:000003918		8.24e-13	PR_000003918	ENSG00000154262	23460	34662886.0
ABCA6	ENSG00000154262	protein_coding	17	chr17:69078702-69141895	Total cholesterol measurement	total cholesterol change measurement	EFO:0007806		9e-10	EFO_0007806	ENSG00000154262	23460	36280733.0
ABCA6	ENSG00000154262	protein_coding	17	chr17:69078702-69141895	LDL-C	LDL cholesterol	EFO:0004195	LDL lipoproteins;High-density lipoprotein cholesterol;High-density lipoproteins;cholesterol, LDL;lipoproteins, LDL	9.67e-08	EFO_0004195	ENSG00000154262	23460	36280733.0
ABCA6	ENSG00000154262	protein_coding	17	chr17:69078702-69141895	LDL-C measurement	low density lipoprotein cholesterol measurement	EFO:0004611	LDL measurement	9.67e-08	EFO_0004611	ENSG00000154262	23460	36280733.0
ABCA6	ENSG00000154262	protein_coding	17	chr17:69078702-69141895	Free Cholesterol to Total Lipids in Medium VLDL percentage	free cholesterol:total lipids ratio	EFO:0020945		9.999999999999999e-33	EFO_0020945	ENSG00000154262	23460
ABCA6	ENSG00000154262	protein_coding	17	chr17:69078702-69141895	Cholesterol in IDL measurement	intermediate density lipoprotein measurement	EFO:0008595	IDL measurement	1.02e-24	EFO_0008595	ENSG00000154262	23460
ABCA6	ENSG00000154262	protein_coding	17	chr17:69078702-69141895	Phospholipids in Very Small VLDL measurement	very low density lipoprotein cholesterol measurement	EFO:0008317	vLDL cholesterol measurement	1.07e-24	EFO_0008317	ENSG00000154262	23460	36809768.0
ABCA6	ENSG00000154262	protein_coding	17	chr17:69078702-69141895	Cholesterol in Large LDL	LDL cholesterol	EFO:0004195	LDL lipoproteins;High-density lipoprotein cholesterol;High-density lipoproteins;cholesterol, LDL;lipoproteins, LDL	1.13e-17	EFO_0004195	ENSG00000154262	23460	36809768.0
ABCA6	ENSG00000154262	protein_coding	17	chr17:69078702-69141895	Free Cholesterol in Very Small VLDL measurement	very low density lipoprotein cholesterol measurement	EFO:0008317	vLDL cholesterol measurement	1.1300000000000001e-29	EFO_0008317	ENSG00000154262	23460	36809768.0
ABCA6	ENSG00000154262	protein_coding	17	chr17:69078702-69141895	VLDL Cholesterol measurement	very low density lipoprotein cholesterol measurement	EFO:0008317	vLDL cholesterol measurement	1.14e-18	EFO_0008317	ENSG00000154262	23460	36809768.0
ABCA6	ENSG00000154262	protein_coding	17	chr17:69078702-69141895	Total cholesterol measurement	total cholesterol change measurement	EFO:0007806		1.18e-49	EFO_0007806	ENSG00000154262	23460	36809768.0
ABCA6	ENSG00000154262	protein_coding	17	chr17:69078702-69141895	Total Lipids in Lipoprotein Particles	lipoprotein	EFO:0003836	Circulating Lipoproteins;Lipoproteins, Circulating;Lipoproteins	1.21e-10	EFO_0003836	ENSG00000154262	23460	36809768.0
ABCA6	ENSG00000154262	protein_coding	17	chr17:69078702-69141895	Phospholipids in IDL measurement	intermediate density lipoprotein measurement	EFO:0008595	IDL measurement	1.21e-28	EFO_0008595	ENSG00000154262	23460	36809768.0
ABCA6	ENSG00000154262	protein_coding	17	chr17:69078702-69141895	Free Cholesterol to Total Lipids in Small VLDL percentage	free cholesterol:total lipids ratio	EFO:0020945		1.2200000000000001e-21	EFO_0020945	ENSG00000154262	23460	36809768.0
ABCA6	ENSG00000154262	protein_coding	17	chr17:69078702-69141895	Phospholipids to Total Lipids in Medium VLDL percentage	phospholipids:total lipids ratio	EFO:0020946		1.23e-36	EFO_0020946	ENSG00000154262	23460
ABCA6	ENSG00000154262	protein_coding	17	chr17:69078702-69141895	Free Cholesterol to Total Lipids in Very Large VLDL percentage	free cholesterol:total lipids ratio	EFO:0020945		1.3300000000000001e-21	EFO_0020945	ENSG00000154262	23460	36809768.0
ABCA6	ENSG00000154262	protein_coding	17	chr17:69078702-69141895	Total protein measurement	total blood protein measurement	EFO:0004536	serum total protein;TBP	1.37e-37	EFO_0004536	ENSG00000154262	23460	36809768.0
ABCA6	ENSG00000154262	protein_coding	17	chr17:69078702-69141895	Total Lipids in Very Small VLDL	free cholesterol:total lipids ratio	EFO:0020945		1.39e-25	EFO_0020945	ENSG00000154262	23460	36809768.0
ABCA6	ENSG00000154262	protein_coding	17	chr17:69078702-69141895	Phospholipids in Small LDL	LDL cholesterol	EFO:0004195	LDL lipoproteins;High-density lipoprotein cholesterol;High-density lipoproteins;cholesterol, LDL;lipoproteins, LDL	1.4e-17	EFO_0004195	ENSG00000154262	23460	36809768.0
ABCA6	ENSG00000154262	protein_coding	17	chr17:69078702-69141895	Cholesterol in Small VLDL measurement	very low density lipoprotein cholesterol measurement	EFO:0008317	vLDL cholesterol measurement	1.41e-21	EFO_0008317	ENSG00000154262	23460	36809768.0
ABCA6	ENSG00000154262	protein_coding	17	chr17:69078702-69141895	URATE measurement	urate measurement	EFO:0004531	urate levels	1.44e-15	EFO_0004531	ENSG00000154262	23460	36809768.0
ABCA6	ENSG00000154262	protein_coding	17	chr17:69078702-69141895	Cholesteryl Esters in IDL	cholesteryl esters:total lipids ratio	EFO:0020944		1.4599999999999998e-23	EFO_0020944	ENSG00000154262	23460	36809768.0
ABCA6	ENSG00000154262	protein_coding	17	chr17:69078702-69141895	Free Cholesterol in Small LDL	LDL cholesterol	EFO:0004195	LDL lipoproteins;High-density lipoprotein cholesterol;High-density lipoproteins;cholesterol, LDL;lipoproteins, LDL	1.51e-16	EFO_0004195	ENSG00000154262	23460	36809768.0
ABCA6	ENSG00000154262	protein_coding	17	chr17:69078702-69141895	Cholesteryl Esters in Small VLDL	cholesteryl esters:total lipids ratio	EFO:0020944		1.52e-20	EFO_0020944	ENSG00000154262	23460	36809768.0
ABCA6	ENSG00000154262	protein_coding	17	chr17:69078702-69141895	Cholesteryl Esters to Total Lipids in Very Small VLDL percentage	cholesteryl esters:total lipids ratio	EFO:0020944		1.53e-16	EFO_0020944	ENSG00000154262	23460	36809768.0
ABCA6	ENSG00000154262	protein_coding	17	chr17:69078702-69141895	Cholesterol in Very Small VLDL measurement	very low density lipoprotein cholesterol measurement	EFO:0008317	vLDL cholesterol measurement	1.55e-34	EFO_0008317	ENSG00000154262	23460	36809768.0
ABCA6	ENSG00000154262	protein_coding	17	chr17:69078702-69141895	Albumin measurement	serum albumin measurement	EFO:0004535	blood albumin	1.57e-10	EFO_0004535	ENSG00000154262	23460	34375979.0
ABCA6	ENSG00000154262	protein_coding	17	chr17:69078702-69141895	Free Cholesterol in Medium VLDL measurement	free cholesterol measurement	EFO:0008591		1.59e-19	EFO_0008591	ENSG00000154262	23460	36809768.0
ABCA6	ENSG00000154262	protein_coding	17	chr17:69078702-69141895	Albumin	serum albumin	PR:000003918		1.6400000000000002e-144	PR_000003918	ENSG00000154262	23460	36809768.0
ABCA6	ENSG00000154262	protein_coding	17	chr17:69078702-69141895	Triglycerides to Total Lipids in Small LDL percentage	triglycerides:total lipids ratio	EFO:0020947		1.75e-09	EFO_0020947	ENSG00000154262	23460	36809768.0
ABCA6	ENSG00000154262	protein_coding	17	chr17:69078702-69141895	LDL-cholesterol	LDL cholesterol	EFO:0004195	LDL lipoproteins;High-density lipoprotein cholesterol;High-density lipoproteins;cholesterol, LDL;lipoproteins, LDL	1.8e-06	EFO_0004195	ENSG00000154262	23460	36809768.0
ABCA6	ENSG00000154262	protein_coding	17	chr17:69078702-69141895	Sphingomyelins	sphingomyelin d18:1	CHEBI:17636		1.86e-09	CHEBI_17636	ENSG00000154262	23460	36809768.0
ABCA6	ENSG00000154262	protein_coding	17	chr17:69078702-69141895	Total Lipids in Medium VLDL	free cholesterol:total lipids ratio	EFO:0020945		1.86e-09	EFO_0020945	ENSG00000154262	23460	36809768.0
ABCA6	ENSG00000154262	protein_coding	17	chr17:69078702-69141895	Cholesteryl Esters to Cholesterol in Very Large VLDL percentage measurement	very low density lipoprotein cholesterol measurement	EFO:0008317	vLDL cholesterol measurement	1.89e-09	EFO_0008317	ENSG00000154262	23460	36809768.0
ABCA6	ENSG00000154262	protein_coding	17	chr17:69078702-69141895	Free Cholesterol to Cholesterol in Very Large VLDL percentage measurement	very low density lipoprotein cholesterol measurement	EFO:0008317	vLDL cholesterol measurement	1.89e-09	EFO_0008317	ENSG00000154262	23460	36809768.0
ABCA6	ENSG00000154262	protein_coding	17	chr17:69078702-69141895	Free Cholesterol to Cholesteryl Esters in Very Large VLDL ratio	cholesteryl esters:total lipids ratio	EFO:0020944		1.89e-09	EFO_0020944	ENSG00000154262	23460	36809768.0
ABCA6	ENSG00000154262	protein_coding	17	chr17:69078702-69141895	Phospholipids to Total Lipids in VLDL percentage	phospholipids:total lipids ratio	EFO:0020946		1.89e-25	EFO_0020946	ENSG00000154262	23460	36809768.0
ABCA6	ENSG00000154262	protein_coding	17	chr17:69078702-69141895	Cholesterol to Total Lipids in Large VLDL percentage	free cholesterol:total lipids ratio	EFO:0020945		1.9800000000000003e-27	EFO_0020945	ENSG00000154262	23460	36809768.0
ABCA6	ENSG00000154262	protein_coding	17	chr17:69078702-69141895	Free Cholesterol to Cholesterol in Medium VLDL percentage	LDL cholesterol	EFO:0004195	LDL lipoproteins;High-density lipoprotein cholesterol;High-density lipoproteins;cholesterol, LDL;lipoproteins, LDL	1.99e-14	EFO_0004195	ENSG00000154262	23460	36809768.0
ABCA6	ENSG00000154262	protein_coding	17	chr17:69078702-69141895	Free Cholesterol to Cholesteryl Esters in Medium VLDL ratio	cholesteryl esters:total lipids ratio	EFO:0020944		1.99e-14	EFO_0020944	ENSG00000154262	23460	36809768.0
ABCA6	ENSG00000154262	protein_coding	17	chr17:69078702-69141895	Triglycerides to Total Lipids in Very Small VLDL percentage	triglycerides:total lipids ratio	EFO:0020947		2.04e-22	EFO_0020947	ENSG00000154262	23460	36809768.0
ABCA6	ENSG00000154262	protein_coding	17	chr17:69078702-69141895	Triglycerides to Total Lipids in VLDL percentage	triglycerides:total lipids ratio	EFO:0020947		2.13e-22	EFO_0020947	ENSG00000154262	23460	36809768.0
ABCA6	ENSG00000154262	protein_coding	17	chr17:69078702-69141895	Triglycerides to Total Lipids in Very Large VLDL percentage	triglycerides:total lipids ratio	EFO:0020947		2.14e-22	EFO_0020947	ENSG00000154262	23460	36809768.0
ABCA6	ENSG00000154262	protein_coding	17	chr17:69078702-69141895	Triglycerides to Total Lipids in IDL percentage	triglycerides:total lipids ratio	EFO:0020947		2.24e-09	EFO_0020947	ENSG00000154262	23460	36809768.0
ABCA6	ENSG00000154262	protein_coding	17	chr17:69078702-69141895	Triglycerides to Total Lipids in Medium LDL percentage	triglycerides:total lipids ratio	EFO:0020947		2.24e-10	EFO_0020947	ENSG00000154262	23460	36809768.0
ABCA6	ENSG00000154262	protein_coding	17	chr17:69078702-69141895	Total Free Cholesterol to Total Lipids percentage	free cholesterol:total lipids ratio	EFO:0020945		2.28e-23	EFO_0020945	ENSG00000154262	23460
ABCA6	ENSG00000154262	protein_coding	17	chr17:69078702-69141895	Glycated haemoglobin (HbA1c) measurement	HbA1c measurement	EFO:0004541	glycated hemoglobin levels;HBA1C;glycosylated Hemoglobin A level;Glycosylated Hemoglobin Measurement;Hemoglobin A1C;glycosylated Haemoglobin A level;HbA1c levels;A1c measurement;Glycosylated Hemoglobin;A1C measurement	2.32e-11	EFO_0004541	ENSG00000154262	23460	36809768.0
ABCA6	ENSG00000154262	protein_coding	17	chr17:69078702-69141895	Apolipoprotein B measurement	apolipoprotein B change measurement	EFO:0020874		2.3400000000000003e-23	EFO_0020874	ENSG00000154262	23460
ABCA6	ENSG00000154262	protein_coding	17	chr17:69078702-69141895	Cholesteryl Esters to Total Lipids in Very Large VLDL percentage	cholesteryl esters:total lipids ratio	EFO:0020944		2.36e-15	EFO_0020944	ENSG00000154262	23460	36809768.0
ABCA6	ENSG00000154262	protein_coding	17	chr17:69078702-69141895	Cholesteryl Esters in LDL	LDL cholesterol	EFO:0004195	LDL lipoproteins;High-density lipoprotein cholesterol;High-density lipoproteins;cholesterol, LDL;lipoproteins, LDL	2.37e-15	EFO_0004195	ENSG00000154262	23460	36809768.0
ABCA6	ENSG00000154262	protein_coding	17	chr17:69078702-69141895	Free Cholesterol to Total Lipids in Large VLDL percentage	free cholesterol:total lipids ratio	EFO:0020945		2.44e-18	EFO_0020945	ENSG00000154262	23460	36809768.0
ABCA6	ENSG00000154262	protein_coding	17	chr17:69078702-69141895	Free Cholesterol to Total Lipids in HDL percentage	free cholesterol:total lipids ratio	EFO:0020945		2.47e-10	EFO_0020945	ENSG00000154262	23460	36809768.0
ABCA6	ENSG00000154262	protein_coding	17	chr17:69078702-69141895	Cholesterol to Total Lipids in Very Large VLDL percentage measurement	very low density lipoprotein cholesterol measurement	EFO:0008317	vLDL cholesterol measurement	2.48e-17	EFO_0008317	ENSG00000154262	23460	36809768.0
ABCA6	ENSG00000154262	protein_coding	17	chr17:69078702-69141895	Free Cholesterol in IDL measurement	free cholesterol measurement	EFO:0008591		2.5e-27	EFO_0008591	ENSG00000154262	23460	36809768.0
ABCA6	ENSG00000154262	protein_coding	17	chr17:69078702-69141895	Apolipoprotein B to Apolipoprotein A1 ratio measurement	apolipoprotein B measurement	EFO:0004615		2.5600000000000003e-22	EFO_0004615	ENSG00000154262	23460	36809768.0
ABCA6	ENSG00000154262	protein_coding	17	chr17:69078702-69141895	Cholesteryl Esters in Large VLDL	cholesteryl esters:total lipids ratio	EFO:0020944		2.66e-09	EFO_0020944	ENSG00000154262	23460	36809768.0
ABCA6	ENSG00000154262	protein_coding	17	chr17:69078702-69141895	Cholesteryl Esters in Small LDL	LDL cholesterol	EFO:0004195	LDL lipoproteins;High-density lipoprotein cholesterol;High-density lipoproteins;cholesterol, LDL;lipoproteins, LDL	2.74e-14	EFO_0004195	ENSG00000154262	23460	36809768.0
ABCA6	ENSG00000154262	protein_coding	17	chr17:69078702-69141895	Phospholipids in Large LDL	LDL cholesterol	EFO:0004195	LDL lipoproteins;High-density lipoprotein cholesterol;High-density lipoproteins;cholesterol, LDL;lipoproteins, LDL	2.84e-19	EFO_0004195	ENSG00000154262	23460	36809768.0
ABCA6	ENSG00000154262	protein_coding	17	chr17:69078702-69141895	Concentration of LDL Particles measurement	LDL peak particle diameter measurement	EFO:0007677	low density lipoprotein peak particle diameter measurement	2.8400000000000007e-21	EFO_0007677	ENSG00000154262	23460
ABCA6	ENSG00000154262	protein_coding	17	chr17:69078702-69141895	Calcium	calcium atom	CHEBI:22984	calcium	2.86e-37	CHEBI_22984	ENSG00000154262	23460	36809768.0
ABCA6	ENSG00000154262	protein_coding	17	chr17:69078702-69141895	Cholesterol to Total Lipids in Very Small VLDL percentage measurement	very low density lipoprotein cholesterol measurement	EFO:0008317	vLDL cholesterol measurement	2.87e-18	EFO_0008317	ENSG00000154262	23460	36809768.0
ABCA6	ENSG00000154262	protein_coding	17	chr17:69078702-69141895	Total Esterified Cholesterol to Total Cholesterol percentage measurement	total cholesterol change measurement	EFO:0007806		3.07e-13	EFO_0007806	ENSG00000154262	23460	36809768.0
ABCA6	ENSG00000154262	protein_coding	17	chr17:69078702-69141895	Total Free Cholesterol to Total Cholesterol percentage measurement	total cholesterol change measurement	EFO:0007806		3.07e-13	EFO_0007806	ENSG00000154262	23460	36809768.0
ABCA6	ENSG00000154262	protein_coding	17	chr17:69078702-69141895	Total Free Cholesterol to Total Esterified Cholesterol ratio	free cholesterol:total lipids ratio	EFO:0020945		3.07e-13	EFO_0020945	ENSG00000154262	23460	36809768.0
ABCA6	ENSG00000154262	protein_coding	17	chr17:69078702-69141895	Free Cholesterol to Cholesterol in Large VLDL percentage	LDL cholesterol	EFO:0004195	LDL lipoproteins;High-density lipoprotein cholesterol;High-density lipoproteins;cholesterol, LDL;lipoproteins, LDL	3.12e-17	EFO_0004195	ENSG00000154262	23460	36809768.0
ABCA6	ENSG00000154262	protein_coding	17	chr17:69078702-69141895	Free Cholesterol to Cholesteryl Esters in Large VLDL ratio	cholesteryl esters:total lipids ratio	EFO:0020944		3.12e-17	EFO_0020944	ENSG00000154262	23460	36809768.0
ABCA6	ENSG00000154262	protein_coding	17	chr17:69078702-69141895	Cholesteryl Esters in Medium VLDL	cholesteryl esters:total lipids ratio	EFO:0020944		3.12e-29	EFO_0020944	ENSG00000154262	23460	36809768.0
ABCA6	ENSG00000154262	protein_coding	17	chr17:69078702-69141895	Triglycerides to Total Lipids in Small VLDL percentage	triglycerides:total lipids ratio	EFO:0020947		3.15e-31	EFO_0020947	ENSG00000154262	23460	36809768.0
ABCA6	ENSG00000154262	protein_coding	17	chr17:69078702-69141895	Free Cholesterol in Medium LDL	LDL cholesterol	EFO:0004195	LDL lipoproteins;High-density lipoprotein cholesterol;High-density lipoproteins;cholesterol, LDL;lipoproteins, LDL	3.18e-15	EFO_0004195	ENSG00000154262	23460	36809768.0
ABCA6	ENSG00000154262	protein_coding	17	chr17:69078702-69141895	Apolipoprotein A measurement	apolipoprotein A-IV measurement	EFO:0007848	lipoprotein A-IV levels	3.26e-13	EFO_0007848	ENSG00000154262	23460	36809768.0
ABCA6	ENSG00000154262	protein_coding	17	chr17:69078702-69141895	Phospholipids to Total Lipids in Very Large VLDL percentage	phospholipids:total lipids ratio	EFO:0020946		3.26e-26	EFO_0020946	ENSG00000154262	23460	36809768.0
ABCA6	ENSG00000154262	protein_coding	17	chr17:69078702-69141895	Albumin measurement	serum albumin measurement	EFO:0004535	blood albumin	3.33e-10	EFO_0004535	ENSG00000154262	23460	34375979.0
ABCA6	ENSG00000154262	protein_coding	17	chr17:69078702-69141895	Cholesterol in Medium LDL	LDL cholesterol	EFO:0004195	LDL lipoproteins;High-density lipoprotein cholesterol;High-density lipoproteins;cholesterol, LDL;lipoproteins, LDL	3.42e-13	EFO_0004195	ENSG00000154262	23460	36809768.0
ABCA6	ENSG00000154262	protein_coding	17	chr17:69078702-69141895	Cholesteryl Esters in Large LDL	LDL cholesterol	EFO:0004195	LDL lipoproteins;High-density lipoprotein cholesterol;High-density lipoproteins;cholesterol, LDL;lipoproteins, LDL	3.42e-16	EFO_0004195	ENSG00000154262	23460	36809768.0
ABCA6	ENSG00000154262	protein_coding	17	chr17:69078702-69141895	Total Free Cholesterol measurement	free cholesterol change measurement	EFO:0020905		3.62e-19	EFO_0020905	ENSG00000154262	23460	36809768.0
ABCA6	ENSG00000154262	protein_coding	17	chr17:69078702-69141895	Cholesteryl Esters to Total Lipids in Small VLDL percentage	cholesteryl esters:total lipids ratio	EFO:0020944		3.67e-39	EFO_0020944	ENSG00000154262	23460	36809768.0
ABCA6	ENSG00000154262	protein_coding	17	chr17:69078702-69141895	Total Cholesterol measurement	total cholesterol change measurement	EFO:0007806		4.06e-17	EFO_0007806	ENSG00000154262	23460	36809768.0
ABCA6	ENSG00000154262	protein_coding	17	chr17:69078702-69141895	Free Cholesterol in VLDL measurement	free cholesterol measurement	EFO:0008591		4.13e-12	EFO_0008591	ENSG00000154262	23460	36809768.0
ABCA6	ENSG00000154262	protein_coding	17	chr17:69078702-69141895	Triglycerides to Total Lipids in LDL percentage	triglycerides:total lipids ratio	EFO:0020947		4.21e-09	EFO_0020947	ENSG00000154262	23460	36809768.0
ABCA6	ENSG00000154262	protein_coding	17	chr17:69078702-69141895	Cholesteryl Esters to Cholesterol in Very Small VLDL percentage measurement	very low density lipoprotein cholesterol measurement	EFO:0008317	vLDL cholesterol measurement	4.25e-10	EFO_0008317	ENSG00000154262	23460	36809768.0
ABCA6	ENSG00000154262	protein_coding	17	chr17:69078702-69141895	Free Cholesterol to Cholesterol in Very Small VLDL percentage measurement	very low density lipoprotein cholesterol measurement	EFO:0008317	vLDL cholesterol measurement	4.25e-10	EFO_0008317	ENSG00000154262	23460	36809768.0
ABCA6	ENSG00000154262	protein_coding	17	chr17:69078702-69141895	Free Cholesterol to Cholesteryl Esters in Very Small VLDL ratio	cholesteryl esters:total lipids ratio	EFO:0020944		4.25e-10	EFO_0020944	ENSG00000154262	23460	36809768.0
ABCA6	ENSG00000154262	protein_coding	17	chr17:69078702-69141895	Free Cholesterol to Total Lipids in Very Small VLDL percentage	free cholesterol:total lipids ratio	EFO:0020945		4.27e-19	EFO_0020945	ENSG00000154262	23460	36809768.0
ABCA6	ENSG00000154262	protein_coding	17	chr17:69078702-69141895	Alkaline phosphatase measurement	alkaline phosphatase measurement	EFO:0004533	AP	4.29e-12	EFO_0004533	ENSG00000154262	23460	36809768.0
ABCA6	ENSG00000154262	protein_coding	17	chr17:69078702-69141895	Total Lipids in Large LDL	free cholesterol:total lipids ratio	EFO:0020945		4.32e-18	EFO_0020945	ENSG00000154262	23460	36809768.0
ABCA6	ENSG00000154262	protein_coding	17	chr17:69078702-69141895	Total Cholesterol Minus HDL-C measurement	total cholesterol measurement	EFO:0004574	cholesterol, total;total cholesterol levels	4.420000000000001e-21	EFO_0004574	ENSG00000154262	23460	36809768.0
ABCA6	ENSG00000154262	protein_coding	17	chr17:69078702-69141895	LDL-cholesterol	LDL cholesterol	EFO:0004195	LDL lipoproteins;High-density lipoprotein cholesterol;High-density lipoproteins;cholesterol, LDL;lipoproteins, LDL	4.5200000000000004e-66	EFO_0004195	ENSG00000154262	23460	36809768.0
ABCA6	ENSG00000154262	protein_coding	17	chr17:69078702-69141895	Phospholipids to Total Lipids in Small VLDL percentage	phospholipids:total lipids ratio	EFO:0020946		4.65e-21	EFO_0020946	ENSG00000154262	23460	36809768.0
ABCA6	ENSG00000154262	protein_coding	17	chr17:69078702-69141895	Free Cholesterol to Cholesterol in VLDL percentage	LDL cholesterol	EFO:0004195	LDL lipoproteins;High-density lipoprotein cholesterol;High-density lipoproteins;cholesterol, LDL;lipoproteins, LDL	4.69e-15	EFO_0004195	ENSG00000154262	23460	36809768.0
ABCA6	ENSG00000154262	protein_coding	17	chr17:69078702-69141895	Free Cholesterol to Cholesteryl Esters in VLDL percentage	LDL cholesterol	EFO:0004195	LDL lipoproteins;High-density lipoprotein cholesterol;High-density lipoproteins;cholesterol, LDL;lipoproteins, LDL	4.69e-15	EFO_0004195	ENSG00000154262	23460	36809768.0
ABCA6	ENSG00000154262	protein_coding	17	chr17:69078702-69141895	Total Lipids in Small LDL	free cholesterol:total lipids ratio	EFO:0020945		5.19e-16	EFO_0020945	ENSG00000154262	23460	36809768.0
ABCA6	ENSG00000154262	protein_coding	17	chr17:69078702-69141895	Albumin	serum albumin	PR:000003918		5.2e-15	PR_000003918	ENSG00000154262	23460	36809768.0
ABCA6	ENSG00000154262	protein_coding	17	chr17:69078702-69141895	Free Cholesterol to Total Lipids in Large LDL percentage	free cholesterol:total lipids ratio	EFO:0020945		5.26e-09	EFO_0020945	ENSG00000154262	23460	36809768.0
ABCA6	ENSG00000154262	protein_coding	17	chr17:69078702-69141895	Triglycerides to Total Lipids in Medium VLDL percentage	triglycerides:total lipids ratio	EFO:0020947		5.3e-29	EFO_0020947	ENSG00000154262	23460	36809768.0
ABCA6	ENSG00000154262	protein_coding	17	chr17:69078702-69141895	Albumin	serum albumin	PR:000003918		5.38e-14	PR_000003918	ENSG00000154262	23460	36809768.0
ABCA6	ENSG00000154262	protein_coding	17	chr17:69078702-69141895	Free Cholesterol to Total Lipids in VLDL percentage	free cholesterol:total lipids ratio	EFO:0020945		5.429999999999999e-23	EFO_0020945	ENSG00000154262	23460	36809768.0
ABCA6	ENSG00000154262	protein_coding	17	chr17:69078702-69141895	Cholesterol in Medium VLDL measurement	very low density lipoprotein cholesterol measurement	EFO:0008317	vLDL cholesterol measurement	5.440000000000001e-26	EFO_0008317	ENSG00000154262	23460	36809768.0
ABCA6	ENSG00000154262	protein_coding	17	chr17:69078702-69141895	Free Cholesterol in Large LDL	LDL cholesterol	EFO:0004195	LDL lipoproteins;High-density lipoprotein cholesterol;High-density lipoproteins;cholesterol, LDL;lipoproteins, LDL	5.49e-20	EFO_0004195	ENSG00000154262	23460	36809768.0
ABCA6	ENSG00000154262	protein_coding	17	chr17:69078702-69141895	Total cholesterol measurement	total cholesterol change measurement	EFO:0007806		5.55e-06	EFO_0007806	ENSG00000154262	23460	36809768.0
ABCA6	ENSG00000154262	protein_coding	17	chr17:69078702-69141895	Phospholipids to Total Lipids in Large HDL percentage	phospholipids:total lipids ratio	EFO:0020946		5.74e-13	EFO_0020946	ENSG00000154262	23460	36809768.0
ABCA6	ENSG00000154262	protein_coding	17	chr17:69078702-69141895	Clinical LDL Cholesterol	LDL cholesterol	EFO:0004195	LDL lipoproteins;High-density lipoprotein cholesterol;High-density lipoproteins;cholesterol, LDL;lipoproteins, LDL	5.82e-20	EFO_0004195	ENSG00000154262	23460	36809768.0
ABCA6	ENSG00000154262	protein_coding	17	chr17:69078702-69141895	Total Lipids in IDL	free cholesterol:total lipids ratio	EFO:0020945		6.11e-26	EFO_0020945	ENSG00000154262	23460	36809768.0
ABCA6	ENSG00000154262	protein_coding	17	chr17:69078702-69141895	Cholesterol to Total Lipids in Small VLDL percentage	free cholesterol:total lipids ratio	EFO:0020945		6.260000000000001e-35	EFO_0020945	ENSG00000154262	23460	36809768.0
ABCA6	ENSG00000154262	protein_coding	17	chr17:69078702-69141895	Cholesteryl Esters to Total Lipids in Large VLDL percentage	cholesteryl esters:total lipids ratio	EFO:0020944		6.49e-27	EFO_0020944	ENSG00000154262	23460	36809768.0
ABCA6	ENSG00000154262	protein_coding	17	chr17:69078702-69141895	Cholesteryl Esters to Total Lipids in VLDL percentage	cholesteryl esters:total lipids ratio	EFO:0020944		6.6e-20	EFO_0020944	ENSG00000154262	23460	36809768.0
ABCA6	ENSG00000154262	protein_coding	17	chr17:69078702-69141895	Cholesterol to Total Lipids in VLDL percentage	free cholesterol:total lipids ratio	EFO:0020945		6.750000000000001e-21	EFO_0020945	ENSG00000154262	23460	36809768.0
ABCA6	ENSG00000154262	protein_coding	17	chr17:69078702-69141895	Albumin measurement	serum albumin measurement	EFO:0004535	blood albumin	6.77e-10	EFO_0004535	ENSG00000154262	23460	34375979.0
ABCA6	ENSG00000154262	protein_coding	17	chr17:69078702-69141895	Total Esterified Cholesterol measurement	esterified cholesterol change measurement	EFO:0020904		6.87e-16	EFO_0020904	ENSG00000154262	23460	36809768.0
ABCA6	ENSG00000154262	protein_coding	17	chr17:69078702-69141895	Total Lipids in LDL	free cholesterol:total lipids ratio	EFO:0020945		7.03e-17	EFO_0020945	ENSG00000154262	23460	36809768.0
ABCA6	ENSG00000154262	protein_coding	17	chr17:69078702-69141895	Total Cholesterol to Total Lipids percentage	free cholesterol:total lipids ratio	EFO:0020945		7.05e-13	EFO_0020945	ENSG00000154262	23460	36809768.0
ABCA6	ENSG00000154262	protein_coding	17	chr17:69078702-69141895	Cholesterol in Small LDL	LDL cholesterol	EFO:0004195	LDL lipoproteins;High-density lipoprotein cholesterol;High-density lipoproteins;cholesterol, LDL;lipoproteins, LDL	7.26e-16	EFO_0004195	ENSG00000154262	23460	36809768.0
ABCA6	ENSG00000154262	protein_coding	17	chr17:69078702-69141895	Cholesterol to Total Lipids in Medium VLDL percentage	free cholesterol:total lipids ratio	EFO:0020945		7.32e-26	EFO_0020945	ENSG00000154262	23460	36809768.0
ABCA6	ENSG00000154262	protein_coding	17	chr17:69078702-69141895	Cholesteryl Esters to Total Lipids in Medium VLDL percentage	cholesteryl esters:total lipids ratio	EFO:0020944		7.379999999999999e-23	EFO_0020944	ENSG00000154262	23460	36809768.0
ABCA6	ENSG00000154262	protein_coding	17	chr17:69078702-69141895	IGF-1 measurement	IGF-1 measurement	EFO:0004627	Insulin-Like Growth Factor 1 levels	7.84e-09	EFO_0004627	ENSG00000154262	23460	36809768.0
ABCA6	ENSG00000154262	protein_coding	17	chr17:69078702-69141895	SHBG measurement	sex hormone-binding globulin measurement	EFO:0004696	SHBG levels;SHBG level	7.91e-10	EFO_0004696	ENSG00000154262	23460	36809768.0
ABCA6	ENSG00000154262	protein_coding	17	chr17:69078702-69141895	Concentration of Very Small VLDL Particles measurement	very low density lipoprotein particle size measurement	EFO:0008594	VLDL particle size measurement	7.96e-28	EFO_0008594	ENSG00000154262	23460	36809768.0
ABCA6	ENSG00000154262	protein_coding	17	chr17:69078702-69141895	Phospholipids in LDL	LDL cholesterol	EFO:0004195	LDL lipoproteins;High-density lipoprotein cholesterol;High-density lipoproteins;cholesterol, LDL;lipoproteins, LDL	8.05e-18	EFO_0004195	ENSG00000154262	23460	36809768.0
ABCA6	ENSG00000154262	protein_coding	17	chr17:69078702-69141895	Free Cholesterol in Small VLDL measurement	free cholesterol measurement	EFO:0008591		8.08e-22	EFO_0008591	ENSG00000154262	23460	36809768.0
ABCA6	ENSG00000154262	protein_coding	17	chr17:69078702-69141895	Albumin	serum albumin	PR:000003918		8.42e-29	PR_000003918	ENSG00000154262	23460	36809768.0
ABCA6	ENSG00000154262	protein_coding	17	chr17:69078702-69141895	Total Lipids in Medium LDL	free cholesterol:total lipids ratio	EFO:0020945		8.61e-13	EFO_0020945	ENSG00000154262	23460	36809768.0
ABCA6	ENSG00000154262	protein_coding	17	chr17:69078702-69141895	Apolipoprotein B measurement	apolipoprotein B change measurement	EFO:0020874		8.63e-53	EFO_0020874	ENSG00000154262	23460	36809768.0
ABCA6	ENSG00000154262	protein_coding	17	chr17:69078702-69141895	Cholesteryl Esters in Medium LDL	LDL cholesterol	EFO:0004195	LDL lipoproteins;High-density lipoprotein cholesterol;High-density lipoproteins;cholesterol, LDL;lipoproteins, LDL	8.69e-12	EFO_0004195	ENSG00000154262	23460	36809768.0
ABCA6	ENSG00000154262	protein_coding	17	chr17:69078702-69141895	Cholesteryl Esters in VLDL	cholesteryl esters:total lipids ratio	EFO:0020944		8.819999999999999e-23	EFO_0020944	ENSG00000154262	23460	36809768.0
ABCA6	ENSG00000154262	protein_coding	17	chr17:69078702-69141895	Free Cholesterol to Total Lipids in Large HDL percentage	free cholesterol:total lipids ratio	EFO:0020945		8.87e-16	EFO_0020945	ENSG00000154262	23460	36809768.0
ABCA6	ENSG00000154262	protein_coding	17	chr17:69078702-69141895	LDL Cholesterol	LDL cholesterol	EFO:0004195	LDL lipoproteins;High-density lipoprotein cholesterol;High-density lipoproteins;cholesterol, LDL;lipoproteins, LDL	8.94e-17	EFO_0004195	ENSG00000154262	23460	36809768.0
ABCA6	ENSG00000154262	protein_coding	17	chr17:69078702-69141895	Phospholipids in Medium LDL	LDL cholesterol	EFO:0004195	LDL lipoproteins;High-density lipoprotein cholesterol;High-density lipoproteins;cholesterol, LDL;lipoproteins, LDL	9.45e-14	EFO_0004195	ENSG00000154262	23460	36809768.0
ABCA6	ENSG00000154262	protein_coding	17	chr17:69078702-69141895	Triglycerides to Total Lipids in Large VLDL percentage	triglycerides:total lipids ratio	EFO:0020947		9.66e-26	EFO_0020947	ENSG00000154262	23460	36809768.0
ABCA6	ENSG00000154262	protein_coding	17	chr17:69078702-69141895	Free Cholesterol in LDL	LDL cholesterol	EFO:0004195	LDL lipoproteins;High-density lipoprotein cholesterol;High-density lipoproteins;cholesterol, LDL;lipoproteins, LDL	9.7e-19	EFO_0004195	ENSG00000154262	23460	36809768.0
ABCA6	ENSG00000154262	protein_coding	17	chr17:69078702-69141895	Albumin measurement	serum albumin measurement	EFO:0004535	blood albumin	5.16057752086852e-10	EFO_0004535	ENSG00000154262	23460	36088354.0
ABCA7	ENSG00000064687	protein_coding	19	chr19:1039997-1065572	Blood RBC DISTRIB WIDTH	red blood cell distribution width	EFO:0005192	RDW	1.6e-08	EFO_0005192	ENSG00000064687	10347	34226706.0
ABCA7	ENSG00000064687	protein_coding	19	chr19:1039997-1065572	Blood MEAN CORPUSCULAR VOL	mean corpuscular hemoglobin	EFO:0004527	MCH;mean corpuscular haemoglobin	2.6e-07	EFO_0004527	ENSG00000064687	10347	34226706.0
ABCA7	ENSG00000064687	protein_coding	19	chr19:1039997-1065572	Biochemistry HbA1c measurement	HbA1c measurement	EFO:0004541	glycated hemoglobin levels;HBA1C;glycosylated Hemoglobin A level;Glycosylated Hemoglobin Measurement;Hemoglobin A1C;glycosylated Haemoglobin A level;HbA1c levels;A1c measurement;Glycosylated Hemoglobin;A1C measurement	2.1e-13	EFO_0004541	ENSG00000064687	10347	34226706.0
ABCA7	ENSG00000064687	protein_coding	19	chr19:1039997-1065572	Blood RED COUNT	erythrocyte count	EFO:0004305	red blood cell count;erythrocyte number;RBC	2.6e-12	EFO_0004305	ENSG00000064687	10347	34226706.0
ABCA7	ENSG00000064687	protein_coding	19	chr19:1039997-1065572	Blood HEMOGLOBIN measurement	hemoglobin measurement	EFO:0004509	haemoglobin measurement;hemoglobin count;Hb	3e-11	EFO_0004509	ENSG00000064687	10347	34226706.0
ABCA7	ENSG00000064687	protein_coding	19	chr19:1039997-1065572	Blood MEAN SPHERED CELL VOL	mean corpuscular volume	EFO:0004526	MCV;mean cell volume	4.7e-16	EFO_0004526	ENSG00000064687	10347	34226706.0
ABCA7	ENSG00000064687	protein_coding	19	chr19:1039997-1065572	Red_blood_cell_erythrocyte_count	erythrocyte count	EFO:0004305	red blood cell count;erythrocyte number;RBC	7e-06	EFO_0004305	ENSG00000064687	10347	37262146.0
ABCA7	ENSG00000064687	protein_coding	19	chr19:1039997-1065572	Mean_corpuscular_volume	mean corpuscular volume	EFO:0004526	MCV;mean cell volume	9e-05	EFO_0004526	ENSG00000064687	10347	37262146.0
ABCA7	ENSG00000064687	protein_coding	19	chr19:1039997-1065572	Mean_sphered_cell_volume	mean corpuscular volume	EFO:0004526	MCV;mean cell volume	9e-10	EFO_0004526	ENSG00000064687	10347	37262146.0
ABCA7	ENSG00000064687	protein_coding	19	chr19:1039997-1065572	Moderate cervical dysplasia	dysplasia of cervix	EFO:1000910	cervical dysplasia NOS;Mild dysplasia of cervix;Dysplasia of cervix (uteri);Uterine Cervical Dysplasia;Dysplasia of cervix NOS (disorder);dysplasia of cervix;Cervix Dysplasia;cervical intraepithelial neoplasia grade 2;Dysplasia of cervix uteri (disorder);Moderate dysplasia of cervix;cervical dysplasia;Moderate squamous Dysplasia of the Cervix;Low-grade Intraepithelial Neoplasia of Cervix Uteri;ce…	4.34e-05	EFO_1000910	ENSG00000064687	10347	34375979.0
ABCA7	ENSG00000064687	protein_coding	19	chr19:1039997-1065572	Hiatus hernia	Hiatus hernia	HP:0002036	Hiatal hernia;Stomach hernia	5.65e-05	HP_0002036	ENSG00000064687	10347	34375979.0
ABCA7	ENSG00000064687	protein_coding	19	chr19:1039997-1065572	Glycated haemoglobin (HbA1c) measurement	HbA1c measurement	EFO:0004541	glycated hemoglobin levels;HBA1C;glycosylated Hemoglobin A level;Glycosylated Hemoglobin Measurement;Hemoglobin A1C;glycosylated Haemoglobin A level;HbA1c levels;A1c measurement;Glycosylated Hemoglobin;A1C measurement	5.76e-09	EFO_0004541	ENSG00000064687	10347	36809768.0
ABCA7	ENSG00000064687	protein_coding	19	chr19:1039997-1065572	Malaria	malaria	EFO:0001068	Other pernicious complications of malaria;Malaria, unspecified;Disease due to Plasmodiidae;induced malaria;Other malaria (disorder);malaria;Malarial fever;Plasmodium Infection;malaria infection;Infection, Plasmodium;Plasmodiosis;[X]Unspecified malaria (disorder);Marsh Fever;Disease due to Plasmodiidae (disorder);[X]Unspecified malaria;Unspecified malaria;Other malaria;MALARIA NOS;Malaria, NOS;Fev…	7.22e-08	EFO_0001068	ENSG00000064687	10347	34375979.0
ABCA7	ENSG00000064687	protein_coding	19	chr19:1039997-1065572	Moderate cervical dysplasia	dysplasia of cervix	EFO:1000910	cervical dysplasia NOS;Mild dysplasia of cervix;Dysplasia of cervix (uteri);Uterine Cervical Dysplasia;Dysplasia of cervix NOS (disorder);dysplasia of cervix;Cervix Dysplasia;cervical intraepithelial neoplasia grade 2;Dysplasia of cervix uteri (disorder);Moderate dysplasia of cervix;cervical dysplasia;Moderate squamous Dysplasia of the Cervix;Low-grade Intraepithelial Neoplasia of Cervix Uteri;ce…	8.38e-05	EFO_1000910	ENSG00000064687	10347	34375979.0
ABCA8	ENSG00000141338	protein_coding	17	chr17:68867289-68955392	Biochemistry HDL cholesterol measurement	HDL cholesterol change measurement	EFO:0007805		3.8e-09	EFO_0007805	ENSG00000141338	10351	34226706.0
ABCA8	ENSG00000141338	protein_coding	17	chr17:68867289-68955392	Biochemistry Apolipoprotein A measurement	apolipoprotein A-IV measurement	EFO:0007848	lipoprotein A-IV levels	6.9e-10	EFO_0007848	ENSG00000141338	10351	34226706.0
ABCA8	ENSG00000141338	protein_coding	17	chr17:68867289-68955392	HDL-cholesterol measurement	HDL cholesterol change measurement	EFO:0007805		1.09e-22	EFO_0007805	ENSG00000141338	10351	36809768.0
ABCA8	ENSG00000141338	protein_coding	17	chr17:68867289-68955392	Apolipoprotein A measurement	apolipoprotein A-IV measurement	EFO:0007848	lipoprotein A-IV levels	1.8000000000000003e-21	EFO_0007848	ENSG00000141338	10351	36809768.0
ABCA8	ENSG00000141338	protein_coding	17	chr17:68867289-68955392	Phospholipids to Total Lipids in Very Large VLDL percentage	phospholipids:total lipids ratio	EFO:0020946		2e-10	EFO_0020946	ENSG00000141338	10351	36809768.0
ABCA8	ENSG00000141338	protein_coding	17	chr17:68867289-68955392	Cholesterol to Total Lipids in Medium HDL percentage	free cholesterol:total lipids ratio	EFO:0020945		2.52e-11	EFO_0020945	ENSG00000141338	10351	36809768.0
ABCA8	ENSG00000141338	protein_coding	17	chr17:68867289-68955392	Cholesteryl Esters to Total Lipids in Medium HDL percentage	cholesteryl esters:total lipids ratio	EFO:0020944		3.17e-10	EFO_0020944	ENSG00000141338	10351	36809768.0
ABCA8	ENSG00000141338	protein_coding	17	chr17:68867289-68955392	HDL Cholesterol measurement	HDL cholesterol change measurement	EFO:0007805		4.14e-09	EFO_0007805	ENSG00000141338	10351	36809768.0
ABCA8	ENSG00000141338	protein_coding	17	chr17:68867289-68955392	Spontaneous vertedelivery	spontaneous abortion	EFO:1001255	Abortion, spontaneous	4.17e-05	EFO_1001255	ENSG00000141338	10351	34375979.0
ABCA8	ENSG00000141338	protein_coding	17	chr17:68867289-68955392	Albumin	serum albumin	PR:000003918		4.6e-11	PR_000003918	ENSG00000141338	10351	36809768.0
ABCA8	ENSG00000141338	protein_coding	17	chr17:68867289-68955392	Free Cholesterol to Cholesterol in Small VLDL percentage	LDL cholesterol	EFO:0004195	LDL lipoproteins;High-density lipoprotein cholesterol;High-density lipoproteins;cholesterol, LDL;lipoproteins, LDL	4.6e-12	EFO_0004195	ENSG00000141338	10351	36809768.0
ABCA8	ENSG00000141338	protein_coding	17	chr17:68867289-68955392	Free Cholesterol to Cholesteryl Esters in Small VLDL ratio	cholesteryl esters:total lipids ratio	EFO:0020944		4.6e-12	EFO_0020944	ENSG00000141338	10351	36809768.0
ABCA8	ENSG00000141338	protein_coding	17	chr17:68867289-68955392	Cholesteryl Esters in Medium HDL	cholesteryl esters:total lipids ratio	EFO:0020944		5.38e-09	EFO_0020944	ENSG00000141338	10351	36809768.0
ABCA8	ENSG00000141338	protein_coding	17	chr17:68867289-68955392	Phospholipids to Total Lipids in Medium HDL percentage	phospholipids:total lipids ratio	EFO:0020946		6.24e-14	EFO_0020946	ENSG00000141338	10351	36809768.0
ABCA8	ENSG00000141338	protein_coding	17	chr17:68867289-68955392	Cholesteryl Esters in HDL	cholesteryl esters:total lipids ratio	EFO:0020944		6.75e-10	EFO_0020944	ENSG00000141338	10351	36809768.0
ABCA8	ENSG00000141338	protein_coding	17	chr17:68867289-68955392	Triglycerides to Total Lipids in Large VLDL percentage	triglycerides:total lipids ratio	EFO:0020947		8.32e-09	EFO_0020947	ENSG00000141338	10351	36809768.0
ABCA8	ENSG00000141338	protein_coding	17	chr17:68867289-68955392	Cholesteryl Esters to Total Lipids in HDL percentage	cholesteryl esters:total lipids ratio	EFO:0020944		9.04e-09	EFO_0020944	ENSG00000141338	10351	36809768.0
ABCA9	ENSG00000154258	protein_coding	17	chr17:68974488-69060949	Thyrotoxicosis [hyperthyroidism])	Thyrotoxicosis	EFO:0009190	thyrotoxicosis	2.4e-06	EFO_0009190	ENSG00000154258	10350	34375979.0
ABCA9	ENSG00000154258	protein_coding	17	chr17:68974488-69060949	Intestinal malabsorption	Malabsorption	HP:0002024	Intestinal malabsorption;Malabsorption	3.14e-05	HP_0002024	ENSG00000154258	10350	34375979.0
ABCA9	ENSG00000154258	protein_coding	17	chr17:68974488-69060949	Th[hyperthyroidism]	hyperthyroidism	EFO:0009189	overactive thyroid;hyperthyroidism	3.57e-06	EFO_0009189	ENSG00000154258	10350	34375979.0
ABCA9	ENSG00000154258	protein_coding	17	chr17:68974488-69060949	Th[hyperthyroidism]	hyperthyroidism	EFO:0009189	overactive thyroid;hyperthyroidism	3.68e-05	EFO_0009189	ENSG00000154258	10350	34375979.0
ABCA9	ENSG00000154258	protein_coding	17	chr17:68974488-69060949	Mental and behavioural disorders due to use of alcohol	mental or behavioural disorder	EFO:0000677	PSYCHOTIC DIS;Psychoses;Psychosis, Brief Reactive;disease of mental health;Mental Disorder;Psychotic Disorders;Psychoses, Brief Reactive;Brief Reactive Psychosis;Brief Reactive Psychoses;mental or behavioural disorder;Behavior Disorder;Reactive Psychoses, Brief;mental process disease;mental disorders;Psychotic Disorder;Disorders, Psychotic;Disorder, Psychotic;mental disorder;mental or behavioral …	4.26e-05	EFO_0000677	ENSG00000154258	10350	34375979.0
ABCA9	ENSG00000154258	protein_coding	17	chr17:68974488-69060949	Mental and behavioural disorders due to use of alcohol	mental or behavioural disorder	EFO:0000677	PSYCHOTIC DIS;Psychoses;Psychosis, Brief Reactive;disease of mental health;Mental Disorder;Psychotic Disorders;Psychoses, Brief Reactive;Brief Reactive Psychosis;Brief Reactive Psychoses;mental or behavioural disorder;Behavior Disorder;Reactive Psychoses, Brief;mental process disease;mental disorders;Psychotic Disorder;Disorders, Psychotic;Disorder, Psychotic;mental disorder;mental or behavioral …	4.79e-05	EFO_0000677	ENSG00000154258	10350	34375979.0
ABCA9	ENSG00000154258	protein_coding	17	chr17:68974488-69060949	Thyrotoxicosis [hyperthyroidism])	Thyrotoxicosis	EFO:0009190	thyrotoxicosis	5.68e-05	EFO_0009190	ENSG00000154258	10350	34375979.0
ABCA9	ENSG00000154258	protein_coding	17	chr17:68974488-69060949	Thyrotoxicosis [hyperthyroidism])	Thyrotoxicosis	EFO:0009190	thyrotoxicosis	8.19e-05	EFO_0009190	ENSG00000154258	10350	34375979.0
ABCB10	ENSG00000135776	protein_coding	1	chr1:229516582-229558707	Mean_corpuscular_volume	mean corpuscular volume	EFO:0004526	MCV;mean cell volume	2e-06	EFO_0004526	ENSG00000135776	23456	37262146.0
ABCB10	ENSG00000135776	protein_coding	1	chr1:229516582-229558707	Mean_corpuscular_volume	mean corpuscular volume	EFO:0004526	MCV;mean cell volume	3e-17	EFO_0004526	ENSG00000135776	23456	37262146.0
ABCB10	ENSG00000135776	protein_coding	1	chr1:229516582-229558707	Mean corpuscular haemoglobin (30050)	mean corpuscular hemoglobin	EFO:0004527	MCH;mean corpuscular haemoglobin	3.22e-14	EFO_0004527	ENSG00000135776	23456	34662886.0
ABCB10	ENSG00000135776	protein_coding	1	chr1:229516582-229558707	Mean corpuscular haemoglobin (30050)	mean corpuscular hemoglobin	EFO:0004527	MCH;mean corpuscular haemoglobin	9e-13	EFO_0004527	ENSG00000135776	23456	34662886.0
ABCB10	ENSG00000135776	protein_coding	1	chr1:229516582-229558707	Mean corpuscular haemoglobin (30050)	mean corpuscular hemoglobin	EFO:0004527	MCH;mean corpuscular haemoglobin	9.09e-12	EFO_0004527	ENSG00000135776	23456	34662886.0
ABCB10	ENSG00000135776	protein_coding	1	chr1:229516582-229558707	Fracture pelvis & lower limb	fracture of pelvis	EFO:0009622		6.53e-06	EFO_0009622	ENSG00000135776	23456	34375979.0
ABCB11	ENSG00000276582	protein_coding	2	chr2:168939927-168953422	Biochemistry Alkaline Phosphatase measurement	alkaline phosphatase measurement	EFO:0004533	AP	1.3e-10	EFO_0004533	ENSG00000276582	8647	34226706.0
ABCB11	ENSG00000276582	protein_coding	2	chr2:168939927-168953422	Aspartate_aminotransferase measurement	aspartate aminotransferase, cytoplasmic measurement	EFO:0008031		1e-06	EFO_0008031	ENSG00000276582	8647	37262146.0
ABCB11	ENSG00000276582	protein_coding	2	chr2:168939927-168953422	Alkaline phosphatase (30610) measurement	alkaline phosphatase measurement	EFO:0004533	AP	1.06e-23	EFO_0004533	ENSG00000276582	8647	34662886.0
ABCB11	ENSG00000276582	protein_coding	2	chr2:168939927-168953422	Alkaline phosphatase (30610) measurement	alkaline phosphatase measurement	EFO:0004533	AP	1.42e-33	EFO_0004533	ENSG00000276582	8647	34662886.0
ABCB11	ENSG00000276582	protein_coding	2	chr2:168939927-168953422	Alkaline phosphatase (30610) measurement	alkaline phosphatase measurement	EFO:0004533	AP	1.45e-29	EFO_0004533	ENSG00000276582	8647	34662886.0
ABCB11	ENSG00000276582	protein_coding	2	chr2:168939927-168953422	Gamma glutamyltransferase (30730) measurement	protein-glutamine gamma-glutamyltransferase e measurement	EFO:0020690		1.57e-14	EFO_0020690	ENSG00000276582	8647	34662886.0
ABCB11	ENSG00000276582	protein_coding	2	chr2:168939927-168953422	Alkaline_phosphatase measurement	alkaline phosphatase measurement	EFO:0004533	AP	2e-08	EFO_0004533	ENSG00000276582	8647	37262146.0
ABCB11	ENSG00000276582	protein_coding	2	chr2:168939927-168953422	30610_alkaline_phosphatase_inst_mean__rint measurement	alkaline phosphatase measurement	EFO:0004533	AP	2e-44	EFO_0004533	ENSG00000276582	8647	34662886.0
ABCB11	ENSG00000276582	protein_coding	2	chr2:168939927-168953422	Alkaline phosphatase (30610) measurement	alkaline phosphatase measurement	EFO:0004533	AP	2e-44	EFO_0004533	ENSG00000276582	8647	34662886.0
ABCB11	ENSG00000276582	protein_coding	2	chr2:168939927-168953422	Alkaline phosphatase (30610) measurement	alkaline phosphatase measurement	EFO:0004533	AP	2.18e-18	EFO_0004533	ENSG00000276582	8647	34662886.0
ABCB11	ENSG00000276582	protein_coding	2	chr2:168939927-168953422	Alkaline phosphatase (30610) measurement	alkaline phosphatase measurement	EFO:0004533	AP	2.48e-12	EFO_0004533	ENSG00000276582	8647	34662886.0
ABCB11	ENSG00000276582	protein_coding	2	chr2:168939927-168953422	C_reactive_protein measurement	C-reactive protein measurement	EFO:0004458	C-reactive protein level	3e-07	EFO_0004458	ENSG00000276582	8647	37262146.0
ABCB11	ENSG00000276582	protein_coding	2	chr2:168939927-168953422	Gamma glutamyltransferase (30730) measurement	protein-glutamine gamma-glutamyltransferase e measurement	EFO:0020690		5.6e-14	EFO_0020690	ENSG00000276582	8647	34662886.0
ABCB11	ENSG00000276582	protein_coding	2	chr2:168939927-168953422	Gamma_glutamyltransferase measurement	protein-glutamine gamma-glutamyltransferase e measurement	EFO:0020690		6e-15	EFO_0020690	ENSG00000276582	8647	37262146.0
ABCB11	ENSG00000276582	protein_coding	2	chr2:168939927-168953422	Gamma glutamyltransferase (30730) measurement	protein-glutamine gamma-glutamyltransferase e measurement	EFO:0020690		7.21e-13	EFO_0020690	ENSG00000276582	8647	34662886.0
ABCB11	ENSG00000276582	protein_coding	2	chr2:168939927-168953422	Alanine_aminotransferase measurement	alanine aminotransferase 1 measurement	EFO:0802260		8e-13	EFO_0802260	ENSG00000276582	8647	37262146.0
ABCB11	ENSG00000276582	protein_coding	2	chr2:168939927-168953422	Mean_sphered_cell_volume	mean corpuscular volume	EFO:0004526	MCV;mean cell volume	9e-06	EFO_0004526	ENSG00000276582	8647	37262146.0
ABCB11	ENSG00000276582	protein_coding	2	chr2:168939927-168953422	Alkaline_phosphatase measurement	alkaline phosphatase measurement	EFO:0004533	AP	9e-54	EFO_0004533	ENSG00000276582	8647	37262146.0
ABCB11	ENSG00000276582	protein_coding	2	chr2:168939927-168953422	Alkaline phosphatase (30610) measurement	alkaline phosphatase measurement	EFO:0004533	AP	9.47e-43	EFO_0004533	ENSG00000276582	8647	34662886.0
ABCB11	ENSG00000276582	protein_coding	2	chr2:168939927-168953422	Alkaline phosphatase measurement	alkaline phosphatase measurement	EFO:0004533	AP	1.25e-13	EFO_0004533	ENSG00000276582	8647	34375979.0
ABCB11	ENSG00000276582	protein_coding	2	chr2:168939927-168953422	Total cholesterol measurement	total cholesterol change measurement	EFO:0007806		1.33e-20	EFO_0007806	ENSG00000276582	8647	36809768.0
ABCB11	ENSG00000276582	protein_coding	2	chr2:168939927-168953422	Alkaline phosphatase measurement	alkaline phosphatase measurement	EFO:0004533	AP	1.47e-15	EFO_0004533	ENSG00000276582	8647	34375979.0
ABCB11	ENSG00000276582	protein_coding	2	chr2:168939927-168953422	Alkaline phosphatase measurement	alkaline phosphatase measurement	EFO:0004533	AP	1.5100000000000002e-21	EFO_0004533	ENSG00000276582	8647	36809768.0
ABCB11	ENSG00000276582	protein_coding	2	chr2:168939927-168953422	Alkaline phosphatase measurement	alkaline phosphatase measurement	EFO:0004533	AP	1.5099999999999998e-23	EFO_0004533	ENSG00000276582	8647	36809768.0
ABCB11	ENSG00000276582	protein_coding	2	chr2:168939927-168953422	Alkaline phosphatase measurement	alkaline phosphatase measurement	EFO:0004533	AP	1.66e-14	EFO_0004533	ENSG00000276582	8647	31992710.0
ABCB11	ENSG00000276582	protein_coding	2	chr2:168939927-168953422	Apolipoprotein B measurement	apolipoprotein B change measurement	EFO:0020874		1.78e-17	EFO_0020874	ENSG00000276582	8647	36809768.0
ABCB11	ENSG00000276582	protein_coding	2	chr2:168939927-168953422	Gamma glutamyltransferase measurement	protein-glutamine gamma-glutamyltransferase e measurement	EFO:0020690		1.79e-17	EFO_0020690	ENSG00000276582	8647	36809768.0
ABCB11	ENSG00000276582	protein_coding	2	chr2:168939927-168953422	Alkaline phosphatase measurement	alkaline phosphatase measurement	EFO:0004533	AP	2.86e-25	EFO_0004533	ENSG00000276582	8647	36809768.0
ABCB11	ENSG00000276582	protein_coding	2	chr2:168939927-168953422	LDL-cholesterol	LDL cholesterol	EFO:0004195	LDL lipoproteins;High-density lipoprotein cholesterol;High-density lipoproteins;cholesterol, LDL;lipoproteins, LDL	3.45e-18	EFO_0004195	ENSG00000276582	8647	36809768.0
ABCB11	ENSG00000276582	protein_coding	2	chr2:168939927-168953422	C-reactive protein measurement	C-reactive protein measurement	EFO:0004458	C-reactive protein level	3.97e-11	EFO_0004458	ENSG00000276582	8647	36809768.0
ABCB11	ENSG00000276582	protein_coding	2	chr2:168939927-168953422	Gamma glutamyltransferase measurement	protein-glutamine gamma-glutamyltransferase e measurement	EFO:0020690		4.49e-09	EFO_0020690	ENSG00000276582	8647	34375979.0
ABCB11	ENSG00000276582	protein_coding	2	chr2:168939927-168953422	Alkaline phosphatase measurement	alkaline phosphatase measurement	EFO:0004533	AP	5.09e-11	EFO_0004533	ENSG00000276582	8647	34375979.0
ABCB11	ENSG00000276582	protein_coding	2	chr2:168939927-168953422	Gamma glutamyltransferase measurement	protein-glutamine gamma-glutamyltransferase e measurement	EFO:0020690		5.12e-10	EFO_0020690	ENSG00000276582	8647	36809768.0
ABCB11	ENSG00000276582	protein_coding	2	chr2:168939927-168953422	Polyunsaturated Fatty Acids measurement	polyunsaturated fatty acid measurement	EFO:0010733		5.85e-09	EFO_0010733	ENSG00000276582	8647	36809768.0
ABCB11	ENSG00000276582	protein_coding	2	chr2:168939927-168953422	Alkaline phosphatase measurement	alkaline phosphatase measurement	EFO:0004533	AP	7.03e-09	EFO_0004533	ENSG00000276582	8647	34375979.0
ABCB11	ENSG00000276582	protein_coding	2	chr2:168939927-168953422	Phospholipids in IDL measurement	intermediate density lipoprotein measurement	EFO:0008595	IDL measurement	7.14e-09	EFO_0008595	ENSG00000276582	8647	36809768.0
ABCB11	ENSG00000276582	protein_coding	2	chr2:168939927-168953422	Alkaline phosphatase measurement	alkaline phosphatase measurement	EFO:0004533	AP	8.79e-09	EFO_0004533	ENSG00000276582	8647	34375979.0
ABCB11	ENSG00000276582	protein_coding	2	chr2:168939927-168953422	Alkaline phosphatase measurement	alkaline phosphatase measurement	EFO:0004533	AP	8.99e-13	EFO_0004533	ENSG00000276582	8647	34375979.0
ABCB11	ENSG00000276582	protein_coding	2	chr2:168939927-168953422	Alkaline phosphatase measurement	alkaline phosphatase measurement	EFO:0004533	AP	9.25e-13	EFO_0004533	ENSG00000276582	8647	34375979.0
ABCB11	ENSG00000276582	protein_coding	2	chr2:168939927-168953422	Gamma glutamyltransferase measurement	protein-glutamine gamma-glutamyltransferase e measurement	EFO:0020690		9.97e-10	EFO_0020690	ENSG00000276582	8647	36809768.0
ABCB11	ENSG00000276582	protein_coding	2	chr2:168939927-168953422	Alkaline phosphatase (+1) measurement	alkaline phosphatase measurement	EFO:0004533	AP	1.02751140929058e-13	EFO_0004533	ENSG00000276582	8647	36088354.0
ABCB1	ENSG00000085563	protein_coding	7	chr7:87503017-87713323	Schizophrenia	schizophrenia	MONDO:0005090	schizophrenia (disease);schizophrenia-1;schizophrenia	1.8e-06	MONDO_0005090	ENSG00000085563	5243	29411426.0
ABCB1	ENSG00000085563	protein_coding	7	chr7:87503017-87713323	Standing_height	body height	EFO:0004339	height	2e-06	EFO_0004339	ENSG00000085563	5243	37262146.0
ABCB1	ENSG00000085563	protein_coding	7	chr7:87503017-87713323	Whole_body_water_mass	whole body water mass	EFO:0009805		3e-05	EFO_0009805	ENSG00000085563	5243	37262146.0
ABCB1	ENSG00000085563	protein_coding	7	chr7:87503017-87713323	Arm_fat_free_mass_right	fat body mass	EFO:0005409	total body fat measurement	9e-05	EFO_0005409	ENSG00000085563	5243	37262146.0
ABCB1	ENSG00000085563	protein_coding	7	chr7:87503017-87713323	Other disorders affecting efunction	cardiovascular disease	EFO:0000319	Disorder of the circulatory system;PERICARDIAL DISEASE NEC;Ill-defined descriptions and complications of heart disease;Other pericardial disease NOS;Unspecified circulatory system disorder;DISEASES OF THE CIRCULATORY SYSTEM;Disorder of circulatory system;[X]Other ill-defined heart diseases;Certain sequelae of myocardial infarction, not elsewhere classified;ILL-DEFINED HRT DIS NEC;Other heart dise…	6.1e-05	EFO_0000319	ENSG00000085563	5243	34375979.0
ABCB1	ENSG00000085563	protein_coding	7	chr7:87503017-87713323	5-hydroxylysine	5-hydroxylysine	CHEBI:60175	5-hydroxylysine	6.1e-16	CHEBI_60175	ENSG00000085563	5243	28263315.0
ABCB4	ENSG00000005471	protein_coding	7	chr7:87401696-87480435	Biochemistry Alanine Amino transferase	alanine	CHEBI:16449	2-aminopropanoic acid;Alanine;alanine	1.4e-11	CHEBI_16449	ENSG00000005471	5244	34226706.0
ABCB4	ENSG00000005471	protein_coding	7	chr7:87401696-87480435	Alanine_aminotransferase measurement	alanine aminotransferase 1 measurement	EFO:0802260		1e-33	EFO_0802260	ENSG00000005471	5244	37262146.0
ABCB4	ENSG00000005471	protein_coding	7	chr7:87401696-87480435	Icd10 k80: cholelithiasis	cholelithiasis	EFO:0004799	cholelithiasis;gallbladder disease type 4	1.05e-16	EFO_0004799	ENSG00000005471	5244	34662886.0
ABCB4	ENSG00000005471	protein_coding	7	chr7:87401696-87480435	Alanine aminotransferase (30620) measurement	alanine aminotransferase 1 measurement	EFO:0802260		1.07e-18	EFO_0802260	ENSG00000005471	5244	34662886.0
ABCB4	ENSG00000005471	protein_coding	7	chr7:87401696-87480435	Icd10 k80: cholelithiasis	cholelithiasis	EFO:0004799	cholelithiasis;gallbladder disease type 4	1.11e-14	EFO_0004799	ENSG00000005471	5244	34662886.0
ABCB4	ENSG00000005471	protein_coding	7	chr7:87401696-87480435	Alanine aminotransferase (30620) measurement	alanine aminotransferase 1 measurement	EFO:0802260		1.1699999999999998e-23	EFO_0802260	ENSG00000005471	5244	34662886.0
ABCB4	ENSG00000005471	protein_coding	7	chr7:87401696-87480435	Alanine aminotransferase (30620) measurement	alanine aminotransferase 1 measurement	EFO:0802260		2.28e-16	EFO_0802260	ENSG00000005471	5244	34662886.0
ABCB4	ENSG00000005471	protein_coding	7	chr7:87401696-87480435	30620_alanine_aminotransferase_inst_mean__rint measurement	alanine aminotransferase 1 measurement	EFO:0802260		2.3e-18	EFO_0802260	ENSG00000005471	5244	34662886.0
ABCB4	ENSG00000005471	protein_coding	7	chr7:87401696-87480435	Alanine aminotransferase (30620) measurement	alanine aminotransferase 1 measurement	EFO:0802260		2.38e-12	EFO_0802260	ENSG00000005471	5244	34662886.0
ABCB4	ENSG00000005471	protein_coding	7	chr7:87401696-87480435	Alanine aminotransferase (30620) measurement	alanine aminotransferase 1 measurement	EFO:0802260		2.88e-17	EFO_0802260	ENSG00000005471	5244	34662886.0
ABCB4	ENSG00000005471	protein_coding	7	chr7:87401696-87480435	Aspartate_aminotransferase measurement	aspartate aminotransferase, cytoplasmic measurement	EFO:0008031		3e-16	EFO_0008031	ENSG00000005471	5244	37262146.0
ABCB4	ENSG00000005471	protein_coding	7	chr7:87401696-87480435	Alanine aminotransferase (30620) measurement	alanine aminotransferase 1 measurement	EFO:0802260		4.01e-17	EFO_0802260	ENSG00000005471	5244	34662886.0
ABCB4	ENSG00000005471	protein_coding	7	chr7:87401696-87480435	Phe10_k80__bin	cholelithiasis	EFO:0004799	cholelithiasis;gallbladder disease type 4	4.3e-19	EFO_0004799	ENSG00000005471	5244	34662886.0
ABCB4	ENSG00000005471	protein_coding	7	chr7:87401696-87480435	Alanine aminotransferase (30620) measurement	alanine aminotransferase 1 measurement	EFO:0802260		5.3e-16	EFO_0802260	ENSG00000005471	5244	34662886.0
ABCB4	ENSG00000005471	protein_coding	7	chr7:87401696-87480435	K80_cholelithiasis	cholelithiasis	EFO:0004799	cholelithiasis;gallbladder disease type 4	6e-26	EFO_0004799	ENSG00000005471	5244	37262146.0
ABCB4	ENSG00000005471	protein_coding	7	chr7:87401696-87480435	Icd10 k80: cholelithiasis	cholelithiasis	EFO:0004799	cholelithiasis;gallbladder disease type 4	6.51e-15	EFO_0004799	ENSG00000005471	5244	34662886.0
ABCB4	ENSG00000005471	protein_coding	7	chr7:87401696-87480435	Gamma_glutamyltransferase measurement	protein-glutamine gamma-glutamyltransferase e measurement	EFO:0020690		7e-15	EFO_0020690	ENSG00000005471	5244	37262146.0
ABCB4	ENSG00000005471	protein_coding	7	chr7:87401696-87480435	Alanine aminotransferase (30620) measurement	alanine aminotransferase 1 measurement	EFO:0802260		7.96e-12	EFO_0802260	ENSG00000005471	5244	34662886.0
ABCB4	ENSG00000005471	protein_coding	7	chr7:87401696-87480435	Alanine aminotransferase (30620) measurement	alanine aminotransferase 1 measurement	EFO:0802260		9.36e-16	EFO_0802260	ENSG00000005471	5244	34662886.0
ABCB4	ENSG00000005471	protein_coding	7	chr7:87401696-87480435	Icd10 k80: cholelithiasis	cholelithiasis	EFO:0004799	cholelithiasis;gallbladder disease type 4	9.86e-14	EFO_0004799	ENSG00000005471	5244	34662886.0
ABCB4	ENSG00000005471	protein_coding	7	chr7:87401696-87480435	Other diseases of gallbladder	gallbladder disease	EFO:0003832	disorder of gall bladder;gall bladder disease or disorder;Diseases, Gall Bladder;GALL BLADDER DIS;Disease, Gallbladder;Bladder Disease, Gall;Bladder Diseases, Gall;Gallbladder Diseases;gallbladder disorder;Diseases, Gallbladder;Gall bladder disorder;disease or disorder of gall bladder;Disease, Gall Bladder;GALLBLADDER DIS;Gallbladder Disease;gall bladder disease;disease of gall bladder;Gall Bladd…	1.02e-07	EFO_0003832	ENSG00000005471	5244	34375979.0
ABCB4	ENSG00000005471	protein_coding	7	chr7:87401696-87480435	Cholelithiasis|gall stones	gallstones	EFO:0004210	Gall Stones;Gall Stone;gallstones;Biliary Calculi	1.07e-05	EFO_0004210	ENSG00000005471	5244	34375979.0
ABCB4	ENSG00000005471	protein_coding	7	chr7:87401696-87480435	Cholelithiasis	cholelithiasis	EFO:0004799	cholelithiasis;gallbladder disease type 4	1.1e-06	EFO_0004799	ENSG00000005471	5244	34375979.0
ABCB4	ENSG00000005471	protein_coding	7	chr7:87401696-87480435	Cholelithiasis	cholelithiasis	EFO:0004799	cholelithiasis;gallbladder disease type 4	1.12e-10	EFO_0004799	ENSG00000005471	5244	34375979.0
ABCB4	ENSG00000005471	protein_coding	7	chr7:87401696-87480435	Calculus of gallbladder without cholecystitis	acalculous cholecystitis	EFO:1000790	Acalculous Cholecystitis;cholecystitis without calculus (disorder);acalculous cholecystitis;acute cholecystitis without calculus (disorder);cholecystitis without calculus;acute cholecystitis without calculus;acute acalculous cholecystitis	1.2e-05	EFO_1000790	ENSG00000005471	5244	34375979.0
ABCB4	ENSG00000005471	protein_coding	7	chr7:87401696-87480435	Cholelithiasis	cholelithiasis	EFO:0004799	cholelithiasis;gallbladder disease type 4	1.3e-06	EFO_0004799	ENSG00000005471	5244	34375979.0
ABCB4	ENSG00000005471	protein_coding	7	chr7:87401696-87480435	Gall bladder disease	gallbladder disease	EFO:0003832	disorder of gall bladder;gall bladder disease or disorder;Diseases, Gall Bladder;GALL BLADDER DIS;Disease, Gallbladder;Bladder Disease, Gall;Bladder Diseases, Gall;Gallbladder Diseases;gallbladder disorder;Diseases, Gallbladder;Gall bladder disorder;disease or disorder of gall bladder;Disease, Gall Bladder;GALLBLADDER DIS;Gallbladder Disease;gall bladder disease;disease of gall bladder;Gall Bladd…	1.31e-06	EFO_0003832	ENSG00000005471	5244	34375979.0
ABCB4	ENSG00000005471	protein_coding	7	chr7:87401696-87480435	Alanine aminotransferase measurement	alanine aminotransferase 1 measurement	EFO:0802260		1.36e-11	EFO_0802260	ENSG00000005471	5244	34375979.0
ABCB4	ENSG00000005471	protein_coding	7	chr7:87401696-87480435	Calculus of gallbladder without cholecystitis	acalculous cholecystitis	EFO:1000790	Acalculous Cholecystitis;cholecystitis without calculus (disorder);acalculous cholecystitis;acute cholecystitis without calculus (disorder);cholecystitis without calculus;acute cholecystitis without calculus;acute acalculous cholecystitis	1.56e-05	EFO_1000790	ENSG00000005471	5244	34375979.0
ABCB4	ENSG00000005471	protein_coding	7	chr7:87401696-87480435	Cholelithiasis	cholelithiasis	EFO:0004799	cholelithiasis;gallbladder disease type 4	1.56e-09	EFO_0004799	ENSG00000005471	5244	34375979.0
ABCB4	ENSG00000005471	protein_coding	7	chr7:87401696-87480435	Cholelithiasis	cholelithiasis	EFO:0004799	cholelithiasis;gallbladder disease type 4	1.56e-11	EFO_0004799	ENSG00000005471	5244	34375979.0
ABCB4	ENSG00000005471	protein_coding	7	chr7:87401696-87480435	Calculus of gallbladder without cholecystitis	acalculous cholecystitis	EFO:1000790	Acalculous Cholecystitis;cholecystitis without calculus (disorder);acalculous cholecystitis;acute cholecystitis without calculus (disorder);cholecystitis without calculus;acute cholecystitis without calculus;acute acalculous cholecystitis	1.58e-07	EFO_1000790	ENSG00000005471	5244	34375979.0
ABCB4	ENSG00000005471	protein_coding	7	chr7:87401696-87480435	Alanine aminotransferase measurement	alanine aminotransferase 1 measurement	EFO:0802260		1.79e-10	EFO_0802260	ENSG00000005471	5244	34375979.0
ABCB4	ENSG00000005471	protein_coding	7	chr7:87401696-87480435	Cholelithiasis	cholelithiasis	EFO:0004799	cholelithiasis;gallbladder disease type 4	1.91e-07	EFO_0004799	ENSG00000005471	5244	34375979.0
ABCB4	ENSG00000005471	protein_coding	7	chr7:87401696-87480435	Cholelithiasis	cholelithiasis	EFO:0004799	cholelithiasis;gallbladder disease type 4	1.91e-09	EFO_0004799	ENSG00000005471	5244	34375979.0
ABCB4	ENSG00000005471	protein_coding	7	chr7:87401696-87480435	Cholelithiasis	cholelithiasis	EFO:0004799	cholelithiasis;gallbladder disease type 4	1.92e-06	EFO_0004799	ENSG00000005471	5244	34375979.0
ABCB4	ENSG00000005471	protein_coding	7	chr7:87401696-87480435	Gall bladder disease	gallbladder disease	EFO:0003832	disorder of gall bladder;gall bladder disease or disorder;Diseases, Gall Bladder;GALL BLADDER DIS;Disease, Gallbladder;Bladder Disease, Gall;Bladder Diseases, Gall;Gallbladder Diseases;gallbladder disorder;Diseases, Gallbladder;Gall bladder disorder;disease or disorder of gall bladder;Disease, Gall Bladder;GALLBLADDER DIS;Gallbladder Disease;gall bladder disease;disease of gall bladder;Gall Bladd…	2.03e-06	EFO_0003832	ENSG00000005471	5244	34375979.0
ABCB4	ENSG00000005471	protein_coding	7	chr7:87401696-87480435	Alanine aminotransferase measurement	alanine aminotransferase 1 measurement	EFO:0802260		2.55e-10	EFO_0802260	ENSG00000005471	5244	36809768.0
ABCB4	ENSG00000005471	protein_coding	7	chr7:87401696-87480435	Cholelithiasis	cholelithiasis	EFO:0004799	cholelithiasis;gallbladder disease type 4	2.56e-09	EFO_0004799	ENSG00000005471	5244	34375979.0
ABCB4	ENSG00000005471	protein_coding	7	chr7:87401696-87480435	Cholelithiasis	cholelithiasis	EFO:0004799	cholelithiasis;gallbladder disease type 4	2.66e-07	EFO_0004799	ENSG00000005471	5244	34375979.0
ABCB4	ENSG00000005471	protein_coding	7	chr7:87401696-87480435	Cholelithiasis	cholelithiasis	EFO:0004799	cholelithiasis;gallbladder disease type 4	2.71e-10	EFO_0004799	ENSG00000005471	5244	34375979.0
ABCB4	ENSG00000005471	protein_coding	7	chr7:87401696-87480435	Alanine aminotransferase measurement	alanine aminotransferase 1 measurement	EFO:0802260		2.72e-17	EFO_0802260	ENSG00000005471	5244	36809768.0
ABCB4	ENSG00000005471	protein_coding	7	chr7:87401696-87480435	Cholelithiasis|gall stones	gallstones	EFO:0004210	Gall Stones;Gall Stone;gallstones;Biliary Calculi	2.74e-06	EFO_0004210	ENSG00000005471	5244	34375979.0
ABCB4	ENSG00000005471	protein_coding	7	chr7:87401696-87480435	Gall bladder disease	gallbladder disease	EFO:0003832	disorder of gall bladder;gall bladder disease or disorder;Diseases, Gall Bladder;GALL BLADDER DIS;Disease, Gallbladder;Bladder Disease, Gall;Bladder Diseases, Gall;Gallbladder Diseases;gallbladder disorder;Diseases, Gallbladder;Gall bladder disorder;disease or disorder of gall bladder;Disease, Gall Bladder;GALLBLADDER DIS;Gallbladder Disease;gall bladder disease;disease of gall bladder;Gall Bladd…	2.76e-05	EFO_0003832	ENSG00000005471	5244	34375979.0
ABCB4	ENSG00000005471	protein_coding	7	chr7:87401696-87480435	Alanine aminotransferase measurement	alanine aminotransferase 1 measurement	EFO:0802260		2.79e-10	EFO_0802260	ENSG00000005471	5244	34375979.0
ABCB4	ENSG00000005471	protein_coding	7	chr7:87401696-87480435	Alanine aminotransferase measurement	alanine aminotransferase 1 measurement	EFO:0802260		2.88e-12	EFO_0802260	ENSG00000005471	5244	34375979.0
ABCB4	ENSG00000005471	protein_coding	7	chr7:87401696-87480435	Cholelithiasis	cholelithiasis	EFO:0004799	cholelithiasis;gallbladder disease type 4	3.05e-07	EFO_0004799	ENSG00000005471	5244	34375979.0
ABCB4	ENSG00000005471	protein_coding	7	chr7:87401696-87480435	Cholelithiasis	cholelithiasis	EFO:0004799	cholelithiasis;gallbladder disease type 4	3.12e-06	EFO_0004799	ENSG00000005471	5244	34375979.0
ABCB4	ENSG00000005471	protein_coding	7	chr7:87401696-87480435	Alanine aminotransferase measurement	alanine aminotransferase 1 measurement	EFO:0802260		3.14e-09	EFO_0802260	ENSG00000005471	5244	34375979.0
ABCB4	ENSG00000005471	protein_coding	7	chr7:87401696-87480435	Cholelithiasis	cholelithiasis	EFO:0004799	cholelithiasis;gallbladder disease type 4	3.16e-09	EFO_0004799	ENSG00000005471	5244	34375979.0
ABCB4	ENSG00000005471	protein_coding	7	chr7:87401696-87480435	Eof gall bladder	gallbladder disease	EFO:0003832	disorder of gall bladder;gall bladder disease or disorder;Diseases, Gall Bladder;GALL BLADDER DIS;Disease, Gallbladder;Bladder Disease, Gall;Bladder Diseases, Gall;Gallbladder Diseases;gallbladder disorder;Diseases, Gallbladder;Gall bladder disorder;disease or disorder of gall bladder;Disease, Gall Bladder;GALLBLADDER DIS;Gallbladder Disease;gall bladder disease;disease of gall bladder;Gall Bladd…	3.26e-09	EFO_0003832	ENSG00000005471	5244	34375979.0
ABCB4	ENSG00000005471	protein_coding	7	chr7:87401696-87480435	Cholelithiasis	cholelithiasis	EFO:0004799	cholelithiasis;gallbladder disease type 4	3.26e-12	EFO_0004799	ENSG00000005471	5244	34375979.0
ABCB4	ENSG00000005471	protein_coding	7	chr7:87401696-87480435	Phospholipids to Total Lipids in Medium VLDL percentage	phospholipids:total lipids ratio	EFO:0020946		3.29e-07	EFO_0020946	ENSG00000005471	5244	36809768.0
ABCB4	ENSG00000005471	protein_coding	7	chr7:87401696-87480435	Cholelithiasis	cholelithiasis	EFO:0004799	cholelithiasis;gallbladder disease type 4	3.3e-06	EFO_0004799	ENSG00000005471	5244	34375979.0
ABCB4	ENSG00000005471	protein_coding	7	chr7:87401696-87480435	Cholelithiasis	cholelithiasis	EFO:0004799	cholelithiasis;gallbladder disease type 4	3.32e-05	EFO_0004799	ENSG00000005471	5244	34375979.0
ABCB4	ENSG00000005471	protein_coding	7	chr7:87401696-87480435	Cholelithiasis	cholelithiasis	EFO:0004799	cholelithiasis;gallbladder disease type 4	3.34e-11	EFO_0004799	ENSG00000005471	5244	34375979.0
ABCB4	ENSG00000005471	protein_coding	7	chr7:87401696-87480435	Gamma glutamyltransferase measurement	protein-glutamine gamma-glutamyltransferase e measurement	EFO:0020690		3.45e-09	EFO_0020690	ENSG00000005471	5244	36809768.0
ABCB4	ENSG00000005471	protein_coding	7	chr7:87401696-87480435	Cholelithiasis	cholelithiasis	EFO:0004799	cholelithiasis;gallbladder disease type 4	3.84e-05	EFO_0004799	ENSG00000005471	5244	34375979.0
ABCB4	ENSG00000005471	protein_coding	7	chr7:87401696-87480435	Cholelithiasis|gall stones	gallstones	EFO:0004210	Gall Stones;Gall Stone;gallstones;Biliary Calculi	4.05e-07	EFO_0004210	ENSG00000005471	5244	34375979.0
ABCB4	ENSG00000005471	protein_coding	7	chr7:87401696-87480435	Alanine aminotransferase measurement	alanine aminotransferase 1 measurement	EFO:0802260		4.08e-17	EFO_0802260	ENSG00000005471	5244	36809768.0
ABCB4	ENSG00000005471	protein_coding	7	chr7:87401696-87480435	Calculus of gallbladder without cholecystitis	acalculous cholecystitis	EFO:1000790	Acalculous Cholecystitis;cholecystitis without calculus (disorder);acalculous cholecystitis;acute cholecystitis without calculus (disorder);cholecystitis without calculus;acute cholecystitis without calculus;acute acalculous cholecystitis	4.17e-08	EFO_1000790	ENSG00000005471	5244	34375979.0
ABCB4	ENSG00000005471	protein_coding	7	chr7:87401696-87480435	Cholelithiasis	cholelithiasis	EFO:0004799	cholelithiasis;gallbladder disease type 4	4.2e-06	EFO_0004799	ENSG00000005471	5244	34375979.0
ABCB4	ENSG00000005471	protein_coding	7	chr7:87401696-87480435	Other diseases of gallbladder	gallbladder disease	EFO:0003832	disorder of gall bladder;gall bladder disease or disorder;Diseases, Gall Bladder;GALL BLADDER DIS;Disease, Gallbladder;Bladder Disease, Gall;Bladder Diseases, Gall;Gallbladder Diseases;gallbladder disorder;Diseases, Gallbladder;Gall bladder disorder;disease or disorder of gall bladder;Disease, Gall Bladder;GALLBLADDER DIS;Gallbladder Disease;gall bladder disease;disease of gall bladder;Gall Bladd…	4.25e-05	EFO_0003832	ENSG00000005471	5244	34375979.0
ABCB4	ENSG00000005471	protein_coding	7	chr7:87401696-87480435	Calculus of gallbladder without cholecystitis	acalculous cholecystitis	EFO:1000790	Acalculous Cholecystitis;cholecystitis without calculus (disorder);acalculous cholecystitis;acute cholecystitis without calculus (disorder);cholecystitis without calculus;acute cholecystitis without calculus;acute acalculous cholecystitis	4.56e-06	EFO_1000790	ENSG00000005471	5244	34375979.0
ABCB4	ENSG00000005471	protein_coding	7	chr7:87401696-87480435	Calculus of gallbladder without cholecystitis	acalculous cholecystitis	EFO:1000790	Acalculous Cholecystitis;cholecystitis without calculus (disorder);acalculous cholecystitis;acute cholecystitis without calculus (disorder);cholecystitis without calculus;acute cholecystitis without calculus;acute acalculous cholecystitis	5.93e-05	EFO_1000790	ENSG00000005471	5244	34375979.0
ABCB4	ENSG00000005471	protein_coding	7	chr7:87401696-87480435	Cholelithiasis	cholelithiasis	EFO:0004799	cholelithiasis;gallbladder disease type 4	6.12e-09	EFO_0004799	ENSG00000005471	5244	34375979.0
ABCB4	ENSG00000005471	protein_coding	7	chr7:87401696-87480435	Cholelithiasis	cholelithiasis	EFO:0004799	cholelithiasis;gallbladder disease type 4	6.24e-10	EFO_0004799	ENSG00000005471	5244	34375979.0
ABCB4	ENSG00000005471	protein_coding	7	chr7:87401696-87480435	Cholelithiasis	cholelithiasis	EFO:0004799	cholelithiasis;gallbladder disease type 4	6.4e-10	EFO_0004799	ENSG00000005471	5244	34375979.0
ABCB4	ENSG00000005471	protein_coding	7	chr7:87401696-87480435	Other diseases of gallbladder	gallbladder disease	EFO:0003832	disorder of gall bladder;gall bladder disease or disorder;Diseases, Gall Bladder;GALL BLADDER DIS;Disease, Gallbladder;Bladder Disease, Gall;Bladder Diseases, Gall;Gallbladder Diseases;gallbladder disorder;Diseases, Gallbladder;Gall bladder disorder;disease or disorder of gall bladder;Disease, Gall Bladder;GALLBLADDER DIS;Gallbladder Disease;gall bladder disease;disease of gall bladder;Gall Bladd…	6.93e-06	EFO_0003832	ENSG00000005471	5244	34375979.0
ABCB4	ENSG00000005471	protein_coding	7	chr7:87401696-87480435	Cholelithiasis	cholelithiasis	EFO:0004799	cholelithiasis;gallbladder disease type 4	6.96e-09	EFO_0004799	ENSG00000005471	5244	34375979.0
ABCB4	ENSG00000005471	protein_coding	7	chr7:87401696-87480435	Cholelithiasis	cholelithiasis	EFO:0004799	cholelithiasis;gallbladder disease type 4	7.15e-06	EFO_0004799	ENSG00000005471	5244	34375979.0
ABCB4	ENSG00000005471	protein_coding	7	chr7:87401696-87480435	Other diseases of gallbladder	gallbladder disease	EFO:0003832	disorder of gall bladder;gall bladder disease or disorder;Diseases, Gall Bladder;GALL BLADDER DIS;Disease, Gallbladder;Bladder Disease, Gall;Bladder Diseases, Gall;Gallbladder Diseases;gallbladder disorder;Diseases, Gallbladder;Gall bladder disorder;disease or disorder of gall bladder;Disease, Gall Bladder;GALLBLADDER DIS;Gallbladder Disease;gall bladder disease;disease of gall bladder;Gall Bladd…	7.36e-07	EFO_0003832	ENSG00000005471	5244	34375979.0
ABCB4	ENSG00000005471	protein_coding	7	chr7:87401696-87480435	Aspartate aminotransferase measurement	aspartate aminotransferase, cytoplasmic measurement	EFO:0008031		7.39e-09	EFO_0008031	ENSG00000005471	5244	36809768.0
ABCB4	ENSG00000005471	protein_coding	7	chr7:87401696-87480435	Calculus of gallbladder without cholecystitis	acalculous cholecystitis	EFO:1000790	Acalculous Cholecystitis;cholecystitis without calculus (disorder);acalculous cholecystitis;acute cholecystitis without calculus (disorder);cholecystitis without calculus;acute cholecystitis without calculus;acute acalculous cholecystitis	7.84e-07	EFO_1000790	ENSG00000005471	5244	34375979.0
ABCB4	ENSG00000005471	protein_coding	7	chr7:87401696-87480435	Gall bladder disease	gallbladder disease	EFO:0003832	disorder of gall bladder;gall bladder disease or disorder;Diseases, Gall Bladder;GALL BLADDER DIS;Disease, Gallbladder;Bladder Disease, Gall;Bladder Diseases, Gall;Gallbladder Diseases;gallbladder disorder;Diseases, Gallbladder;Gall bladder disorder;disease or disorder of gall bladder;Disease, Gall Bladder;GALLBLADDER DIS;Gallbladder Disease;gall bladder disease;disease of gall bladder;Gall Bladd…	7.89e-06	EFO_0003832	ENSG00000005471	5244	34375979.0
ABCB4	ENSG00000005471	protein_coding	7	chr7:87401696-87480435	Cholelithiasis	cholelithiasis	EFO:0004799	cholelithiasis;gallbladder disease type 4	8.1e-13	EFO_0004799	ENSG00000005471	5244	34375979.0
ABCB4	ENSG00000005471	protein_coding	7	chr7:87401696-87480435	Cholelithiasis	cholelithiasis	EFO:0004799	cholelithiasis;gallbladder disease type 4	8.53e-11	EFO_0004799	ENSG00000005471	5244	34375979.0
ABCB4	ENSG00000005471	protein_coding	7	chr7:87401696-87480435	Gamma glutamyltransferase measurement	protein-glutamine gamma-glutamyltransferase e measurement	EFO:0020690		8.6e-09	EFO_0020690	ENSG00000005471	5244	36809768.0
ABCB4	ENSG00000005471	protein_coding	7	chr7:87401696-87480435	Calculus of gallbladder without cholecystitis	acalculous cholecystitis	EFO:1000790	Acalculous Cholecystitis;cholecystitis without calculus (disorder);acalculous cholecystitis;acute cholecystitis without calculus (disorder);cholecystitis without calculus;acute cholecystitis without calculus;acute acalculous cholecystitis	8.62e-09	EFO_1000790	ENSG00000005471	5244	34375979.0
ABCB4	ENSG00000005471	protein_coding	7	chr7:87401696-87480435	Eof gall bladder	gallbladder disease	EFO:0003832	disorder of gall bladder;gall bladder disease or disorder;Diseases, Gall Bladder;GALL BLADDER DIS;Disease, Gallbladder;Bladder Disease, Gall;Bladder Diseases, Gall;Gallbladder Diseases;gallbladder disorder;Diseases, Gallbladder;Gall bladder disorder;disease or disorder of gall bladder;Disease, Gall Bladder;GALLBLADDER DIS;Gallbladder Disease;gall bladder disease;disease of gall bladder;Gall Bladd…	9.57e-10	EFO_0003832	ENSG00000005471	5244	34375979.0
ABCB4	ENSG00000005471	protein_coding	7	chr7:87401696-87480435	Alanine aminotransferase measurement	alanine aminotransferase 1 measurement	EFO:0802260		2.29540109142334e-10	EFO_0802260	ENSG00000005471	5244	36088354.0
ABCB6	ENSG00000115657	protein_coding	2	chr2:219209772-219218994	Blood MEAN RETICULOCYTE VOL	mean reticulocyte volume	EFO:0010701		1.1e-07	EFO_0010701	ENSG00000115657	10058	34226706.0
ABCB6	ENSG00000115657	protein_coding	2	chr2:219209772-219218994	Blood IMMATURE RETICULOCYTE FRAC	reticulocyte count	EFO:0007986		1.6e-12	EFO_0007986	ENSG00000115657	10058	34226706.0
ABCB6	ENSG00000115657	protein_coding	2	chr2:219209772-219218994	Blood HIGH LIGHT SCATTER RETICULOCYTE COUNT	Reticulocyte Mean Corpuscular Hemoglobin Measurement	EFO:0009202	CHr;reticulocyte hemoglobin content (CHr);Measurement of reticulocyte haemoglobin;reticulocyte haemoglobin measurement;High light scatter reticulocyte percentage	3.1e-23	EFO_0009202	ENSG00000115657	10058	34226706.0
ABCB6	ENSG00000115657	protein_coding	2	chr2:219209772-219218994	Blood RETICULOCYTE COUNT	reticulocyte count	EFO:0007986		7.8e-19	EFO_0007986	ENSG00000115657	10058	34226706.0
ABCB6	ENSG00000115657	protein_coding	2	chr2:219209772-219218994	Blood RBC DISTRIB WIDTH	red blood cell distribution width	EFO:0005192	RDW	9.1e-10	EFO_0005192	ENSG00000115657	10058	34226706.0
ABCB6	ENSG00000115657	protein_coding	2	chr2:219209772-219218994	Reticulocyte_percentage	Reticulocyte Mean Corpuscular Hemoglobin Measurement	EFO:0009202	CHr;reticulocyte hemoglobin content (CHr);Measurement of reticulocyte haemoglobin;reticulocyte haemoglobin measurement;High light scatter reticulocyte percentage	1e-05	EFO_0009202	ENSG00000115657	10058	37262146.0
ABCB6	ENSG00000115657	protein_coding	2	chr2:219209772-219218994	High_light_scatter_reticulocyte_percentage	Reticulocyte Mean Corpuscular Hemoglobin Measurement	EFO:0009202	CHr;reticulocyte hemoglobin content (CHr);Measurement of reticulocyte haemoglobin;reticulocyte haemoglobin measurement;High light scatter reticulocyte percentage	2e-05	EFO_0009202	ENSG00000115657	10058	37262146.0
ABCB6	ENSG00000115657	protein_coding	2	chr2:219209772-219218994	Mean_reticulocyte_volume	mean reticulocyte volume	EFO:0010701		7e-06	EFO_0010701	ENSG00000115657	10058	37262146.0
ABCB6	ENSG00000115657	protein_coding	2	chr2:219209772-219218994	SHBG measurement	sex hormone-binding globulin measurement	EFO:0004696	SHBG levels;SHBG level	1.61e-09	EFO_0004696	ENSG00000115657	10058	36809768.0
ABCB6	ENSG00000115657	protein_coding	2	chr2:219209772-219218994	Malignant neoplasm of prostate	prostate cancer	MONDO:0008315	cancer of prostate gland;malignant prostate tumor;malignant tumor of prostate;malignant prostate gland neoplasm;NGP - new growth of prostate;malignant prostate neoplasm;prostatic cancer;prostate gland cancer;malignant neoplasm of prostate;malignant tumor of the prostate;malignant neoplasm of prostate gland;malignant neoplasm of the prostate	4.84e-05	MONDO_0008315	ENSG00000115657	10058	34375979.0
ABCB6	ENSG00000115657	protein_coding	2	chr2:219209772-219218994	Glossitis	glossitis	EFO:1000951	Glossitis (disorder);glossitis;Glossitis;inflammation of tongue;tongue inflammation;Glossitis NOS (disorder)	8.93e-05	EFO_1000951	ENSG00000115657	10058	34375979.0
ABCB6	ENSG00000115657	protein_coding	2	chr2:219209772-219218994	Standing height	body height	EFO:0004339	height	2.22e-08	EFO_0004339	ENSG00000115657	10058	36138231.0
ABCB6	ENSG00000115657	protein_coding	2	chr2:219209772-219218994	Standing height	body height	EFO:0004339	height	4.85e-09	EFO_0004339	ENSG00000115657	10058	36138231.0
ABCB6	ENSG00000115657	protein_coding	2	chr2:219209772-219218994	Standing height	body height	EFO:0004339	height	5.01e-09	EFO_0004339	ENSG00000115657	10058	36138231.0
ABCB7	ENSG00000131269	protein_coding	X	chrX:75051048-75156732	Chronic sinusitis| unspecified	sinusitis	EFO:0007486	sinusitis	3.92e-05	EFO_0007486	ENSG00000131269	22	34375979.0
ABCB7	ENSG00000131269	protein_coding	X	chrX:75051048-75156732	Chronic sinusitis| unspecified	sinusitis	EFO:0007486	sinusitis	5.36e-05	EFO_0007486	ENSG00000131269	22	34375979.0
ABCB8	ENSG00000197150	protein_coding	7	chr7:151028422-151047782	X - 12411 measurement	X-12411 measurement	EFO:0800716		1.5e-13	EFO_0800716	ENSG00000197150	11194	28263315.0
ABCB9	ENSG00000150967	protein_coding	12	chr12:122920951-122981649	Apolipoprotein A measurement	apolipoprotein A-IV measurement	EFO:0007848	lipoprotein A-IV levels	1.3e-10	EFO_0007848	ENSG00000150967	23457	36809768.0
ABCB9	ENSG00000150967	protein_coding	12	chr12:122920951-122981649	Measles	measles	EFO:1002025	Measles morbillivirus disease or disorder;measles;Measles morbillivirus caused disease or disorder;morbilli;rubeola infection;Measles morbillivirus infectious disease	1.92e-05	EFO_1002025	ENSG00000150967	23457	34375979.0
ABCB9	ENSG00000150967	protein_coding	12	chr12:122920951-122981649	HDL-cholesterol measurement	HDL cholesterol change measurement	EFO:0007805		2.09e-12	EFO_0007805	ENSG00000150967	23457	36809768.0
ABCB9	ENSG00000150967	protein_coding	12	chr12:122920951-122981649	Mumps	Mumps virus infectious disease	EFO:0007383	mumps;mumps infectious disease;Mumps virus disease or disorder;Rubulavirus Infections;Mumps virus infectious disease;Mumps virus caused disease or disorder;epidemic parotitis;Rubulavirus infectious disease	2.42e-06	EFO_0007383	ENSG00000150967	23457	34375979.0
ABCB9	ENSG00000150967	protein_coding	12	chr12:122920951-122981649	Mumps	Mumps virus infectious disease	EFO:0007383	mumps;mumps infectious disease;Mumps virus disease or disorder;Rubulavirus Infections;Mumps virus infectious disease;Mumps virus caused disease or disorder;epidemic parotitis;Rubulavirus infectious disease	3.24e-06	EFO_0007383	ENSG00000150967	23457	34375979.0
ABCB9	ENSG00000150967	protein_coding	12	chr12:122920951-122981649	Varicella [chickenpox])	chickenpox	EFO:0007204	chicken pox infection;chicken pox;varicella;chickenpox;Varicella;Chickenpox	3.69e-05	EFO_0007204	ENSG00000150967	23457	34375979.0
ABCB9	ENSG00000150967	protein_coding	12	chr12:122920951-122981649	Varicella [chickenpox]	chickenpox	EFO:0007204	chicken pox infection;chicken pox;varicella;chickenpox;Varicella;Chickenpox	5.69e-05	EFO_0007204	ENSG00000150967	23457	34375979.0
ABCB9	ENSG00000150967	protein_coding	12	chr12:122920951-122981649	Measles	measles	EFO:1002025	Measles morbillivirus disease or disorder;measles;Measles morbillivirus caused disease or disorder;morbilli;rubeola infection;Measles morbillivirus infectious disease	7.78e-06	EFO_1002025	ENSG00000150967	23457	34375979.0
ABCB9	ENSG00000150967	protein_coding	12	chr12:122920951-122981649	Tibial artery systolic blood pressure	systolic blood pressure	EFO:0006335	SYSBP;systolic pressure	6.34e-05	EFO_0006335	ENSG00000150967	23457	32436959.0
ABCC10	ENSG00000124574	protein_coding	6	chr6:43427366-43450427	Creatinine (30700)	creatinine	CHEBI:16737	Creatinine;2-imino-1-methylimidazolidin-4-one;creatinine	1.93e-16	CHEBI_16737	ENSG00000124574	89845	34662886.0
ABCC10	ENSG00000124574	protein_coding	6	chr6:43427366-43450427	Creatinine (30700)	creatinine	CHEBI:16737	Creatinine;2-imino-1-methylimidazolidin-4-one;creatinine	2.2e-14	CHEBI_16737	ENSG00000124574	89845	34662886.0
ABCC10	ENSG00000124574	protein_coding	6	chr6:43427366-43450427	URATE measurement	urate measurement	EFO:0004531	urate levels	1.41e-18	EFO_0004531	ENSG00000124574	89845	36809768.0
ABCC10	ENSG00000124574	protein_coding	6	chr6:43427366-43450427	Malignant neoplasm of rectum	rectum cancer	EFO:1000657	malignant rectal tumor;rectum cancer;malignant neoplasm of rectum;malignant tumor of the rectum;rectal cancer;malignant neoplasm of the rectum;malignant rectum tumor;malignant tumor of rectum;carcinoma of rectum;malignant rectum neoplasm;carcinoma of the rectum;cancer of rectum;malignant rectal neoplasm	1.96e-05	EFO_1000657	ENSG00000124574	89845	34375979.0
ABCC10	ENSG00000124574	protein_coding	6	chr6:43427366-43450427	Sciatica (lumbar region measurement	LDH-related sciatica symptom severity measurement	EFO:0007941	lumbar disc herniation-related sciatica symptom severity measurement	2.11e-05	EFO_0007941	ENSG00000124574	89845	34375979.0
ABCC10	ENSG00000124574	protein_coding	6	chr6:43427366-43450427	Creatinine	creatinine	CHEBI:16737	Creatinine;2-imino-1-methylimidazolidin-4-one;creatinine	3.21e-14	CHEBI_16737	ENSG00000124574	89845	36809768.0
ABCC10	ENSG00000124574	protein_coding	6	chr6:43427366-43450427	Cystatin C measurement	cystatin C measurement	EFO:0004617		3.21e-30	EFO_0004617	ENSG00000124574	89845	36809768.0
ABCC10	ENSG00000124574	protein_coding	6	chr6:43427366-43450427	Other acute viral hepatitis	Acute hepatitis	HP:0200119	Acute liver inflammation	3.89e-05	HP_0200119	ENSG00000124574	89845	34375979.0
ABCC10	ENSG00000124574	protein_coding	6	chr6:43427366-43450427	Testosterone	testosterone	CHEBI:17347	testosterone;TESTOSTERONE;17beta-hydroxyandrost-4-en-3-one;Testosterone	4.43e-11	CHEBI_17347	ENSG00000124574	89845	36809768.0
ABCC10	ENSG00000124574	protein_coding	6	chr6:43427366-43450427	Free Cholesterol to Total Lipids in Very Large HDL percentage	free cholesterol:total lipids ratio	EFO:0020945		4.48e-10	EFO_0020945	ENSG00000124574	89845	36809768.0
ABCC10	ENSG00000124574	protein_coding	6	chr6:43427366-43450427	Free Cholesterol in Large HDL measurement	HDL cholesterol change measurement	EFO:0007805		5.15e-09	EFO_0007805	ENSG00000124574	89845	36809768.0
ABCC10	ENSG00000124574	protein_coding	6	chr6:43427366-43450427	Malignant neoplasm of rectum	rectum cancer	EFO:1000657	malignant rectal tumor;rectum cancer;malignant neoplasm of rectum;malignant tumor of the rectum;rectal cancer;malignant neoplasm of the rectum;malignant rectum tumor;malignant tumor of rectum;carcinoma of rectum;malignant rectum neoplasm;carcinoma of the rectum;cancer of rectum;malignant rectal neoplasm	5.33e-05	EFO_1000657	ENSG00000124574	89845	34375979.0
ABCC10	ENSG00000124574	protein_coding	6	chr6:43427366-43450427	Unspecified appendicitis	appendicitis	EFO:0007149	acute appendicitis with peritoneal abscess (disorder);vermiform appendix inflammation;appendicitis;Appendicitis;inflammation of vermiform appendix;acute appendicitis with generalized peritonitis (disorder);acute appendicitis with generalized peritonitis;acute appendicitis;acute appendicitis with peritoneal abscess	7.93e-05	EFO_0007149	ENSG00000124574	89845	34375979.0
ABCC10	ENSG00000124574	protein_coding	6	chr6:43427366-43450427	Cholesterol in Large HDL measurement	HDL cholesterol change measurement	EFO:0007805		9.72e-09	EFO_0007805	ENSG00000124574	89845	36809768.0
ABCC11	ENSG00000121270	protein_coding	16	chr16:48165773-48247568	Other senile cataract	senile cataract	MONDO:0004847		3.66e-05	MONDO_0004847	ENSG00000121270	85320	34375979.0
ABCC11	ENSG00000121270	protein_coding	16	chr16:48165773-48247568	Other senile cataract	senile cataract	MONDO:0004847		5.18e-05	MONDO_0004847	ENSG00000121270	85320	34375979.0
ABCC11	ENSG00000121270	protein_coding	16	chr16:48165773-48247568	Pulmonary oedema	pulmonary edema	EFO:1001134	edema, pulmonary;pulmonary oedema;pulmonary edema;Pulmonary Edema	7.86e-06	EFO_1001134	ENSG00000121270	85320	34375979.0
ABCC11	ENSG00000121270	protein_coding	16	chr16:48165773-48247568	Hearing loss| unspecified	hearing loss	EFO:0004238	loss of hearing;hypoacuses;loss, hearing;hearing impairment;hearing loss;hearing loss disorder;hypoacusis	8.27e-05	EFO_0004238	ENSG00000121270	85320	34375979.0
ABCC12	ENSG00000140798	protein_coding	16	chr16:48080882-48156018	Type 2 diabetes	type 2 diabetes mellitus	MONDO:0005148	diabetes mellitus, noninsulin-dependent;adult-onset diabetes;non-insulin-dependent diabetes mellitus;type II diabetes;adult onset diabetes;diabetes mellitis type II;diabetes mellitus, noninsulin-dependent, association with;diabetes mellitis type 2;NIDDM;type II diabetes mellitus;type 2 diabetes mellitus;type 2 diabetes;insulin resistance, severe, digenic;non-insulin dependent diabetes;diabetes me…	1.56e-05	MONDO_0005148	ENSG00000140798	94160	28346466.0
ABCC1	ENSG00000278183	protein_coding	16	chr16:16034690-16228109	Primarangle-closure glaucoma	neovascular glaucoma	EFO:1001060	Glaucoma, Neovascular;neovascular glaucoma;Neovascular glaucoma;secondary angle-closure glaucoma with rubeosis;Neovascular glaucoma (disorder)	2.99e-05	EFO_1001060	ENSG00000278183	4363	34375979.0
ABCC1	ENSG00000278183	protein_coding	16	chr16:16034690-16228109	Primarangle-closure glaucoma	neovascular glaucoma	EFO:1001060	Glaucoma, Neovascular;neovascular glaucoma;Neovascular glaucoma;secondary angle-closure glaucoma with rubeosis;Neovascular glaucoma (disorder)	4.08e-05	EFO_1001060	ENSG00000278183	4363	34375979.0
ABCC1	ENSG00000278183	protein_coding	16	chr16:16034690-16228109	Arthritis| unspecified	unspecified juvenile idiopathic arthritis	EFO:0009734	unspecified juvenile idiopathic arthritis;unspecified JIA	8.73e-05	EFO_0009734	ENSG00000278183	4363	34375979.0
ABCC2	ENSG00000023839	protein_coding	10	chr10:99782640-99852594	Gamma_glutamyltransferase measurement	protein-glutamine gamma-glutamyltransferase e measurement	EFO:0020690		1e-05	EFO_0020690	ENSG00000023839	1244	37262146.0
ABCC2	ENSG00000023839	protein_coding	10	chr10:99782640-99852594	Direct_bilirubin measurement	bilirubin measurement	EFO:0004570	bilirubin levels	2.0000000000000002e-23	EFO_0004570	ENSG00000023839	1244
ABCC2	ENSG00000023839	protein_coding	10	chr10:99782640-99852594	Total bilirubin (30840) measurement	bilirubin measurement	EFO:0004570	bilirubin levels	2.07e-17	EFO_0004570	ENSG00000023839	1244	34662886.0
ABCC2	ENSG00000023839	protein_coding	10	chr10:99782640-99852594	Direct bilirubin (30660) measurement	bilirubin measurement	EFO:0004570	bilirubin levels	2.4e-20	EFO_0004570	ENSG00000023839	1244	34662886.0
ABCC2	ENSG00000023839	protein_coding	10	chr10:99782640-99852594	Direct bilirubin (30660) measurement	bilirubin measurement	EFO:0004570	bilirubin levels	2.54e-23	EFO_0004570	ENSG00000023839	1244
ABCC2	ENSG00000023839	protein_coding	10	chr10:99782640-99852594	Direct bilirubin (30660) measurement	bilirubin measurement	EFO:0004570	bilirubin levels	3.39e-21	EFO_0004570	ENSG00000023839	1244	34662886.0
ABCC2	ENSG00000023839	protein_coding	10	chr10:99782640-99852594	Total bilirubin (30840) measurement	bilirubin measurement	EFO:0004570	bilirubin levels	5.07e-13	EFO_0004570	ENSG00000023839	1244	34662886.0
ABCC2	ENSG00000023839	protein_coding	10	chr10:99782640-99852594	Direct bilirubin (30660) measurement	bilirubin measurement	EFO:0004570	bilirubin levels	5.81e-16	EFO_0004570	ENSG00000023839	1244	34662886.0
ABCC2	ENSG00000023839	protein_coding	10	chr10:99782640-99852594	Alkaline_phosphatase measurement	alkaline phosphatase measurement	EFO:0004533	AP	6e-05	EFO_0004533	ENSG00000023839	1244	37262146.0
ABCC2	ENSG00000023839	protein_coding	10	chr10:99782640-99852594	Total_bilirubin measurement	bilirubin measurement	EFO:0004570	bilirubin levels	8e-15	EFO_0004570	ENSG00000023839	1244	37262146.0
ABCC2	ENSG00000023839	protein_coding	10	chr10:99782640-99852594	Polyuria	Polyuria	HP:0000103	Increased urine output	1.35e-05	HP_0000103	ENSG00000023839	1244	34375979.0
ABCC2	ENSG00000023839	protein_coding	10	chr10:99782640-99852594	Direct bilirubin measurement	bilirubin measurement	EFO:0004570	bilirubin levels	1.37e-23	EFO_0004570	ENSG00000023839	1244	36809768.0
ABCC2	ENSG00000023839	protein_coding	10	chr10:99782640-99852594	Direct bilirubin measurement	bilirubin measurement	EFO:0004570	bilirubin levels	1.4e-11	EFO_0004570	ENSG00000023839	1244	36809768.0
ABCC2	ENSG00000023839	protein_coding	10	chr10:99782640-99852594	Polyuria	Polyuria	HP:0000103	Increased urine output	1.89e-05	HP_0000103	ENSG00000023839	1244	34375979.0
ABCC2	ENSG00000023839	protein_coding	10	chr10:99782640-99852594	Aspartate aminotransferase measurement	aspartate aminotransferase, cytoplasmic measurement	EFO:0008031		1.91e-23	EFO_0008031	ENSG00000023839	1244
ABCC2	ENSG00000023839	protein_coding	10	chr10:99782640-99852594	Gamma glutamyltransferase measurement	protein-glutamine gamma-glutamyltransferase e measurement	EFO:0020690		2.08e-38	EFO_0020690	ENSG00000023839	1244	36809768.0
ABCC2	ENSG00000023839	protein_coding	10	chr10:99782640-99852594	Direct bilirubin measurement	bilirubin measurement	EFO:0004570	bilirubin levels	2.14e-12	EFO_0004570	ENSG00000023839	1244	36809768.0
ABCC2	ENSG00000023839	protein_coding	10	chr10:99782640-99852594	Alanine aminotransferase measurement	alanine aminotransferase 1 measurement	EFO:0802260		3.01e-53	EFO_0802260	ENSG00000023839	1244	36809768.0
ABCC2	ENSG00000023839	protein_coding	10	chr10:99782640-99852594	Polyuria	Polyuria	HP:0000103	Increased urine output	4.77e-07	HP_0000103	ENSG00000023839	1244	34375979.0
ABCC2	ENSG00000023839	protein_coding	10	chr10:99782640-99852594	Secondarmalignant neoplasm of pleura	Malignant Pleural Neoplasm	EFO:1000362	malignant tumor of the pleura;cancer of the pleura;malignant pleural tumor;malignant neoplasm of the pleura;pleural cancer;malignant neoplasm of pleura;malignant pleura neoplasm;malignant tumor of pleura;malignant pleural neoplasm;cancer of pleura;pleura cancer	5.25e-05	EFO_1000362	ENSG00000023839	1244	34375979.0
ABCC2	ENSG00000023839	protein_coding	10	chr10:99782640-99852594	Creatinine	creatinine	CHEBI:16737	Creatinine;2-imino-1-methylimidazolidin-4-one;creatinine	7.87e-09	CHEBI_16737	ENSG00000023839	1244	36809768.0
ABCC2	ENSG00000023839	protein_coding	10	chr10:99782640-99852594	Creatinine	creatinine	CHEBI:16737	Creatinine;2-imino-1-methylimidazolidin-4-one;creatinine	9.6e-08	CHEBI_16737	ENSG00000023839	1244	36809768.0
ABCC3	ENSG00000108846	protein_coding	17	chr17:50634777-50692253	Biochemistry Direct Bilirubin measurement	bilirubin measurement	EFO:0004570	bilirubin levels	1.1e-09	EFO_0004570	ENSG00000108846	8714	34226706.0
ABCC3	ENSG00000108846	protein_coding	17	chr17:50634777-50692253	Direct bilirubin (30660) measurement	bilirubin measurement	EFO:0004570	bilirubin levels	1.62e-12	EFO_0004570	ENSG00000108846	8714	34662886.0
ABCC3	ENSG00000108846	protein_coding	17	chr17:50634777-50692253	Direct_bilirubin measurement	bilirubin measurement	EFO:0004570	bilirubin levels	2e-05	EFO_0004570	ENSG00000108846	8714	37262146.0
ABCC3	ENSG00000108846	protein_coding	17	chr17:50634777-50692253	Direct bilirubin (30660) measurement	bilirubin measurement	EFO:0004570	bilirubin levels	2.7e-09	EFO_0004570	ENSG00000108846	8714	34662886.0
ABCC3	ENSG00000108846	protein_coding	17	chr17:50634777-50692253	Total_bilirubin measurement	bilirubin measurement	EFO:0004570	bilirubin levels	3e-06	EFO_0004570	ENSG00000108846	8714	37262146.0
ABCC4	ENSG00000125257	protein_coding	13	chr13:95019835-95301475	Bladder	bladder disease	EFO:1000018	urinary bladder disease;disease or disorder of urinary bladder;bladder disease;urinary bladder disease or disorder;disorder of urinary bladder;urinary bladder disorder;bladder disorder;disease of urinary bladder	4.52e-05	EFO_1000018	ENSG00000125257	10257	34375979.0
ABCC5	ENSG00000114770	protein_coding	3	chr3:183919934-184017939	Antepartum haemorrhage| unspecified	Antepartum hemorrhage	HP:0025328	Antepartum haemorrhage;Prepartum haemorrhage;Prepartum hemorrhage	2.31e-05	HP_0025328	ENSG00000114770	10057	34375979.0
ABCC5	ENSG00000114770	protein_coding	3	chr3:183919934-184017939	Antepartum haemorrhage| not elsewhere classified	Antepartum hemorrhage	HP:0025328	Antepartum haemorrhage;Prepartum haemorrhage;Prepartum hemorrhage	3.86e-05	HP_0025328	ENSG00000114770	10057	34375979.0
ABCC5	ENSG00000114770	protein_coding	3	chr3:183919934-184017939	Antepartum haemorrhage| unspecified	Antepartum hemorrhage	HP:0025328	Antepartum haemorrhage;Prepartum haemorrhage;Prepartum hemorrhage	6.68e-05	HP_0025328	ENSG00000114770	10057	34375979.0
ABCC5	ENSG00000114770	protein_coding	3	chr3:183919934-184017939	Antepartum haemorrhage| unspecified	Antepartum hemorrhage	HP:0025328	Antepartum haemorrhage;Prepartum haemorrhage;Prepartum hemorrhage	9.09e-05	HP_0025328	ENSG00000114770	10057	34375979.0
ABCC5	ENSG00000114770	protein_coding	3	chr3:183919934-184017939	3-methylglutaconate measurement	3-methylglutaconate measurement	EFO:0800047		8.9e-14	EFO_0800047	ENSG00000114770	10057	28263315.0
ABCC6	ENSG00000275331	protein_coding	16	chr16:16233991-16308660	Biochemistry Phosphate	phosphate	CHEBI:26020	phosphates	2e-10	CHEBI_26020	ENSG00000275331	368	34226706.0
ABCC6	ENSG00000275331	protein_coding	16	chr16:16233991-16308660	Phosphate	phosphate	CHEBI:26020	phosphates	6e-06	CHEBI_26020	ENSG00000275331	368	37262146.0
ABCC6	ENSG00000275331	protein_coding	16	chr16:16233991-16308660	Glycated haemoglobin (HbA1c) measurement	HbA1c measurement	EFO:0004541	glycated hemoglobin levels;HBA1C;glycosylated Hemoglobin A level;Glycosylated Hemoglobin Measurement;Hemoglobin A1C;glycosylated Haemoglobin A level;HbA1c levels;A1c measurement;Glycosylated Hemoglobin;A1C measurement	2.28e-11	EFO_0004541	ENSG00000275331	368	36809768.0
ABCC6	ENSG00000275331	protein_coding	16	chr16:16233991-16308660	Calcium	calcium atom	CHEBI:22984	calcium	3.56e-12	CHEBI_22984	ENSG00000275331	368	36809768.0
ABCC6	ENSG00000275331	protein_coding	16	chr16:16233991-16308660	Phosphate	phosphate	CHEBI:26020	phosphates	7.68e-46	CHEBI_26020	ENSG00000275331	368	36809768.0
ABCC8	ENSG00000006071	protein_coding	11	chr11:17392498-17476894	Glycated haemoglobin (HbA1c) measurement	HbA1c measurement	EFO:0004541	glycated hemoglobin levels;HBA1C;glycosylated Hemoglobin A level;Glycosylated Hemoglobin Measurement;Hemoglobin A1C;glycosylated Haemoglobin A level;HbA1c levels;A1c measurement;Glycosylated Hemoglobin;A1C measurement	1.52e-24	EFO_0004541	ENSG00000006071	6833	36809768.0
ABCC8	ENSG00000006071	protein_coding	11	chr11:17392498-17476894	Glucose	glucose	CHEBI:17234	gluco-hexose;glucose;Glucose	4.21e-14	CHEBI_17234	ENSG00000006071	6833	36809768.0
ABCC8	ENSG00000006071	protein_coding	11	chr11:17392498-17476894	Vasculitis limited to skin| not elsewhere classified	vasculitis	EFO:0006803	vasculitis	7.5e-05	EFO_0006803	ENSG00000006071	6833	34375979.0
ABCC8	ENSG00000006071	protein_coding	11	chr11:17392498-17476894	Benign lipomatous neoplasm of other sites	benign lipomatous neoplasm	MONDO:0044983	benign lipomatous neoplasm;benign neoplasm of adipose tissue;benign adipose tissue neoplasm;adipose tissue benign connective and soft tissue neoplasm;benign connective and soft tissue neoplasm of adipose tissue;benign neoplasm of the adipose tissue;benign adipose tissue tumor;benign tumor of the adipose tissue;benign lipomatous tumor	8.2e-05	MONDO_0044983	ENSG00000006071	6833	34375979.0
ABCC9	ENSG00000069431	protein_coding	12	chr12:21797389-21942543	Secondarhnot elsewhere classified	cardiomyopathy	EFO:0000318	[X]Cardiomyopathy in other diseases classified elsewhere (disorder);Cardiomyopathies;CARDIOMYOPATHIES SECOND;[X]Cardiomyopathy in other diseases classified elsewhere;Cardiomyopathy, Primary;cardiomyopathy;Cardiomyopathy, NOS;Cardiomyopathy (disorder);PRIM CARDIOMYOPATHY NEC;Cardiomyopathy NOS;Primary Cardiomyopathy;Cardiomyopathy NOS (disorder);Other primary cardiomyopathy NOS;Other primary cardi…	2.19e-05	EFO_0000318	ENSG00000069431	10060	34375979.0
ABCC9	ENSG00000069431	protein_coding	12	chr12:21797389-21942543	Platelet aggregation	platelet aggregation	GO:0070527		2.39e-05	GO_0070527	ENSG00000069431	10060	29185836.0
ABCD1	ENSG00000101986	protein_coding	X	chrX:153724856-153744755	Essential hypertension	essential hypertension	MONDO:0001134	idiopathic hypertension;primary hypertension	8.61e-05	MONDO_0001134	ENSG00000101986	215	34375979.0
ABCD2	ENSG00000173208	protein_coding	12	chr12:39550033-39619803	Benign lipomatous neoplasm of spermatic cord	benign lipomatous neoplasm	MONDO:0044983	benign lipomatous neoplasm;benign neoplasm of adipose tissue;benign adipose tissue neoplasm;adipose tissue benign connective and soft tissue neoplasm;benign connective and soft tissue neoplasm of adipose tissue;benign neoplasm of the adipose tissue;benign adipose tissue tumor;benign tumor of the adipose tissue;benign lipomatous tumor	1.28e-05	MONDO_0044983	ENSG00000173208	225	34375979.0
ABCD2	ENSG00000173208	protein_coding	12	chr12:39550033-39619803	Benign lipomatous neoplasm of spermatic cord	benign lipomatous neoplasm	MONDO:0044983	benign lipomatous neoplasm;benign neoplasm of adipose tissue;benign adipose tissue neoplasm;adipose tissue benign connective and soft tissue neoplasm;benign connective and soft tissue neoplasm of adipose tissue;benign neoplasm of the adipose tissue;benign adipose tissue tumor;benign tumor of the adipose tissue;benign lipomatous tumor	4.5e-06	MONDO_0044983	ENSG00000173208	225	34375979.0
ABCD4	ENSG00000119688	protein_coding	14	chr14:74285269-74303055	Acute tubulo-interstitial nephritis	interstitial nephritis	MONDO:0001085	Tubulointerstitial nephritis;renal tubulo-interstitial disease	2.69e-05	MONDO_0001085	ENSG00000119688	5826	34375979.0
ABCD4	ENSG00000119688	protein_coding	14	chr14:74285269-74303055	Acute tubulo-interstitial nephritis	interstitial nephritis	MONDO:0001085	Tubulointerstitial nephritis;renal tubulo-interstitial disease	3.52e-05	MONDO_0001085	ENSG00000119688	5826	34375979.0
ABCE1	ENSG00000164163	protein_coding	4	chr4:145098288-145129524	Conjunctivitis	conjunctivitis	EFO:0009450	pink eye;conjunctiva inflammation;conjunctivitis (disease);conjunctivitis;inflammation of conjunctiva	1.22e-06	EFO_0009450	ENSG00000164163	6059	34375979.0
ABCE1	ENSG00000164163	protein_coding	4	chr4:145098288-145129524	Conjunctivitis	conjunctivitis	EFO:0009450	pink eye;conjunctiva inflammation;conjunctivitis (disease);conjunctivitis;inflammation of conjunctiva	1.68e-06	EFO_0009450	ENSG00000164163	6059	34375979.0
ABCF3	ENSG00000161204	protein_coding	3	chr3:184186095-184194012	Dislocation of shoulder joint	Joint dislocation	HP:0001373	Joint dislocations;Joint dislocation	6.33e-05	HP_0001373	ENSG00000161204	55324	34375979.0
ABCG1	ENSG00000160179	protein_coding	21	chr21:42199689-42297244	Hdl_cholesterol measurement	HDL cholesterol change measurement	EFO:0007805		6e-06	EFO_0007805	ENSG00000160179	9619	37262146.0
ABCG1	ENSG00000160179	protein_coding	21	chr21:42199689-42297244	Platelet aggregation	platelet aggregation	GO:0070527		3.49e-06	GO_0070527	ENSG00000160179	9619	29185836.0
ABCG2	ENSG00000118777	protein_coding	4	chr4:88090150-88231628	Biochemistry HbA1c measurement	HbA1c measurement	EFO:0004541	glycated hemoglobin levels;HBA1C;glycosylated Hemoglobin A level;Glycosylated Hemoglobin Measurement;Hemoglobin A1C;glycosylated Haemoglobin A level;HbA1c levels;A1c measurement;Glycosylated Hemoglobin;A1C measurement	1.4e-07	EFO_0004541	ENSG00000118777	9429	34226706.0
ABCG2	ENSG00000118777	protein_coding	4	chr4:88090150-88231628	Biochemistry Urate measurement	urate measurement	EFO:0004531	urate levels	1.5999999999999998e-49	EFO_0004531	ENSG00000118777	9429
ABCG2	ENSG00000118777	protein_coding	4	chr4:88090150-88231628	M10_gout	gout	EFO:0004274	gout;gouty arthropathy;gouty arthritis;articular gout	1e-17	EFO_0004274	ENSG00000118777	9429	37262146.0
ABCG2	ENSG00000118777	protein_coding	4	chr4:88090150-88231628	URATE (30880) measurement	urate measurement	EFO:0004531	urate levels	1.21e-21	EFO_0004531	ENSG00000118777	9429	34662886.0
ABCG2	ENSG00000118777	protein_coding	4	chr4:88090150-88231628	30880_urate_inst_mean__rint measurement	urate measurement	EFO:0004531	urate levels	1.7e-33	EFO_0004531	ENSG00000118777	9429	34662886.0
ABCG2	ENSG00000118777	protein_coding	4	chr4:88090150-88231628	URATE (30880) measurement	urate measurement	EFO:0004531	urate levels	1.7e-33	EFO_0004531	ENSG00000118777	9429	34662886.0
ABCG2	ENSG00000118777	protein_coding	4	chr4:88090150-88231628	URATE (30880) measurement	urate measurement	EFO:0004531	urate levels	1.98e-28	EFO_0004531	ENSG00000118777	9429	34662886.0
ABCG2	ENSG00000118777	protein_coding	4	chr4:88090150-88231628	URATE measurement	urate measurement	EFO:0004531	urate levels	2e-06	EFO_0004531	ENSG00000118777	9429	37262146.0
ABCG2	ENSG00000118777	protein_coding	4	chr4:88090150-88231628	URATE (30880) measurement	urate measurement	EFO:0004531	urate levels	4.66e-15	EFO_0004531	ENSG00000118777	9429	34662886.0
ABCG2	ENSG00000118777	protein_coding	4	chr4:88090150-88231628	URATE measurement	urate measurement	EFO:0004531	urate levels	8e-35	EFO_0004531	ENSG00000118777	9429	37262146.0
ABCG2	ENSG00000118777	protein_coding	4	chr4:88090150-88231628	URATE measurement	urate measurement	EFO:0004531	urate levels	0.0	EFO_0004531	ENSG00000118777	9429	36809768.0
ABCG2	ENSG00000118777	protein_coding	4	chr4:88090150-88231628	URATE measurement	urate measurement	EFO:0004531	urate levels	1.14e-19	EFO_0004531	ENSG00000118777	9429	36809768.0
ABCG2	ENSG00000118777	protein_coding	4	chr4:88090150-88231628	URATE measurement	urate measurement	EFO:0004531	urate levels	1.15e-20	EFO_0004531	ENSG00000118777	9429	36809768.0
ABCG2	ENSG00000118777	protein_coding	4	chr4:88090150-88231628	URATE measurement	urate measurement	EFO:0004531	urate levels	1.17e-13	EFO_0004531	ENSG00000118777	9429	34375979.0
ABCG2	ENSG00000118777	protein_coding	4	chr4:88090150-88231628	Gout	gout	EFO:0004274	gout;gouty arthropathy;gouty arthritis;articular gout	1.26e-06	EFO_0004274	ENSG00000118777	9429	34375979.0
ABCG2	ENSG00000118777	protein_coding	4	chr4:88090150-88231628	Gout	gout	EFO:0004274	gout;gouty arthropathy;gouty arthritis;articular gout	1.52e-09	EFO_0004274	ENSG00000118777	9429	34375979.0
ABCG2	ENSG00000118777	protein_coding	4	chr4:88090150-88231628	Gout	gout	EFO:0004274	gout;gouty arthropathy;gouty arthritis;articular gout	1.55e-07	EFO_0004274	ENSG00000118777	9429	34375979.0
ABCG2	ENSG00000118777	protein_coding	4	chr4:88090150-88231628	URATE measurement	urate measurement	EFO:0004531	urate levels	1.55e-10	EFO_0004531	ENSG00000118777	9429	34375979.0
ABCG2	ENSG00000118777	protein_coding	4	chr4:88090150-88231628	Gout	gout	EFO:0004274	gout;gouty arthropathy;gouty arthritis;articular gout	1.69e-05	EFO_0004274	ENSG00000118777	9429	34375979.0
ABCG2	ENSG00000118777	protein_coding	4	chr4:88090150-88231628	Gout	gout	EFO:0004274	gout;gouty arthropathy;gouty arthritis;articular gout	1.83e-08	EFO_0004274	ENSG00000118777	9429	34375979.0
ABCG2	ENSG00000118777	protein_coding	4	chr4:88090150-88231628	Gout	gout	EFO:0004274	gout;gouty arthropathy;gouty arthritis;articular gout	2.18e-09	EFO_0004274	ENSG00000118777	9429	34375979.0
ABCG2	ENSG00000118777	protein_coding	4	chr4:88090150-88231628	Gout| unspecified	gout	EFO:0004274	gout;gouty arthropathy;gouty arthritis;articular gout	2.39e-05	EFO_0004274	ENSG00000118777	9429	34375979.0
ABCG2	ENSG00000118777	protein_coding	4	chr4:88090150-88231628	Gout| unspecified	gout	EFO:0004274	gout;gouty arthropathy;gouty arthritis;articular gout	2.51e-08	EFO_0004274	ENSG00000118777	9429	34375979.0
ABCG2	ENSG00000118777	protein_coding	4	chr4:88090150-88231628	URATE measurement	urate measurement	EFO:0004531	urate levels	2.72e-14	EFO_0004531	ENSG00000118777	9429	34375979.0
ABCG2	ENSG00000118777	protein_coding	4	chr4:88090150-88231628	Glycated haemoglobin (HbA1c) measurement	HbA1c measurement	EFO:0004541	glycated hemoglobin levels;HBA1C;glycosylated Hemoglobin A level;Glycosylated Hemoglobin Measurement;Hemoglobin A1C;glycosylated Haemoglobin A level;HbA1c levels;A1c measurement;Glycosylated Hemoglobin;A1C measurement	2.94e-16	EFO_0004541	ENSG00000118777	9429	36809768.0
ABCG2	ENSG00000118777	protein_coding	4	chr4:88090150-88231628	Gout	gout	EFO:0004274	gout;gouty arthropathy;gouty arthritis;articular gout	2.99e-09	EFO_0004274	ENSG00000118777	9429	34375979.0
ABCG2	ENSG00000118777	protein_coding	4	chr4:88090150-88231628	C-reactive protein measurement	C-reactive protein measurement	EFO:0004458	C-reactive protein level	3.08e-12	EFO_0004458	ENSG00000118777	9429	36809768.0
ABCG2	ENSG00000118777	protein_coding	4	chr4:88090150-88231628	Gout	gout	EFO:0004274	gout;gouty arthropathy;gouty arthritis;articular gout	3.55e-06	EFO_0004274	ENSG00000118777	9429	34375979.0
ABCG2	ENSG00000118777	protein_coding	4	chr4:88090150-88231628	Gout	gout	EFO:0004274	gout;gouty arthropathy;gouty arthritis;articular gout	3.62e-05	EFO_0004274	ENSG00000118777	9429	34375979.0
ABCG2	ENSG00000118777	protein_coding	4	chr4:88090150-88231628	Gout	gout	EFO:0004274	gout;gouty arthropathy;gouty arthritis;articular gout	3.73e-05	EFO_0004274	ENSG00000118777	9429	34375979.0
ABCG2	ENSG00000118777	protein_coding	4	chr4:88090150-88231628	Gout| unspecified	gout	EFO:0004274	gout;gouty arthropathy;gouty arthritis;articular gout	4.36e-05	EFO_0004274	ENSG00000118777	9429	34375979.0
ABCG2	ENSG00000118777	protein_coding	4	chr4:88090150-88231628	Gout	gout	EFO:0004274	gout;gouty arthropathy;gouty arthritis;articular gout	4.48e-07	EFO_0004274	ENSG00000118777	9429	34375979.0
ABCG2	ENSG00000118777	protein_coding	4	chr4:88090150-88231628	Gout| unspecified	gout	EFO:0004274	gout;gouty arthropathy;gouty arthritis;articular gout	4.57e-08	EFO_0004274	ENSG00000118777	9429	34375979.0
ABCG2	ENSG00000118777	protein_coding	4	chr4:88090150-88231628	Gout	gout	EFO:0004274	gout;gouty arthropathy;gouty arthritis;articular gout	4.86e-07	EFO_0004274	ENSG00000118777	9429	34375979.0
ABCG2	ENSG00000118777	protein_coding	4	chr4:88090150-88231628	Gout	gout	EFO:0004274	gout;gouty arthropathy;gouty arthritis;articular gout	5.73e-06	EFO_0004274	ENSG00000118777	9429	34375979.0
ABCG2	ENSG00000118777	protein_coding	4	chr4:88090150-88231628	Gout	gout	EFO:0004274	gout;gouty arthropathy;gouty arthritis;articular gout	5.9e-09	EFO_0004274	ENSG00000118777	9429	34375979.0
ABCG2	ENSG00000118777	protein_coding	4	chr4:88090150-88231628	URATE measurement	urate measurement	EFO:0004531	urate levels	5.99e-12	EFO_0004531	ENSG00000118777	9429	34375979.0
ABCG2	ENSG00000118777	protein_coding	4	chr4:88090150-88231628	URATE measurement	urate measurement	EFO:0004531	urate levels	6.24e-14	EFO_0004531	ENSG00000118777	9429	34375979.0
ABCG2	ENSG00000118777	protein_coding	4	chr4:88090150-88231628	Gout	gout	EFO:0004274	gout;gouty arthropathy;gouty arthritis;articular gout	6.65e-07	EFO_0004274	ENSG00000118777	9429	34375979.0
ABCG2	ENSG00000118777	protein_coding	4	chr4:88090150-88231628	Gout| unspecified	gout	EFO:0004274	gout;gouty arthropathy;gouty arthritis;articular gout	7.04e-05	EFO_0004274	ENSG00000118777	9429	34375979.0
ABCG2	ENSG00000118777	protein_coding	4	chr4:88090150-88231628	Gout	gout	EFO:0004274	gout;gouty arthropathy;gouty arthritis;articular gout	7.08e-05	EFO_0004274	ENSG00000118777	9429	34375979.0
ABCG2	ENSG00000118777	protein_coding	4	chr4:88090150-88231628	Gout	gout	EFO:0004274	gout;gouty arthropathy;gouty arthritis;articular gout	7.37e-07	EFO_0004274	ENSG00000118777	9429	34375979.0
ABCG2	ENSG00000118777	protein_coding	4	chr4:88090150-88231628	Atherosclerotic heart disease	Atherosclerotic lesion	HP:0031678		7.89e-05	HP_0031678	ENSG00000118777	9429	34375979.0
ABCG2	ENSG00000118777	protein_coding	4	chr4:88090150-88231628	URATE measurement	urate measurement	EFO:0004531	urate levels	9.02e-10	EFO_0004531	ENSG00000118777	9429	34375979.0
ABCG2	ENSG00000118777	protein_coding	4	chr4:88090150-88231628	Gout| unspecified	gout	EFO:0004274	gout;gouty arthropathy;gouty arthritis;articular gout	9.08e-06	EFO_0004274	ENSG00000118777	9429	34375979.0
ABCG2	ENSG00000118777	protein_coding	4	chr4:88090150-88231628	Gout| unspecified	gout	EFO:0004274	gout;gouty arthropathy;gouty arthritis;articular gout	9.17e-08	EFO_0004274	ENSG00000118777	9429	34375979.0
ABCG2	ENSG00000118777	protein_coding	4	chr4:88090150-88231628	Gout	gout	EFO:0004274	gout;gouty arthropathy;gouty arthritis;articular gout	9.73e-08	EFO_0004274	ENSG00000118777	9429	34375979.0
ABCG2	ENSG00000118777	protein_coding	4	chr4:88090150-88231628	URATE measurement	urate measurement	EFO:0004531	urate levels	2.18713935851156e-14	EFO_0004531	ENSG00000118777	9429	36088354.0
ABCG2	ENSG00000118777	protein_coding	4	chr4:88090150-88231628	Serum urate measurement	urate measurement	EFO:0004531	urate levels	1.46e-06	EFO_0004531	ENSG00000118777	9429	30315176.0
ABCG2	ENSG00000118777	protein_coding	4	chr4:88090150-88231628	Serum urate measurement	urate measurement	EFO:0004531	urate levels	1.78e-32	EFO_0004531	ENSG00000118777	9429	30315176.0
ABCG4	ENSG00000172350	protein_coding	11	chr11:119149052-119162653	Generalised idiopathic epilepsand epileptic syndromes	generalised epilepsy	EFO:0005917	generalized epilepsy;EIG;generalised epilepsy;idiopathic generalized epilepsy;epilepsy, idiopathic generalized	6.07e-05	EFO_0005917	ENSG00000172350	64137	34375979.0
ABCG5	ENSG00000138075	protein_coding	2	chr2:43812472-43838865	LDL-C	LDL cholesterol	EFO:0004195	LDL lipoproteins;High-density lipoprotein cholesterol;High-density lipoproteins;cholesterol, LDL;lipoproteins, LDL	1.02e-05	EFO_0004195	ENSG00000138075	64240	36220816.0
ABCG5	ENSG00000138075	protein_coding	2	chr2:43812472-43838865	Total cholesterol measurement	total cholesterol change measurement	EFO:0007806		2.19e-06	EFO_0007806	ENSG00000138075	64240	36220816.0
ABCG5	ENSG00000138075	protein_coding	2	chr2:43812472-43838865	Biochemistry Cholesterol	cholesterol	CHEBI:16113	CHOLESTEROL;cholest-5-en-3beta-ol;cholesterol;Cholesterol	1.4e-16	CHEBI_16113	ENSG00000138075	64240	34226706.0
ABCG5	ENSG00000138075	protein_coding	2	chr2:43812472-43838865	Biochemistry LDL direct	LDL cholesterol	EFO:0004195	LDL lipoproteins;High-density lipoprotein cholesterol;High-density lipoproteins;cholesterol, LDL;lipoproteins, LDL	1.6e-19	EFO_0004195	ENSG00000138075	64240	34226706.0
ABCG5	ENSG00000138075	protein_coding	2	chr2:43812472-43838865	Biochemistry Apolipoprotein B measurement	apolipoprotein B change measurement	EFO:0020874		5.3e-18	EFO_0020874	ENSG00000138075	64240	34226706.0
ABCG5	ENSG00000138075	protein_coding	2	chr2:43812472-43838865	Total cholesterol measurement	total cholesterol change measurement	EFO:0007806		1.28e-09	EFO_0007806	ENSG00000138075	64240	36220816.0
ABCG5	ENSG00000138075	protein_coding	2	chr2:43812472-43838865	LDL-C	LDL cholesterol	EFO:0004195	LDL lipoproteins;High-density lipoprotein cholesterol;High-density lipoproteins;cholesterol, LDL;lipoproteins, LDL	1.29e-07	EFO_0004195	ENSG00000138075	64240	36220816.0
ABCG5	ENSG00000138075	protein_coding	2	chr2:43812472-43838865	Icd10 k80: cholelithiasis	cholelithiasis	EFO:0004799	cholelithiasis;gallbladder disease type 4	1.36e-20	EFO_0004799	ENSG00000138075	64240	34662886.0
ABCG5	ENSG00000138075	protein_coding	2	chr2:43812472-43838865	Ldl direct (30780)	LDL cholesterol	EFO:0004195	LDL lipoproteins;High-density lipoprotein cholesterol;High-density lipoproteins;cholesterol, LDL;lipoproteins, LDL	1.47e-16	EFO_0004195	ENSG00000138075	64240	34662886.0
ABCG5	ENSG00000138075	protein_coding	2	chr2:43812472-43838865	Cholesterol (30690)	cholesterol	CHEBI:16113	CHOLESTEROL;cholest-5-en-3beta-ol;cholesterol;Cholesterol	1.59e-11	CHEBI_16113	ENSG00000138075	64240	34662886.0
ABCG5	ENSG00000138075	protein_coding	2	chr2:43812472-43838865	LDL-C	LDL cholesterol	EFO:0004195	LDL lipoproteins;High-density lipoprotein cholesterol;High-density lipoproteins;cholesterol, LDL;lipoproteins, LDL	1.62e-08	EFO_0004195	ENSG00000138075	64240	36280733.0
ABCG5	ENSG00000138075	protein_coding	2	chr2:43812472-43838865	LDL-C	LDL cholesterol	EFO:0004195	LDL lipoproteins;High-density lipoprotein cholesterol;High-density lipoproteins;cholesterol, LDL;lipoproteins, LDL	1.79e-10	EFO_0004195	ENSG00000138075	64240	36220816.0
ABCG5	ENSG00000138075	protein_coding	2	chr2:43812472-43838865	Mean_platelet_thrombocyte_volume	mean platelet volume	EFO:0004584		2e-05	EFO_0004584	ENSG00000138075	64240	37262146.0
ABCG5	ENSG00000138075	protein_coding	2	chr2:43812472-43838865	LDL-C	LDL cholesterol	EFO:0004195	LDL lipoproteins;High-density lipoprotein cholesterol;High-density lipoproteins;cholesterol, LDL;lipoproteins, LDL	2.72e-08	EFO_0004195	ENSG00000138075	64240	36220816.0
ABCG5	ENSG00000138075	protein_coding	2	chr2:43812472-43838865	Total cholesterol measurement	total cholesterol change measurement	EFO:0007806		2.81e-08	EFO_0007806	ENSG00000138075	64240	36280733.0
ABCG5	ENSG00000138075	protein_coding	2	chr2:43812472-43838865	K80_cholelithiasis	cholelithiasis	EFO:0004799	cholelithiasis;gallbladder disease type 4	3e-13	EFO_0004799	ENSG00000138075	64240	37262146.0
ABCG5	ENSG00000138075	protein_coding	2	chr2:43812472-43838865	Cholesterol	cholesterol	CHEBI:16113	CHOLESTEROL;cholest-5-en-3beta-ol;cholesterol;Cholesterol	4e-36	CHEBI_16113	ENSG00000138075	64240	37262146.0
ABCG5	ENSG00000138075	protein_coding	2	chr2:43812472-43838865	Total cholesterol measurement	total cholesterol change measurement	EFO:0007806		4.29e-07	EFO_0007806	ENSG00000138075	64240	36280733.0
ABCG5	ENSG00000138075	protein_coding	2	chr2:43812472-43838865	LDL-C	LDL cholesterol	EFO:0004195	LDL lipoproteins;High-density lipoprotein cholesterol;High-density lipoproteins;cholesterol, LDL;lipoproteins, LDL	4.62e-10	EFO_0004195	ENSG00000138075	64240	36220816.0
ABCG5	ENSG00000138075	protein_coding	2	chr2:43812472-43838865	Total cholesterol measurement	total cholesterol change measurement	EFO:0007806		5.71e-07	EFO_0007806	ENSG00000138075	64240	36280733.0
ABCG5	ENSG00000138075	protein_coding	2	chr2:43812472-43838865	LDL-C	LDL cholesterol	EFO:0004195	LDL lipoproteins;High-density lipoprotein cholesterol;High-density lipoproteins;cholesterol, LDL;lipoproteins, LDL	5.77e-08	EFO_0004195	ENSG00000138075	64240	36280733.0
ABCG5	ENSG00000138075	protein_coding	2	chr2:43812472-43838865	LDL-C measurement	low density lipoprotein cholesterol measurement	EFO:0004611	LDL measurement	5.77e-08	EFO_0004611	ENSG00000138075	64240	36280733.0
ABCG5	ENSG00000138075	protein_coding	2	chr2:43812472-43838865	Mean_sphered_cell_volume	mean corpuscular volume	EFO:0004526	MCV;mean cell volume	6e-06	EFO_0004526	ENSG00000138075	64240	37262146.0
ABCG5	ENSG00000138075	protein_coding	2	chr2:43812472-43838865	Ldl_direct	LDL cholesterol	EFO:0004195	LDL lipoproteins;High-density lipoprotein cholesterol;High-density lipoproteins;cholesterol, LDL;lipoproteins, LDL	6e-43	EFO_0004195	ENSG00000138075	64240	37262146.0
ABCG5	ENSG00000138075	protein_coding	2	chr2:43812472-43838865	LDL-C	LDL cholesterol	EFO:0004195	LDL lipoproteins;High-density lipoprotein cholesterol;High-density lipoproteins;cholesterol, LDL;lipoproteins, LDL	6.03e-10	EFO_0004195	ENSG00000138075	64240	36280733.0
ABCG5	ENSG00000138075	protein_coding	2	chr2:43812472-43838865	LDL-C measurement	low density lipoprotein cholesterol measurement	EFO:0004611	LDL measurement	6.03e-10	EFO_0004611	ENSG00000138075	64240	36280733.0
ABCG5	ENSG00000138075	protein_coding	2	chr2:43812472-43838865	Total cholesterol measurement	total cholesterol change measurement	EFO:0007806		6.45e-10	EFO_0007806	ENSG00000138075	64240	36220816.0
ABCG5	ENSG00000138075	protein_coding	2	chr2:43812472-43838865	Cholesterol (30690)	cholesterol	CHEBI:16113	CHOLESTEROL;cholest-5-en-3beta-ol;cholesterol;Cholesterol	6.62e-15	CHEBI_16113	ENSG00000138075	64240	34662886.0
ABCG5	ENSG00000138075	protein_coding	2	chr2:43812472-43838865	Apolipoprotein b (30640) measurement	apolipoprotein B change measurement	EFO:0020874		6.65e-14	EFO_0020874	ENSG00000138075	64240	34662886.0
ABCG5	ENSG00000138075	protein_coding	2	chr2:43812472-43838865	LDL-C	LDL cholesterol	EFO:0004195	LDL lipoproteins;High-density lipoprotein cholesterol;High-density lipoproteins;cholesterol, LDL;lipoproteins, LDL	7.08e-07	EFO_0004195	ENSG00000138075	64240	36280733.0
ABCG5	ENSG00000138075	protein_coding	2	chr2:43812472-43838865	LDL-C measurement	low density lipoprotein cholesterol measurement	EFO:0004611	LDL measurement	7.08e-07	EFO_0004611	ENSG00000138075	64240	36280733.0
ABCG5	ENSG00000138075	protein_coding	2	chr2:43812472-43838865	Total cholesterol measurement	total cholesterol change measurement	EFO:0007806		7.52e-10	EFO_0007806	ENSG00000138075	64240	36280733.0
ABCG5	ENSG00000138075	protein_coding	2	chr2:43812472-43838865	Icd10 k80: cholelithiasis	cholelithiasis	EFO:0004799	cholelithiasis;gallbladder disease type 4	9.700000000000002e-21	EFO_0004799	ENSG00000138075	64240	34662886.0
ABCG5	ENSG00000138075	protein_coding	2	chr2:43812472-43838865	LDL-cholesterol	LDL cholesterol	EFO:0004195	LDL lipoproteins;High-density lipoprotein cholesterol;High-density lipoproteins;cholesterol, LDL;lipoproteins, LDL	1.01e-07	EFO_0004195	ENSG00000138075	64240	36809768.0
ABCG5	ENSG00000138075	protein_coding	2	chr2:43812472-43838865	Cholesteryl Esters in LDL	LDL cholesterol	EFO:0004195	LDL lipoproteins;High-density lipoprotein cholesterol;High-density lipoproteins;cholesterol, LDL;lipoproteins, LDL	1.04e-16	EFO_0004195	ENSG00000138075	64240	36809768.0
ABCG5	ENSG00000138075	protein_coding	2	chr2:43812472-43838865	Free Cholesterol to Total Lipids in VLDL percentage	free cholesterol:total lipids ratio	EFO:0020945		1.06e-10	EFO_0020945	ENSG00000138075	64240	36809768.0
ABCG5	ENSG00000138075	protein_coding	2	chr2:43812472-43838865	Sphingomyelins	sphingomyelin d18:1	CHEBI:17636		1.06e-13	CHEBI_17636	ENSG00000138075	64240	36809768.0
ABCG5	ENSG00000138075	protein_coding	2	chr2:43812472-43838865	Cholesteryl Esters to Total Lipids in Very Small VLDL percentage	cholesteryl esters:total lipids ratio	EFO:0020944		1.07e-10	EFO_0020944	ENSG00000138075	64240	36809768.0
ABCG5	ENSG00000138075	protein_coding	2	chr2:43812472-43838865	LDL Cholesterol	LDL cholesterol	EFO:0004195	LDL lipoproteins;High-density lipoprotein cholesterol;High-density lipoproteins;cholesterol, LDL;lipoproteins, LDL	1.08e-17	EFO_0004195	ENSG00000138075	64240	36809768.0
ABCG5	ENSG00000138075	protein_coding	2	chr2:43812472-43838865	Cholesterol to Total Lipids in Very Small VLDL percentage measurement	very low density lipoprotein cholesterol measurement	EFO:0008317	vLDL cholesterol measurement	1.09e-11	EFO_0008317	ENSG00000138075	64240	36809768.0
ABCG5	ENSG00000138075	protein_coding	2	chr2:43812472-43838865	Cholesterol in Small VLDL measurement	very low density lipoprotein cholesterol measurement	EFO:0008317	vLDL cholesterol measurement	1.1e-13	EFO_0008317	ENSG00000138075	64240	36809768.0
ABCG5	ENSG00000138075	protein_coding	2	chr2:43812472-43838865	Concentration of Very Small VLDL Particles measurement	very low density lipoprotein particle size measurement	EFO:0008594	VLDL particle size measurement	1.12e-14	EFO_0008594	ENSG00000138075	64240	36809768.0
ABCG5	ENSG00000138075	protein_coding	2	chr2:43812472-43838865	Triglycerides to Total Lipids in IDL percentage	triglycerides:total lipids ratio	EFO:0020947		1.14e-09	EFO_0020947	ENSG00000138075	64240	36809768.0
ABCG5	ENSG00000138075	protein_coding	2	chr2:43812472-43838865	Total Esterified Cholesterol measurement	esterified cholesterol change measurement	EFO:0020904		1.22e-16	EFO_0020904	ENSG00000138075	64240	36809768.0
ABCG5	ENSG00000138075	protein_coding	2	chr2:43812472-43838865	Phospholipids in Small LDL	LDL cholesterol	EFO:0004195	LDL lipoproteins;High-density lipoprotein cholesterol;High-density lipoproteins;cholesterol, LDL;lipoproteins, LDL	1.22e-18	EFO_0004195	ENSG00000138075	64240	36809768.0
ABCG5	ENSG00000138075	protein_coding	2	chr2:43812472-43838865	Free Cholesterol in Medium VLDL measurement	free cholesterol measurement	EFO:0008591		1.25e-14	EFO_0008591	ENSG00000138075	64240	36809768.0
ABCG5	ENSG00000138075	protein_coding	2	chr2:43812472-43838865	Total Lipids in Very Small VLDL	free cholesterol:total lipids ratio	EFO:0020945		1.28e-13	EFO_0020945	ENSG00000138075	64240	36809768.0
ABCG5	ENSG00000138075	protein_coding	2	chr2:43812472-43838865	Free Cholesterol to Total Lipids in Very Small VLDL percentage	free cholesterol:total lipids ratio	EFO:0020945		1.31e-11	EFO_0020945	ENSG00000138075	64240	36809768.0
ABCG5	ENSG00000138075	protein_coding	2	chr2:43812472-43838865	Cholesterol to Total Lipids in Large LDL percentage	LDL cholesterol	EFO:0004195	LDL lipoproteins;High-density lipoprotein cholesterol;High-density lipoproteins;cholesterol, LDL;lipoproteins, LDL	1.35e-09	EFO_0004195	ENSG00000138075	64240	36809768.0
ABCG5	ENSG00000138075	protein_coding	2	chr2:43812472-43838865	Cholesteryl Esters to Total Lipids in Medium VLDL percentage	cholesteryl esters:total lipids ratio	EFO:0020944		1.35e-09	EFO_0020944	ENSG00000138075	64240	36809768.0
ABCG5	ENSG00000138075	protein_coding	2	chr2:43812472-43838865	Cholesterol in Small LDL	LDL cholesterol	EFO:0004195	LDL lipoproteins;High-density lipoprotein cholesterol;High-density lipoproteins;cholesterol, LDL;lipoproteins, LDL	1.37e-16	EFO_0004195	ENSG00000138075	64240	36809768.0
ABCG5	ENSG00000138075	protein_coding	2	chr2:43812472-43838865	Total Lipids in Lipoprotein Particles	lipoprotein	EFO:0003836	Circulating Lipoproteins;Lipoproteins, Circulating;Lipoproteins	1.47e-11	EFO_0003836	ENSG00000138075	64240	36809768.0
ABCG5	ENSG00000138075	protein_coding	2	chr2:43812472-43838865	Polyunsaturated Fatty Acids measurement	polyunsaturated fatty acid measurement	EFO:0010733		1.49e-09	EFO_0010733	ENSG00000138075	64240	36809768.0
ABCG5	ENSG00000138075	protein_coding	2	chr2:43812472-43838865	Cholelithiasis	cholelithiasis	EFO:0004799	cholelithiasis;gallbladder disease type 4	1.57e-10	EFO_0004799	ENSG00000138075	64240	34375979.0
ABCG5	ENSG00000138075	protein_coding	2	chr2:43812472-43838865	Free Cholesterol in LDL	LDL cholesterol	EFO:0004195	LDL lipoproteins;High-density lipoprotein cholesterol;High-density lipoproteins;cholesterol, LDL;lipoproteins, LDL	1.63e-19	EFO_0004195	ENSG00000138075	64240	36809768.0
ABCG5	ENSG00000138075	protein_coding	2	chr2:43812472-43838865	Total cholesterol measurement	total cholesterol change measurement	EFO:0007806		1.66e-09	EFO_0007806	ENSG00000138075	64240	36809768.0
ABCG5	ENSG00000138075	protein_coding	2	chr2:43812472-43838865	Phospholipids in Medium LDL	LDL cholesterol	EFO:0004195	LDL lipoproteins;High-density lipoprotein cholesterol;High-density lipoproteins;cholesterol, LDL;lipoproteins, LDL	1.66e-15	EFO_0004195	ENSG00000138075	64240	36809768.0
ABCG5	ENSG00000138075	protein_coding	2	chr2:43812472-43838865	Calculus of gallbladder without cholecystitis	acalculous cholecystitis	EFO:1000790	Acalculous Cholecystitis;cholecystitis without calculus (disorder);acalculous cholecystitis;acute cholecystitis without calculus (disorder);cholecystitis without calculus;acute cholecystitis without calculus;acute acalculous cholecystitis	1.68e-05	EFO_1000790	ENSG00000138075	64240	34375979.0
ABCG5	ENSG00000138075	protein_coding	2	chr2:43812472-43838865	Free Cholesterol in Small LDL	LDL cholesterol	EFO:0004195	LDL lipoproteins;High-density lipoprotein cholesterol;High-density lipoproteins;cholesterol, LDL;lipoproteins, LDL	1.7e-18	EFO_0004195	ENSG00000138075	64240	36809768.0
ABCG5	ENSG00000138075	protein_coding	2	chr2:43812472-43838865	Phospholipids to Total Lipids in HDL percentage	phospholipids:total lipids ratio	EFO:0020946		1.72e-11	EFO_0020946	ENSG00000138075	64240	36809768.0
ABCG5	ENSG00000138075	protein_coding	2	chr2:43812472-43838865	Free Cholesterol in Medium LDL	LDL cholesterol	EFO:0004195	LDL lipoproteins;High-density lipoprotein cholesterol;High-density lipoproteins;cholesterol, LDL;lipoproteins, LDL	1.73e-17	EFO_0004195	ENSG00000138075	64240	36809768.0
ABCG5	ENSG00000138075	protein_coding	2	chr2:43812472-43838865	Total Phospholipids to Total Lipids percentage	phospholipids:total lipids ratio	EFO:0020946		1.83e-09	EFO_0020946	ENSG00000138075	64240	36809768.0
ABCG5	ENSG00000138075	protein_coding	2	chr2:43812472-43838865	Cholelithiasis	cholelithiasis	EFO:0004799	cholelithiasis;gallbladder disease type 4	1.85e-09	EFO_0004799	ENSG00000138075	64240	34375979.0
ABCG5	ENSG00000138075	protein_coding	2	chr2:43812472-43838865	Total Lipids in Large LDL	free cholesterol:total lipids ratio	EFO:0020945		1.88e-18	EFO_0020945	ENSG00000138075	64240	36809768.0
ABCG5	ENSG00000138075	protein_coding	2	chr2:43812472-43838865	Cholesterol in IDL measurement	intermediate density lipoprotein measurement	EFO:0008595	IDL measurement	1.97e-20	EFO_0008595	ENSG00000138075	64240	36809768.0
ABCG5	ENSG00000138075	protein_coding	2	chr2:43812472-43838865	Cholesteryl Esters in Small VLDL	cholesteryl esters:total lipids ratio	EFO:0020944		1.98e-12	EFO_0020944	ENSG00000138075	64240	36809768.0
ABCG5	ENSG00000138075	protein_coding	2	chr2:43812472-43838865	Cholelithiasis	cholelithiasis	EFO:0004799	cholelithiasis;gallbladder disease type 4	2e-10	EFO_0004799	ENSG00000138075	64240	34375979.0
ABCG5	ENSG00000138075	protein_coding	2	chr2:43812472-43838865	Triglycerides to Total Lipids in Medium VLDL percentage	triglycerides:total lipids ratio	EFO:0020947		2.03e-12	EFO_0020947	ENSG00000138075	64240	36809768.0
ABCG5	ENSG00000138075	protein_coding	2	chr2:43812472-43838865	Total Cholesterol Minus HDL-C measurement	total cholesterol measurement	EFO:0004574	cholesterol, total;total cholesterol levels	2.04e-18	EFO_0004574	ENSG00000138075	64240	36809768.0
ABCG5	ENSG00000138075	protein_coding	2	chr2:43812472-43838865	Free Cholesterol in Very Small VLDL measurement	very low density lipoprotein cholesterol measurement	EFO:0008317	vLDL cholesterol measurement	2.09e-15	EFO_0008317	ENSG00000138075	64240	36809768.0
ABCG5	ENSG00000138075	protein_coding	2	chr2:43812472-43838865	Linoleic Acid	linoleic acid	CHEBI:17351	Linoleic acid;LINOLEIC ACID;(9Z,12Z)-octadeca-9,12-dienoic acid	2.21e-10	CHEBI_17351	ENSG00000138075	64240	36809768.0
ABCG5	ENSG00000138075	protein_coding	2	chr2:43812472-43838865	Total Cholesterol to Total Lipids percentage	free cholesterol:total lipids ratio	EFO:0020945		2.21e-10	EFO_0020945	ENSG00000138075	64240	36809768.0
ABCG5	ENSG00000138075	protein_coding	2	chr2:43812472-43838865	Anaemia| unspecified	anemia	MONDO:0002280	anemia;anaemia;anemia (disease)	2.32e-05	MONDO_0002280	ENSG00000138075	64240	34375979.0
ABCG5	ENSG00000138075	protein_coding	2	chr2:43812472-43838865	Cholelithiasis	cholelithiasis	EFO:0004799	cholelithiasis;gallbladder disease type 4	2.34e-07	EFO_0004799	ENSG00000138075	64240	34375979.0
ABCG5	ENSG00000138075	protein_coding	2	chr2:43812472-43838865	Apolipoprotein B measurement	apolipoprotein B change measurement	EFO:0020874		2.37e-18	EFO_0020874	ENSG00000138075	64240	36809768.0
ABCG5	ENSG00000138075	protein_coding	2	chr2:43812472-43838865	Total Lipids in IDL	free cholesterol:total lipids ratio	EFO:0020945		2.46e-20	EFO_0020945	ENSG00000138075	64240	36809768.0
ABCG5	ENSG00000138075	protein_coding	2	chr2:43812472-43838865	Triglycerides to Total Lipids in Small VLDL percentage	triglycerides:total lipids ratio	EFO:0020947		2.54e-14	EFO_0020947	ENSG00000138075	64240	36809768.0
ABCG5	ENSG00000138075	protein_coding	2	chr2:43812472-43838865	Cholelithiasis	cholelithiasis	EFO:0004799	cholelithiasis;gallbladder disease type 4	2.55e-13	EFO_0004799	ENSG00000138075	64240	34375979.0
ABCG5	ENSG00000138075	protein_coding	2	chr2:43812472-43838865	Phospholipids in IDL measurement	intermediate density lipoprotein measurement	EFO:0008595	IDL measurement	2.57e-21	EFO_0008595	ENSG00000138075	64240	36809768.0
ABCG5	ENSG00000138075	protein_coding	2	chr2:43812472-43838865	LDL-cholesterol	LDL cholesterol	EFO:0004195	LDL lipoproteins;High-density lipoprotein cholesterol;High-density lipoproteins;cholesterol, LDL;lipoproteins, LDL	2.57e-92	EFO_0004195	ENSG00000138075	64240	36809768.0
ABCG5	ENSG00000138075	protein_coding	2	chr2:43812472-43838865	Concentration of LDL Particles measurement	LDL peak particle diameter measurement	EFO:0007677	low density lipoprotein peak particle diameter measurement	2.7e-18	EFO_0007677	ENSG00000138075	64240	36809768.0
ABCG5	ENSG00000138075	protein_coding	2	chr2:43812472-43838865	Alanine aminotransferase measurement	alanine aminotransferase 1 measurement	EFO:0802260		2.72e-16	EFO_0802260	ENSG00000138075	64240	36809768.0
ABCG5	ENSG00000138075	protein_coding	2	chr2:43812472-43838865	Total Lipids in LDL	free cholesterol:total lipids ratio	EFO:0020945		2.72e-17	EFO_0020945	ENSG00000138075	64240	36809768.0
ABCG5	ENSG00000138075	protein_coding	2	chr2:43812472-43838865	Free Cholesterol to Total Lipids in Small VLDL percentage	free cholesterol:total lipids ratio	EFO:0020945		2.79e-12	EFO_0020945	ENSG00000138075	64240	36809768.0
ABCG5	ENSG00000138075	protein_coding	2	chr2:43812472-43838865	Calculus of gallbladder without cholecystitis	acalculous cholecystitis	EFO:1000790	Acalculous Cholecystitis;cholecystitis without calculus (disorder);acalculous cholecystitis;acute cholecystitis without calculus (disorder);cholecystitis without calculus;acute cholecystitis without calculus;acute acalculous cholecystitis	2.81e-05	EFO_1000790	ENSG00000138075	64240	34375979.0
ABCG5	ENSG00000138075	protein_coding	2	chr2:43812472-43838865	Total Cholesterol measurement	total cholesterol change measurement	EFO:0007806		2.85e-17	EFO_0007806	ENSG00000138075	64240	36809768.0
ABCG5	ENSG00000138075	protein_coding	2	chr2:43812472-43838865	Cholesteryl Esters in VLDL	cholesteryl esters:total lipids ratio	EFO:0020944		2.86e-14	EFO_0020944	ENSG00000138075	64240	36809768.0
ABCG5	ENSG00000138075	protein_coding	2	chr2:43812472-43838865	Free Cholesterol in Large LDL	LDL cholesterol	EFO:0004195	LDL lipoproteins;High-density lipoprotein cholesterol;High-density lipoproteins;cholesterol, LDL;lipoproteins, LDL	2.88e-20	EFO_0004195	ENSG00000138075	64240	36809768.0
ABCG5	ENSG00000138075	protein_coding	2	chr2:43812472-43838865	VLDL Cholesterol measurement	very low density lipoprotein cholesterol measurement	EFO:0008317	vLDL cholesterol measurement	3e-12	EFO_0008317	ENSG00000138075	64240	36809768.0
ABCG5	ENSG00000138075	protein_coding	2	chr2:43812472-43838865	Total Free Cholesterol measurement	free cholesterol change measurement	EFO:0020905		3.04e-18	EFO_0020905	ENSG00000138075	64240	36809768.0
ABCG5	ENSG00000138075	protein_coding	2	chr2:43812472-43838865	Free Cholesterol in Small VLDL measurement	free cholesterol measurement	EFO:0008591		3.08e-15	EFO_0008591	ENSG00000138075	64240	36809768.0
ABCG5	ENSG00000138075	protein_coding	2	chr2:43812472-43838865	Cholelithiasis	cholelithiasis	EFO:0004799	cholelithiasis;gallbladder disease type 4	3.16e-08	EFO_0004799	ENSG00000138075	64240	34375979.0
ABCG5	ENSG00000138075	protein_coding	2	chr2:43812472-43838865	Cholesterol to Total Lipids in Large VLDL percentage	free cholesterol:total lipids ratio	EFO:0020945		3.2e-09	EFO_0020945	ENSG00000138075	64240	36809768.0
ABCG5	ENSG00000138075	protein_coding	2	chr2:43812472-43838865	Cholesterol in Very Small VLDL measurement	very low density lipoprotein cholesterol measurement	EFO:0008317	vLDL cholesterol measurement	3.25e-18	EFO_0008317	ENSG00000138075	64240	36809768.0
ABCG5	ENSG00000138075	protein_coding	2	chr2:43812472-43838865	Ldl direct measurement	low density lipoprotein cholesterol measurement	EFO:0004611	LDL measurement	3.27e-09	EFO_0004611	ENSG00000138075	64240	34375979.0
ABCG5	ENSG00000138075	protein_coding	2	chr2:43812472-43838865	Triglycerides to Total Lipids in Large VLDL percentage	triglycerides:total lipids ratio	EFO:0020947		3.27e-09	EFO_0020947	ENSG00000138075	64240	36809768.0
ABCG5	ENSG00000138075	protein_coding	2	chr2:43812472-43838865	Clinical LDL Cholesterol	LDL cholesterol	EFO:0004195	LDL lipoproteins;High-density lipoprotein cholesterol;High-density lipoproteins;cholesterol, LDL;lipoproteins, LDL	3.3e-19	EFO_0004195	ENSG00000138075	64240	36809768.0
ABCG5	ENSG00000138075	protein_coding	2	chr2:43812472-43838865	Cholesteryl Esters in Medium LDL	LDL cholesterol	EFO:0004195	LDL lipoproteins;High-density lipoprotein cholesterol;High-density lipoproteins;cholesterol, LDL;lipoproteins, LDL	3.31e-12	EFO_0004195	ENSG00000138075	64240	36809768.0
ABCG5	ENSG00000138075	protein_coding	2	chr2:43812472-43838865	Cholesteryl Esters in Large LDL	LDL cholesterol	EFO:0004195	LDL lipoproteins;High-density lipoprotein cholesterol;High-density lipoproteins;cholesterol, LDL;lipoproteins, LDL	3.31e-18	EFO_0004195	ENSG00000138075	64240	36809768.0
ABCG5	ENSG00000138075	protein_coding	2	chr2:43812472-43838865	Apolipoprotein B measurement	apolipoprotein B change measurement	EFO:0020874		3.39e-07	EFO_0020874	ENSG00000138075	64240	36809768.0
ABCG5	ENSG00000138075	protein_coding	2	chr2:43812472-43838865	Apolipoprotein B to Apolipoprotein A1 ratio measurement	apolipoprotein B measurement	EFO:0004615		3.52e-15	EFO_0004615	ENSG00000138075	64240	36809768.0
ABCG5	ENSG00000138075	protein_coding	2	chr2:43812472-43838865	Cholelithiasis	cholelithiasis	EFO:0004799	cholelithiasis;gallbladder disease type 4	3.53e-05	EFO_0004799	ENSG00000138075	64240	34375979.0
ABCG5	ENSG00000138075	protein_coding	2	chr2:43812472-43838865	Triglycerides to Total Lipids in Large LDL percentage	triglycerides:total lipids ratio	EFO:0020947		3.54e-09	EFO_0020947	ENSG00000138075	64240	36809768.0
ABCG5	ENSG00000138075	protein_coding	2	chr2:43812472-43838865	Total cholesterol measurement	total cholesterol change measurement	EFO:0007806		3.61e-78	EFO_0007806	ENSG00000138075	64240	36809768.0
ABCG5	ENSG00000138075	protein_coding	2	chr2:43812472-43838865	Phospholipids to Total Lipids in VLDL percentage	phospholipids:total lipids ratio	EFO:0020946		3.62e-10	EFO_0020946	ENSG00000138075	64240	36809768.0
ABCG5	ENSG00000138075	protein_coding	2	chr2:43812472-43838865	Triglycerides to Total Lipids in Very Small VLDL percentage	triglycerides:total lipids ratio	EFO:0020947		3.72e-13	EFO_0020947	ENSG00000138075	64240	36809768.0
ABCG5	ENSG00000138075	protein_coding	2	chr2:43812472-43838865	Omega-6 Fatty Acids measurement	omega-6 polyunsaturated fatty acid measurement	EFO:0005680		3.9e-10	EFO_0005680	ENSG00000138075	64240	36809768.0
ABCG5	ENSG00000138075	protein_coding	2	chr2:43812472-43838865	Cholelithiasis	cholelithiasis	EFO:0004799	cholelithiasis;gallbladder disease type 4	3.99e-11	EFO_0004799	ENSG00000138075	64240	34375979.0
ABCG5	ENSG00000138075	protein_coding	2	chr2:43812472-43838865	Free Cholesterol in Very Large HDL measurement	HDL cholesterol change measurement	EFO:0007805		4.02e-10	EFO_0007805	ENSG00000138075	64240	36809768.0
ABCG5	ENSG00000138075	protein_coding	2	chr2:43812472-43838865	Triglycerides to Total Lipids in VLDL percentage	triglycerides:total lipids ratio	EFO:0020947		4.15e-09	EFO_0020947	ENSG00000138075	64240	36809768.0
ABCG5	ENSG00000138075	protein_coding	2	chr2:43812472-43838865	Phospholipids in LDL	LDL cholesterol	EFO:0004195	LDL lipoproteins;High-density lipoprotein cholesterol;High-density lipoproteins;cholesterol, LDL;lipoproteins, LDL	4.16e-18	EFO_0004195	ENSG00000138075	64240	36809768.0
ABCG5	ENSG00000138075	protein_coding	2	chr2:43812472-43838865	Apolipoprotein B measurement	apolipoprotein B change measurement	EFO:0020874		4.18e-76	EFO_0020874	ENSG00000138075	64240	36809768.0
ABCG5	ENSG00000138075	protein_coding	2	chr2:43812472-43838865	Cholesterol to Total Lipids in Medium VLDL percentage	free cholesterol:total lipids ratio	EFO:0020945		4.28e-11	EFO_0020945	ENSG00000138075	64240	36809768.0
ABCG5	ENSG00000138075	protein_coding	2	chr2:43812472-43838865	Phospholipids to Total Lipids in Very Large VLDL percentage	phospholipids:total lipids ratio	EFO:0020946		4.36e-14	EFO_0020946	ENSG00000138075	64240	36809768.0
ABCG5	ENSG00000138075	protein_coding	2	chr2:43812472-43838865	Free Cholesterol to Total Lipids in Medium VLDL percentage	free cholesterol:total lipids ratio	EFO:0020945		4.44e-15	EFO_0020945	ENSG00000138075	64240	36809768.0
ABCG5	ENSG00000138075	protein_coding	2	chr2:43812472-43838865	Total Lipids in Medium LDL	free cholesterol:total lipids ratio	EFO:0020945		4.65e-14	EFO_0020945	ENSG00000138075	64240	36809768.0
ABCG5	ENSG00000138075	protein_coding	2	chr2:43812472-43838865	LDL-cholesterol	LDL cholesterol	EFO:0004195	LDL lipoproteins;High-density lipoprotein cholesterol;High-density lipoproteins;cholesterol, LDL;lipoproteins, LDL	4.87e-09	EFO_0004195	ENSG00000138075	64240	36809768.0
ABCG5	ENSG00000138075	protein_coding	2	chr2:43812472-43838865	Free Cholesterol to Total Lipids in HDL percentage	free cholesterol:total lipids ratio	EFO:0020945		4.9e-15	EFO_0020945	ENSG00000138075	64240	36809768.0
ABCG5	ENSG00000138075	protein_coding	2	chr2:43812472-43838865	Cholesterol in Large LDL	LDL cholesterol	EFO:0004195	LDL lipoproteins;High-density lipoprotein cholesterol;High-density lipoproteins;cholesterol, LDL;lipoproteins, LDL	4.94e-19	EFO_0004195	ENSG00000138075	64240	36809768.0
ABCG5	ENSG00000138075	protein_coding	2	chr2:43812472-43838865	Free Cholesterol in VLDL measurement	free cholesterol measurement	EFO:0008591		5.2e-09	EFO_0008591	ENSG00000138075	64240	36809768.0
ABCG5	ENSG00000138075	protein_coding	2	chr2:43812472-43838865	Cholesterol in Medium VLDL measurement	very low density lipoprotein cholesterol measurement	EFO:0008317	vLDL cholesterol measurement	5.21e-18	EFO_0008317	ENSG00000138075	64240	36809768.0
ABCG5	ENSG00000138075	protein_coding	2	chr2:43812472-43838865	Free Cholesterol in IDL measurement	free cholesterol measurement	EFO:0008591		5.300000000000001e-21	EFO_0008591	ENSG00000138075	64240	36809768.0
ABCG5	ENSG00000138075	protein_coding	2	chr2:43812472-43838865	Total Free Cholesterol to Total Lipids percentage	free cholesterol:total lipids ratio	EFO:0020945		5.33e-18	EFO_0020945	ENSG00000138075	64240	36809768.0
ABCG5	ENSG00000138075	protein_coding	2	chr2:43812472-43838865	Free Cholesterol to Total Lipids in Small HDL percentage	free cholesterol:total lipids ratio	EFO:0020945		5.64e-13	EFO_0020945	ENSG00000138075	64240	36809768.0
ABCG5	ENSG00000138075	protein_coding	2	chr2:43812472-43838865	Cholesteryl Esters in Small LDL	LDL cholesterol	EFO:0004195	LDL lipoproteins;High-density lipoprotein cholesterol;High-density lipoproteins;cholesterol, LDL;lipoproteins, LDL	5.73e-15	EFO_0004195	ENSG00000138075	64240	36809768.0
ABCG5	ENSG00000138075	protein_coding	2	chr2:43812472-43838865	Triglycerides to Total Lipids in LDL percentage	triglycerides:total lipids ratio	EFO:0020947		6.01e-09	EFO_0020947	ENSG00000138075	64240	36809768.0
ABCG5	ENSG00000138075	protein_coding	2	chr2:43812472-43838865	Phospholipids to Total Lipids in Medium VLDL percentage	phospholipids:total lipids ratio	EFO:0020946		6.07e-16	EFO_0020946	ENSG00000138075	64240	36809768.0
ABCG5	ENSG00000138075	protein_coding	2	chr2:43812472-43838865	Phospholipids to Total Lipids in Small VLDL percentage	phospholipids:total lipids ratio	EFO:0020946		6.21e-12	EFO_0020946	ENSG00000138075	64240	36809768.0
ABCG5	ENSG00000138075	protein_coding	2	chr2:43812472-43838865	Cholesteryl Esters to Total Lipids in Small VLDL percentage	cholesteryl esters:total lipids ratio	EFO:0020944		6.43e-14	EFO_0020944	ENSG00000138075	64240	36809768.0
ABCG5	ENSG00000138075	protein_coding	2	chr2:43812472-43838865	Phospholipids to Total Lipids in Large HDL percentage	phospholipids:total lipids ratio	EFO:0020946		6.52e-17	EFO_0020946	ENSG00000138075	64240	36809768.0
ABCG5	ENSG00000138075	protein_coding	2	chr2:43812472-43838865	Cholesteryl Esters in IDL	cholesteryl esters:total lipids ratio	EFO:0020944		6.52e-20	EFO_0020944	ENSG00000138075	64240	36809768.0
ABCG5	ENSG00000138075	protein_coding	2	chr2:43812472-43838865	Cholelithiasis	cholelithiasis	EFO:0004799	cholelithiasis;gallbladder disease type 4	6.86e-05	EFO_0004799	ENSG00000138075	64240	34375979.0
ABCG5	ENSG00000138075	protein_coding	2	chr2:43812472-43838865	Cholelithiasis	cholelithiasis	EFO:0004799	cholelithiasis;gallbladder disease type 4	7.12e-07	EFO_0004799	ENSG00000138075	64240	34375979.0
ABCG5	ENSG00000138075	protein_coding	2	chr2:43812472-43838865	Eof gall bladder	gallbladder disease	EFO:0003832	disorder of gall bladder;gall bladder disease or disorder;Diseases, Gall Bladder;GALL BLADDER DIS;Disease, Gallbladder;Bladder Disease, Gall;Bladder Diseases, Gall;Gallbladder Diseases;gallbladder disorder;Diseases, Gallbladder;Gall bladder disorder;disease or disorder of gall bladder;Disease, Gall Bladder;GALLBLADDER DIS;Gallbladder Disease;gall bladder disease;disease of gall bladder;Gall Bladd…	7.14e-09	EFO_0003832	ENSG00000138075	64240	34375979.0
ABCG5	ENSG00000138075	protein_coding	2	chr2:43812472-43838865	Cholesterol to Total Lipids in LDL percentage	LDL cholesterol	EFO:0004195	LDL lipoproteins;High-density lipoprotein cholesterol;High-density lipoproteins;cholesterol, LDL;lipoproteins, LDL	7.34e-10	EFO_0004195	ENSG00000138075	64240	36809768.0
ABCG5	ENSG00000138075	protein_coding	2	chr2:43812472-43838865	Phospholipids in Very Small VLDL measurement	very low density lipoprotein cholesterol measurement	EFO:0008317	vLDL cholesterol measurement	7.4e-13	EFO_0008317	ENSG00000138075	64240	36809768.0
ABCG5	ENSG00000138075	protein_coding	2	chr2:43812472-43838865	Cholelithiasis	cholelithiasis	EFO:0004799	cholelithiasis;gallbladder disease type 4	7.43e-06	EFO_0004799	ENSG00000138075	64240	34375979.0
ABCG5	ENSG00000138075	protein_coding	2	chr2:43812472-43838865	Free Cholesterol to Total Lipids in Large HDL percentage	free cholesterol:total lipids ratio	EFO:0020945		7.66e-15	EFO_0020945	ENSG00000138075	64240	36809768.0
ABCG5	ENSG00000138075	protein_coding	2	chr2:43812472-43838865	Cholesterol to Total Lipids in Small VLDL percentage	free cholesterol:total lipids ratio	EFO:0020945		7.77e-15	EFO_0020945	ENSG00000138075	64240	36809768.0
ABCG5	ENSG00000138075	protein_coding	2	chr2:43812472-43838865	Triglycerides to Total Lipids in Medium LDL percentage	triglycerides:total lipids ratio	EFO:0020947		7.81e-09	EFO_0020947	ENSG00000138075	64240	36809768.0
ABCG5	ENSG00000138075	protein_coding	2	chr2:43812472-43838865	Cholesterol in Medium LDL	LDL cholesterol	EFO:0004195	LDL lipoproteins;High-density lipoprotein cholesterol;High-density lipoproteins;cholesterol, LDL;lipoproteins, LDL	7.98e-14	EFO_0004195	ENSG00000138075	64240	36809768.0
ABCG5	ENSG00000138075	protein_coding	2	chr2:43812472-43838865	Total cholesterol measurement	total cholesterol change measurement	EFO:0007806		8.15e-09	EFO_0007806	ENSG00000138075	64240	36809768.0
ABCG5	ENSG00000138075	protein_coding	2	chr2:43812472-43838865	Cholelithiasis	cholelithiasis	EFO:0004799	cholelithiasis;gallbladder disease type 4	8.59e-06	EFO_0004799	ENSG00000138075	64240	34375979.0
ABCG5	ENSG00000138075	protein_coding	2	chr2:43812472-43838865	Scrotal varices	varicocele	MONDO:0001498	varicose disease of scrotum;scrotum varicose disease;scrotal varices	8.68e-05	MONDO_0001498	ENSG00000138075	64240	34375979.0
ABCG5	ENSG00000138075	protein_coding	2	chr2:43812472-43838865	Calculus of gallbladder without cholecystitis	acalculous cholecystitis	EFO:1000790	Acalculous Cholecystitis;cholecystitis without calculus (disorder);acalculous cholecystitis;acute cholecystitis without calculus (disorder);cholecystitis without calculus;acute cholecystitis without calculus;acute acalculous cholecystitis	8.68e-06	EFO_1000790	ENSG00000138075	64240	34375979.0
ABCG5	ENSG00000138075	protein_coding	2	chr2:43812472-43838865	Phospholipids in Large LDL	LDL cholesterol	EFO:0004195	LDL lipoproteins;High-density lipoprotein cholesterol;High-density lipoproteins;cholesterol, LDL;lipoproteins, LDL	9.38e-19	EFO_0004195	ENSG00000138075	64240	36809768.0
ABCG5	ENSG00000138075	protein_coding	2	chr2:43812472-43838865	Total Lipids in Small LDL	free cholesterol:total lipids ratio	EFO:0020945		9.54e-17	EFO_0020945	ENSG00000138075	64240	36809768.0
ABCG5	ENSG00000138075	protein_coding	2	chr2:43812472-43838865	Cholesteryl Esters in Medium VLDL	cholesteryl esters:total lipids ratio	EFO:0020944		9.54e-20	EFO_0020944	ENSG00000138075	64240	36809768.0
ABCG5	ENSG00000138075	protein_coding	2	chr2:43812472-43838865	Calculus of gallbladder without cholecystitis	acalculous cholecystitis	EFO:1000790	Acalculous Cholecystitis;cholecystitis without calculus (disorder);acalculous cholecystitis;acute cholecystitis without calculus (disorder);cholecystitis without calculus;acute cholecystitis without calculus;acute acalculous cholecystitis	9.65e-06	EFO_1000790	ENSG00000138075	64240	34375979.0
ABCG5	ENSG00000138075	protein_coding	2	chr2:43812472-43838865	Cholelithiasis	cholelithiasis	EFO:0004799	cholelithiasis;gallbladder disease type 4	9.86e-15	EFO_0004799	ENSG00000138075	64240	34375979.0
ABCG5	ENSG00000138075	protein_coding	2	chr2:43812472-43838865	Total cholesterol measurement	total cholesterol change measurement	EFO:0007806		1.21e-08	EFO_0007806	ENSG00000138075	64240	36564505.0
ABCG5	ENSG00000138075	protein_coding	2	chr2:43812472-43838865	Total cholesterol measurement	total cholesterol change measurement	EFO:0007806		1.4999999999999998e-24	EFO_0007806	ENSG00000138075	64240
ABCG5	ENSG00000138075	protein_coding	2	chr2:43812472-43838865	Total cholesterol measurement	total cholesterol change measurement	EFO:0007806		1.6e-16	EFO_0007806	ENSG00000138075	64240	36564505.0
ABCG5	ENSG00000138075	protein_coding	2	chr2:43812472-43838865	Low-density lipoprotein cholesterol measurement	low density lipoprotein cholesterol measurement	EFO:0004611	LDL measurement	3.8e-25	EFO_0004611	ENSG00000138075	64240	36564505.0
ABCG5	ENSG00000138075	protein_coding	2	chr2:43812472-43838865	Low-density lipoprotein cholesterol measurement	low density lipoprotein cholesterol measurement	EFO:0004611	LDL measurement	3.84e-18	EFO_0004611	ENSG00000138075	64240	36564505.0
ABCG5	ENSG00000138075	protein_coding	2	chr2:43812472-43838865	Low-density lipoprotein cholesterol measurement	low density lipoprotein cholesterol measurement	EFO:0004611	LDL measurement	6.28e-08	EFO_0004611	ENSG00000138075	64240	36564505.0
ABCG5	ENSG00000138075	protein_coding	2	chr2:43812472-43838865	Cholelithiasis	cholelithiasis	EFO:0004799	cholelithiasis;gallbladder disease type 4	2.2e-10	EFO_0004799	ENSG00000138075	64240	36138231.0
ABCG5	ENSG00000138075	protein_coding	2	chr2:43812472-43838865	Cholelithiasis	cholelithiasis	EFO:0004799	cholelithiasis;gallbladder disease type 4	2.44e-11	EFO_0004799	ENSG00000138075	64240	36138231.0
ABCG5	ENSG00000138075	protein_coding	2	chr2:43812472-43838865	Cholelithiasis	cholelithiasis	EFO:0004799	cholelithiasis;gallbladder disease type 4	4.57e-09	EFO_0004799	ENSG00000138075	64240	36138231.0
ABCG5	ENSG00000138075	protein_coding	2	chr2:43812472-43838865	LDL-C	LDL cholesterol	EFO:0004195	LDL lipoproteins;High-density lipoprotein cholesterol;High-density lipoproteins;cholesterol, LDL;lipoproteins, LDL	1.42e-05	EFO_0004195	ENSG00000138075	64240	36220816.0
ABCG5	ENSG00000138075	protein_coding	2	chr2:43812472-43838865	Total cholesterol measurement	total cholesterol change measurement	EFO:0007806		6.37e-06	EFO_0007806	ENSG00000138075	64240	36220816.0
ABCG5	ENSG00000138075	protein_coding	2	chr2:43812472-43838865	LDL-C	LDL cholesterol	EFO:0004195	LDL lipoproteins;High-density lipoprotein cholesterol;High-density lipoproteins;cholesterol, LDL;lipoproteins, LDL	7.77e-05	EFO_0004195	ENSG00000138075	64240	36220816.0
ABCG5	ENSG00000138075	protein_coding	2	chr2:43812472-43838865	LDL-C	LDL cholesterol	EFO:0004195	LDL lipoproteins;High-density lipoprotein cholesterol;High-density lipoproteins;cholesterol, LDL;lipoproteins, LDL	9.19e-05	EFO_0004195	ENSG00000138075	64240	36220816.0
ABCG5	ENSG00000138075	protein_coding	2	chr2:43812472-43838865	Total cholesterol measurement	total cholesterol change measurement	EFO:0007806		9.5e-05	EFO_0007806	ENSG00000138075	64240	36220816.0
ABCG5	ENSG00000138075	protein_coding	2	chr2:43812472-43838865	LDL-C	LDL cholesterol	EFO:0004195	LDL lipoproteins;High-density lipoprotein cholesterol;High-density lipoproteins;cholesterol, LDL;lipoproteins, LDL	1.25e-07	EFO_0004195	ENSG00000138075	64240	36220816.0
ABCG5	ENSG00000138075	protein_coding	2	chr2:43812472-43838865	LDL-C	LDL cholesterol	EFO:0004195	LDL lipoproteins;High-density lipoprotein cholesterol;High-density lipoproteins;cholesterol, LDL;lipoproteins, LDL	1.29e-10	EFO_0004195	ENSG00000138075	64240	36220816.0
ABCG5	ENSG00000138075	protein_coding	2	chr2:43812472-43838865	LDL-C	LDL cholesterol	EFO:0004195	LDL lipoproteins;High-density lipoprotein cholesterol;High-density lipoproteins;cholesterol, LDL;lipoproteins, LDL	1.72e-10	EFO_0004195	ENSG00000138075	64240	36220816.0
ABCG5	ENSG00000138075	protein_coding	2	chr2:43812472-43838865	Total cholesterol measurement	total cholesterol change measurement	EFO:0007806		5.08e-10	EFO_0007806	ENSG00000138075	64240	36220816.0
ABCG5	ENSG00000138075	protein_coding	2	chr2:43812472-43838865	LDL-C	LDL cholesterol	EFO:0004195	LDL lipoproteins;High-density lipoprotein cholesterol;High-density lipoproteins;cholesterol, LDL;lipoproteins, LDL	5.79e-07	EFO_0004195	ENSG00000138075	64240	36220816.0
ABCG5	ENSG00000138075	protein_coding	2	chr2:43812472-43838865	Total cholesterol measurement	total cholesterol change measurement	EFO:0007806		7.35e-10	EFO_0007806	ENSG00000138075	64240	36220816.0
ABCG8	ENSG00000143921	protein_coding	2	chr2:43831942-43882988	Biochemistry Cholesterol	cholesterol	CHEBI:16113	CHOLESTEROL;cholest-5-en-3beta-ol;cholesterol;Cholesterol	8.1e-07	CHEBI_16113	ENSG00000143921	64241	34226706.0
ABCG8	ENSG00000143921	protein_coding	2	chr2:43831942-43882988	Biochemistry Apolipoprotein B measurement	apolipoprotein B change measurement	EFO:0020874		1.2e-06	EFO_0020874	ENSG00000143921	64241	34226706.0
ABCG8	ENSG00000143921	protein_coding	2	chr2:43831942-43882988	Ldl_direct	LDL cholesterol	EFO:0004195	LDL lipoproteins;High-density lipoprotein cholesterol;High-density lipoproteins;cholesterol, LDL;lipoproteins, LDL	1e-10	EFO_0004195	ENSG00000143921	64241	37262146.0
ABCG8	ENSG00000143921	protein_coding	2	chr2:43831942-43882988	Cholesterol	cholesterol	CHEBI:16113	CHOLESTEROL;cholest-5-en-3beta-ol;cholesterol;Cholesterol	1e-11	CHEBI_16113	ENSG00000143921	64241	37262146.0
ABCG8	ENSG00000143921	protein_coding	2	chr2:43831942-43882988	K80_cholelithiasis	cholelithiasis	EFO:0004799	cholelithiasis;gallbladder disease type 4	6e-05	EFO_0004799	ENSG00000143921	64241	37262146.0
ABCG8	ENSG00000143921	protein_coding	2	chr2:43831942-43882988	30690_cholesterol_inst_mean__rint	cholesterol	CHEBI:16113	CHOLESTEROL;cholest-5-en-3beta-ol;cholesterol;Cholesterol	6.6e-12	CHEBI_16113	ENSG00000143921	64241	34662886.0
ABCG8	ENSG00000143921	protein_coding	2	chr2:43831942-43882988	Free Cholesterol to Total Lipids in Large HDL percentage	free cholesterol:total lipids ratio	EFO:0020945		1.03e-16	EFO_0020945	ENSG00000143921	64241	36809768.0
ABCG8	ENSG00000143921	protein_coding	2	chr2:43831942-43882988	Phospholipids to Total Lipids in Small VLDL percentage	phospholipids:total lipids ratio	EFO:0020946		1.1e-13	EFO_0020946	ENSG00000143921	64241	36809768.0
ABCG8	ENSG00000143921	protein_coding	2	chr2:43831942-43882988	Cholesteryl Esters to Total Lipids in Medium VLDL percentage	cholesteryl esters:total lipids ratio	EFO:0020944		1.14e-10	EFO_0020944	ENSG00000143921	64241	36809768.0
ABCG8	ENSG00000143921	protein_coding	2	chr2:43831942-43882988	Free Cholesterol in Small VLDL measurement	free cholesterol measurement	EFO:0008591		1.15e-15	EFO_0008591	ENSG00000143921	64241	36809768.0
ABCG8	ENSG00000143921	protein_coding	2	chr2:43831942-43882988	Cholesteryl Esters in VLDL	cholesteryl esters:total lipids ratio	EFO:0020944		1.25e-14	EFO_0020944	ENSG00000143921	64241	36809768.0
ABCG8	ENSG00000143921	protein_coding	2	chr2:43831942-43882988	Phospholipids in Medium LDL	LDL cholesterol	EFO:0004195	LDL lipoproteins;High-density lipoprotein cholesterol;High-density lipoproteins;cholesterol, LDL;lipoproteins, LDL	1.28e-16	EFO_0004195	ENSG00000143921	64241	36809768.0
ABCG8	ENSG00000143921	protein_coding	2	chr2:43831942-43882988	Triglycerides to Total Lipids in Medium VLDL percentage	triglycerides:total lipids ratio	EFO:0020947		1.34e-13	EFO_0020947	ENSG00000143921	64241	36809768.0
ABCG8	ENSG00000143921	protein_coding	2	chr2:43831942-43882988	Phospholipids in LDL	LDL cholesterol	EFO:0004195	LDL lipoproteins;High-density lipoprotein cholesterol;High-density lipoproteins;cholesterol, LDL;lipoproteins, LDL	1.34e-19	EFO_0004195	ENSG00000143921	64241	36809768.0
ABCG8	ENSG00000143921	protein_coding	2	chr2:43831942-43882988	VLDL Cholesterol measurement	very low density lipoprotein cholesterol measurement	EFO:0008317	vLDL cholesterol measurement	1.46e-12	EFO_0008317	ENSG00000143921	64241	36809768.0
ABCG8	ENSG00000143921	protein_coding	2	chr2:43831942-43882988	Triglycerides to Total Lipids in Large LDL percentage	triglycerides:total lipids ratio	EFO:0020947		1.62e-10	EFO_0020947	ENSG00000143921	64241	36809768.0
ABCG8	ENSG00000143921	protein_coding	2	chr2:43831942-43882988	Sand tenosynovitis	tenosynovitis	EFO:1001435	Tenosynovitides;inflammation of tendon sheath;tenosynovitis;Inflammation of tendon sheath;tendon sheath inflammation	1.7e-05	EFO_1001435	ENSG00000143921	64241	34375979.0
ABCG8	ENSG00000143921	protein_coding	2	chr2:43831942-43882988	Alanine aminotransferase measurement	alanine aminotransferase 1 measurement	EFO:0802260		1.7e-16	EFO_0802260	ENSG00000143921	64241	36809768.0
ABCG8	ENSG00000143921	protein_coding	2	chr2:43831942-43882988	Free Cholesterol in Small LDL	LDL cholesterol	EFO:0004195	LDL lipoproteins;High-density lipoprotein cholesterol;High-density lipoproteins;cholesterol, LDL;lipoproteins, LDL	1.7e-20	EFO_0004195	ENSG00000143921	64241	36809768.0
ABCG8	ENSG00000143921	protein_coding	2	chr2:43831942-43882988	LDL-cholesterol	LDL cholesterol	EFO:0004195	LDL lipoproteins;High-density lipoprotein cholesterol;High-density lipoproteins;cholesterol, LDL;lipoproteins, LDL	1.81e-06	EFO_0004195	ENSG00000143921	64241	36809768.0
ABCG8	ENSG00000143921	protein_coding	2	chr2:43831942-43882988	Total Phospholipids to Total Lipids percentage	phospholipids:total lipids ratio	EFO:0020946		1.87e-09	EFO_0020946	ENSG00000143921	64241	36809768.0
ABCG8	ENSG00000143921	protein_coding	2	chr2:43831942-43882988	Phospholipids to Total Lipids in HDL percentage	phospholipids:total lipids ratio	EFO:0020946		1.88e-13	EFO_0020946	ENSG00000143921	64241	36809768.0
ABCG8	ENSG00000143921	protein_coding	2	chr2:43831942-43882988	Total Phospholipids in Lipoprotein Particles	lipoprotein	EFO:0003836	Circulating Lipoproteins;Lipoproteins, Circulating;Lipoproteins	1.9e-09	EFO_0003836	ENSG00000143921	64241	36809768.0
ABCG8	ENSG00000143921	protein_coding	2	chr2:43831942-43882988	Total Lipids in Lipoprotein Particles	lipoprotein	EFO:0003836	Circulating Lipoproteins;Lipoproteins, Circulating;Lipoproteins	1.9e-12	EFO_0003836	ENSG00000143921	64241	36809768.0
ABCG8	ENSG00000143921	protein_coding	2	chr2:43831942-43882988	Cholesterol to Total Lipids in VLDL percentage	free cholesterol:total lipids ratio	EFO:0020945		1.92e-09	EFO_0020945	ENSG00000143921	64241	36809768.0
ABCG8	ENSG00000143921	protein_coding	2	chr2:43831942-43882988	Apolipoprotein B to Apolipoprotein A1 ratio measurement	apolipoprotein B measurement	EFO:0004615		1.98e-15	EFO_0004615	ENSG00000143921	64241	36809768.0
ABCG8	ENSG00000143921	protein_coding	2	chr2:43831942-43882988	Cholesterol to Total Lipids in LDL percentage	LDL cholesterol	EFO:0004195	LDL lipoproteins;High-density lipoprotein cholesterol;High-density lipoproteins;cholesterol, LDL;lipoproteins, LDL	1.99e-11	EFO_0004195	ENSG00000143921	64241	36809768.0
ABCG8	ENSG00000143921	protein_coding	2	chr2:43831942-43882988	Free Cholesterol in LDL	LDL cholesterol	EFO:0004195	LDL lipoproteins;High-density lipoprotein cholesterol;High-density lipoproteins;cholesterol, LDL;lipoproteins, LDL	2.0000000000000002e-21	EFO_0004195	ENSG00000143921	64241	36809768.0
ABCG8	ENSG00000143921	protein_coding	2	chr2:43831942-43882988	Cholesterol in IDL measurement	intermediate density lipoprotein measurement	EFO:0008595	IDL measurement	2.04e-22	EFO_0008595	ENSG00000143921	64241	36809768.0
ABCG8	ENSG00000143921	protein_coding	2	chr2:43831942-43882988	Cholesterol to Total Lipids in Very Small VLDL percentage measurement	very low density lipoprotein cholesterol measurement	EFO:0008317	vLDL cholesterol measurement	2.08e-13	EFO_0008317	ENSG00000143921	64241	36809768.0
ABCG8	ENSG00000143921	protein_coding	2	chr2:43831942-43882988	Cholesterol to Total Lipids in Small VLDL percentage	free cholesterol:total lipids ratio	EFO:0020945		2.1e-16	EFO_0020945	ENSG00000143921	64241	36809768.0
ABCG8	ENSG00000143921	protein_coding	2	chr2:43831942-43882988	Apolipoprotein B measurement	apolipoprotein B change measurement	EFO:0020874		2.19e-19	EFO_0020874	ENSG00000143921	64241	36809768.0
ABCG8	ENSG00000143921	protein_coding	2	chr2:43831942-43882988	Triglycerides to Total Lipids in LDL percentage	triglycerides:total lipids ratio	EFO:0020947		2.3e-10	EFO_0020947	ENSG00000143921	64241	36809768.0
ABCG8	ENSG00000143921	protein_coding	2	chr2:43831942-43882988	Concentration of LDL Particles measurement	LDL peak particle diameter measurement	EFO:0007677	low density lipoprotein peak particle diameter measurement	2.36e-19	EFO_0007677	ENSG00000143921	64241	36809768.0
ABCG8	ENSG00000143921	protein_coding	2	chr2:43831942-43882988	Phospholipids in Large LDL	LDL cholesterol	EFO:0004195	LDL lipoproteins;High-density lipoprotein cholesterol;High-density lipoproteins;cholesterol, LDL;lipoproteins, LDL	2.36e-20	EFO_0004195	ENSG00000143921	64241	36809768.0
ABCG8	ENSG00000143921	protein_coding	2	chr2:43831942-43882988	Triglycerides to Total Lipids in IDL percentage	triglycerides:total lipids ratio	EFO:0020947		2.38e-11	EFO_0020947	ENSG00000143921	64241	36809768.0
ABCG8	ENSG00000143921	protein_coding	2	chr2:43831942-43882988	Total Esterified Cholesterol measurement	esterified cholesterol change measurement	EFO:0020904		2.51e-18	EFO_0020904	ENSG00000143921	64241	36809768.0
ABCG8	ENSG00000143921	protein_coding	2	chr2:43831942-43882988	Cholesteryl Esters in Small VLDL	cholesteryl esters:total lipids ratio	EFO:0020944		2.64e-12	EFO_0020944	ENSG00000143921	64241	36809768.0
ABCG8	ENSG00000143921	protein_coding	2	chr2:43831942-43882988	Free Cholesterol in Large LDL	LDL cholesterol	EFO:0004195	LDL lipoproteins;High-density lipoprotein cholesterol;High-density lipoproteins;cholesterol, LDL;lipoproteins, LDL	2.64e-22	EFO_0004195	ENSG00000143921	64241	36809768.0
ABCG8	ENSG00000143921	protein_coding	2	chr2:43831942-43882988	Apolipoprotein B measurement	apolipoprotein B change measurement	EFO:0020874		2.6399999999999997e-81	EFO_0020874	ENSG00000143921	64241	36809768.0
ABCG8	ENSG00000143921	protein_coding	2	chr2:43831942-43882988	Free Cholesterol to Total Lipids in Small HDL percentage	free cholesterol:total lipids ratio	EFO:0020945		2.92e-14	EFO_0020945	ENSG00000143921	64241	36809768.0
ABCG8	ENSG00000143921	protein_coding	2	chr2:43831942-43882988	Cholesteryl Esters to Total Lipids in Very Small VLDL percentage	cholesteryl esters:total lipids ratio	EFO:0020944		2.93e-12	EFO_0020944	ENSG00000143921	64241	36809768.0
ABCG8	ENSG00000143921	protein_coding	2	chr2:43831942-43882988	Linoleic Acid	linoleic acid	CHEBI:17351	Linoleic acid;LINOLEIC ACID;(9Z,12Z)-octadeca-9,12-dienoic acid	3.05e-11	CHEBI_17351	ENSG00000143921	64241	36809768.0
ABCG8	ENSG00000143921	protein_coding	2	chr2:43831942-43882988	Free Cholesterol to Total Lipids in Very Small VLDL percentage	free cholesterol:total lipids ratio	EFO:0020945		3.11e-13	EFO_0020945	ENSG00000143921	64241	36809768.0
ABCG8	ENSG00000143921	protein_coding	2	chr2:43831942-43882988	Cholesterol to Total Lipids in Large VLDL percentage	free cholesterol:total lipids ratio	EFO:0020945		3.13e-09	EFO_0020945	ENSG00000143921	64241	36809768.0
ABCG8	ENSG00000143921	protein_coding	2	chr2:43831942-43882988	Cholesterol to Total Lipids in Medium VLDL percentage	free cholesterol:total lipids ratio	EFO:0020945		3.33e-12	EFO_0020945	ENSG00000143921	64241	36809768.0
ABCG8	ENSG00000143921	protein_coding	2	chr2:43831942-43882988	Free Cholesterol to Total Lipids in Medium VLDL percentage	free cholesterol:total lipids ratio	EFO:0020945		3.33e-16	EFO_0020945	ENSG00000143921	64241	36809768.0
ABCG8	ENSG00000143921	protein_coding	2	chr2:43831942-43882988	LDL Cholesterol	LDL cholesterol	EFO:0004195	LDL lipoproteins;High-density lipoprotein cholesterol;High-density lipoproteins;cholesterol, LDL;lipoproteins, LDL	3.48e-19	EFO_0004195	ENSG00000143921	64241	36809768.0
ABCG8	ENSG00000143921	protein_coding	2	chr2:43831942-43882988	Free Cholesterol in Very Large HDL measurement	HDL cholesterol change measurement	EFO:0007805		3.52e-11	EFO_0007805	ENSG00000143921	64241	36809768.0
ABCG8	ENSG00000143921	protein_coding	2	chr2:43831942-43882988	Phospholipids to Total Lipids in Very Large VLDL percentage	phospholipids:total lipids ratio	EFO:0020946		3.6e-14	EFO_0020946	ENSG00000143921	64241	36809768.0
ABCG8	ENSG00000143921	protein_coding	2	chr2:43831942-43882988	Phospholipids in Small LDL	LDL cholesterol	EFO:0004195	LDL lipoproteins;High-density lipoprotein cholesterol;High-density lipoproteins;cholesterol, LDL;lipoproteins, LDL	3.69e-20	EFO_0004195	ENSG00000143921	64241	36809768.0
ABCG8	ENSG00000143921	protein_coding	2	chr2:43831942-43882988	Free Cholesterol in VLDL measurement	free cholesterol measurement	EFO:0008591		3.79e-09	EFO_0008591	ENSG00000143921	64241	36809768.0
ABCG8	ENSG00000143921	protein_coding	2	chr2:43831942-43882988	Cholesterol to Total Lipids in Large HDL percentage	free cholesterol:total lipids ratio	EFO:0020945		3.81e-09	EFO_0020945	ENSG00000143921	64241	36809768.0
ABCG8	ENSG00000143921	protein_coding	2	chr2:43831942-43882988	Total Lipids in IDL	free cholesterol:total lipids ratio	EFO:0020945		3.92e-22	EFO_0020945	ENSG00000143921	64241	36809768.0
ABCG8	ENSG00000143921	protein_coding	2	chr2:43831942-43882988	Triglycerides to Total Lipids in Medium LDL percentage	triglycerides:total lipids ratio	EFO:0020947		3.94e-10	EFO_0020947	ENSG00000143921	64241	36809768.0
ABCG8	ENSG00000143921	protein_coding	2	chr2:43831942-43882988	Free Cholesterol to Total Lipids in Small VLDL percentage	free cholesterol:total lipids ratio	EFO:0020945		3.94e-14	EFO_0020945	ENSG00000143921	64241	36809768.0
ABCG8	ENSG00000143921	protein_coding	2	chr2:43831942-43882988	Free Cholesterol to Total Lipids in HDL percentage	free cholesterol:total lipids ratio	EFO:0020945		4.14e-17	EFO_0020945	ENSG00000143921	64241	36809768.0
ABCG8	ENSG00000143921	protein_coding	2	chr2:43831942-43882988	Phospholipids to Total Lipids in Medium VLDL percentage	phospholipids:total lipids ratio	EFO:0020946		4.15e-17	EFO_0020946	ENSG00000143921	64241	36809768.0
ABCG8	ENSG00000143921	protein_coding	2	chr2:43831942-43882988	Polyunsaturated Fatty Acids measurement	polyunsaturated fatty acid measurement	EFO:0010733		4.18e-10	EFO_0010733	ENSG00000143921	64241	36809768.0
ABCG8	ENSG00000143921	protein_coding	2	chr2:43831942-43882988	Total Cholesterol to Total Lipids percentage	free cholesterol:total lipids ratio	EFO:0020945		4.19e-12	EFO_0020945	ENSG00000143921	64241	36809768.0
ABCG8	ENSG00000143921	protein_coding	2	chr2:43831942-43882988	Total Lipids in Large LDL	free cholesterol:total lipids ratio	EFO:0020945		4.2e-20	EFO_0020945	ENSG00000143921	64241	36809768.0
ABCG8	ENSG00000143921	protein_coding	2	chr2:43831942-43882988	Free Cholesterol in Medium VLDL measurement	free cholesterol measurement	EFO:0008591		4.26e-15	EFO_0008591	ENSG00000143921	64241	36809768.0
ABCG8	ENSG00000143921	protein_coding	2	chr2:43831942-43882988	Free Cholesterol in Medium LDL	LDL cholesterol	EFO:0004195	LDL lipoproteins;High-density lipoprotein cholesterol;High-density lipoproteins;cholesterol, LDL;lipoproteins, LDL	4.31e-19	EFO_0004195	ENSG00000143921	64241	36809768.0
ABCG8	ENSG00000143921	protein_coding	2	chr2:43831942-43882988	Total Free Cholesterol to Total Lipids percentage	free cholesterol:total lipids ratio	EFO:0020945		4.35e-20	EFO_0020945	ENSG00000143921	64241	36809768.0
ABCG8	ENSG00000143921	protein_coding	2	chr2:43831942-43882988	Sphingomyelins	sphingomyelin d18:1	CHEBI:17636		4.5e-15	CHEBI_17636	ENSG00000143921	64241	36809768.0
ABCG8	ENSG00000143921	protein_coding	2	chr2:43831942-43882988	Cholesterol to Total Lipids in Large LDL percentage	LDL cholesterol	EFO:0004195	LDL lipoproteins;High-density lipoprotein cholesterol;High-density lipoproteins;cholesterol, LDL;lipoproteins, LDL	4.53e-11	EFO_0004195	ENSG00000143921	64241	36809768.0
ABCG8	ENSG00000143921	protein_coding	2	chr2:43831942-43882988	Total cholesterol measurement	total cholesterol change measurement	EFO:0007806		4.59e-07	EFO_0007806	ENSG00000143921	64241	36809768.0
ABCG8	ENSG00000143921	protein_coding	2	chr2:43831942-43882988	Total Lipids in Small LDL	free cholesterol:total lipids ratio	EFO:0020945		4.62e-18	EFO_0020945	ENSG00000143921	64241	36809768.0
ABCG8	ENSG00000143921	protein_coding	2	chr2:43831942-43882988	Triglycerides to Total Lipids in Very Small VLDL percentage	triglycerides:total lipids ratio	EFO:0020947		4.93e-15	EFO_0020947	ENSG00000143921	64241	36809768.0
ABCG8	ENSG00000143921	protein_coding	2	chr2:43831942-43882988	Cholesteryl Esters to Total Lipids in Large VLDL percentage	cholesteryl esters:total lipids ratio	EFO:0020944		5.03e-09	EFO_0020944	ENSG00000143921	64241	36809768.0
ABCG8	ENSG00000143921	protein_coding	2	chr2:43831942-43882988	Total Lipids in Medium LDL	free cholesterol:total lipids ratio	EFO:0020945		5.08e-15	EFO_0020945	ENSG00000143921	64241	36809768.0
ABCG8	ENSG00000143921	protein_coding	2	chr2:43831942-43882988	Concentration of Very Small VLDL Particles measurement	very low density lipoprotein particle size measurement	EFO:0008594	VLDL particle size measurement	5.12e-15	EFO_0008594	ENSG00000143921	64241	36809768.0
ABCG8	ENSG00000143921	protein_coding	2	chr2:43831942-43882988	Triglycerides to Total Lipids in VLDL percentage	triglycerides:total lipids ratio	EFO:0020947		5.13e-10	EFO_0020947	ENSG00000143921	64241	36809768.0
ABCG8	ENSG00000143921	protein_coding	2	chr2:43831942-43882988	Triglycerides to Total Lipids in Small VLDL percentage	triglycerides:total lipids ratio	EFO:0020947		5.14e-16	EFO_0020947	ENSG00000143921	64241	36809768.0
ABCG8	ENSG00000143921	protein_coding	2	chr2:43831942-43882988	Total Cholesterol measurement	total cholesterol change measurement	EFO:0007806		5.23e-19	EFO_0007806	ENSG00000143921	64241	36809768.0
ABCG8	ENSG00000143921	protein_coding	2	chr2:43831942-43882988	Cholesterol in Very Small VLDL measurement	very low density lipoprotein cholesterol measurement	EFO:0008317	vLDL cholesterol measurement	5.26e-19	EFO_0008317	ENSG00000143921	64241	36809768.0
ABCG8	ENSG00000143921	protein_coding	2	chr2:43831942-43882988	Cholesteryl Esters in LDL	LDL cholesterol	EFO:0004195	LDL lipoproteins;High-density lipoprotein cholesterol;High-density lipoproteins;cholesterol, LDL;lipoproteins, LDL	5.31e-18	EFO_0004195	ENSG00000143921	64241	36809768.0
ABCG8	ENSG00000143921	protein_coding	2	chr2:43831942-43882988	Disorders of phosphorus metabolism	phosphorus metabolism disease	MONDO:0002319	disorder of phosphorus metabolism;phosphorus metabolic disorder;phosphorus metabolism disorder;phosphorus disorder	5.39e-05	MONDO_0002319	ENSG00000143921	64241	34375979.0
ABCG8	ENSG00000143921	protein_coding	2	chr2:43831942-43882988	Cholesteryl Esters in Medium VLDL	cholesteryl esters:total lipids ratio	EFO:0020944		5.820000000000001e-21	EFO_0020944	ENSG00000143921	64241
ABCG8	ENSG00000143921	protein_coding	2	chr2:43831942-43882988	Phospholipids to Total Lipids in VLDL percentage	phospholipids:total lipids ratio	EFO:0020946		5.95e-11	EFO_0020946	ENSG00000143921	64241	36809768.0
ABCG8	ENSG00000143921	protein_coding	2	chr2:43831942-43882988	Phospholipids in Very Small VLDL measurement	very low density lipoprotein cholesterol measurement	EFO:0008317	vLDL cholesterol measurement	6.1e-13	EFO_0008317	ENSG00000143921	64241	36809768.0
ABCG8	ENSG00000143921	protein_coding	2	chr2:43831942-43882988	Cholesteryl Esters in Medium LDL	LDL cholesterol	EFO:0004195	LDL lipoproteins;High-density lipoprotein cholesterol;High-density lipoproteins;cholesterol, LDL;lipoproteins, LDL	6.14e-13	EFO_0004195	ENSG00000143921	64241	36809768.0
ABCG8	ENSG00000143921	protein_coding	2	chr2:43831942-43882988	Cholesteryl Esters in Small LDL	LDL cholesterol	EFO:0004195	LDL lipoproteins;High-density lipoprotein cholesterol;High-density lipoproteins;cholesterol, LDL;lipoproteins, LDL	6.28e-16	EFO_0004195	ENSG00000143921	64241	36809768.0
ABCG8	ENSG00000143921	protein_coding	2	chr2:43831942-43882988	Phospholipids to Total Lipids in Small HDL percentage	phospholipids:total lipids ratio	EFO:0020946		6.35e-09	EFO_0020946	ENSG00000143921	64241	36809768.0
ABCG8	ENSG00000143921	protein_coding	2	chr2:43831942-43882988	Clinical LDL Cholesterol	LDL cholesterol	EFO:0004195	LDL lipoproteins;High-density lipoprotein cholesterol;High-density lipoproteins;cholesterol, LDL;lipoproteins, LDL	6.380000000000001e-21	EFO_0004195	ENSG00000143921	64241
ABCG8	ENSG00000143921	protein_coding	2	chr2:43831942-43882988	Cholesterol in Medium VLDL measurement	very low density lipoprotein cholesterol measurement	EFO:0008317	vLDL cholesterol measurement	6.47e-19	EFO_0008317	ENSG00000143921	64241	36809768.0
ABCG8	ENSG00000143921	protein_coding	2	chr2:43831942-43882988	Cholesteryl Esters in IDL	cholesteryl esters:total lipids ratio	EFO:0020944		6.5e-22	EFO_0020944	ENSG00000143921	64241	36809768.0
ABCG8	ENSG00000143921	protein_coding	2	chr2:43831942-43882988	Cholesterol in Very Large HDL measurement	HDL cholesterol change measurement	EFO:0007805		6.62e-09	EFO_0007805	ENSG00000143921	64241	36809768.0
ABCG8	ENSG00000143921	protein_coding	2	chr2:43831942-43882988	Total Free Cholesterol measurement	free cholesterol change measurement	EFO:0020905		6.64e-20	EFO_0020905	ENSG00000143921	64241	36809768.0
ABCG8	ENSG00000143921	protein_coding	2	chr2:43831942-43882988	Phospholipids to Total Lipids in Large HDL percentage	phospholipids:total lipids ratio	EFO:0020946		6.74e-19	EFO_0020946	ENSG00000143921	64241	36809768.0
ABCG8	ENSG00000143921	protein_coding	2	chr2:43831942-43882988	Total cholesterol measurement	total cholesterol change measurement	EFO:0007806		6.809999999999999e-84	EFO_0007806	ENSG00000143921	64241	36809768.0
ABCG8	ENSG00000143921	protein_coding	2	chr2:43831942-43882988	Free Cholesterol in IDL measurement	free cholesterol measurement	EFO:0008591		7.379999999999999e-23	EFO_0008591	ENSG00000143921	64241	36809768.0
ABCG8	ENSG00000143921	protein_coding	2	chr2:43831942-43882988	Total Lipids in Medium VLDL	free cholesterol:total lipids ratio	EFO:0020945		7.53e-09	EFO_0020945	ENSG00000143921	64241	36809768.0
ABCG8	ENSG00000143921	protein_coding	2	chr2:43831942-43882988	Cholesterol in Small LDL	LDL cholesterol	EFO:0004195	LDL lipoproteins;High-density lipoprotein cholesterol;High-density lipoproteins;cholesterol, LDL;lipoproteins, LDL	7.53e-18	EFO_0004195	ENSG00000143921	64241	36809768.0
ABCG8	ENSG00000143921	protein_coding	2	chr2:43831942-43882988	Free Cholesterol in Very Small VLDL measurement	very low density lipoprotein cholesterol measurement	EFO:0008317	vLDL cholesterol measurement	7.75e-16	EFO_0008317	ENSG00000143921	64241	36809768.0
ABCG8	ENSG00000143921	protein_coding	2	chr2:43831942-43882988	Cholesteryl Esters to Total Lipids in Small VLDL percentage	cholesteryl esters:total lipids ratio	EFO:0020944		7.82e-15	EFO_0020944	ENSG00000143921	64241	36809768.0
ABCG8	ENSG00000143921	protein_coding	2	chr2:43831942-43882988	Total Lipids in Very Small VLDL	free cholesterol:total lipids ratio	EFO:0020945		7.88e-14	EFO_0020945	ENSG00000143921	64241	36809768.0
ABCG8	ENSG00000143921	protein_coding	2	chr2:43831942-43882988	LDL-cholesterol	LDL cholesterol	EFO:0004195	LDL lipoproteins;High-density lipoprotein cholesterol;High-density lipoproteins;cholesterol, LDL;lipoproteins, LDL	7.88e-99	EFO_0004195	ENSG00000143921	64241	36809768.0
ABCG8	ENSG00000143921	protein_coding	2	chr2:43831942-43882988	Phospholipids in IDL measurement	intermediate density lipoprotein measurement	EFO:0008595	IDL measurement	8.000000000000001e-23	EFO_0008595	ENSG00000143921	64241
ABCG8	ENSG00000143921	protein_coding	2	chr2:43831942-43882988	Total Cholesterol Minus HDL-C measurement	total cholesterol measurement	EFO:0004574	cholesterol, total;total cholesterol levels	8.31e-20	EFO_0004574	ENSG00000143921	64241	36809768.0
ABCG8	ENSG00000143921	protein_coding	2	chr2:43831942-43882988	Total Lipids in LDL	free cholesterol:total lipids ratio	EFO:0020945		8.39e-19	EFO_0020945	ENSG00000143921	64241	36809768.0
ABCG8	ENSG00000143921	protein_coding	2	chr2:43831942-43882988	Omega-6 Fatty Acids measurement	omega-6 polyunsaturated fatty acid measurement	EFO:0005680		8.53e-11	EFO_0005680	ENSG00000143921	64241	36809768.0
ABCG8	ENSG00000143921	protein_coding	2	chr2:43831942-43882988	Cholesterol in Small VLDL measurement	very low density lipoprotein cholesterol measurement	EFO:0008317	vLDL cholesterol measurement	8.87e-14	EFO_0008317	ENSG00000143921	64241	36809768.0
ABCG8	ENSG00000143921	protein_coding	2	chr2:43831942-43882988	Cholesteryl Esters in Large LDL	LDL cholesterol	EFO:0004195	LDL lipoproteins;High-density lipoprotein cholesterol;High-density lipoproteins;cholesterol, LDL;lipoproteins, LDL	9.06e-20	EFO_0004195	ENSG00000143921	64241	36809768.0
ABCG8	ENSG00000143921	protein_coding	2	chr2:43831942-43882988	Cholesterol in Large LDL	LDL cholesterol	EFO:0004195	LDL lipoproteins;High-density lipoprotein cholesterol;High-density lipoproteins;cholesterol, LDL;lipoproteins, LDL	9.18e-21	EFO_0004195	ENSG00000143921	64241	36809768.0
ABCG8	ENSG00000143921	protein_coding	2	chr2:43831942-43882988	Cholesterol in Medium LDL	LDL cholesterol	EFO:0004195	LDL lipoproteins;High-density lipoprotein cholesterol;High-density lipoproteins;cholesterol, LDL;lipoproteins, LDL	9.76e-15	EFO_0004195	ENSG00000143921	64241	36809768.0
ABCG8	ENSG00000143921	protein_coding	2	chr2:43831942-43882988	Free Cholesterol to Total Lipids in VLDL percentage	free cholesterol:total lipids ratio	EFO:0020945		9.83e-12	EFO_0020945	ENSG00000143921	64241	36809768.0
ABHD10	ENSG00000144827	protein_coding	3	chr3:111979010-111993368	Pleural effusion| not elsewhere classified	pleural effusion	EFO:0009637		2.09e-05	EFO_0009637	ENSG00000144827	55347	34375979.0
ABHD10	ENSG00000144827	protein_coding	3	chr3:111979010-111993368	Pleural effusion| not elsewhere classified	pleural effusion	EFO:0009637		2.64e-05	EFO_0009637	ENSG00000144827	55347	34375979.0
ABHD10	ENSG00000144827	protein_coding	3	chr3:111979010-111993368	Chapter diseases of the skin and subcutaneous tissue	skin disease	EFO:0000701	disease or disorder of zone of skin;skin disorder;disease of zone of skin;skin and subcutaneous tissue disease;disorder of zone of skin;Skin Diseases and Manifestations;Skin Disorder;skin diseases and manifestations;zone of skin disease or disorder;Cutaneous Disorder;disorder of skin;SKIN AND SUBCUTANEOUS TISSUE DISORDERS;cutaneous disorder;zone of skin disease	2.97e-05	EFO_0000701	ENSG00000144827	55347	34375979.0
ABHD10	ENSG00000144827	protein_coding	3	chr3:111979010-111993368	Cardiomegaly	cardiac hypertrophy	EFO:0002503	cardiomegaly;enlarged heart;myocardial hypertrophy;heart hypertrophy	5.96e-05	EFO_0002503	ENSG00000144827	55347	34375979.0
ABHD10	ENSG00000144827	protein_coding	3	chr3:111979010-111993368	Pleural effusion| not elsewhere classified	pleural effusion	EFO:0009637		9.39e-05	EFO_0009637	ENSG00000144827	55347	34375979.0
ABHD11	ENSG00000106077	protein_coding	7	chr7:73736094-73738852	Viral warts measurement	susceptibility to plantar warts measurement	EFO:0008406		1.27e-05	EFO_0008406	ENSG00000106077	83451	34375979.0
ABHD11	ENSG00000106077	protein_coding	7	chr7:73736094-73738852	Viral warts measurement	susceptibility to plantar warts measurement	EFO:0008406		9.49e-06	EFO_0008406	ENSG00000106077	83451	34375979.0
ABHD12B	ENSG00000131969	protein_coding	14	chr14:50872053-50904970	Benign neoplasm of other and ill-defined parts of digestive system	cardiovascular disease	EFO:0000319	Disorder of the circulatory system;PERICARDIAL DISEASE NEC;Ill-defined descriptions and complications of heart disease;Other pericardial disease NOS;Unspecified circulatory system disorder;DISEASES OF THE CIRCULATORY SYSTEM;Disorder of circulatory system;[X]Other ill-defined heart diseases;Certain sequelae of myocardial infarction, not elsewhere classified;ILL-DEFINED HRT DIS NEC;Other heart dise…	2.76e-05	EFO_0000319	ENSG00000131969	145447	34375979.0
ABHD12	ENSG00000100997	protein_coding	20	chr20:25294742-25390835	Tibial artery systolic blood pressure	systolic blood pressure	EFO:0006335	SYSBP;systolic pressure	3.21e-16	EFO_0006335	ENSG00000100997	26090	32436959.0
ABHD12	ENSG00000100997	protein_coding	20	chr20:25294742-25390835	Aorta diastolic blood pressure	diastolic blood pressure	EFO:0006336	DIABP;diastolic pressure	3.43e-08	EFO_0006336	ENSG00000100997	26090	32436959.0
ABHD12	ENSG00000100997	protein_coding	20	chr20:25294742-25390835	Tibial artery systolic blood pressure	systolic blood pressure	EFO:0006335	SYSBP;systolic pressure	3.5e-16	EFO_0006335	ENSG00000100997	26090	32436959.0
ABHD12	ENSG00000100997	protein_coding	20	chr20:25294742-25390835	Aorta diastolic blood pressure	diastolic blood pressure	EFO:0006336	DIABP;diastolic pressure	7.31e-08	EFO_0006336	ENSG00000100997	26090	32436959.0
ABHD13	ENSG00000139826	protein_coding	13	chr13:108218392-108234243	Endometriosis	endometriosis	EFO:0001065	Endometriosis (clinical);Endometriosis (disorder);Endometriosis (morphologic abnormality);ENDOMETRIOSIS NEC;Endometriosis of other specified sites;endometriosis (disease);endometriosis;Endometriosis NOS;Endometriosis NOS (disorder);Endometriosis, site unspecified	2.09e-05	EFO_0001065	ENSG00000139826	84945	34375979.0
ABHD14B	ENSG00000114779	protein_coding	3	chr3:51968510-51983409	Pulmonarembolism +|- dvt	deep vein thrombosis	EFO:0003907	Deep-Vein Thrombosis;Thrombosis, Deep-Vein;Vein Thrombosis, Deep;Deep Venous Thromboses;Deep-Venous Thromboses;Thromboses, Deep Vein;Thrombosis, Deep Venous;Deep-Vein Thromboses;Thrombosis, Deep-Venous;Deep Vein Thromboses;Thromboses, Deep Venous;DVT;Thromboses, Deep-Venous;Deep-Venous Thrombosis;Thromboses, Deep-Vein;Venous Thrombosis, Deep;Thrombosis, Deep Vein;Vein Thromboses, Deep;Deep Venous…	9.91e-06	EFO_0003907	ENSG00000114779	84836	34375979.0
ABHD15	ENSG00000168792	protein_coding	17	chr17:29560547-29567037	Malignant neoplasms of lip| oral cavitand pharynx	lip cancer	EFO:1001019	malignant tumor of the Lip;malignant neoplasm of lip, unspecified;lip cancer;malignant neoplasm of lower lip, buccal aspect;malignant neoplasm of lip, inner aspect;malignant neoplasm of the Lip;malignant neoplasm of commissure of lip;malignant tumor of lower labial mucosa;malignant neoplasm of other sites of lip;malignant neoplasm of lip, unspecified, vermilion border;malignant neoplasm of lip, v…	1.58e-05	EFO_1001019	ENSG00000168792	116236	34375979.0
ABHD15	ENSG00000168792	protein_coding	17	chr17:29560547-29567037	Mean platelet (thrombocyte) volume	mean platelet volume	EFO:0004584		4.34e-09	EFO_0004584	ENSG00000168792	116236	34375979.0
ABHD15	ENSG00000168792	protein_coding	17	chr17:29560547-29567037	Standing height	body height	EFO:0004339	height	4.49e-09	EFO_0004339	ENSG00000168792	116236	34375979.0
ABHD15	ENSG00000168792	protein_coding	17	chr17:29560547-29567037	Malignant neoplasms of lip| oral cavitand pharynx	lip cancer	EFO:1001019	malignant tumor of the Lip;malignant neoplasm of lip, unspecified;lip cancer;malignant neoplasm of lower lip, buccal aspect;malignant neoplasm of lip, inner aspect;malignant neoplasm of the Lip;malignant neoplasm of commissure of lip;malignant tumor of lower labial mucosa;malignant neoplasm of other sites of lip;malignant neoplasm of lip, unspecified, vermilion border;malignant neoplasm of lip, v…	6.13e-06	EFO_1001019	ENSG00000168792	116236	34375979.0
ABHD15	ENSG00000168792	protein_coding	17	chr17:29560547-29567037	Malignant neoplasms of lip| oral cavitand pharynx	lip cancer	EFO:1001019	malignant tumor of the Lip;malignant neoplasm of lip, unspecified;lip cancer;malignant neoplasm of lower lip, buccal aspect;malignant neoplasm of lip, inner aspect;malignant neoplasm of the Lip;malignant neoplasm of commissure of lip;malignant tumor of lower labial mucosa;malignant neoplasm of other sites of lip;malignant neoplasm of lip, unspecified, vermilion border;malignant neoplasm of lip, v…	9.21e-06	EFO_1001019	ENSG00000168792	116236	34375979.0
ABHD15	ENSG00000168792	protein_coding	17	chr17:29560547-29567037	3-methoxytyrosine measurement	3-methoxytyrosine measurement	EFO:0021009		8.3e-25	EFO_0021009	ENSG00000168792	116236	28263315.0
ABHD16B	ENSG00000183260	protein_coding	20	chr20:63861498-63862988	Mood [affective] disorders	mood disorder	EFO:0004247	mood disorder;mood disorders;affective disorders;major mood disorders	3.1e-05	EFO_0004247	ENSG00000183260	140701	34375979.0
ABHD16B	ENSG00000183260	protein_coding	20	chr20:63861498-63862988	Cerebral infarction due to unspecified occlusion or stenosis of cerebral arteries	anterior cerebral artery infarction	EFO:1000807	Infarction, Anterior Cerebral Artery;anterior cerebral artery infarction	5.24e-05	EFO_1000807	ENSG00000183260	140701	34375979.0
ABHD16B	ENSG00000183260	protein_coding	20	chr20:63861498-63862988	Chapter vi diseases of the nervous system	autoimmune disorder of the nervous system	MONDO:0002977	nervous system autoimmune disease;immune diseases, nervous system;autoimmune diseases, nervous system;autoimmune disorders of the nervous system;autoimmune nervous system diseases;autoimmune diseases, neurologic;nervous system immune diseases;autoimmune disease, neurologic;neurologic autoimmune disease;nervous system immune disorders;neurologic autoimmune diseases;autoimmune nervous system disord…	5.24e-05	MONDO_0002977	ENSG00000183260	140701	34375979.0
ABHD16B	ENSG00000183260	protein_coding	20	chr20:63861498-63862988	Abnormal findings on diagnostic imaging of lung	abnormal result of diagnostic imaging	EFO:0009827		6.9e-05	EFO_0009827	ENSG00000183260	140701	34375979.0
ABHD16B	ENSG00000183260	protein_coding	20	chr20:63861498-63862988	Mood [affective] disorders	mood disorder	EFO:0004247	mood disorder;mood disorders;affective disorders;major mood disorders	9.18e-05	EFO_0004247	ENSG00000183260	140701	34375979.0
ABHD16B	ENSG00000183260	protein_coding	20	chr20:63861498-63862988	Aorta diastolic blood pressure	diastolic blood pressure	EFO:0006336	DIABP;diastolic pressure	2.6e-06	EFO_0006336	ENSG00000183260	140701	32436959.0
ABHD16B	ENSG00000183260	protein_coding	20	chr20:63861498-63862988	Tibial artery systolic blood pressure	systolic blood pressure	EFO:0006335	SYSBP;systolic pressure	5.71e-05	EFO_0006335	ENSG00000183260	140701	32436959.0
ABHD16B	ENSG00000183260	protein_coding	20	chr20:63861498-63862988	Aorta diastolic blood pressure	diastolic blood pressure	EFO:0006336	DIABP;diastolic pressure	8.42e-07	EFO_0006336	ENSG00000183260	140701	32436959.0
ABHD16B	ENSG00000183260	protein_coding	20	chr20:63861498-63862988	Aorta diastolic blood pressure	diastolic blood pressure	EFO:0006336	DIABP;diastolic pressure	9.14e-07	EFO_0006336	ENSG00000183260	140701	32436959.0
ABHD17A	ENSG00000129968	protein_coding	19	chr19:1876810-1885496	G30_alzheimer_s_disease	Alzheimer disease	MONDO:0004975	Alzheimer's disease;Alzheimer's dementia;Alzheimer dementia;Alzheimers disease;Alzheimer disease;Alzheimers dementia;presenile and senile dementia;AD	8e-06	MONDO_0004975	ENSG00000129968	81926	37262146.0
ABHD17A	ENSG00000129968	protein_coding	19	chr19:1876810-1885496	Cardiac arrest	cardiac arrest	EFO:0009492	circulatory arrest;cardiopulmonary arrest	7.51e-05	EFO_0009492	ENSG00000129968	81926	34375979.0
ABHD17B	ENSG00000107362	protein_coding	9	chr9:71862452-71911193	Bladder	bladder disease	EFO:1000018	urinary bladder disease;disease or disorder of urinary bladder;bladder disease;urinary bladder disease or disorder;disorder of urinary bladder;urinary bladder disorder;bladder disorder;disease of urinary bladder	2.24e-05	EFO_1000018	ENSG00000107362	51104	34375979.0
ABHD17B	ENSG00000107362	protein_coding	9	chr9:71862452-71911193	Bladder	bladder disease	EFO:1000018	urinary bladder disease;disease or disorder of urinary bladder;bladder disease;urinary bladder disease or disorder;disorder of urinary bladder;urinary bladder disorder;bladder disorder;disease of urinary bladder	6.65e-05	EFO_1000018	ENSG00000107362	51104	34375979.0
ABHD17C	ENSG00000136379	protein_coding	15	chr15:80679684-80755621	Medical abortion	abortion	EFO:1001491	loss of pregnancy	6.7e-05	EFO_1001491	ENSG00000136379	58489	34375979.0
ABHD17C	ENSG00000136379	protein_coding	15	chr15:80679684-80755621	Congenital malformations of aortic and mitral valves	congenital left-sided heart lesions	EFO:0005938	LVOTD;congenital left-sided heart lesions;left ventricular obstructive tract defect;congential LSLs	7.5e-05	EFO_0005938	ENSG00000136379	58489	34375979.0
ABHD17C	ENSG00000136379	protein_coding	15	chr15:80679684-80755621	Congenital malformations of aortic and mitral valves	congenital left-sided heart lesions	EFO:0005938	LVOTD;congenital left-sided heart lesions;left ventricular obstructive tract defect;congential LSLs	8.22e-05	EFO_0005938	ENSG00000136379	58489	34375979.0
ABHD17C	ENSG00000136379	protein_coding	15	chr15:80679684-80755621	Aorta diastolic blood pressure	diastolic blood pressure	EFO:0006336	DIABP;diastolic pressure	7.01e-05	EFO_0006336	ENSG00000136379	58489	32436959.0
ABHD2	ENSG00000140526	protein_coding	15	chr15:89087459-89202355	Psoriasis	psoriasis	EFO:0000676	PUSTULAR PSORIASIS OF PALMS SOLES;Other and unspecified pityriasis;Psoriasis and similar disorders NOS;Psoriasis and similar disorders NOS (disorder);PUSTULOSIS OF PALMS SOLES;Psoriasis and similar disorders;psoriasis;PSORIAS RELATED DIS NEC;Other psoriasis and similar disorders;Other psoriasis and similar disorders (disorder);Other psoriasis and similar disorders excluding psoriatic arthropathy;…	4.32e-05	EFO_0000676	ENSG00000140526	11057	34375979.0
ABHD3	ENSG00000158201	protein_coding	18	chr18:21650901-21704780	Atrophic disorders of skin	Atrophic scars	HP:0001075	Sunken or indented skin due to damage;Thin, atrophic scars	5.04e-05	HP_0001075	ENSG00000158201	171586	34375979.0
ABHD4	ENSG00000100439	protein_coding	14	chr14:22598290-22612963	Tibial artery systolic blood pressure	systolic blood pressure	EFO:0006335	SYSBP;systolic pressure	8.65e-06	EFO_0006335	ENSG00000100439	63874	32436959.0
ABHD6	ENSG00000163686	protein_coding	3	chr3:58237532-58295693	First degree perineal laceration during delivery	perineal laceration during delivery	EFO:0009816	perineal tear	7.54e-05	EFO_0009816	ENSG00000163686	57406	34375979.0
ABHD6	ENSG00000163686	protein_coding	3	chr3:58237532-58295693	Dimethylglycine measurement	dimethylglycine measurement	EFO:0010476		6.5e-14	EFO_0010476	ENSG00000163686	57406	28263315.0
ABHD8	ENSG00000127220	protein_coding	19	chr19:17292131-17310236	Tibial artery systolic blood pressure	systolic blood pressure	EFO:0006335	SYSBP;systolic pressure	2.04e-11	EFO_0006335	ENSG00000127220	79575	32436959.0
ABHD8	ENSG00000127220	protein_coding	19	chr19:17292131-17310236	Tibial artery systolic blood pressure	systolic blood pressure	EFO:0006335	SYSBP;systolic pressure	5.21e-06	EFO_0006335	ENSG00000127220	79575	32436959.0
ABI1	ENSG00000136754	protein_coding	10	chr10:26746593-26861087	Urethral stricture| unspecified	Urethral stricture	HP:0012227		6.23e-05	HP_0012227	ENSG00000136754	10006	34375979.0
ABI1	ENSG00000136754	protein_coding	10	chr10:26746593-26861087	Urethral stricture	Urethral stricture	HP:0012227		7.13e-05	HP_0012227	ENSG00000136754	10006	34375979.0
ABI1	ENSG00000136754	protein_coding	10	chr10:26746593-26861087	Aorta diastolic blood pressure	diastolic blood pressure	EFO:0006336	DIABP;diastolic pressure	2.65e-05	EFO_0006336	ENSG00000136754	10006	32436959.0
ABI1	ENSG00000136754	protein_coding	10	chr10:26746593-26861087	Aorta diastolic blood pressure	diastolic blood pressure	EFO:0006336	DIABP;diastolic pressure	9.11e-06	EFO_0006336	ENSG00000136754	10006	32436959.0
ABI3	ENSG00000108798	protein_coding	17	chr17:49210411-49223225	Biochemistry SHBG measurement	sex hormone-binding globulin measurement	EFO:0004696	SHBG levels;SHBG level	2.1e-06	EFO_0004696	ENSG00000108798	51225	34226706.0
ABI3BP	ENSG00000154175	protein_coding	3	chr3:100749156-100993515	Intraocular pressure measurement	intraocular pressure measurement	EFO:0004695		1.61e-06	EFO_0004695	ENSG00000154175	25890	36450729.0
ABI3BP	ENSG00000154175	protein_coding	3	chr3:100749156-100993515	Sucrose	sucrose	CHEBI:17992	sucrose;SUCROSE;beta-D-fructofuranosyl alpha-D-glucopyranoside;Sucrose	9e-15	CHEBI_17992	ENSG00000154175	25890	28263315.0
ABI3	ENSG00000108798	protein_coding	17	chr17:49210411-49223225	Gilbert's syndrome	Gilbert syndrome	EFO:0005556	constitutional hyperbilirubinemia;familial cholemia;Gilbert Disease;Gilbert's disease;Gilbert's syndrome;Gilbert syndrome;Gilbert-Meulengracht syndrome;Gilbert disease;hereditary nonhemolytic jaundice;hyperbilirubinemia type 1;Constitutional hyperbilirubinemia	1.44e-05	EFO_0005556	ENSG00000108798	51225	34375979.0
ABI3	ENSG00000108798	protein_coding	17	chr17:49210411-49223225	SHBG measurement	sex hormone-binding globulin measurement	EFO:0004696	SHBG levels;SHBG level	1.79e-18	EFO_0004696	ENSG00000108798	51225	36809768.0
ABI3	ENSG00000108798	protein_coding	17	chr17:49210411-49223225	Gilbert's syndrome	Gilbert syndrome	EFO:0005556	constitutional hyperbilirubinemia;familial cholemia;Gilbert Disease;Gilbert's disease;Gilbert's syndrome;Gilbert syndrome;Gilbert-Meulengracht syndrome;Gilbert disease;hereditary nonhemolytic jaundice;hyperbilirubinemia type 1;Constitutional hyperbilirubinemia	5.42e-05	EFO_0005556	ENSG00000108798	51225	34375979.0
ABITRAM	ENSG00000119328	protein_coding	9	chr9:108934400-108950744	Glucose	glucose	CHEBI:17234	gluco-hexose;glucose;Glucose	2.97e-10	CHEBI_17234	ENSG00000119328	54942	36809768.0
ABITRAM	ENSG00000119328	protein_coding	9	chr9:108934400-108950744	Aorta diastolic blood pressure	diastolic blood pressure	EFO:0006336	DIABP;diastolic pressure	1.11e-06	EFO_0006336	ENSG00000119328	54942	32436959.0
ABITRAM	ENSG00000119328	protein_coding	9	chr9:108934400-108950744	Tibial artery systolic blood pressure	systolic blood pressure	EFO:0006335	SYSBP;systolic pressure	1.19e-07	EFO_0006335	ENSG00000119328	54942	32436959.0
ABITRAM	ENSG00000119328	protein_coding	9	chr9:108934400-108950744	Aorta diastolic blood pressure	diastolic blood pressure	EFO:0006336	DIABP;diastolic pressure	1.61e-06	EFO_0006336	ENSG00000119328	54942	32436959.0
ABITRAM	ENSG00000119328	protein_coding	9	chr9:108934400-108950744	Tibial artery systolic blood pressure	systolic blood pressure	EFO:0006335	SYSBP;systolic pressure	1.8e-07	EFO_0006335	ENSG00000119328	54942	32436959.0
ABL2	ENSG00000143322	protein_coding	1	chr1:179099330-179229684	Sarcoidosis	sarcoidosis	MONDO:0019338	Boeck's sarcoidosis;sarcoid;besnier-Boeck-Schaumann syndrome;sarcoidosis;Besnier-Boeck-Schaumann disease;Darier-Roussy sarcoid;Boeck sarcoid;Boeck's sarcoid;lymphogranulomatosis	8.78e-05	MONDO_0019338	ENSG00000143322	27	34375979.0
ABLIM1	ENSG00000099204	protein_coding	10	chr10:114431112-114768061	Spondylolysis	spondylolysis	EFO:0005649	spondylolysis;spondylolysis (disease)	7.13e-05	EFO_0005649	ENSG00000099204	3983	34375979.0
ABLIM1	ENSG00000099204	protein_coding	10	chr10:114431112-114768061	Hypertension	hypertension	EFO:0000537	hypertensive disease;blood pressure, increased;blood pressure, high;HTN;vascular hypertensive disorder;Blood Pressures, High;hypertensive disorder;(hypertensive disease) or (hypertension);[X]Hypertensive diseases;Hypertensive disease NOS (disorder);high blood pressure;increased blood pressure;HTN - hypertension;hyperpiesia;High Blood Pressure;[X]Hypertensive diseases (disorder);High blood pressur…	8.83e-06	EFO_0000537	ENSG00000099204	3983	20549515.0
ABLIM3	ENSG00000173210	protein_coding	5	chr5:149141483-149260542	Senile cataract| unspecified	senile cataract	MONDO:0004847		3.83e-05	MONDO_0004847	ENSG00000173210	22885	34375979.0
ABLIM3	ENSG00000173210	protein_coding	5	chr5:149141483-149260542	Senile cataract| unspecified	senile cataract	MONDO:0004847		6.41e-05	MONDO_0004847	ENSG00000173210	22885	34375979.0
ABO	ENSG00000281879	protein_coding	9	chr9:133255585-133275349	Pancreatic cancer	pancreatic neoplasm	EFO:0003860	Pancreas Neoplasms;Neoplasms, Pancreatic;Neoplasm, Pancreatic;pancreatic tumor;PANCREATIC NEOPL;Neoplasms, Pancreas;PANCREAS NEOPL;neoplasm of the pancreas;neoplasm of pancreas;pancreatic cancer;Pancreatic Neoplasms;tumor of pancreas;Pancreas Neoplasm;pancreatic neoplasm;NEOPL PANCREATIC;pancreas neoplasm;pancreas neoplasm (disease);tumor of the pancreas;pancreas tumor;Neoplasm, Pancreas	2.6e-06	EFO_0003860	ENSG00000281879	28	24022295.0
ABO	ENSG00000281879	protein_coding	9	chr9:133255585-133275349	Pancreatic cancer	pancreatic neoplasm	EFO:0003860	Pancreas Neoplasms;Neoplasms, Pancreatic;Neoplasm, Pancreatic;pancreatic tumor;PANCREATIC NEOPL;Neoplasms, Pancreas;PANCREAS NEOPL;neoplasm of the pancreas;neoplasm of pancreas;pancreatic cancer;Pancreatic Neoplasms;tumor of pancreas;Pancreas Neoplasm;pancreatic neoplasm;NEOPL PANCREATIC;pancreas neoplasm;pancreas neoplasm (disease);tumor of the pancreas;pancreas tumor;Neoplasm, Pancreas	7.3e-06	EFO_0003860	ENSG00000281879	28	24022295.0
ABO	ENSG00000281879	protein_coding	9	chr9:133255585-133275349	Pancreatic cancer	pancreatic neoplasm	EFO:0003860	Pancreas Neoplasms;Neoplasms, Pancreatic;Neoplasm, Pancreatic;pancreatic tumor;PANCREATIC NEOPL;Neoplasms, Pancreas;PANCREAS NEOPL;neoplasm of the pancreas;neoplasm of pancreas;pancreatic cancer;Pancreatic Neoplasms;tumor of pancreas;Pancreas Neoplasm;pancreatic neoplasm;NEOPL PANCREATIC;pancreas neoplasm;pancreas neoplasm (disease);tumor of the pancreas;pancreas tumor;Neoplasm, Pancreas	3.5e-06	EFO_0003860	ENSG00000281879	28	24022295.0
ABO	ENSG00000281879	protein_coding	9	chr9:133255585-133275349	Coagulation factor viii measurement	factor VIII measurement	EFO:0004630	factor VIII levels	5.71e-30	EFO_0004630	ENSG00000281879	28
ABO	ENSG00000281879	protein_coding	9	chr9:133255585-133275349	Pancreatic cancer	pancreatic neoplasm	EFO:0003860	Pancreas Neoplasms;Neoplasms, Pancreatic;Neoplasm, Pancreatic;pancreatic tumor;PANCREATIC NEOPL;Neoplasms, Pancreas;PANCREAS NEOPL;neoplasm of the pancreas;neoplasm of pancreas;pancreatic cancer;Pancreatic Neoplasms;tumor of pancreas;Pancreas Neoplasm;pancreatic neoplasm;NEOPL PANCREATIC;pancreas neoplasm;pancreas neoplasm (disease);tumor of the pancreas;pancreas tumor;Neoplasm, Pancreas	1.4e-05	EFO_0003860	ENSG00000281879	28	24022295.0
ABO	ENSG00000281879	protein_coding	9	chr9:133255585-133275349	Coagulation factor viii measurement	factor VIII measurement	EFO:0004630	factor VIII levels	5.1e-18	EFO_0004630	ENSG00000281879	28	26105150.0
ABO	ENSG00000281879	protein_coding	9	chr9:133255585-133275349	Myocardial infarction	myocardial infarction	EFO:0000612	Infarcts, Myocardial;MYOCARDIAL INFARCTION, (MI);Myocardial Infarcts;Heart attack, NOS;myocardial infarction;myocardial infarct;Myocardial Infarctions;MI, MYOCARDIAL INFARCTION;MI;heart attack;Cardiac infarction;Myocardial infarction (disorder);Infarct, Myocardial;Attack - heart;infarction (MI), myocardial;Infarction of heart, NOS;Myocardial infarction, NOS;Myocardial Infarct;INFARCTION (MI), MYO…	2.66e-08	EFO_0000612	ENSG00000281879	28	24728188.0
ABO	ENSG00000281879	protein_coding	9	chr9:133255585-133275349	Disposition index measurement	disposition index measurement	EFO:0006832	insulin disposition index measurement	3.8e-09	EFO_0006832	ENSG00000281879	28	23263489.0
ABRACL	ENSG00000146386	protein_coding	6	chr6:139028745-139043302	Obesity	obesity	EFO:0001073	Adiposity;Obesity [Ambiguous];Obesity NOS;Obese;Adiposis;obesity;Overweight and obesity;obesity disorder;obesity disease;Obesity (disorder);Obese (finding);Obesity, unspecified	1.92e-06	EFO_0001073	ENSG00000146386	58527	34375979.0
ABRACL	ENSG00000146386	protein_coding	6	chr6:139028745-139043302	Obesity	obesity	EFO:0001073	Adiposity;Obesity [Ambiguous];Obesity NOS;Obese;Adiposis;obesity;Overweight and obesity;obesity disorder;obesity disease;Obesity (disorder);Obese (finding);Obesity, unspecified	8.41e-06	EFO_0001073	ENSG00000146386	58527	34375979.0
ABRACL	ENSG00000146386	protein_coding	6	chr6:139028745-139043302	Aorta diastolic blood pressure	diastolic blood pressure	EFO:0006336	DIABP;diastolic pressure	1.18e-07	EFO_0006336	ENSG00000146386	58527	32436959.0
ABRAXAS1	ENSG00000163322	protein_coding	4	chr4:83459517-83523348	Bladder cancer	urinary bladder cancer	MONDO:0001187	urinary bladder malignant tumor;malignant neoplasm of urinary bladder;malignant neoplasm of bladder;urinary bladder cancer;malignant bladder tumor;malignant neoplasm, bladder;malignant neoplasm of the urinary bladder;malignant neoplasm, urinary bladder;urinary bladder malignant neoplasm;malignant urinary bladder neoplasm;malignant neoplasm of the bladder;malignant tumor, urinary bladder;malignant…	7.71e-10	MONDO_0001187	ENSG00000163322	84142	34244158.0
ABRAXAS2	ENSG00000165660	protein_coding	10	chr10:124801819-124836667	Aortic (valve stenosis	aortic stenosis	EFO:0000266	AS;Aortic Valve Stenoses;Valve Stenoses, Aortic;Aortic valve stenosis, NOS;AS - Aortic stenosis;Stenosis, Aortic;Aortic valve stenosis (disorder);Stenoses, Aortic Valve;Stenoses, Aortic;Valve Stenosis, Aortic;Aortic Valve Stenosis;Stenosed aortic valve;Stenosis, Aortic Valve	4.85e-06	EFO_0000266	ENSG00000165660	23172	34375979.0
ABR	ENSG00000278741	protein_coding	17	chr17:1003519-1192547	Other cerebrovascular diseases	cerebrovascular disorder	EFO:0003763	cerebrovascular disorder;Vascular Disorders, Brain;CEREBROVASCULAR DIS;Brain Vascular Disorders;Vascular Disorder, Intracranial;Occlusions, Cerebrovascular;Brain Vascular Disorder;Cerebrovascular Occlusion;Intracranial Vascular Disorder;Insufficiencies, Cerebrovascular;Cerebrovascular Insufficiency;Intracranial Vascular Diseases;INTRACRANIAL VASCULAR DIS;Insufficiency, Cerebrovascular;cerebrovasc…	2.48e-05	EFO_0003763	ENSG00000278741	29	34375979.0
ABR	ENSG00000278741	protein_coding	17	chr17:1003519-1192547	Other cerebrovascular diseases	cerebrovascular disorder	EFO:0003763	cerebrovascular disorder;Vascular Disorders, Brain;CEREBROVASCULAR DIS;Brain Vascular Disorders;Vascular Disorder, Intracranial;Occlusions, Cerebrovascular;Brain Vascular Disorder;Cerebrovascular Occlusion;Intracranial Vascular Disorder;Insufficiencies, Cerebrovascular;Cerebrovascular Insufficiency;Intracranial Vascular Diseases;INTRACRANIAL VASCULAR DIS;Insufficiency, Cerebrovascular;cerebrovasc…	6.28e-05	EFO_0003763	ENSG00000278741	29	34375979.0
ABR	ENSG00000278741	protein_coding	17	chr17:1003519-1192547	Tibial artery systolic blood pressure	systolic blood pressure	EFO:0006335	SYSBP;systolic pressure	6.8e-10	EFO_0006335	ENSG00000278741	29	32436959.0
ABR	ENSG00000278741	protein_coding	17	chr17:1003519-1192547	Tibial artery systolic blood pressure	systolic blood pressure	EFO:0006335	SYSBP;systolic pressure	7.45e-05	EFO_0006335	ENSG00000278741	29	32436959.0
ABR	ENSG00000278741	protein_coding	17	chr17:1003519-1192547	3-methoxytyrosine measurement	3-methoxytyrosine measurement	EFO:0021009		8.8e-14	EFO_0021009	ENSG00000278741	29	28263315.0
ABT1	ENSG00000146109	protein_coding	6	chr6:26596953-26600739	Schizophrenia	schizophrenia	MONDO:0005090	schizophrenia (disease);schizophrenia-1;schizophrenia	9.999999e-08	MONDO_0005090	ENSG00000146109	29777	29411426.0
ABT1	ENSG00000146109	protein_coding	6	chr6:26596953-26600739	Eosinophil count	eosinophil count	EFO:0004842	blood eosinophil count	4.12e-18	EFO_0004842	ENSG00000146109	29777	33257650.0
ABT1	ENSG00000146109	protein_coding	6	chr6:26596953-26600739	Lichen planus	lichen planus	EFO:1000726	lichen planus;lichen ruber planus;Lichen, ruber planus;lichen, ruber planus	5.67e-05	EFO_1000726	ENSG00000146109	29777	34375979.0
ABTB1	ENSG00000114626	protein_coding	3	chr3:127672935-127680926	Blood RBC DISTRIB WIDTH	red blood cell distribution width	EFO:0005192	RDW	4.8e-08	EFO_0005192	ENSG00000114626	80325	34226706.0
ABTB1	ENSG00000114626	protein_coding	3	chr3:127672935-127680926	Blood PLATELET DISTRIB WIDTH	platelet component distribution width	EFO:0007984	PCDW;Platelet Component Distribution Width Measurement;Platelet distribution width	7.8e-07	EFO_0007984	ENSG00000114626	80325	34226706.0
ABTB1	ENSG00000114626	protein_coding	3	chr3:127672935-127680926	Blood MEAN CORPUSCULAR HEMOGLOBIN	mean corpuscular hemoglobin	EFO:0004527	MCH;mean corpuscular haemoglobin	1.7e-06	EFO_0004527	ENSG00000114626	80325	34226706.0
ABTB1	ENSG00000114626	protein_coding	3	chr3:127672935-127680926	Red blood cell erythrocyte distribution width (30070)	Red cell distribution width	EFO:0009188	RDW-SD;Erythrocyte Distribution Width Measurement;Red cell distribution width (RDW) blood test;RCDW;RDW-CV;Red blood cell erythrocyte distribution width;RDW	1.06e-11	EFO_0009188	ENSG00000114626	80325	34662886.0
ABTB1	ENSG00000114626	protein_coding	3	chr3:127672935-127680926	Red blood cell erythrocyte distribution width (30070)	Red cell distribution width	EFO:0009188	RDW-SD;Erythrocyte Distribution Width Measurement;Red cell distribution width (RDW) blood test;RCDW;RDW-CV;Red blood cell erythrocyte distribution width;RDW	3e-09	EFO_0009188	ENSG00000114626	80325	34662886.0
ABTB1	ENSG00000114626	protein_coding	3	chr3:127672935-127680926	Musculoskeletal|trauma	trauma complication	EFO:0009888	complication of trauma	1.91e-05	EFO_0009888	ENSG00000114626	80325	34375979.0
ABTB1	ENSG00000114626	protein_coding	3	chr3:127672935-127680926	Red blood cell (erythrocyte) distribution width	Red cell distribution width	EFO:0009188	RDW-SD;Erythrocyte Distribution Width Measurement;Red cell distribution width (RDW) blood test;RCDW;RDW-CV;Red blood cell erythrocyte distribution width;RDW	1.69e-06	EFO_0009188	ENSG00000114626	80325	36138231.0
ABTB1	ENSG00000114626	protein_coding	3	chr3:127672935-127680926	Red blood cell (erythrocyte) distribution width	Red cell distribution width	EFO:0009188	RDW-SD;Erythrocyte Distribution Width Measurement;Red cell distribution width (RDW) blood test;RCDW;RDW-CV;Red blood cell erythrocyte distribution width;RDW	1.98e-06	EFO_0009188	ENSG00000114626	80325	36138231.0
ABTB1	ENSG00000114626	protein_coding	3	chr3:127672935-127680926	Red blood cell (erythrocyte) distribution width	Red cell distribution width	EFO:0009188	RDW-SD;Erythrocyte Distribution Width Measurement;Red cell distribution width (RDW) blood test;RCDW;RDW-CV;Red blood cell erythrocyte distribution width;RDW	2.56e-06	EFO_0009188	ENSG00000114626	80325	36138231.0
ABTB1	ENSG00000114626	protein_coding	3	chr3:127672935-127680926	Red blood cell (erythrocyte) distribution width	Red cell distribution width	EFO:0009188	RDW-SD;Erythrocyte Distribution Width Measurement;Red cell distribution width (RDW) blood test;RCDW;RDW-CV;Red blood cell erythrocyte distribution width;RDW	2.8e-07	EFO_0009188	ENSG00000114626	80325	36138231.0
ACAA1	ENSG00000060971	protein_coding	3	chr3:38103129-38137242	Gout	gout	EFO:0004274	gout;gouty arthropathy;gouty arthritis;articular gout	3.21e-05	EFO_0004274	ENSG00000060971	30	34375979.0
ACAA2	ENSG00000167315	protein_coding	18	chr18:49782164-49813953	Low back pain (lumbar region	Low back pain	HP:0003419	Lower back pain;LBP	8.16e-05	HP_0003419	ENSG00000167315	10449	34375979.0
ACACA	ENSG00000278540	protein_coding	17	chr17:37084992-37406836	Emphysema	emphysema	EFO:0000464	emphysema, pulmonary;Pulmonary Emphysema;EMPHYSEMA, PULMONARY;emphysema;pulmonary emphysema	1.83e-05	EFO_0000464	ENSG00000278540	31	34375979.0
ACACA	ENSG00000278540	protein_coding	17	chr17:37084992-37406836	Emphysema	emphysema	EFO:0000464	emphysema, pulmonary;Pulmonary Emphysema;EMPHYSEMA, PULMONARY;emphysema;pulmonary emphysema	2.82e-05	EFO_0000464	ENSG00000278540	31	34375979.0
ACACB	ENSG00000076555	protein_coding	12	chr12:109116587-109268226	Valine	valine	CHEBI:27266	valine	1.09e-12	CHEBI_27266	ENSG00000076555	32	36809768.0
ACACB	ENSG00000076555	protein_coding	12	chr12:109116587-109268226	Cholesteryl Esters to Cholesterol in Large LDL percentage	LDL cholesterol	EFO:0004195	LDL lipoproteins;High-density lipoprotein cholesterol;High-density lipoproteins;cholesterol, LDL;lipoproteins, LDL	1.27e-09	EFO_0004195	ENSG00000076555	32	36809768.0
ACACB	ENSG00000076555	protein_coding	12	chr12:109116587-109268226	Free Cholesterol to Cholesterol in Large LDL percentage	LDL cholesterol	EFO:0004195	LDL lipoproteins;High-density lipoprotein cholesterol;High-density lipoproteins;cholesterol, LDL;lipoproteins, LDL	1.27e-09	EFO_0004195	ENSG00000076555	32	36809768.0
ACACB	ENSG00000076555	protein_coding	12	chr12:109116587-109268226	Free Cholesterol to Cholesteryl Esters in Large LDL ratio	LDL cholesterol	EFO:0004195	LDL lipoproteins;High-density lipoprotein cholesterol;High-density lipoproteins;cholesterol, LDL;lipoproteins, LDL	1.27e-09	EFO_0004195	ENSG00000076555	32	36809768.0
ACACB	ENSG00000076555	protein_coding	12	chr12:109116587-109268226	HDL-cholesterol measurement	HDL cholesterol change measurement	EFO:0007805		1.97e-11	EFO_0007805	ENSG00000076555	32	36809768.0
ACACB	ENSG00000076555	protein_coding	12	chr12:109116587-109268226	Cholesteryl Esters to Cholesterol in LDL percentage	LDL cholesterol	EFO:0004195	LDL lipoproteins;High-density lipoprotein cholesterol;High-density lipoproteins;cholesterol, LDL;lipoproteins, LDL	2.22e-09	EFO_0004195	ENSG00000076555	32	36809768.0
ACACB	ENSG00000076555	protein_coding	12	chr12:109116587-109268226	Free Cholesterol to Cholesterol in LDL percentage	LDL cholesterol	EFO:0004195	LDL lipoproteins;High-density lipoprotein cholesterol;High-density lipoproteins;cholesterol, LDL;lipoproteins, LDL	2.22e-09	EFO_0004195	ENSG00000076555	32	36809768.0
ACACB	ENSG00000076555	protein_coding	12	chr12:109116587-109268226	Free Cholesterol to Cholesteryl Esters in LDL percentage	LDL cholesterol	EFO:0004195	LDL lipoproteins;High-density lipoprotein cholesterol;High-density lipoproteins;cholesterol, LDL;lipoproteins, LDL	2.22e-09	EFO_0004195	ENSG00000076555	32	36809768.0
ACACB	ENSG00000076555	protein_coding	12	chr12:109116587-109268226	Triglycerides to Total Lipids in Small HDL percentage	triglycerides:total lipids ratio	EFO:0020947		3.37e-09	EFO_0020947	ENSG00000076555	32	36809768.0
ACACB	ENSG00000076555	protein_coding	12	chr12:109116587-109268226	Alkaline phosphatase measurement	alkaline phosphatase measurement	EFO:0004533	AP	4.370000000000001e-21	EFO_0004533	ENSG00000076555	32
ACACB	ENSG00000076555	protein_coding	12	chr12:109116587-109268226	Triglycerides to Total Lipids in Medium HDL percentage	triglycerides:total lipids ratio	EFO:0020947		6.14e-09	EFO_0020947	ENSG00000076555	32	36809768.0
ACACB	ENSG00000076555	protein_coding	12	chr12:109116587-109268226	Apolipoprotein A measurement	apolipoprotein A-IV measurement	EFO:0007848	lipoprotein A-IV levels	7.88e-11	EFO_0007848	ENSG00000076555	32	36809768.0
ACACB	ENSG00000076555	protein_coding	12	chr12:109116587-109268226	Triglycerides to Total Lipids in HDL percentage	triglycerides:total lipids ratio	EFO:0020947		8.83e-09	EFO_0020947	ENSG00000076555	32	36809768.0
ACACB	ENSG00000076555	protein_coding	12	chr12:109116587-109268226	Triglycerides	triglyceride	CHEBI:17855	triglycerides;Triglyceride	9.57e-26	CHEBI_17855	ENSG00000076555	32	36809768.0
ACAD10	ENSG00000111271	protein_coding	12	chr12:111686053-111757107	Blood LYMPHOCYTE COUNT	lymphocyte count	EFO:0004587	lymphocyte counts	4.5e-07	EFO_0004587	ENSG00000111271	80724	34226706.0
ACAD10	ENSG00000111271	protein_coding	12	chr12:111686053-111757107	Platelet crit (30090)	platelet crit	EFO:0007985	plateletcrit (PCT);PCT;platelet crit (PCT);plateletcrit	3.04e-12	EFO_0007985	ENSG00000111271	80724	34662886.0
ACAD10	ENSG00000111271	protein_coding	12	chr12:111686053-111757107	Platelet count (30080)	platelet count	EFO:0004309	blood platelet number	4.71e-12	EFO_0004309	ENSG00000111271	80724	34662886.0
ACAD10	ENSG00000111271	protein_coding	12	chr12:111686053-111757107	Influenza| virus not identified	influenza	EFO:0007328	orthomyxoviridae infectious disease;orthomyxoviridae caused disease or disorder;Influenza with other manifestations NOS (disorder);Influenza with non-respiratory manifestation (disorder);Influenza with other manifestations (disorder);orthomyxoviridae disease or disorder;influenza infection;influenza virus infection;Influenza with other manifestations;influenza with non-respiratory manifestation;f…	3.72e-05	EFO_0007328	ENSG00000111271	80724	34375979.0
ACAD10	ENSG00000111271	protein_coding	12	chr12:111686053-111757107	Cystatin C measurement	cystatin C measurement	EFO:0004617		9.35e-15	EFO_0004617	ENSG00000111271	80724	36809768.0
ACAD10	ENSG00000111271	protein_coding	12	chr12:111686053-111757107	Platelet count	platelet count	EFO:0004309	blood platelet number	1.07e-09	EFO_0004309	ENSG00000111271	80724	36138231.0
ACAD10	ENSG00000111271	protein_coding	12	chr12:111686053-111757107	Platelet count	platelet count	EFO:0004309	blood platelet number	2.24e-10	EFO_0004309	ENSG00000111271	80724	36138231.0
ACAD10	ENSG00000111271	protein_coding	12	chr12:111686053-111757107	Platelet count	platelet count	EFO:0004309	blood platelet number	2.52e-10	EFO_0004309	ENSG00000111271	80724	36138231.0
ACAD11	ENSG00000240303	protein_coding	3	chr3:132558138-132660082	Aspartate aminotransferase measurement	aspartate aminotransferase, cytoplasmic measurement	EFO:0008031		1.74e-12	EFO_0008031	ENSG00000240303	84129	36809768.0
ACAD11	ENSG00000240303	protein_coding	3	chr3:132558138-132660082	Alkaline phosphatase measurement	alkaline phosphatase measurement	EFO:0004533	AP	2.6e-12	EFO_0004533	ENSG00000240303	84129	36809768.0
ACAD8	ENSG00000151498	protein_coding	11	chr11:134253548-134265855	Haemorrhage| not elsewhere classified	respiratory system disease	EFO:0000684	disease or disorder of respiratory system;Other diseases of respiratory system NOS;[X]Respiratory conditions due to other specified external agents (disorder);respiratory disorder;Unspecified alveolar and parietoalveolar pneumonopathy;Respiratory conditions due to unspecified external agent;Lung involvement in other diseases classified elsewhere;Disorder of respiratory system (disorder);[X]Other …	3.43e-05	EFO_0000684	ENSG00000151498	27034	34375979.0
ACAD9	ENSG00000177646	protein_coding	3	chr3:128879596-128924003	Tibial artery systolic blood pressure	systolic blood pressure	EFO:0006335	SYSBP;systolic pressure	1.93e-09	EFO_0006335	ENSG00000177646	28976	32436959.0
ACAD9	ENSG00000177646	protein_coding	3	chr3:128879596-128924003	Tibial artery systolic blood pressure	systolic blood pressure	EFO:0006335	SYSBP;systolic pressure	3.69e-06	EFO_0006335	ENSG00000177646	28976	32436959.0
ACADL	ENSG00000115361	protein_coding	2	chr2:210187126-210225447	Glycine	glycine	CHEBI:15428	GLYCINE;glycine;aminoacetic acid;Glycine	4.69e-15	CHEBI_15428	ENSG00000115361	33	36809768.0
ACADM	ENSG00000117054	protein_coding	1	chr1:75724431-75787575	Hexanoylglycine measurement	hexanoylglycine measurement	EFO:0800233		1e-12	EFO_0800233	ENSG00000117054	34	33574263.0
ACADM	ENSG00000117054	protein_coding	1	chr1:75724431-75787575	4-methylhexanoylglutamine measurement	4-methylhexanoylglutamine measurement	EFO:0800576		1.1e-09	EFO_0800576	ENSG00000117054	34	33574263.0
ACADM	ENSG00000117054	protein_coding	1	chr1:75724431-75787575	N-octanoylglutamine measurement	N,N-Dimethylglycine measurement	EFO:0021655		1.6e-15	EFO_0021655	ENSG00000117054	34	33574263.0
ACADM	ENSG00000117054	protein_coding	1	chr1:75724431-75787575	Octanoylcarnitine (c8) measurement	octanoylcarnitine measurement	EFO:0021042		2e-06	EFO_0021042	ENSG00000117054	34	33574263.0
ACADM	ENSG00000117054	protein_coding	1	chr1:75724431-75787575	Hexanoylcarnitine (c6) measurement	hexanoylcarnitine measurement	EFO:0021040		2e-08	EFO_0021040	ENSG00000117054	34	33574263.0
ACADM	ENSG00000117054	protein_coding	1	chr1:75724431-75787575	Hexanoylglutamine measurement	hexanoylglutamine measurement	EFO:0800262		8.5e-13	EFO_0800262	ENSG00000117054	34	33574263.0
ACADM	ENSG00000117054	protein_coding	1	chr1:75724431-75787575	Other digestive organs diagnoses	digestive system disease	EFO:0000405	intestinal disease;digestive system disease or disorder;Digestive system diseases NOS (disorder);[X]Other diseases of intestines (disorder);Gastrointestinal Disease;Disorder of digestive system;Infantum, Cholera;Diseases, Digestive System;Gastrointestinal and digestive disorder;stomach or intestinal disorder;gastrointestinal system disorder;Disorder of digestive system (disorder);Other gallbladde…	6.57e-05	EFO_0000405	ENSG00000117054	34	34375979.0
ACADM	ENSG00000117054	protein_coding	1	chr1:75724431-75787575	N-octanoylglutamine measurement	N,N-Dimethylglycine measurement	EFO:0021655		1.1e-15	EFO_0021655	ENSG00000117054	34	33574263.0
ACADM	ENSG00000117054	protein_coding	1	chr1:75724431-75787575	Hexanoylglutamine measurement	hexanoylglutamine measurement	EFO:0800262		2e-14	EFO_0800262	ENSG00000117054	34	33574263.0
ACADM	ENSG00000117054	protein_coding	1	chr1:75724431-75787575	Hexanoylcarnitine (c6) measurement	hexanoylcarnitine measurement	EFO:0021040		2.9e-10	EFO_0021040	ENSG00000117054	34	33574263.0
ACADM	ENSG00000117054	protein_coding	1	chr1:75724431-75787575	Octanoylcarnitine (c8) measurement	octanoylcarnitine measurement	EFO:0021042		4.5e-10	EFO_0021042	ENSG00000117054	34	33574263.0
ACADM	ENSG00000117054	protein_coding	1	chr1:75724431-75787575	Hexanoylglycine measurement	hexanoylglycine measurement	EFO:0800233		9.4e-15	EFO_0800233	ENSG00000117054	34	33574263.0
ACADM	ENSG00000117054	protein_coding	1	chr1:75724431-75787575	4-methylhexanoylglutamine measurement	4-methylhexanoylglutamine measurement	EFO:0800576		9.7e-11	EFO_0800576	ENSG00000117054	34	33574263.0
ACADSB	ENSG00000196177	protein_coding	10	chr10:123008979-123058290	Viral infection	viral disease	EFO:0000763	viral infection;Viruses caused disease or disorder;Viruses infection;viral disorder;virus infection;viral disease;Viruses infectious disease;viral infectious disease;infection, viral;Viruses disease or disorder	4.03e-05	EFO_0000763	ENSG00000196177	36	34375979.0
ACADS	ENSG00000122971	protein_coding	12	chr12:120725774-120740008	Gamma glutamyltransferase measurement	protein-glutamine gamma-glutamyltransferase e measurement	EFO:0020690		5.32e-33	EFO_0020690	ENSG00000122971	35	36809768.0
ACADS	ENSG00000122971	protein_coding	12	chr12:120725774-120740008	C-reactive protein measurement	C-reactive protein measurement	EFO:0004458	C-reactive protein level	5.87e-49	EFO_0004458	ENSG00000122971	35	36809768.0
ACADS	ENSG00000122971	protein_coding	12	chr12:120725774-120740008	Tibial artery systolic blood pressure	systolic blood pressure	EFO:0006335	SYSBP;systolic pressure	1.51e-05	EFO_0006335	ENSG00000122971	35	32436959.0
ACADS	ENSG00000122971	protein_coding	12	chr12:120725774-120740008	Tibial artery systolic blood pressure	systolic blood pressure	EFO:0006335	SYSBP;systolic pressure	8.74e-10	EFO_0006335	ENSG00000122971	35	32436959.0
ACADVL	ENSG00000072778	protein_coding	17	chr17:7217125-7225266	Body mass index	body mass index	EFO:0004340	BMI;Quetelet's Index	6.8e-05	EFO_0004340	ENSG00000072778	37	25583502.0
ACADVL	ENSG00000072778	protein_coding	17	chr17:7217125-7225266	Alkaline phosphatase measurement	alkaline phosphatase measurement	EFO:0004533	AP	2.54e-34	EFO_0004533	ENSG00000072778	37	36809768.0
ACADVL	ENSG00000072778	protein_coding	17	chr17:7217125-7225266	SHBG measurement	sex hormone-binding globulin measurement	EFO:0004696	SHBG levels;SHBG level	3.9e-09	EFO_0004696	ENSG00000072778	37	36809768.0
ACADVL	ENSG00000072778	protein_coding	17	chr17:7217125-7225266	Aorta diastolic blood pressure	diastolic blood pressure	EFO:0006336	DIABP;diastolic pressure	1.16e-06	EFO_0006336	ENSG00000072778	37	32436959.0
ACADVL	ENSG00000072778	protein_coding	17	chr17:7217125-7225266	Tibial artery systolic blood pressure	systolic blood pressure	EFO:0006335	SYSBP;systolic pressure	2.68e-09	EFO_0006335	ENSG00000072778	37	32436959.0
ACADVL	ENSG00000072778	protein_coding	17	chr17:7217125-7225266	Tibial artery systolic blood pressure	systolic blood pressure	EFO:0006335	SYSBP;systolic pressure	6.76e-11	EFO_0006335	ENSG00000072778	37	32436959.0
ACAN	ENSG00000157766	protein_coding	15	chr15:88803436-88875353	Leg predicted mass left (23118)	left ventricular mass	EFO:0009289	LV mass	1e-13	EFO_0009289	ENSG00000157766	176	34662886.0
ACAN	ENSG00000157766	protein_coding	15	chr15:88803436-88875353	Leg predicted mass left (23118)	left ventricular mass	EFO:0009289	LV mass	1.02e-16	EFO_0009289	ENSG00000157766	176	34662886.0
ACAN	ENSG00000157766	protein_coding	15	chr15:88803436-88875353	Comparative height size at age 10 - shorter (1697)	comparative body size at age 10, self-reported	EFO:0009819		1.05e-16	EFO_0009819	ENSG00000157766	176	34662886.0
ACAN	ENSG00000157766	protein_coding	15	chr15:88803436-88875353	Standing height (50)	body height	EFO:0004339	height	1.0699999999999999e-81	EFO_0004339	ENSG00000157766	176	34662886.0
ACAN	ENSG00000157766	protein_coding	15	chr15:88803436-88875353	Seated height (51)	body height	EFO:0004339	height	1.25e-27	EFO_0004339	ENSG00000157766	176	34662886.0
ACAN	ENSG00000157766	protein_coding	15	chr15:88803436-88875353	Arm fat free mass right (23121)	fat body mass	EFO:0005409	total body fat measurement	1.39e-19	EFO_0005409	ENSG00000157766	176	34662886.0
ACAN	ENSG00000157766	protein_coding	15	chr15:88803436-88875353	Arm fat free mass right (23121)	fat body mass	EFO:0005409	total body fat measurement	1.44e-15	EFO_0005409	ENSG00000157766	176	34662886.0
ACAN	ENSG00000157766	protein_coding	15	chr15:88803436-88875353	Leg fat free mass left (23117)	fat body mass	EFO:0005409	total body fat measurement	1.58e-13	EFO_0005409	ENSG00000157766	176	34662886.0
ACAN	ENSG00000157766	protein_coding	15	chr15:88803436-88875353	Leg fat free mass left (23117)	fat body mass	EFO:0005409	total body fat measurement	1.58e-16	EFO_0005409	ENSG00000157766	176	34662886.0
ACAN	ENSG00000157766	protein_coding	15	chr15:88803436-88875353	Trunk fat free mass (23129)	fat body mass	EFO:0005409	total body fat measurement	1.62e-19	EFO_0005409	ENSG00000157766	176	34662886.0
ACAN	ENSG00000157766	protein_coding	15	chr15:88803436-88875353	Standing height (50)	body height	EFO:0004339	height	1.8e-80	EFO_0004339	ENSG00000157766	176	34662886.0
ACAN	ENSG00000157766	protein_coding	15	chr15:88803436-88875353	Leg fat free mass right (23113)	fat body mass	EFO:0005409	total body fat measurement	1.88e-14	EFO_0005409	ENSG00000157766	176	34662886.0
ACAN	ENSG00000157766	protein_coding	15	chr15:88803436-88875353	Leg fat free mass right (23113)	fat body mass	EFO:0005409	total body fat measurement	1.89e-13	EFO_0005409	ENSG00000157766	176	34662886.0
ACAN	ENSG00000157766	protein_coding	15	chr15:88803436-88875353	Whole body water mass (23102)	whole body water mass	EFO:0009805		1.94e-19	EFO_0009805	ENSG00000157766	176	34662886.0
ACAN	ENSG00000157766	protein_coding	15	chr15:88803436-88875353	Sitting_height measurement	sitting height measurement	EFO:0011011		2.0000000000000002e-29	EFO_0011011	ENSG00000157766	176	37262146.0
ACAN	ENSG00000157766	protein_coding	15	chr15:88803436-88875353	Standing_height	body height	EFO:0004339	height	2e-47	EFO_0004339	ENSG00000157766	176
ACAN	ENSG00000157766	protein_coding	15	chr15:88803436-88875353	Leg predicted mass left (23118)	left ventricular mass	EFO:0009289	LV mass	2.1e-14	EFO_0009289	ENSG00000157766	176	34662886.0
ACAN	ENSG00000157766	protein_coding	15	chr15:88803436-88875353	Whole body fat free mass (23101)	fat body mass	EFO:0005409	total body fat measurement	2.14e-18	EFO_0005409	ENSG00000157766	176	34662886.0
ACAN	ENSG00000157766	protein_coding	15	chr15:88803436-88875353	Sitting height (20015) measurement	sitting height measurement	EFO:0011011		2.37e-36	EFO_0011011	ENSG00000157766	176
ACAN	ENSG00000157766	protein_coding	15	chr15:88803436-88875353	Leg fat free mass left (23117)	fat body mass	EFO:0005409	total body fat measurement	2.58e-14	EFO_0005409	ENSG00000157766	176	34662886.0
ACAN	ENSG00000157766	protein_coding	15	chr15:88803436-88875353	Seated height (51)	body height	EFO:0004339	height	2.64e-25	EFO_0004339	ENSG00000157766	176	34662886.0
ACAN	ENSG00000157766	protein_coding	15	chr15:88803436-88875353	Forced expiratory volume in 1 second fev1 predicted (20153)	forced expiratory volume	EFO:0004314	FEV1;FEVt;timed vital capacity	2.85e-24	EFO_0004314	ENSG00000157766	176	34662886.0
ACAN	ENSG00000157766	protein_coding	15	chr15:88803436-88875353	Standing height (50)	body height	EFO:0004339	height	2.96e-13	EFO_0004339	ENSG00000157766	176	34662886.0
ACAN	ENSG00000157766	protein_coding	15	chr15:88803436-88875353	Leg_fat_free_mass_right	fat body mass	EFO:0005409	total body fat measurement	3e-06	EFO_0005409	ENSG00000157766	176	37262146.0
ACAN	ENSG00000157766	protein_coding	15	chr15:88803436-88875353	Arm_fat_free_mass_right	fat body mass	EFO:0005409	total body fat measurement	3e-07	EFO_0005409	ENSG00000157766	176	37262146.0
ACAN	ENSG00000157766	protein_coding	15	chr15:88803436-88875353	Whole_body_water_mass	whole body water mass	EFO:0009805		3e-09	EFO_0009805	ENSG00000157766	176	37262146.0
ACAN	ENSG00000157766	protein_coding	15	chr15:88803436-88875353	Whole body fat free mass (23101)	fat body mass	EFO:0005409	total body fat measurement	3.0200000000000002e-22	EFO_0005409	ENSG00000157766	176	34662886.0
ACAN	ENSG00000157766	protein_coding	15	chr15:88803436-88875353	Sitting height (20015) measurement	sitting height measurement	EFO:0011011		3.0800000000000004e-37	EFO_0011011	ENSG00000157766	176	34662886.0
ACAN	ENSG00000157766	protein_coding	15	chr15:88803436-88875353	20015_sitting_height_inst_mean__rint measurement	sitting height measurement	EFO:0011011		3.1e-48	EFO_0011011	ENSG00000157766	176
ACAN	ENSG00000157766	protein_coding	15	chr15:88803436-88875353	Leg fat free mass right (23113)	fat body mass	EFO:0005409	total body fat measurement	3.18e-16	EFO_0005409	ENSG00000157766	176	34662886.0
ACAN	ENSG00000157766	protein_coding	15	chr15:88803436-88875353	Basal metabolic rate (23105) measurement	base metabolic rate measurement	EFO:0007777	BMR measurement;basal metabolic rate measurement	3.56e-17	EFO_0007777	ENSG00000157766	176	34662886.0
ACAN	ENSG00000157766	protein_coding	15	chr15:88803436-88875353	Arm fat free mass right (23121)	fat body mass	EFO:0005409	total body fat measurement	3.56e-18	EFO_0005409	ENSG00000157766	176	34662886.0
ACAN	ENSG00000157766	protein_coding	15	chr15:88803436-88875353	Forced expiratory volume in 1 second fev1 predicted (20153)	forced expiratory volume	EFO:0004314	FEV1;FEVt;timed vital capacity	4.01e-30	EFO_0004314	ENSG00000157766	176	34662886.0
ACAN	ENSG00000157766	protein_coding	15	chr15:88803436-88875353	Comparative height size at age 10 - shorter (1697)	comparative body size at age 10, self-reported	EFO:0009819		4.05e-15	EFO_0009819	ENSG00000157766	176	34662886.0
ACAN	ENSG00000157766	protein_coding	15	chr15:88803436-88875353	Trunk fat free mass (23129)	fat body mass	EFO:0005409	total body fat measurement	4.15e-18	EFO_0005409	ENSG00000157766	176	34662886.0
ACAN	ENSG00000157766	protein_coding	15	chr15:88803436-88875353	Comparative height size at age 10 - shorter (1697)	comparative body size at age 10, self-reported	EFO:0009819		4.48e-14	EFO_0009819	ENSG00000157766	176	34662886.0
ACAN	ENSG00000157766	protein_coding	15	chr15:88803436-88875353	Forced expiratory volume in 1 second fev1 predicted (20153)	forced expiratory volume	EFO:0004314	FEV1;FEVt;timed vital capacity	4.52e-35	EFO_0004314	ENSG00000157766	176	34662886.0
ACAN	ENSG00000157766	protein_coding	15	chr15:88803436-88875353	Seated height (51)	body height	EFO:0004339	height	5.01e-22	EFO_0004339	ENSG00000157766	176	34662886.0
ACAN	ENSG00000157766	protein_coding	15	chr15:88803436-88875353	Basal metabolic rate (23105) measurement	base metabolic rate measurement	EFO:0007777	BMR measurement;basal metabolic rate measurement	5.17e-17	EFO_0007777	ENSG00000157766	176	34662886.0
ACAN	ENSG00000157766	protein_coding	15	chr15:88803436-88875353	Standing height (50)	body height	EFO:0004339	height	5.49e-64	EFO_0004339	ENSG00000157766	176	34662886.0
ACAN	ENSG00000157766	protein_coding	15	chr15:88803436-88875353	Standing height (50)	body height	EFO:0004339	height	6.05e-53	EFO_0004339	ENSG00000157766	176	34662886.0
ACAN	ENSG00000157766	protein_coding	15	chr15:88803436-88875353	Basal metabolic rate (23105) measurement	base metabolic rate measurement	EFO:0007777	BMR measurement;basal metabolic rate measurement	6.33e-20	EFO_0007777	ENSG00000157766	176	34662886.0
ACAN	ENSG00000157766	protein_coding	15	chr15:88803436-88875353	Whole body water mass (23102)	whole body water mass	EFO:0009805		6.82e-18	EFO_0009805	ENSG00000157766	176	34662886.0
ACAN	ENSG00000157766	protein_coding	15	chr15:88803436-88875353	Arm fat free mass left (23125)	fat body mass	EFO:0005409	total body fat measurement	6.83e-17	EFO_0005409	ENSG00000157766	176	34662886.0
ACAN	ENSG00000157766	protein_coding	15	chr15:88803436-88875353	Arm fat free mass left (23125)	fat body mass	EFO:0005409	total body fat measurement	7.37e-20	EFO_0005409	ENSG00000157766	176	34662886.0
ACAN	ENSG00000157766	protein_coding	15	chr15:88803436-88875353	Arm fat free mass left (23125)	fat body mass	EFO:0005409	total body fat measurement	7.98e-18	EFO_0005409	ENSG00000157766	176	34662886.0
ACAN	ENSG00000157766	protein_coding	15	chr15:88803436-88875353	Whole body fat free mass (23101)	fat body mass	EFO:0005409	total body fat measurement	8.5e-19	EFO_0005409	ENSG00000157766	176	34662886.0
ACAN	ENSG00000157766	protein_coding	15	chr15:88803436-88875353	Sitting height (20015) measurement	sitting height measurement	EFO:0011011		8.799999999999998e-48	EFO_0011011	ENSG00000157766	176
ACAN	ENSG00000157766	protein_coding	15	chr15:88803436-88875353	Trunk fat free mass (23129)	fat body mass	EFO:0005409	total body fat measurement	8.93e-23	EFO_0005409	ENSG00000157766	176	34662886.0
ACAN	ENSG00000157766	protein_coding	15	chr15:88803436-88875353	Whole body water mass (23102)	whole body water mass	EFO:0009805		9.86e-22	EFO_0009805	ENSG00000157766	176	34662886.0
ACAN	ENSG00000157766	protein_coding	15	chr15:88803436-88875353	Sv-i meta-analysis	body height	EFO:0004339	height	8e-11	EFO_0004339	ENSG00000157766	176	23891470.0
ACAN	ENSG00000157766	protein_coding	15	chr15:88803436-88875353	Standing height	body height	EFO:0004339	height	1.01e-10	EFO_0004339	ENSG00000157766	176	34375979.0
ACAN	ENSG00000157766	protein_coding	15	chr15:88803436-88875353	Trunk fat-free mass	fat body mass	EFO:0005409	total body fat measurement	1.24e-16	EFO_0005409	ENSG00000157766	176	34375979.0
ACAN	ENSG00000157766	protein_coding	15	chr15:88803436-88875353	Sitting height measurement	sitting height measurement	EFO:0011011		1.29e-09	EFO_0011011	ENSG00000157766	176	34375979.0
ACAN	ENSG00000157766	protein_coding	15	chr15:88803436-88875353	Whole body water mass	whole body water mass	EFO:0009805		1.36e-16	EFO_0009805	ENSG00000157766	176	34375979.0
ACAN	ENSG00000157766	protein_coding	15	chr15:88803436-88875353	Standing height	body height	EFO:0004339	height	1.58e-53	EFO_0004339	ENSG00000157766	176	34375979.0
ACAN	ENSG00000157766	protein_coding	15	chr15:88803436-88875353	Sitting height measurement	sitting height measurement	EFO:0011011		1.74e-32	EFO_0011011	ENSG00000157766	176	34375979.0
ACAN	ENSG00000157766	protein_coding	15	chr15:88803436-88875353	Standing height	body height	EFO:0004339	height	1.97e-12	EFO_0004339	ENSG00000157766	176	34375979.0
ACAN	ENSG00000157766	protein_coding	15	chr15:88803436-88875353	Forced expiratory volume in 1-second (fev1)| predicted	forced expiratory volume	EFO:0004314	FEV1;FEVt;timed vital capacity	1.99e-09	EFO_0004314	ENSG00000157766	176	34375979.0
ACAN	ENSG00000157766	protein_coding	15	chr15:88803436-88875353	Standing height	body height	EFO:0004339	height	2.01e-16	EFO_0004339	ENSG00000157766	176	34375979.0
ACAN	ENSG00000157766	protein_coding	15	chr15:88803436-88875353	Forced expiratory volume in 1-second (fev1)| predicted	forced expiratory volume	EFO:0004314	FEV1;FEVt;timed vital capacity	2.1e-27	EFO_0004314	ENSG00000157766	176	34375979.0
ACAN	ENSG00000157766	protein_coding	15	chr15:88803436-88875353	Standing height	body height	EFO:0004339	height	2.4e-11	EFO_0004339	ENSG00000157766	176	34375979.0
ACAN	ENSG00000157766	protein_coding	15	chr15:88803436-88875353	Leg fat-free mass (right)	fat body mass	EFO:0005409	total body fat measurement	3.64e-14	EFO_0005409	ENSG00000157766	176	34375979.0
ACAN	ENSG00000157766	protein_coding	15	chr15:88803436-88875353	Whole body fat-free mass	whole body water mass	EFO:0009805		4.21e-17	EFO_0009805	ENSG00000157766	176	34375979.0
ACAN	ENSG00000157766	protein_coding	15	chr15:88803436-88875353	Weight	body weight	EFO:0004338	weight	5.22e-09	EFO_0004338	ENSG00000157766	176	34375979.0
ACAN	ENSG00000157766	protein_coding	15	chr15:88803436-88875353	Seated height	body height	EFO:0004339	height	7.54e-20	EFO_0004339	ENSG00000157766	176	34375979.0
ACAN	ENSG00000157766	protein_coding	15	chr15:88803436-88875353	Deficiencof other specified b group vitamins	disorder of other vitamins and cofactors metabolism and transport	MONDO:0017760		8.24e-05	MONDO_0017760	ENSG00000157766	176	34375979.0
ACAN	ENSG00000157766	protein_coding	15	chr15:88803436-88875353	Standing height	body height	EFO:0004339	height	1.24e-32	EFO_0004339	ENSG00000157766	176	36138231.0
ACAN	ENSG00000157766	protein_coding	15	chr15:88803436-88875353	Standing height	body height	EFO:0004339	height	1.74e-07	EFO_0004339	ENSG00000157766	176	36138231.0
ACAN	ENSG00000157766	protein_coding	15	chr15:88803436-88875353	Standing height	body height	EFO:0004339	height	2.36e-35	EFO_0004339	ENSG00000157766	176	36138231.0
ACAN	ENSG00000157766	protein_coding	15	chr15:88803436-88875353	Standing height	body height	EFO:0004339	height	2.62e-36	EFO_0004339	ENSG00000157766	176	36138231.0
ACAN	ENSG00000157766	protein_coding	15	chr15:88803436-88875353	Standing height	body height	EFO:0004339	height	3.17e-08	EFO_0004339	ENSG00000157766	176	36138231.0
ACAN	ENSG00000157766	protein_coding	15	chr15:88803436-88875353	Standing height	body height	EFO:0004339	height	3.51e-25	EFO_0004339	ENSG00000157766	176	36138231.0
ACAN	ENSG00000157766	protein_coding	15	chr15:88803436-88875353	Standing height	body height	EFO:0004339	height	3.52e-05	EFO_0004339	ENSG00000157766	176	36138231.0
ACAN	ENSG00000157766	protein_coding	15	chr15:88803436-88875353	Standing height	body height	EFO:0004339	height	5.39e-06	EFO_0004339	ENSG00000157766	176	36138231.0
ACAP1	ENSG00000288169	protein_coding	17	chr17:7339566-7354514	SHBG measurement	sex hormone-binding globulin measurement	EFO:0004696	SHBG levels;SHBG level	5.2e-85	EFO_0004696	ENSG00000288169	9744	36809768.0
ACAP1	ENSG00000288169	protein_coding	17	chr17:7339566-7354514	Noninflammatory female genital disorders	female reproductive system disease	EFO:0009549	disorder of female genital system;disorder of female reproductive system;female reproductive system disorder;disease or disorder of female reproductive system;female reproductive disease;female reproductive system disease or disorder;female reproductive system disease;disease of female reproductive system	3.39e-07	EFO_0009549	ENSG00000288169	9744	31866045.0
ACAP1	ENSG00000288169	protein_coding	17	chr17:7339566-7354514	Noninflammatory female genital disorders	female reproductive system disease	EFO:0009549	disorder of female genital system;disorder of female reproductive system;female reproductive system disorder;disease or disorder of female reproductive system;female reproductive disease;female reproductive system disease or disorder;female reproductive system disease;disease of female reproductive system	3.39e-07	EFO_0009549	ENSG00000288169	9744	31866045.0
ACAP1	ENSG00000288169	protein_coding	17	chr17:7339566-7354514	Noninflammatory female genital disorders	female reproductive system disease	EFO:0009549	disorder of female genital system;disorder of female reproductive system;female reproductive system disorder;disease or disorder of female reproductive system;female reproductive disease;female reproductive system disease or disorder;female reproductive system disease;disease of female reproductive system	1.39e-06	EFO_0009549	ENSG00000288169	9744	31866045.0
ACAP2	ENSG00000114331	protein_coding	3	chr3:195274745-195443044	Low back pain (lumbar region	Low back pain	HP:0003419	Lower back pain;LBP	1.45e-05	HP_0003419	ENSG00000114331	23527	34375979.0
ACAP2	ENSG00000114331	protein_coding	3	chr3:195274745-195443044	Low back pain (lumbar region	Low back pain	HP:0003419	Lower back pain;LBP	3.45e-05	HP_0003419	ENSG00000114331	23527	34375979.0
ACAP2	ENSG00000114331	protein_coding	3	chr3:195274745-195443044	Fracture of bone in neoplastic disease	bone fracture	EFO:0003931	fracture(s);fracture of bone;Fracture, Bone;Bone Fractures;Bone, Broken;Bones, Broken;Broken Bones;bone fracture;Broken Bone;Fractures, Bone;fracture	9.28e-05	EFO_0003931	ENSG00000114331	23527	34375979.0
ACAP3	ENSG00000131584	protein_coding	1	chr1:1292390-1309609	Bacterial pneumonia| not elsewhere classified	bacterial pneumonia	EFO:1001272	Bacteria pneumonia;pneumonia due to other gram-negative bacteria;bacterial pneumonia;Pneumonia, Bacterial;Bacteria caused pneumonia;gram-negative pneumonia	7.18e-05	EFO_1001272	ENSG00000131584	116983	34375979.0
ACAP3	ENSG00000131584	protein_coding	1	chr1:1292390-1309609	Aorta diastolic blood pressure	diastolic blood pressure	EFO:0006336	DIABP;diastolic pressure	1.24e-05	EFO_0006336	ENSG00000131584	116983	32436959.0
ACAP3	ENSG00000131584	protein_coding	1	chr1:1292390-1309609	Aorta diastolic blood pressure	diastolic blood pressure	EFO:0006336	DIABP;diastolic pressure	1.84e-06	EFO_0006336	ENSG00000131584	116983	32436959.0
ACBD3	ENSG00000182827	protein_coding	1	chr1:226144679-226186741	Lichen planus| unspecified	lichen planus	EFO:1000726	lichen planus;lichen ruber planus;Lichen, ruber planus;lichen, ruber planus	2.3e-05	EFO_1000726	ENSG00000182827	64746	34375979.0
ACBD3	ENSG00000182827	protein_coding	1	chr1:226144679-226186741	Mental and behavioural disorders due to pssubstance use	mental or behavioural disorder	EFO:0000677	PSYCHOTIC DIS;Psychoses;Psychosis, Brief Reactive;disease of mental health;Mental Disorder;Psychotic Disorders;Psychoses, Brief Reactive;Brief Reactive Psychosis;Brief Reactive Psychoses;mental or behavioural disorder;Behavior Disorder;Reactive Psychoses, Brief;mental process disease;mental disorders;Psychotic Disorder;Disorders, Psychotic;Disorder, Psychotic;mental disorder;mental or behavioral …	2.58e-05	EFO_0000677	ENSG00000182827	64746	34375979.0
ACBD3	ENSG00000182827	protein_coding	1	chr1:226144679-226186741	Lichen planus| unspecified	lichen planus	EFO:1000726	lichen planus;lichen ruber planus;Lichen, ruber planus;lichen, ruber planus	4.43e-05	EFO_1000726	ENSG00000182827	64746	34375979.0
ACBD3	ENSG00000182827	protein_coding	1	chr1:226144679-226186741	Lichen planus| unspecified	lichen planus	EFO:1000726	lichen planus;lichen ruber planus;Lichen, ruber planus;lichen, ruber planus	7.67e-06	EFO_1000726	ENSG00000182827	64746	34375979.0
ACBD3	ENSG00000182827	protein_coding	1	chr1:226144679-226186741	Mental and behavioural disorders due to pssubstance use	mental or behavioural disorder	EFO:0000677	PSYCHOTIC DIS;Psychoses;Psychosis, Brief Reactive;disease of mental health;Mental Disorder;Psychotic Disorders;Psychoses, Brief Reactive;Brief Reactive Psychosis;Brief Reactive Psychoses;mental or behavioural disorder;Behavior Disorder;Reactive Psychoses, Brief;mental process disease;mental disorders;Psychotic Disorder;Disorders, Psychotic;Disorder, Psychotic;mental disorder;mental or behavioral …	9.31e-06	EFO_0000677	ENSG00000182827	64746	34375979.0
ACBD4	ENSG00000181513	protein_coding	17	chr17:45132600-45144181	Tibial artery systolic blood pressure	systolic blood pressure	EFO:0006335	SYSBP;systolic pressure	1.03e-06	EFO_0006335	ENSG00000181513	79777	32436959.0
ACBD4	ENSG00000181513	protein_coding	17	chr17:45132600-45144181	Aorta diastolic blood pressure	diastolic blood pressure	EFO:0006336	DIABP;diastolic pressure	1.12e-05	EFO_0006336	ENSG00000181513	79777	32436959.0
ACBD4	ENSG00000181513	protein_coding	17	chr17:45132600-45144181	Tibial artery systolic blood pressure	systolic blood pressure	EFO:0006335	SYSBP;systolic pressure	3.12e-07	EFO_0006335	ENSG00000181513	79777	32436959.0
ACBD5	ENSG00000107897	protein_coding	10	chr10:27168135-27243046	Fracture forearm | wrist	wrist fracture	EFO:0009515		1.94e-06	EFO_0009515	ENSG00000107897	91452	34375979.0
ACBD5	ENSG00000107897	protein_coding	10	chr10:27168135-27243046	Fracture upper limb & shoulder	upper extremity fracture	EFO:0009514	fracture of upper limb	4.65e-06	EFO_0009514	ENSG00000107897	91452	34375979.0
ACBD5	ENSG00000107897	protein_coding	10	chr10:27168135-27243046	Aorta diastolic blood pressure	diastolic blood pressure	EFO:0006336	DIABP;diastolic pressure	1.25e-05	EFO_0006336	ENSG00000107897	91452	32436959.0
ACBD5	ENSG00000107897	protein_coding	10	chr10:27168135-27243046	Tibial artery systolic blood pressure	systolic blood pressure	EFO:0006335	SYSBP;systolic pressure	2.78e-09	EFO_0006335	ENSG00000107897	91452	32436959.0
ACBD5	ENSG00000107897	protein_coding	10	chr10:27168135-27243046	Tibial artery systolic blood pressure	systolic blood pressure	EFO:0006335	SYSBP;systolic pressure	2.8e-08	EFO_0006335	ENSG00000107897	91452	32436959.0
ACBD5	ENSG00000107897	protein_coding	10	chr10:27168135-27243046	Aorta diastolic blood pressure	diastolic blood pressure	EFO:0006336	DIABP;diastolic pressure	4.47e-05	EFO_0006336	ENSG00000107897	91452	32436959.0
ACBD6	ENSG00000230124	protein_coding	1	chr1:180269653-180502954	Sciatica	Sciatica	HP:0011868		1.12e-05	HP_0011868	ENSG00000230124	84320	34375979.0
ACBD7	ENSG00000176244	protein_coding	10	chr10:15075475-15088776	Other specified cardiac arrhythmias	cardiac arrhythmia	EFO:0004269	cardiac arrhythmias;arrhythmia;arrythmia;arrhythmias, cardiac	1.65e-05	EFO_0004269	ENSG00000176244	414149	34375979.0
ACBD7	ENSG00000176244	protein_coding	10	chr10:15075475-15088776	Other specified cardiac arrhythmias	cardiac arrhythmia	EFO:0004269	cardiac arrhythmias;arrhythmia;arrythmia;arrhythmias, cardiac	2.66e-05	EFO_0004269	ENSG00000176244	414149	34375979.0
ACCS	ENSG00000110455	protein_coding	11	chr11:44065925-44084237	Aorta diastolic blood pressure	diastolic blood pressure	EFO:0006336	DIABP;diastolic pressure	5.64e-17	EFO_0006336	ENSG00000110455	84680	32436959.0
ACCS	ENSG00000110455	protein_coding	11	chr11:44065925-44084237	Tibial artery systolic blood pressure	systolic blood pressure	EFO:0006335	SYSBP;systolic pressure	6.399999999999999e-25	EFO_0006335	ENSG00000110455	84680
ACCS	ENSG00000110455	protein_coding	11	chr11:44065925-44084237	Aorta diastolic blood pressure	diastolic blood pressure	EFO:0006336	DIABP;diastolic pressure	8.49e-17	EFO_0006336	ENSG00000110455	84680	32436959.0
ACCS	ENSG00000110455	protein_coding	11	chr11:44065925-44084237	Tibial artery systolic blood pressure	systolic blood pressure	EFO:0006335	SYSBP;systolic pressure	8.76e-08	EFO_0006335	ENSG00000110455	84680	32436959.0
ACD	ENSG00000102977	protein_coding	16	chr16:67657512-67660810	Schizophrenia	schizophrenia	MONDO:0005090	schizophrenia (disease);schizophrenia-1;schizophrenia	1.199999e-05	MONDO_0005090	ENSG00000102977	65057	29411426.0
ACE2	ENSG00000130234	protein_coding	X	chrX:15494566-15607236	Hepatic encephalopathy	Encephalopathy	HP:0001298		1.1e-12	HP_0001298	ENSG00000130234	59272	34230933.0
ACE2	ENSG00000130234	protein_coding	X	chrX:15494566-15607236	Hepatic encephalopathy	Encephalopathy	HP:0001298		1.1e-12	HP_0001298	ENSG00000130234	59272	35580180.0
ACE2	ENSG00000130234	protein_coding	X	chrX:15494566-15607236	Respiratory syncytial virus infectious disease	Respiratory Syncytial Virus Infection	EFO:1001413	Human respiratory syncytial virus infection;respiratory syncytial virus infection;RSV infection;respiratory syncytial virus infectious disease	2.3e-07	EFO_1001413	ENSG00000130234	59272	34230933.0
ACE2	ENSG00000130234	protein_coding	X	chrX:15494566-15607236	Respiratory syncytial virus infectious disease	Respiratory Syncytial Virus Infection	EFO:1001413	Human respiratory syncytial virus infection;respiratory syncytial virus infection;RSV infection;respiratory syncytial virus infectious disease	2.3e-07	EFO_1001413	ENSG00000130234	59272	35580180.0
ACE2	ENSG00000130234	protein_coding	X	chrX:15494566-15607236	Respiratory syncytial virus infectious disease	Respiratory Syncytial Virus Infection	EFO:1001413	Human respiratory syncytial virus infection;respiratory syncytial virus infection;RSV infection;respiratory syncytial virus infectious disease	2.3e-07	EFO_1001413	ENSG00000130234	59272	34230933.0
ACE2	ENSG00000130234	protein_coding	X	chrX:15494566-15607236	Respiratory syncytial virus infectious disease	Respiratory Syncytial Virus Infection	EFO:1001413	Human respiratory syncytial virus infection;respiratory syncytial virus infection;RSV infection;respiratory syncytial virus infectious disease	2.3e-07	EFO_1001413	ENSG00000130234	59272	35580180.0
ACE2	ENSG00000130234	protein_coding	X	chrX:15494566-15607236	Hepatic coma	Coma	HP:0001259	Coma	4.3e-31	HP_0001259	ENSG00000130234	59272	34230933.0
ACE2	ENSG00000130234	protein_coding	X	chrX:15494566-15607236	Hepatic coma	Coma	HP:0001259	Coma	4.3e-31	HP_0001259	ENSG00000130234	59272	35580180.0
ACE2	ENSG00000130234	protein_coding	X	chrX:15494566-15607236	Hepatic coma	Coma	HP:0001259	Coma	4.3e-31	HP_0001259	ENSG00000130234	59272	34230933.0
ACE2	ENSG00000130234	protein_coding	X	chrX:15494566-15607236	Hepatic coma	Coma	HP:0001259	Coma	4.3e-31	HP_0001259	ENSG00000130234	59272	35580180.0
ACE2	ENSG00000130234	protein_coding	X	chrX:15494566-15607236	Respiratory failure	respiratory failure	EFO:0009686	respiratory failure;failure, respiratory;respiratory insufficiency/failure	9e-05	EFO_0009686	ENSG00000130234	59272	34230933.0
ACE2	ENSG00000130234	protein_coding	X	chrX:15494566-15607236	Respiratory failure	respiratory failure	EFO:0009686	respiratory failure;failure, respiratory;respiratory insufficiency/failure	9e-05	EFO_0009686	ENSG00000130234	59272	35580180.0
ACE2	ENSG00000130234	protein_coding	X	chrX:15494566-15607236	Respiratory failure	respiratory failure	EFO:0009686	respiratory failure;failure, respiratory;respiratory insufficiency/failure	9e-05	EFO_0009686	ENSG00000130234	59272	34230933.0
ACE2	ENSG00000130234	protein_coding	X	chrX:15494566-15607236	Respiratory failure	respiratory failure	EFO:0009686	respiratory failure;failure, respiratory;respiratory insufficiency/failure	9e-05	EFO_0009686	ENSG00000130234	59272	35580180.0
ACE	ENSG00000159640	protein_coding	17	chr17:63477061-63498380	Body HEIGHT	body height	EFO:0004339	height	2.4e-08	EFO_0004339	ENSG00000159640	1636	34226706.0
ACE	ENSG00000159640	protein_coding	17	chr17:63477061-63498380	Diaphragmatic hernia	diaphragmatic hernia	EFO:0008561		1.21e-05	EFO_0008561	ENSG00000159640	1636	34375979.0
ACE	ENSG00000159640	protein_coding	17	chr17:63477061-63498380	Suppurative and unspecified otitis media	suppurative otitis media	EFO:0007503	Suppurative and unspecified otitis media;Unspecified suppurative otitis media;Suppurative otitis media;Purulent otitis media NOS (disorder);Purulent otitis media (disorder);suppurative otitis media;Suppurative otitis media &/or ([left] or [right]) &/or purulent otitis media;otitis media with effusion - purulent;Otitis media with effusion - purulent;Suppurative and unspecified otitis media (disord…	2.91e-05	EFO_0007503	ENSG00000159640	1636	34375979.0
ACE	ENSG00000159640	protein_coding	17	chr17:63477061-63498380	Diaphragmatic hernia without obstruction or gangrene	diaphragmatic hernia	EFO:0008561		8.14e-06	EFO_0008561	ENSG00000159640	1636	34375979.0
ACE	ENSG00000159640	protein_coding	17	chr17:63477061-63498380	Suppurative and unspecified otitis media	suppurative otitis media	EFO:0007503	Suppurative and unspecified otitis media;Unspecified suppurative otitis media;Suppurative otitis media;Purulent otitis media NOS (disorder);Purulent otitis media (disorder);suppurative otitis media;Suppurative otitis media &/or ([left] or [right]) &/or purulent otitis media;otitis media with effusion - purulent;Otitis media with effusion - purulent;Suppurative and unspecified otitis media (disord…	8.48e-05	EFO_0007503	ENSG00000159640	1636	34375979.0
ACER1	ENSG00000167769	protein_coding	19	chr19:6306142-6333612	Special screening efor diabetes mellitus	diabetes mellitus	EFO:0000400	diabetes mellitus (disease);Diabetes mellitus, NOS;diabetes;diabetes mellitus;Diabetes;Diabetes NOS;Diabetes mellitus (disorder);DM - Diabetes mellitus;DM	1.33e-05	EFO_0000400	ENSG00000167769	125981	34375979.0
ACER1	ENSG00000167769	protein_coding	19	chr19:6306142-6333612	Special screening efor diabetes mellitus	diabetes mellitus	EFO:0000400	diabetes mellitus (disease);Diabetes mellitus, NOS;diabetes;diabetes mellitus;Diabetes;Diabetes NOS;Diabetes mellitus (disorder);DM - Diabetes mellitus;DM	6.42e-06	EFO_0000400	ENSG00000167769	125981	34375979.0
ACER1	ENSG00000167769	protein_coding	19	chr19:6306142-6333612	Special screening efor diabetes mellitus	diabetes mellitus	EFO:0000400	diabetes mellitus (disease);Diabetes mellitus, NOS;diabetes;diabetes mellitus;Diabetes;Diabetes NOS;Diabetes mellitus (disorder);DM - Diabetes mellitus;DM	6.79e-05	EFO_0000400	ENSG00000167769	125981	34375979.0
ACER2	ENSG00000177076	protein_coding	9	chr9:19409009-19452505	Mean_platelet_thrombocyte_volume	mean platelet volume	EFO:0004584		1e-05	EFO_0004584	ENSG00000177076	340485	37262146.0
ACER2	ENSG00000177076	protein_coding	9	chr9:19409009-19452505	Lymphocyte_percentage	lymphocyte percentage of leukocytes	EFO:0007993	lymphocyte count to total WBC count ratio;lymphocyte percentage of white cells;blood lymphocyte count to total leukocyte count ratio;lymphocyte count as percentage of total white blood cells;lymphocyte percentage	3e-05	EFO_0007993	ENSG00000177076	340485	37262146.0
ACER2	ENSG00000177076	protein_coding	9	chr9:19409009-19452505	Chronic obstructive pulmonardisease| unspecified	Chronic Obstructive Asthma	EFO:0009759		1.02e-05	EFO_0009759	ENSG00000177076	340485	34375979.0
ACER2	ENSG00000177076	protein_coding	9	chr9:19409009-19452505	Chronic obstructive pulmonardisease| unspecified	Chronic Obstructive Asthma	EFO:0009759		9.21e-05	EFO_0009759	ENSG00000177076	340485	34375979.0
ACER3	ENSG00000078124	protein_coding	11	chr11:76860859-77026797	Fracture of upper end of tibia (closed	tibia fracture	EFO:0003944	Tibial Fracture;Fractures, Tibial;tibia bone fracture;Fracture, Tibial;tibia fracture;bone fracture of tibia;Tibial Fractures	1.15e-05	EFO_0003944	ENSG00000078124	55331	34375979.0
ACER3	ENSG00000078124	protein_coding	11	chr11:76860859-77026797	Fracture of upper end of tibia	tibia fracture	EFO:0003944	Tibial Fracture;Fractures, Tibial;tibia bone fracture;Fracture, Tibial;tibia fracture;bone fracture of tibia;Tibial Fractures	1.41e-05	EFO_0003944	ENSG00000078124	55331	34375979.0
ACER3	ENSG00000078124	protein_coding	11	chr11:76860859-77026797	Fracture of upper end of tibia	tibia fracture	EFO:0003944	Tibial Fracture;Fractures, Tibial;tibia bone fracture;Fracture, Tibial;tibia fracture;bone fracture of tibia;Tibial Fractures	2.11e-05	EFO_0003944	ENSG00000078124	55331	34375979.0
ACER3	ENSG00000078124	protein_coding	11	chr11:76860859-77026797	Fracture of upper end of tibia (closed	tibia fracture	EFO:0003944	Tibial Fracture;Fractures, Tibial;tibia bone fracture;Fracture, Tibial;tibia fracture;bone fracture of tibia;Tibial Fractures	2.61e-05	EFO_0003944	ENSG00000078124	55331	34375979.0
ACER3	ENSG00000078124	protein_coding	11	chr11:76860859-77026797	Fracture of upper end of tibia (closed	tibia fracture	EFO:0003944	Tibial Fracture;Fractures, Tibial;tibia bone fracture;Fracture, Tibial;tibia fracture;bone fracture of tibia;Tibial Fractures	3.25e-05	EFO_0003944	ENSG00000078124	55331	34375979.0
ACER3	ENSG00000078124	protein_coding	11	chr11:76860859-77026797	Fracture of upper end of tibia	tibia fracture	EFO:0003944	Tibial Fracture;Fractures, Tibial;tibia bone fracture;Fracture, Tibial;tibia fracture;bone fracture of tibia;Tibial Fractures	4.24e-05	EFO_0003944	ENSG00000078124	55331	34375979.0
ACER3	ENSG00000078124	protein_coding	11	chr11:76860859-77026797	Fracture of upper end of tibia	tibia fracture	EFO:0003944	Tibial Fracture;Fractures, Tibial;tibia bone fracture;Fracture, Tibial;tibia fracture;bone fracture of tibia;Tibial Fractures	6.87e-05	EFO_0003944	ENSG00000078124	55331	34375979.0
ACER3	ENSG00000078124	protein_coding	11	chr11:76860859-77026797	Fracture of upper end of tibia (closed	tibia fracture	EFO:0003944	Tibial Fracture;Fractures, Tibial;tibia bone fracture;Fracture, Tibial;tibia fracture;bone fracture of tibia;Tibial Fractures	7.06e-06	EFO_0003944	ENSG00000078124	55331	34375979.0
ACER3	ENSG00000078124	protein_coding	11	chr11:76860859-77026797	Tibial artery systolic blood pressure	systolic blood pressure	EFO:0006335	SYSBP;systolic pressure	7.75e-05	EFO_0006335	ENSG00000078124	55331	32436959.0
ACE	ENSG00000159640	protein_coding	17	chr17:63477061-63498380	5,6-dihydrothymine	5,6-dihydrothymine	CHEBI:27468	5,6-dihydrothymine;5,6-Dihydrothymine;5-methyldihydropyrimidine-2,4(1H,3H)-dione	1e-10	CHEBI_27468	ENSG00000159640	1636	28263315.0
ACHE	ENSG00000087085	protein_coding	7	chr7:100889994-100896974	Free Cholesterol to Cholesterol in Large VLDL percentage	LDL cholesterol	EFO:0004195	LDL lipoproteins;High-density lipoprotein cholesterol;High-density lipoproteins;cholesterol, LDL;lipoproteins, LDL	4.91e-07	EFO_0004195	ENSG00000087085	43	36809768.0
ACHE	ENSG00000087085	protein_coding	7	chr7:100889994-100896974	Free Cholesterol to Cholesteryl Esters in Large VLDL ratio	cholesteryl esters:total lipids ratio	EFO:0020944		4.91e-07	EFO_0020944	ENSG00000087085	43	36809768.0
ACHE	ENSG00000087085	protein_coding	7	chr7:100889994-100896974	Other spondylosis	spondylosis	MONDO:0002253	lumbar spondylosis with myelopathy;spondylosis with myelopathy;spondylogenic compression of lumbar spinal cord;thoracic or lumbar spondylosis with myelopathy;lumbosacral spondylosis without myelopathy;spondylogenic compression of thoracic spinal cord	5.1e-05	MONDO_0002253	ENSG00000087085	43	34375979.0
ACHE	ENSG00000087085	protein_coding	7	chr7:100889994-100896974	Irritable bowel swithout diarrhoea	irritable bowel syndrome	EFO:0000555	Functional bowel disease;Irritable colon (disorder);Colitides, Mucous;IBS;Spastic colitis;irritable bowel syndrome;irritable colon;spastic colon;Irritable Colon;Colon, Irritable;Syndrome, Irritable Bowel;mucus colitis;IC - Irritable colon;Syndromes, Irritable Bowel;Irritable bowel - IBS;Spastic colon;Colitis, Mucous;Psychogenic IBS;Mucous colitis;Irritable colon syndrome;Irritable bowel;Irritable…	8.76e-05	EFO_0000555	ENSG00000087085	43	34375979.0
ACKR1	ENSG00000213088	protein_coding	1	chr1:159203307-159206500	Neutrophil count	neutrophil count	EFO:0004833	blood neutrophil count	3.91e-08	EFO_0004833	ENSG00000213088	2532	28089252.0
ACKR1	ENSG00000213088	protein_coding	1	chr1:159203307-159206500	C-reactive protein measurement	C-reactive protein measurement	EFO:0004458	C-reactive protein level	1.56e-15	EFO_0004458	ENSG00000213088	2532	36809768.0
ACKR1	ENSG00000213088	protein_coding	1	chr1:159203307-159206500	Thalassaemia	Alpha-thalassemia	Orphanet:846		6.62e-05	Orphanet_846	ENSG00000213088	2532	34375979.0
ACKR1	ENSG00000213088	protein_coding	1	chr1:159203307-159206500	Neutrophil count	neutrophil count	EFO:0004833	blood neutrophil count	1.89e-08	EFO_0004833	ENSG00000213088	2532	28089252.0
ACKR2	ENSG00000144648	protein_coding	3	chr3:42804752-42887974	Blood MONOCYTE COUNT	monocyte count	EFO:0005091		4.8e-09	EFO_0005091	ENSG00000144648	1238	34226706.0
ACKR2	ENSG00000144648	protein_coding	3	chr3:42804752-42887974	Monocyte_count	monocyte count	EFO:0005091		4e-07	EFO_0005091	ENSG00000144648	1238	37262146.0
ACKR2	ENSG00000144648	protein_coding	3	chr3:42804752-42887974	Thyrotoxicosis [hyperthyroidism])	Thyrotoxicosis	EFO:0009190	thyrotoxicosis	3.95e-05	EFO_0009190	ENSG00000144648	1238	34375979.0
ACKR3	ENSG00000144476	protein_coding	2	chr2:236567787-236582354	Fracture of rib (closed	rib fracture	EFO:0009620		3.94e-05	EFO_0009620	ENSG00000144476	57007	34375979.0
ACKR3	ENSG00000144476	protein_coding	2	chr2:236567787-236582354	Other rheumatoid arthritis	rheumatoid arthritis	EFO:0000685	Rheumatoid arthritis NOS;autoimmune arthritis;atrophic arthritis;arthritis, rheumatoid;rheumatoid arthritis, progression of;Arthritis or polyarthritis, rheumatic;Rheumatic gout;Proliferative arthritis;Rheumatoid disease;RA;Arthritis, Rheumatoid;Rheumatoid arthritis NOS (disorder);atrophic Arthritis;RA - Rheumatoid arthritis;RhA - Rheumatoid arthritis;Chronic rheumatic arthritis;rheumatoid arthrit…	6.3e-05	EFO_0000685	ENSG00000144476	57007	34375979.0
ACKR3	ENSG00000144476	protein_coding	2	chr2:236567787-236582354	Fracture of rib	rib fracture	EFO:0009620		8.98e-05	EFO_0009620	ENSG00000144476	57007	34375979.0
ACO1	ENSG00000122729	protein_coding	9	chr9:32384603-32454769	Red_blood_cell_erythrocyte_count	erythrocyte count	EFO:0004305	red blood cell count;erythrocyte number;RBC	1e-18	EFO_0004305	ENSG00000122729	48	37262146.0
ACO1	ENSG00000122729	protein_coding	9	chr9:32384603-32454769	Red blood cell erythrocyte count (30010)	erythrocyte count	EFO:0004305	red blood cell count;erythrocyte number;RBC	1.08e-14	EFO_0004305	ENSG00000122729	48	34662886.0
ACO1	ENSG00000122729	protein_coding	9	chr9:32384603-32454769	30020_haemoglobin_concentration_inst_mean__rint	mean corpuscular hemoglobin concentration	EFO:0004528	Corpuscular Hemoglobin Concentration Mean;CHCM;MCHC;Erythrocyte Corpuscular Hemoglobin Concentration Mean;mean corpuscular haemoglobin concentration;Corpuscular HGB Concentration Mean	1.3000000000000001e-30	EFO_0004528	ENSG00000122729	48
ACO1	ENSG00000122729	protein_coding	9	chr9:32384603-32454769	Haemoglobin concentration (30020)	mean corpuscular hemoglobin concentration	EFO:0004528	Corpuscular Hemoglobin Concentration Mean;CHCM;MCHC;Erythrocyte Corpuscular Hemoglobin Concentration Mean;mean corpuscular haemoglobin concentration;Corpuscular HGB Concentration Mean	1.3000000000000001e-30	EFO_0004528	ENSG00000122729	48
ACO1	ENSG00000122729	protein_coding	9	chr9:32384603-32454769	Red blood cell erythrocyte count (30010)	erythrocyte count	EFO:0004305	red blood cell count;erythrocyte number;RBC	1.54e-16	EFO_0004305	ENSG00000122729	48	34662886.0
ACO1	ENSG00000122729	protein_coding	9	chr9:32384603-32454769	30010_red_blood_cell_erythrocyte_count_inst_mean__rint	erythrocyte count	EFO:0004305	red blood cell count;erythrocyte number;RBC	1.6e-20	EFO_0004305	ENSG00000122729	48	34662886.0
ACO1	ENSG00000122729	protein_coding	9	chr9:32384603-32454769	Haemoglobin concentration (30020)	mean corpuscular hemoglobin concentration	EFO:0004528	Corpuscular Hemoglobin Concentration Mean;CHCM;MCHC;Erythrocyte Corpuscular Hemoglobin Concentration Mean;mean corpuscular haemoglobin concentration;Corpuscular HGB Concentration Mean	2.9400000000000006e-21	EFO_0004528	ENSG00000122729	48
ACO1	ENSG00000122729	protein_coding	9	chr9:32384603-32454769	Red blood cell erythrocyte count (30010)	erythrocyte count	EFO:0004305	red blood cell count;erythrocyte number;RBC	3.21e-22	EFO_0004305	ENSG00000122729	48	34662886.0
ACO1	ENSG00000122729	protein_coding	9	chr9:32384603-32454769	Red blood cell erythrocyte count (30010)	erythrocyte count	EFO:0004305	red blood cell count;erythrocyte number;RBC	3.26e-17	EFO_0004305	ENSG00000122729	48	34662886.0
ACO1	ENSG00000122729	protein_coding	9	chr9:32384603-32454769	Haemoglobin concentration (30020)	mean corpuscular hemoglobin concentration	EFO:0004528	Corpuscular Hemoglobin Concentration Mean;CHCM;MCHC;Erythrocyte Corpuscular Hemoglobin Concentration Mean;mean corpuscular haemoglobin concentration;Corpuscular HGB Concentration Mean	3.58e-15	EFO_0004528	ENSG00000122729	48	34662886.0
ACO1	ENSG00000122729	protein_coding	9	chr9:32384603-32454769	Haemoglobin concentration (30020)	mean corpuscular hemoglobin concentration	EFO:0004528	Corpuscular Hemoglobin Concentration Mean;CHCM;MCHC;Erythrocyte Corpuscular Hemoglobin Concentration Mean;mean corpuscular haemoglobin concentration;Corpuscular HGB Concentration Mean	3.58e-32	EFO_0004528	ENSG00000122729	48	34662886.0
ACO1	ENSG00000122729	protein_coding	9	chr9:32384603-32454769	Haemoglobin concentration (30020)	mean corpuscular hemoglobin concentration	EFO:0004528	Corpuscular Hemoglobin Concentration Mean;CHCM;MCHC;Erythrocyte Corpuscular Hemoglobin Concentration Mean;mean corpuscular haemoglobin concentration;Corpuscular HGB Concentration Mean	4.09e-24	EFO_0004528	ENSG00000122729	48	34662886.0
ACO1	ENSG00000122729	protein_coding	9	chr9:32384603-32454769	Red blood cell erythrocyte count (30010)	erythrocyte count	EFO:0004305	red blood cell count;erythrocyte number;RBC	4.62e-12	EFO_0004305	ENSG00000122729	48	34662886.0
ACO1	ENSG00000122729	protein_coding	9	chr9:32384603-32454769	30030_haematocrit_percentage_inst_mean__rint	Reticulocyte Mean Corpuscular Hemoglobin Measurement	EFO:0009202	CHr;reticulocyte hemoglobin content (CHr);Measurement of reticulocyte haemoglobin;reticulocyte haemoglobin measurement;High light scatter reticulocyte percentage	4.9000000000000004e-29	EFO_0009202	ENSG00000122729	48	34662886.0
ACO1	ENSG00000122729	protein_coding	9	chr9:32384603-32454769	Haemoglobin concentration (30020)	mean corpuscular hemoglobin concentration	EFO:0004528	Corpuscular Hemoglobin Concentration Mean;CHCM;MCHC;Erythrocyte Corpuscular Hemoglobin Concentration Mean;mean corpuscular haemoglobin concentration;Corpuscular HGB Concentration Mean	8.49e-22	EFO_0004528	ENSG00000122729	48	34662886.0
ACO1	ENSG00000122729	protein_coding	9	chr9:32384603-32454769	Red blood cell (erythrocyte) count	erythrocyte count	EFO:0004305	red blood cell count;erythrocyte number;RBC	1.04e-10	EFO_0004305	ENSG00000122729	48	34375979.0
ACO1	ENSG00000122729	protein_coding	9	chr9:32384603-32454769	Haemoglobin concentration	mean corpuscular hemoglobin concentration	EFO:0004528	Corpuscular Hemoglobin Concentration Mean;CHCM;MCHC;Erythrocyte Corpuscular Hemoglobin Concentration Mean;mean corpuscular haemoglobin concentration;Corpuscular HGB Concentration Mean	1.29e-16	EFO_0004528	ENSG00000122729	48	34375979.0
ACO1	ENSG00000122729	protein_coding	9	chr9:32384603-32454769	Haemoglobin concentration	mean corpuscular hemoglobin concentration	EFO:0004528	Corpuscular Hemoglobin Concentration Mean;CHCM;MCHC;Erythrocyte Corpuscular Hemoglobin Concentration Mean;mean corpuscular haemoglobin concentration;Corpuscular HGB Concentration Mean	1.36e-19	EFO_0004528	ENSG00000122729	48	34375979.0
ACO1	ENSG00000122729	protein_coding	9	chr9:32384603-32454769	Haemoglobin concentration	mean corpuscular hemoglobin concentration	EFO:0004528	Corpuscular Hemoglobin Concentration Mean;CHCM;MCHC;Erythrocyte Corpuscular Hemoglobin Concentration Mean;mean corpuscular haemoglobin concentration;Corpuscular HGB Concentration Mean	1.54e-18	EFO_0004528	ENSG00000122729	48	34375979.0
ACO1	ENSG00000122729	protein_coding	9	chr9:32384603-32454769	Red blood cell (erythrocyte) count	erythrocyte count	EFO:0004305	red blood cell count;erythrocyte number;RBC	1.77e-12	EFO_0004305	ENSG00000122729	48	34375979.0
ACO1	ENSG00000122729	protein_coding	9	chr9:32384603-32454769	Haematocrit percentage	neutrophil percentage of leukocytes	EFO:0007990	blood neutrophil count to total leukocyte count ratio;neutrophil percentage of white cells;neutrophil count as percentage of total white blood cells;neutrophil percentage;neutrophil count to total WBC count ratio	1.96e-17	EFO_0007990	ENSG00000122729	48	34375979.0
ACO1	ENSG00000122729	protein_coding	9	chr9:32384603-32454769	Haematocrit percentage	neutrophil percentage of leukocytes	EFO:0007990	blood neutrophil count to total leukocyte count ratio;neutrophil percentage of white cells;neutrophil count as percentage of total white blood cells;neutrophil percentage;neutrophil count to total WBC count ratio	2.54e-18	EFO_0007990	ENSG00000122729	48	34375979.0
ACO1	ENSG00000122729	protein_coding	9	chr9:32384603-32454769	Haemoglobin concentration	mean corpuscular hemoglobin concentration	EFO:0004528	Corpuscular Hemoglobin Concentration Mean;CHCM;MCHC;Erythrocyte Corpuscular Hemoglobin Concentration Mean;mean corpuscular haemoglobin concentration;Corpuscular HGB Concentration Mean	2.72e-13	EFO_0004528	ENSG00000122729	48	34375979.0
ACO1	ENSG00000122729	protein_coding	9	chr9:32384603-32454769	Haematocrit percentage	neutrophil percentage of leukocytes	EFO:0007990	blood neutrophil count to total leukocyte count ratio;neutrophil percentage of white cells;neutrophil count as percentage of total white blood cells;neutrophil percentage;neutrophil count to total WBC count ratio	2.91e-16	EFO_0007990	ENSG00000122729	48	34375979.0
ACO1	ENSG00000122729	protein_coding	9	chr9:32384603-32454769	Red blood cell (erythrocyte) count	erythrocyte count	EFO:0004305	red blood cell count;erythrocyte number;RBC	3.01e-14	EFO_0004305	ENSG00000122729	48	34375979.0
ACO1	ENSG00000122729	protein_coding	9	chr9:32384603-32454769	Haemoglobin concentration	mean corpuscular hemoglobin concentration	EFO:0004528	Corpuscular Hemoglobin Concentration Mean;CHCM;MCHC;Erythrocyte Corpuscular Hemoglobin Concentration Mean;mean corpuscular haemoglobin concentration;Corpuscular HGB Concentration Mean	3.13e-12	EFO_0004528	ENSG00000122729	48	34375979.0
ACO1	ENSG00000122729	protein_coding	9	chr9:32384603-32454769	Haemoglobin concentration	mean corpuscular hemoglobin concentration	EFO:0004528	Corpuscular Hemoglobin Concentration Mean;CHCM;MCHC;Erythrocyte Corpuscular Hemoglobin Concentration Mean;mean corpuscular haemoglobin concentration;Corpuscular HGB Concentration Mean	3.87e-09	EFO_0004528	ENSG00000122729	48	34375979.0
ACO1	ENSG00000122729	protein_coding	9	chr9:32384603-32454769	Haematocrit percentage	neutrophil percentage of leukocytes	EFO:0007990	blood neutrophil count to total leukocyte count ratio;neutrophil percentage of white cells;neutrophil count as percentage of total white blood cells;neutrophil percentage;neutrophil count to total WBC count ratio	5.69e-15	EFO_0007990	ENSG00000122729	48	34375979.0
ACO1	ENSG00000122729	protein_coding	9	chr9:32384603-32454769	Haematocrit percentage	neutrophil percentage of leukocytes	EFO:0007990	blood neutrophil count to total leukocyte count ratio;neutrophil percentage of white cells;neutrophil count as percentage of total white blood cells;neutrophil percentage;neutrophil count to total WBC count ratio	6.11e-15	EFO_0007990	ENSG00000122729	48	34375979.0
ACO1	ENSG00000122729	protein_coding	9	chr9:32384603-32454769	Red blood cell (erythrocyte) count	erythrocyte count	EFO:0004305	red blood cell count;erythrocyte number;RBC	6.13e-12	EFO_0004305	ENSG00000122729	48	34375979.0
ACO1	ENSG00000122729	protein_coding	9	chr9:32384603-32454769	Haemoglobin concentration	mean corpuscular hemoglobin concentration	EFO:0004528	Corpuscular Hemoglobin Concentration Mean;CHCM;MCHC;Erythrocyte Corpuscular Hemoglobin Concentration Mean;mean corpuscular haemoglobin concentration;Corpuscular HGB Concentration Mean	7.3e-14	EFO_0004528	ENSG00000122729	48	34375979.0
ACO1	ENSG00000122729	protein_coding	9	chr9:32384603-32454769	Haematocrit percentage	neutrophil percentage of leukocytes	EFO:0007990	blood neutrophil count to total leukocyte count ratio;neutrophil percentage of white cells;neutrophil count as percentage of total white blood cells;neutrophil percentage;neutrophil count to total WBC count ratio	8.59e-09	EFO_0007990	ENSG00000122729	48	34375979.0
ACO1	ENSG00000122729	protein_coding	9	chr9:32384603-32454769	Haematocrit percentage	neutrophil percentage of leukocytes	EFO:0007990	blood neutrophil count to total leukocyte count ratio;neutrophil percentage of white cells;neutrophil count as percentage of total white blood cells;neutrophil percentage;neutrophil count to total WBC count ratio	9.42e-13	EFO_0007990	ENSG00000122729	48	34375979.0
ACO1	ENSG00000122729	protein_coding	9	chr9:32384603-32454769	Red blood cell (erythrocyte) count	erythrocyte count	EFO:0004305	red blood cell count;erythrocyte number;RBC	9.52e-11	EFO_0004305	ENSG00000122729	48	34375979.0
ACO1	ENSG00000122729	protein_coding	9	chr9:32384603-32454769	Red blood cell (erythrocyte) count	erythrocyte count	EFO:0004305	red blood cell count;erythrocyte number;RBC	1.47e-08	EFO_0004305	ENSG00000122729	48	36138231.0
ACO1	ENSG00000122729	protein_coding	9	chr9:32384603-32454769	Red blood cell (erythrocyte) count	erythrocyte count	EFO:0004305	red blood cell count;erythrocyte number;RBC	1.5e-05	EFO_0004305	ENSG00000122729	48	36138231.0
ACO1	ENSG00000122729	protein_coding	9	chr9:32384603-32454769	Red blood cell (erythrocyte) count	erythrocyte count	EFO:0004305	red blood cell count;erythrocyte number;RBC	1.87e-05	EFO_0004305	ENSG00000122729	48	36138231.0
[truncated: 74,619 more rows]
