# Supplementary material for: Common and rare genetic variants show network convergence for a majority of human traits
Source: EMBO Rep. 2026 Mar 26;27(8):1918–43. doi: 10.1038/s44319-026-00733-4 (PMC13121720; doi:10.1038/s44319-026-00733-4)
Supplement: Supplementary file 6 — Source data Fig. 1 [file 44319_2026_733_MOESM6_ESM.zip › Figure 1/README.txt]

Source Data for Figure 1
Subpanel(s)	File	Data Type	Description
1A-C	DatasetA_Input_Information.xlsx	Numerical Data	All input common and rare studies, properties, and gene sets for 373 traits.
1D	DatasetB_Overlap_And_Colocalization_Results.xlsx	Numerical Data	All overlap and network colocalization results from application of the NetColoc pipeline to all study combinations for 373 traits.
1E	DatasetA_Input_Information.xlsx	Numerical Data	All input common and rare studies, properties, and gene sets for 373 traits.
1E	gene_fulltable_06112024.txt.entrez.txt	Numerical Data	Gene-level rare variant association results from RAVAR for all 373 traits.
1E	gwas_catalog_Jan29_2025.txt.cleaned.entrez.txt	Numerical Data	Common variant association results from the GWAS Catalog for all 373 traits.
1E	README	README	Data descriptions for gene_fulltable_06112024.txt.entrez and gwas_catalog_Jan29_2025.txt.cleaned.entrez
1F	DatasetB_Overlap_And_Colocalization_Results.xlsx	Numerical Data	All overlap and network colocalization results from application of the NetColoc pipeline to all study combinations for 373 traits.
