# Supplementary material for: Common and rare genetic variants show network convergence for a majority of human traits
Source: EMBO Rep. 2026 Mar 26;27(8):1918–43. doi: 10.1038/s44319-026-00733-4 (PMC13121720; doi:10.1038/s44319-026-00733-4)
Supplement: Supplementary file 7 — Source data Fig. 2 [file 44319_2026_733_MOESM7_ESM.zip]

Archive with 7 entries (4 files):
- Figure 2/
- Figure 2/Figure 2B/
- Figure 2/Figure 2B/DatasetB_Overlap_And_Colocalization_Results.xlsx
- Figure 2/Figure 2C-D/
- Figure 2/Figure 2C-D/DatasetA_Input_Information.xlsx
- Figure 2/Figure 2C-D/DatasetB_Overlap_And_Colocalization_Results.xlsx
- Figure 2/README.txt
