# Supplementary material for: Common and rare genetic variants show network convergence for a majority of human traits
Source: EMBO Rep. 2026 Mar 26;27(8):1918–43. doi: 10.1038/s44319-026-00733-4 (PMC13121720; doi:10.1038/s44319-026-00733-4)
Supplement: Supplementary file 7 — Source data Fig. 2 [file 44319_2026_733_MOESM7_ESM.zip › Figure 2/README.txt]

Source Data for Figure 2
Subpanel(s)	File	Data Type	Description
2A	NA(schematic)	NA(schematic)	NA(schematic)
2B	DatasetB_Overlap_And_Colocalization_Results.xlsx	Numerical Data	All overlap and network colocalization results from application of the NetColoc pipeline to all study combinations for 373 traits.
2C-D	DatasetA_Input_Information.xlsx	Numerical Data	All input common and rare studies, properties, and gene sets for 373 traits.
2C-D	DatasetB_Overlap_And_Colocalization_Results.xlsx	Numerical Data	All overlap and network colocalization results from application of the NetColoc pipeline to all study combinations for 373 traits.
