# Supplementary material for: Common and rare genetic variants show network convergence for a majority of human traits
Source: EMBO Rep. 2026 Mar 26;27(8):1918–43. doi: 10.1038/s44319-026-00733-4 (PMC13121720; doi:10.1038/s44319-026-00733-4)
Supplement: Supplementary file 8 — Source data Fig. 3 [file 44319_2026_733_MOESM8_ESM.zip]

Archive with 12 entries (7 files):
- Figure 3/
- Figure 3/Figure 3A-C/
- Figure 3/Figure 3A-C/DatasetB_Overlap_And_Colocalization_Results.xlsx
- Figure 3/Figure 3D/
- Figure 3/Figure 3D/DatasetA_Input_Information.xlsx
- Figure 3/Figure 3D/DatasetB_Overlap_And_Colocalization_Results.xlsx
- Figure 3/Figure 3E/
- Figure 3/Figure 3E/DatasetA_Input_Information.xlsx
- Figure 3/Figure 3E/Figure3E_input_gene_z_scores.xlsx
- Figure 3/Figure 3F/
- Figure 3/Figure 3F/Figure3F_Tissue_Specific_Enrichment_Results.xlsx
- Figure 3/README.txt
