# Supplementary material for: Common and rare genetic variants show network convergence for a majority of human traits
Source: EMBO Rep. 2026 Mar 26;27(8):1918–43. doi: 10.1038/s44319-026-00733-4 (PMC13121720; doi:10.1038/s44319-026-00733-4)
Supplement: Supplementary file 8 — Source data Fig. 3 [file 44319_2026_733_MOESM8_ESM.zip › Figure 3/Figure 3E/Figure3E_input_gene_z_scores.xlsx]

## Sheet: Data Description
Description:	All NPS (Z-scores) for input genes across the best performing study combinations for all traits
Columns:
TraitPair	The optimal study combination formatted as [rare study]_[EFO]_[common study]_[EFO], where EFO is the trait identifier and rare study and common study are the relevant study accession
GeneID	NCBI Gene ID for all input genes (common and/or rare)
Z_R	NPS_R (Z-score after propagation of the rare variant associated genes)
Z_C	NPS_C (Z-score after propagation of the common variant associated genes)
Z_RC	NPS_R * NPS_C
Prioritized	Does the gene meet the prioritization criteria for inclusion in the trait-specific network (NPS_R>1, & NPS_C>1 & NPS_RC>3)?

## Sheet: Figure3E_input_gene_z_scores
TraitPair	GeneID	Z_R	Z_C	Z_RC	Prioritized
34375979_EFO_0004533_GCST90025947_EFO_0004533	2217	0.642935	3.90442	2.51029	FALSE
34375979_EFO_0004533_GCST90025947_EFO_0004533	5465	0.561257	3.50153	1.96526	FALSE
34375979_EFO_0004533_GCST90025947_EFO_0004533	32	0.386587	3.60806	1.39483	FALSE
34375979_EFO_0004533_GCST90025947_EFO_0004533	5105	3.61087	4.00141	14.4486	TRUE
34375979_EFO_0004533_GCST90025947_EFO_0004533	249	4.16139	4.0129	16.6992	TRUE
34375979_EFO_0004533_GCST90025947_EFO_0004533	8647	2.88127	3.40721	9.8171	TRUE
34375979_EFO_0004533_GCST90025947_EFO_0004533	338	2.87471	1.90389	5.47312	TRUE
34375979_EFO_0004533_GCST90025947_EFO_0004533	9971	0.407697	2.26607	0.92387	FALSE
34375979_EFO_0004533_GCST90025947_EFO_0004533	2822	4.1847	3.62268	15.1598	TRUE
34375979_EFO_0004533_GCST90025947_EFO_0004533	4286	-0.11175	3.9374	-0.440004	FALSE
34375979_EFO_0004533_GCST90025947_EFO_0004533	5310	-0.616773	4.25585	-2.6249	FALSE
34375979_EFO_0004533_GCST90025947_EFO_0004533	168850	-1.15785	6.16932	-7.14316	FALSE
34375979_EFO_0004533_GCST90025947_EFO_0004533	283358	6.49899	6.17161	40.1092	TRUE
34375979_EFO_0004533_GCST90025947_EFO_0004533	28999	0.677466	4.72704	3.20241	FALSE
34375979_EFO_0004533_GCST90025947_EFO_0004533	432	4.43508	4.44233	19.7021	TRUE
34375979_EFO_0004533_GCST90025947_EFO_0004533	29948	-0.828439	5.69372	-4.7169	FALSE
34375979_EFO_0004533_GCST90025947_EFO_0004533	8792	0.271762	4.40524	1.19718	FALSE
34375979_EFO_0004533_GCST90025947_EFO_0004533	283375	4.68909	0.298552	1.39994	FALSE
34662886_EFO_0005091_GCST90025950_EFO_0005091	7852	3.59033	1.48829	5.34344	TRUE
34662886_EFO_0005091_GCST90025950_EFO_0005091	4763	4.56744	0.294944	1.34714	FALSE
34662886_EFO_0005091_GCST90025950_EFO_0005091	5341	2.18801	4.50616	9.85952	TRUE
34662886_EFO_0005091_GCST90025950_EFO_0005091	1441	3.33643	3.87391	12.925	TRUE
34662886_EFO_0005091_GCST90025950_EFO_0005091	9550	-1.55332	4.86939	-7.56372	FALSE
34662886_EFO_0005091_GCST90025950_EFO_0005091	4353	5.31632	4.8834	25.9617	TRUE
34662886_EFO_0005091_GCST90025950_EFO_0005091	3394	2.64336	3.80564	10.0597	TRUE
34662886_EFO_0005091_GCST90025950_EFO_0005091	1462	0.220639	3.93071	0.867271	FALSE
34662886_EFO_0005091_GCST90025950_EFO_0005091	9938	4.6697	5.34237	24.9473	TRUE
34662886_EFO_0005091_GCST90025950_EFO_0005091	23765	4.60561	4.54413	20.9285	TRUE
34662886_EFO_0005091_GCST90025950_EFO_0005091	23495	4.73409	4.64545	21.992	TRUE
34662886_EFO_0005091_GCST90025950_EFO_0005091	2322	3.82967	1.71069	6.55139	TRUE
34662886_EFO_0005091_GCST90025950_EFO_0005091	729230	5.12504	5.0037	25.6442	TRUE
34662886_EFO_0005091_GCST90025950_EFO_0005091	8698	3.45077	1.50532	5.19451	TRUE
34662886_EFO_0005091_GCST90025950_EFO_0005091	83483	0.27912	4.82868	1.34778	FALSE
34662886_EFO_0005091_GCST90025950_EFO_0005091	171023	4.05267	0.254954	1.03324	FALSE
34662886_EFO_0005091_GCST90025950_EFO_0005091	1053	5.06659	6.03986	30.6015	TRUE
34662886_EFO_0005091_GCST90025950_EFO_0005091	3205	1.72959	4.03628	6.98108	TRUE
34662886_EFO_0005091_GCST90025950_EFO_0005091	79890	3.94932	4.65542	18.3857	TRUE
34662886_EFO_0005091_GCST90025950_EFO_0005091	2650	-0.239326	4.97207	-1.18995	FALSE
34662886_EFO_0005091_GCST90025950_EFO_0005091	64333	5.84104	5.44483	31.8034	TRUE
36088354_EFO_0006925_GCST90019513_EFO_0006925	6950	2.07654	5.50921	11.4401	TRUE
36088354_EFO_0006925_GCST90019513_EFO_0006925	39	-0.645587	4.05293	-2.61652	FALSE
36088354_EFO_0006925_GCST90019513_EFO_0006925	9512	4.05753	-1.18115	-4.79256	FALSE
36088354_EFO_0006925_GCST90019513_EFO_0006925	3482	4.00376	3.70386	14.8294	TRUE
36088354_EFO_0006925_GCST90019513_EFO_0006925	6648	4.40878	3.716	16.383	TRUE
36088354_EFO_0006925_GCST90019513_EFO_0006925	348	2.05353	3.74143	7.68312	TRUE
36088354_EFO_0006925_GCST90019513_EFO_0006925	29074	4.1798	4.32972	18.0973	TRUE
36088354_EFO_0006925_GCST90019513_EFO_0006925	5340	3.94832	3.89622	15.3835	TRUE
36088354_EFO_0006925_GCST90019513_EFO_0006925	1071	2.44238	3.52198	8.60201	TRUE
36088354_EFO_0006925_GCST90019513_EFO_0006925	6993	0.761837	4.38644	3.34175	FALSE
36088354_EFO_0006925_GCST90019513_EFO_0006925	6582	2.11709	3.74082	7.91964	TRUE
36088354_EFO_0006925_GCST90019513_EFO_0006925	6580	4.19517	4.36924	18.3297	TRUE
36088354_EFO_0006925_GCST90019513_EFO_0006925	6581	4.08927	3.6824	15.0584	TRUE
36088354_EFO_0006925_GCST90019513_EFO_0006925	350	2.70988	3.66684	9.9367	TRUE
36088354_EFO_0006925_GCST90019513_EFO_0006925	5071	-1.15083	4.96479	-5.71361	FALSE
36088354_EFO_0006925_GCST90019513_EFO_0006925	4018	4.79475	4.91182	23.5509	TRUE
36088354_EFO_0006925_GCST90019513_EFO_0006925	4216	4.23113	4.30292	18.2062	TRUE
36088354_EFO_0006925_GCST90019513_EFO_0006925	84624	7.21393	6.20746	44.7802	TRUE
36088354_EFO_0006925_GCST90019513_EFO_0006925	4059	-0.0724714	3.9714	-0.287813	FALSE
36088354_EFO_0006925_GCST90019513_EFO_0006925	56895	4.94387	5.0202	24.8192	TRUE
36088354_EFO_0006925_GCST90019513_EFO_0006925	56995	-1.2511	5.64214	-7.0589	FALSE
36088354_EFO_0006925_GCST90019513_EFO_0006925	5819	1.56852	4.18112	6.55817	TRUE
36088354_EFO_0006925_GCST90019513_EFO_0006925	4142	-0.718874	4.59988	-3.30674	FALSE
36088354_EFO_0006925_GCST90019513_EFO_0006925	154197	6.46062	5.0718	32.7669	TRUE
34662886_EFO_0007805_GCST90025956_EFO_0007805	3717	4.16876	1.58927	6.6253	TRUE
34662886_EFO_0007805_GCST90025956_EFO_0007805	19	4.59972	4.38971	20.1914	TRUE
34662886_EFO_0007805_GCST90025956_EFO_0007805	949	3.8424	4.78089	18.3701	TRUE
34662886_EFO_0007805_GCST90025956_EFO_0007805	10019	5.27199	0.156785	0.826568	FALSE
34662886_EFO_0007805_GCST90025956_EFO_0007805	32	3.64402	3.88757	14.1664	TRUE
34662886_EFO_0007805_GCST90025956_EFO_0007805	4023	4.4077	4.71107	20.765	TRUE
34662886_EFO_0007805_GCST90025956_EFO_0007805	3172	2.8161	3.81697	10.749	TRUE
34662886_EFO_0007805_GCST90025956_EFO_0007805	2961	-1.96552	4.05909	-7.97822	FALSE
34662886_EFO_0007805_GCST90025956_EFO_0007805	51129	4.24567	3.71282	15.7634	TRUE
34662886_EFO_0007805_GCST90025956_EFO_0007805	6427	4.16532	-1.5449	-6.43501	FALSE
34662886_EFO_0007805_GCST90025956_EFO_0007805	948	3.89674	3.60456	14.046	TRUE
34662886_EFO_0007805_GCST90025956_EFO_0007805	335	3.76727	3.71008	13.9769	TRUE
34662886_EFO_0007805_GCST90025956_EFO_0007805	338	3.3917	3.56243	12.0827	TRUE
34662886_EFO_0007805_GCST90025956_EFO_0007805	5346	4.65828	4.86774	22.6753	TRUE
34662886_EFO_0007805_GCST90025956_EFO_0007805	5468	3.94301	3.17792	12.5305	TRUE
34662886_EFO_0007805_GCST90025956_EFO_0007805	1071	4.53421	3.97264	18.0128	TRUE
34662886_EFO_0007805_GCST90025956_EFO_0007805	84883	-0.168395	4.36077	-0.73433	FALSE
34662886_EFO_0007805_GCST90025956_EFO_0007805	5360	2.87408	4.0639	11.68	TRUE
34662886_EFO_0007805_GCST90025956_EFO_0007805	10062	3.67199	3.9606	14.5433	TRUE
34662886_EFO_0007805_GCST90025956_EFO_0007805	345	4.08666	4.31341	17.6274	TRUE
34662886_EFO_0007805_GCST90025956_EFO_0007805	55532	4.50899	5.03623	22.7083	TRUE
34662886_EFO_0007805_GCST90025956_EFO_0007805	84699	3.53359	3.08816	10.9123	TRUE
34662886_EFO_0007805_GCST90025956_EFO_0007805	5140	5.52853	5.60087	30.9646	TRUE
34662886_EFO_0007805_GCST90025956_EFO_0007805	116519	3.35813	3.4837	11.6987	TRUE
34662886_EFO_0007805_GCST90025956_EFO_0007805	27329	3.97336	3.22973	12.8329	TRUE
34662886_EFO_0007805_GCST90025956_EFO_0007805	3990	3.82621	3.37554	12.9155	TRUE
34662886_EFO_0007805_GCST90025956_EFO_0007805	6553	0.281472	6.01289	1.69246	FALSE
34662886_EFO_0007805_GCST90025956_EFO_0007805	4782	-0.249367	4.46892	-1.1144	FALSE
34662886_EFO_0007805_GCST90025956_EFO_0007805	81579	6.68416	5.56166	37.175	TRUE
34662886_EFO_0007805_GCST90025956_EFO_0007805	3931	3.8695	3.67643	14.226	TRUE
34662886_EFO_0007805_GCST90025956_EFO_0007805	29886	-0.750921	5.41492	-4.06618	FALSE
34662886_EFO_0007805_GCST90025956_EFO_0007805	9388	4.15846	4.88215	20.3022	TRUE
34662886_EFO_0007805_GCST90025956_EFO_0007805	55908	4.17588	3.18868	13.3156	TRUE
36088354_EFO_0004531_GCST90025965_EFO_0004531	4853	-0.396229	4.20291	-1.66532	FALSE
36088354_EFO_0004531_GCST90025965_EFO_0004531	9429	4.0872	3.80681	15.5592	TRUE
36088354_EFO_0004531_GCST90025965_EFO_0004531	2538	2.51732	2.79265	7.03	TRUE
36088354_EFO_0004531_GCST90025965_EFO_0004531	5635	-0.169643	3.84249	-0.651852	FALSE
36088354_EFO_0004531_GCST90025965_EFO_0004531	126133	4.69426	5.17589	24.297	TRUE
36088354_EFO_0004531_GCST90025965_EFO_0004531	54502	-0.314056	4.19753	-1.31826	FALSE
36088354_EFO_0004531_GCST90025965_EFO_0004531	56606	3.98021	3.65663	14.5542	TRUE
36088354_EFO_0004531_GCST90025965_EFO_0004531	6097	-0.375871	4.54117	-1.70689	FALSE
36088354_EFO_0004531_GCST90025965_EFO_0004531	1286	0.573164	4.51792	2.58951	FALSE
36088354_EFO_0004531_GCST90025965_EFO_0004531	2703	0.69119	4.22701	2.92166	FALSE
36088354_EFO_0004531_GCST90025965_EFO_0004531	9965	0.478538	4.47317	2.14059	FALSE
36088354_EFO_0004531_GCST90025965_EFO_0004531	6557	2.65443	2.96592	7.87284	TRUE
36088354_EFO_0004531_GCST90025965_EFO_0004531	5174	5.40771	2.93228	15.8569	TRUE
36088354_EFO_0004531_GCST90025965_EFO_0004531	116449	5.59666	0.748576	4.18953	FALSE
36088354_EFO_0004531_GCST90025965_EFO_0004531	116085	2.87784	3.63407	10.4583	TRUE
36088354_EFO_0004531_GCST90025965_EFO_0004531	390113	0.317748	2.97111	0.944064	FALSE
36088354_EFO_0004531_GCST90025965_EFO_0004531	134288	-0.275696	8.18892	-2.25765	FALSE
34662886_EFO_0007986_GCST90025972_EFO_0007986	3717	4.46729	0.270595	1.20883	FALSE
34662886_EFO_0007986_GCST90025972_EFO_0007986	286	4.27913	4.24724	18.1745	TRUE
34662886_EFO_0007986_GCST90025972_EFO_0007986	9180	-0.0510402	3.94211	-0.201206	FALSE
34662886_EFO_0007986_GCST90025972_EFO_0007986	10019	5.48266	-0.25042	-1.37297	FALSE
34662886_EFO_0007986_GCST90025972_EFO_0007986	5313	4.26781	3.89975	16.6434	TRUE
34662886_EFO_0007986_GCST90025972_EFO_0007986	55466	-0.240827	4.27687	-1.02999	FALSE
34662886_EFO_0007986_GCST90025972_EFO_0007986	272	4.51335	4.66486	21.0542	TRUE
34662886_EFO_0007986_GCST90025972_EFO_0007986	645	3.47346	3.86319	13.4186	TRUE
34662886_EFO_0007986_GCST90025972_EFO_0007986	10788	4.3267	3.75391	16.242	TRUE
34662886_EFO_0007986_GCST90025972_EFO_0007986	9780	4.66891	4.85241	22.6555	TRUE
34662886_EFO_0007986_GCST90025972_EFO_0007986	9351	3.93916	4.37246	17.2238	TRUE
34662886_EFO_0007986_GCST90025972_EFO_0007986	2038	3.04776	4.62566	14.0979	TRUE
34662886_EFO_0007986_GCST90025972_EFO_0007986	11068	4.42961	1.16297	5.15149	TRUE
34662886_EFO_0007986_GCST90025972_EFO_0007986	6427	4.29277	-0.942411	-4.04555	FALSE
34662886_EFO_0007986_GCST90025972_EFO_0007986	5346	6.07503	2.25919	13.7246	TRUE
34662886_EFO_0007986_GCST90025972_EFO_0007986	3043	4.16349	2.87207	11.9579	TRUE
34662886_EFO_0007986_GCST90025972_EFO_0007986	7866	4.29478	4.30167	18.4748	TRUE
34662886_EFO_0007986_GCST90025972_EFO_0007986	2766	5.22919	5.55092	29.0268	TRUE
34662886_EFO_0007986_GCST90025972_EFO_0007986	64420	1.58046	6.33432	10.0112	TRUE
34662886_EFO_0007986_GCST90025972_EFO_0007986	759	4.70033	4.4709	21.0147	TRUE
34662886_EFO_0007986_GCST90025972_EFO_0007986	5140	5.42738	5.21361	28.2962	TRUE
34662886_EFO_0007986_GCST90025972_EFO_0007986	6710	4.26259	3.49178	14.884	TRUE
34662886_EFO_0007986_GCST90025972_EFO_0007986	8877	4.93287	5.06763	24.9979	TRUE
34662886_EFO_0007986_GCST90025972_EFO_0007986	6708	4.51601	4.38021	19.7811	TRUE
34662886_EFO_0007986_GCST90025972_EFO_0007986	2035	4.34614	3.58584	15.5845	TRUE
34662886_EFO_0007986_GCST90025972_EFO_0007986	54790	4.15803	-0.589252	-2.45013	FALSE
34662886_EFO_0007986_GCST90025972_EFO_0007986	9921	4.89996	1.25692	6.15886	TRUE
34662886_EFO_0007986_GCST90025972_EFO_0007986	83483	0.485543	5.47248	2.65712	FALSE
34662886_EFO_0007986_GCST90025972_EFO_0007986	8780	4.58131	4.64181	21.2656	TRUE
34662886_EFO_0007986_GCST90025972_EFO_0007986	10107	4.44724	2.92539	13.0099	TRUE
34662886_EFO_0007986_GCST90025972_EFO_0007986	6005	4.13142	4.2084	17.3867	TRUE
34662886_EFO_0007986_GCST90025972_EFO_0007986	10385	5.4975	0.142783	0.784952	FALSE
34662886_EFO_0007986_GCST90025972_EFO_0007986	6521	5.24225	4.63835	24.3154	TRUE
34662886_EFO_0007986_GCST90025972_EFO_0007986	25981	3.9149	-0.712497	-2.78935	FALSE
34662886_EFO_0007986_GCST90025972_EFO_0007986	388931	6.41353	5.55563	35.6312	TRUE
34662886_EFO_0007986_GCST90025972_EFO_0007986	342618	2.01973	7.93666	16.0299	TRUE
36138231_EFO_0007984_GCST90025961_EFO_0007984	4091	4.53453	-0.420931	-1.90872	FALSE
36138231_EFO_0007984_GCST90025961_EFO_0007984	11200	3.5235	3.45278	12.1659	TRUE
36138231_EFO_0007984_GCST90025961_EFO_0007984	4653	6.35928	1.91028	12.148	TRUE
36138231_EFO_0007984_GCST90025961_EFO_0007984	3717	4.41929	0.0186744	0.0825278	FALSE
36138231_EFO_0007984_GCST90025961_EFO_0007984	4864	3.97835	3.78591	15.0617	TRUE
36138231_EFO_0007984_GCST90025961_EFO_0007984	5341	4.25281	4.11276	17.4908	TRUE
36138231_EFO_0007984_GCST90025961_EFO_0007984	84790	3.95504	0.910191	3.59984	FALSE
36138231_EFO_0007984_GCST90025961_EFO_0007984	10788	1.98248	4.38932	8.70174	TRUE
36138231_EFO_0007984_GCST90025961_EFO_0007984	81027	4.77335	4.13922	19.7579	TRUE
36138231_EFO_0007984_GCST90025961_EFO_0007984	81704	4.41006	4.41648	19.477	TRUE
36138231_EFO_0007984_GCST90025961_EFO_0007984	117143	-0.632064	4.04421	-2.5562	FALSE
36138231_EFO_0007984_GCST90025961_EFO_0007984	948	3.86268	3.07023	11.8593	TRUE
36138231_EFO_0007984_GCST90025961_EFO_0007984	79987	1.98457	4.76635	9.45918	TRUE
36138231_EFO_0007984_GCST90025961_EFO_0007984	51012	4.258	-0.934938	-3.98096	FALSE
36138231_EFO_0007984_GCST90025961_EFO_0007984	51497	3.91371	-0.983299	-3.84834	FALSE
36138231_EFO_0007984_GCST90025961_EFO_0007984	345	1.45653	4.28777	6.24525	TRUE
36138231_EFO_0007984_GCST90025961_EFO_0007984	3674	3.31766	3.48928	11.5762	TRUE
36138231_EFO_0007984_GCST90025961_EFO_0007984	116519	3.8506	3.87844	14.9343	TRUE
36138231_EFO_0007984_GCST90025961_EFO_0007984	2812	3.86098	3.85883	14.8989	TRUE
36138231_EFO_0007984_GCST90025961_EFO_0007984	56257	4.53381	1.59655	7.23846	TRUE
36138231_EFO_0007984_GCST90025961_EFO_0007984	84168	-0.0862124	4.83894	-0.417177	FALSE
36138231_EFO_0007984_GCST90025961_EFO_0007984	171023	4.47421	1.74124	7.79068	TRUE
36138231_EFO_0007984_GCST90025961_EFO_0007984	80301	1.23262	4.79873	5.915	TRUE
36138231_EFO_0007984_GCST90025961_EFO_0007984	23215	3.89044	-0.747023	-2.90625	FALSE
36138231_EFO_0007984_GCST90025961_EFO_0007984	23199	4.18682	5.07965	21.2676	TRUE
36138231_EFO_0007984_GCST90025961_EFO_0007984	8328	4.76853	3.63354	17.3266	TRUE
36138231_EFO_0007984_GCST90025961_EFO_0007984	5900	6.69341	0.465302	3.11446	FALSE
36138231_EFO_0007984_GCST90025961_EFO_0007984	159296	0.0197454	4.529	0.0894271	FALSE
36138231_EFO_0007984_GCST90025961_EFO_0007984	2815	5.45453	5.15021	28.0919	TRUE
36138231_EFO_0007984_GCST90025961_EFO_0007984	375033	6.62388	6.05903	40.1342	TRUE
36138231_EFO_0007984_GCST90025961_EFO_0007984	163259	8.3447	7.60766	63.4836	TRUE
36138231_EFO_0007984_GCST90025961_EFO_0007984	2811	3.78203	3.7104	14.0328	TRUE
36138231_EFO_0007984_GCST90025961_EFO_0007984	140876	9.80672	-0.182641	-1.79111	FALSE
36138231_EFO_0007984_GCST90025961_EFO_0007984	342618	6.86347	6.43047	44.1353	TRUE
34375979_EFO_0010067_GCST008276_EFO_0010067	1291	3.87117	4.01824	15.5553	TRUE
34375979_EFO_0010067_GCST008276_EFO_0010067	64682	-1.20188	3.96929	-4.77063	FALSE
34375979_EFO_0010067_GCST008276_EFO_0010067	1293	4.20693	2.66398	11.2072	TRUE
34375979_EFO_0010067_GCST008276_EFO_0010067	64778	1.17164	4.46968	5.23685	TRUE
34375979_EFO_0010067_GCST008276_EFO_0010067	11328	5.2988	3.34838	17.7424	TRUE
34375979_EFO_0010067_GCST008276_EFO_0010067	170691	2.77323	6.33162	17.5591	TRUE
36280733_EFO_0004574_GCST90025953_EFO_0004574	19	3.71041	4.25519	15.7885	TRUE
36280733_EFO_0004574_GCST90025953_EFO_0004574	949	2.77787	4.01213	11.1452	TRUE
36280733_EFO_0004574_GCST90025953_EFO_0004574	348	3.88275	3.41644	13.2652	TRUE
36280733_EFO_0004574_GCST90025953_EFO_0004574	338	3.80244	4.08482	15.5323	TRUE
36280733_EFO_0004574_GCST90025953_EFO_0004574	23460	4.53893	2.08456	9.46165	TRUE
36280733_EFO_0004574_GCST90025953_EFO_0004574	6580	3.91293	1.46929	5.74923	TRUE
36280733_EFO_0004574_GCST90025953_EFO_0004574	2244	1.84981	3.42449	6.33465	TRUE
36280733_EFO_0004574_GCST90025953_EFO_0004574	350	3.75635	2.97252	11.1658	TRUE
36280733_EFO_0004574_GCST90025953_EFO_0004574	3949	3.78964	3.72216	14.1056	TRUE
36280733_EFO_0004574_GCST90025953_EFO_0004574	255738	4.11815	4.45694	18.3544	TRUE
36280733_EFO_0004574_GCST90025953_EFO_0004574	64240	3.6298	2.99018	10.8538	TRUE
36280733_EFO_0004574_GCST90025953_EFO_0004574	27329	3.98318	3.26092	12.9888	TRUE
36280733_EFO_0004574_GCST90025953_EFO_0004574	51594	3.68272	-0.402366	-1.4818	FALSE
36280733_EFO_0004574_GCST90025953_EFO_0004574	85302	4.62351	-1.08608	-5.0215	FALSE
36280733_EFO_0004574_GCST90025953_EFO_0004574	29881	4.02533	3.11202	12.5269	TRUE
36280733_EFO_0004574_GCST90025953_EFO_0004574	29886	-0.421163	5.75512	-2.42384	FALSE
36280733_EFO_0004574_GCST90025953_EFO_0004574	9388	4.05627	4.86982	19.7533	TRUE
34662886_EFO_0004842_GCST90025987_EFO_0004842	3717	2.54976	3.96452	10.1086	TRUE
34662886_EFO_0004842_GCST90025987_EFO_0004842	2782	3.43274	0.370722	1.27259	FALSE
34662886_EFO_0004842_GCST90025987_EFO_0004842	1439	3.88916	4.0263	15.6589	TRUE
34662886_EFO_0004842_GCST90025987_EFO_0004842	10019	4.27573	2.36059	10.0933	TRUE
34662886_EFO_0004842_GCST90025987_EFO_0004842	6427	4.05612	-0.26987	-1.09463	FALSE
34662886_EFO_0004842_GCST90025987_EFO_0004842	90865	3.39034	1.40544	4.7649	TRUE
34662886_EFO_0004842_GCST90025987_EFO_0004842	345	3.95152	4.48674	17.7294	TRUE
34662886_EFO_0004842_GCST90025987_EFO_0004842	23765	4.17286	4.20997	17.5676	TRUE
34662886_EFO_0004842_GCST90025987_EFO_0004842	3568	2.6181	2.9407	7.69904	TRUE
34662886_EFO_0004842_GCST90025987_EFO_0004842	1232	3.30985	3.63794	12.041	TRUE
34662886_EFO_0004842_GCST90025987_EFO_0004842	54790	4.34026	1.6921	7.34413	TRUE
34662886_EFO_0004842_GCST90025987_EFO_0004842	8698	4.71921	1.73502	8.18793	TRUE
34662886_EFO_0004842_GCST90025987_EFO_0004842	246	4.4663	3.72816	16.6511	TRUE
34662886_EFO_0004842_GCST90025987_EFO_0004842	1053	4.8556	5.52782	26.8409	TRUE
34662886_EFO_0004842_GCST90025987_EFO_0004842	23199	-0.405257	4.75827	-1.92832	FALSE
34662886_EFO_0004842_GCST90025987_EFO_0004842	64926	0.879674	5.01306	4.40986	FALSE
34662886_EFO_0004842_GCST90025987_EFO_0004842	22807	1.25278	4.46431	5.59278	TRUE
34662886_EFO_0004842_GCST90025987_EFO_0004842	8288	4.88906	4.15302	20.3044	TRUE
34662886_EFO_0004833_GCST90025977_EFO_0004833	11200	4.19948	3.4457	14.4702	TRUE
34662886_EFO_0004833_GCST90025977_EFO_0004833	3717	3.77761	1.60367	6.05803	TRUE
34662886_EFO_0004833_GCST90025977_EFO_0004833	2782	4.30607	1.77108	7.62638	TRUE
34662886_EFO_0004833_GCST90025977_EFO_0004833	673	3.97216	0.93405	3.7102	FALSE
34662886_EFO_0004833_GCST90025977_EFO_0004833	7852	3.92322	2.00518	7.86676	TRUE
34662886_EFO_0004833_GCST90025977_EFO_0004833	4763	4.19156	0.167197	0.700816	FALSE
34662886_EFO_0004833_GCST90025977_EFO_0004833	1441	4.0337	2.66213	10.7383	TRUE
34662886_EFO_0004833_GCST90025977_EFO_0004833	10019	5.58479	0.526555	2.9407	FALSE
34662886_EFO_0004833_GCST90025977_EFO_0004833	9368	5.43714	4.32495	23.5154	TRUE
34662886_EFO_0004833_GCST90025977_EFO_0004833	4353	4.51748	4.65489	21.0283	TRUE
34662886_EFO_0004833_GCST90025977_EFO_0004833	2244	1.11454	3.73445	4.1622	TRUE
34662886_EFO_0004833_GCST90025977_EFO_0004833	23765	4.16112	4.02184	16.7354	TRUE
34662886_EFO_0004833_GCST90025977_EFO_0004833	3579	4.29002	4.02565	17.2701	TRUE
34662886_EFO_0004833_GCST90025977_EFO_0004833	54790	3.96014	3.3777	13.3762	TRUE
34662886_EFO_0004833_GCST90025977_EFO_0004833	8698	5.02531	1.42275	7.14979	TRUE
34662886_EFO_0004833_GCST90025977_EFO_0004833	2920	3.95882	2.19985	8.70882	TRUE
34662886_EFO_0004833_GCST90025977_EFO_0004833	1053	3.70564	5.81187	21.5367	TRUE
34662886_EFO_0004833_GCST90025977_EFO_0004833	149041	-1.66584	3.92069	-6.53126	FALSE
34662886_EFO_0004833_GCST90025977_EFO_0004833	6372	5.95985	5.39712	32.166	TRUE
31367044_EFO_0005001_GCST90010736_EFO_0005001	3818	2.58158	3.73711	9.64765	TRUE
31367044_EFO_0005001_GCST90010736_EFO_0005001	10786	2.21396	4.10397	9.08604	TRUE
31367044_EFO_0005001_GCST90010736_EFO_0005001	29780	5.31694	-0.748505	-3.97975	FALSE
31367044_EFO_0005001_GCST90010736_EFO_0005001	5053	3.38823	3.5945	12.179	TRUE
31367044_EFO_0005001_GCST90010736_EFO_0005001	3816	4.68634	2.86843	13.4425	TRUE
31367044_EFO_0005001_GCST90010736_EFO_0005001	8501	0.224433	4.20537	0.943823	FALSE
36809768_EFO_0022265_GCST90269597_EFO_0022265	26762	4.5978	2.29785	10.565	TRUE
36809768_EFO_0022265_GCST90269597_EFO_0022265	11321	5.0112	0.946408	4.74264	FALSE
36809768_EFO_0022265_GCST90269597_EFO_0022265	23173	4.22757	0.972663	4.112	FALSE
36809768_EFO_0022265_GCST90269597_EFO_0022265	8890	4.09035	1.30262	5.32816	TRUE
36809768_EFO_0022265_GCST90269597_EFO_0022265	54536	-0.521316	4.23482	-2.20768	FALSE
36809768_EFO_0022265_GCST90269597_EFO_0022265	4023	5.10157	4.38876	22.3896	TRUE
36809768_EFO_0022265_GCST90269597_EFO_0022265	51129	4.91034	3.61366	17.7443	TRUE
36809768_EFO_0022265_GCST90269597_EFO_0022265	348	4.08366	3.17852	12.98	TRUE
36809768_EFO_0022265_GCST90269597_EFO_0022265	338	3.77976	4.2267	15.9759	TRUE
36809768_EFO_0022265_GCST90269597_EFO_0022265	5340	3.01914	3.63577	10.9769	TRUE
36809768_EFO_0022265_GCST90269597_EFO_0022265	3083	2.80895	3.67513	10.3232	TRUE
36809768_EFO_0022265_GCST90269597_EFO_0022265	1071	3.43058	3.02783	10.3872	TRUE
36809768_EFO_0022265_GCST90269597_EFO_0022265	5049	3.94028	1.93465	7.62307	TRUE
36809768_EFO_0022265_GCST90269597_EFO_0022265	84277	3.93703	3.03173	11.936	TRUE
36809768_EFO_0022265_GCST90269597_EFO_0022265	6580	4.38121	4.08665	17.9045	TRUE
36809768_EFO_0022265_GCST90269597_EFO_0022265	57159	5.03152	1.4284	7.18704	TRUE
36809768_EFO_0022265_GCST90269597_EFO_0022265	4318	4.17048	-0.00158725	-0.0066196	FALSE
36809768_EFO_0022265_GCST90269597_EFO_0022265	345	4.51525	2.7123	12.2467	TRUE
36809768_EFO_0022265_GCST90269597_EFO_0022265	6804	1.83864	2.63142	4.83823	TRUE
36809768_EFO_0022265_GCST90269597_EFO_0022265	1463	3.24633	2.94527	9.56133	TRUE
36809768_EFO_0022265_GCST90269597_EFO_0022265	8882	4.46866	4.1455	18.5248	TRUE
36809768_EFO_0022265_GCST90269597_EFO_0022265	8289	-0.714036	3.90694	-2.7897	FALSE
36809768_EFO_0022265_GCST90269597_EFO_0022265	5140	5.3631	0.719719	3.85993	FALSE
36809768_EFO_0022265_GCST90269597_EFO_0022265	3949	3.58744	3.57989	12.8426	TRUE
36809768_EFO_0022265_GCST90269597_EFO_0022265	255738	3.60105	3.50547	12.6234	TRUE
36809768_EFO_0022265_GCST90269597_EFO_0022265	116519	4.01872	2.76502	11.1119	TRUE
36809768_EFO_0022265_GCST90269597_EFO_0022265	4018	4.69873	5.04118	23.6871	TRUE
36809768_EFO_0022265_GCST90269597_EFO_0022265	3699	2.70299	3.90246	10.5483	TRUE
36809768_EFO_0022265_GCST90269597_EFO_0022265	85440	2.46438	3.52981	8.69878	TRUE
36809768_EFO_0022265_GCST90269597_EFO_0022265	11183	5.31138	-0.810259	-4.3036	FALSE
36809768_EFO_0022265_GCST90269597_EFO_0022265	27329	4.29484	3.19491	13.7216	TRUE
36809768_EFO_0022265_GCST90269597_EFO_0022265	337	3.11015	2.45959	7.6497	TRUE
36809768_EFO_0022265_GCST90269597_EFO_0022265	8884	3.83797	1.60824	6.17237	TRUE
36809768_EFO_0022265_GCST90269597_EFO_0022265	7158	-0.435158	3.96156	-1.72391	FALSE
36809768_EFO_0022265_GCST90269597_EFO_0022265	9031	4.26111	2.51998	10.7379	TRUE
36809768_EFO_0022265_GCST90269597_EFO_0022265	51085	4.22208	5.0979	21.5237	TRUE
36809768_EFO_0022265_GCST90269597_EFO_0022265	84811	4.43768	3.37444	14.9747	TRUE
36809768_EFO_0022265_GCST90269597_EFO_0022265	4299	-0.600271	3.2459	-1.94842	FALSE
36809768_EFO_0022265_GCST90269597_EFO_0022265	221037	4.09204	3.66383	14.9926	TRUE
36809768_EFO_0022265_GCST90269597_EFO_0022265	2646	3.17935	4.50206	14.3136	TRUE
36809768_EFO_0022265_GCST90269597_EFO_0022265	2590	3.69141	4.02765	14.8677	TRUE
36809768_EFO_0022265_GCST90269597_EFO_0022265	22837	5.05679	4.49633	22.737	TRUE
36809768_EFO_0022265_GCST90269597_EFO_0022265	94137	4.4688	0.0561496	0.250922	FALSE
36809768_EFO_0022265_GCST90269597_EFO_0022265	84870	-0.561588	5.52688	-3.10383	FALSE
36809768_EFO_0022265_GCST90269597_EFO_0022265	53345	4.68091	4.75313	22.249	TRUE
36809768_EFO_0022265_GCST90269597_EFO_0022265	26160	3.11195	-0.389935	-1.21346	FALSE
36809768_EFO_0022265_GCST90269597_EFO_0022265	80790	2.90837	6.97621	20.2894	TRUE
36809768_EFO_0022265_GCST90269597_EFO_0022265	3626	4.42103	4.30508	19.0329	TRUE
36809768_EFO_0022265_GCST90269597_EFO_0022265	80212	3.51774	-0.0438843	-0.154373	FALSE
36809768_EFO_0022265_GCST90269597_EFO_0022265	113201	7.48848	2.11062	15.8054	TRUE
36809768_EFO_0022265_GCST90269597_EFO_0022265	196385	3.77667	0.0205141	0.0774749	FALSE
36809768_EFO_0022265_GCST90269597_EFO_0022265	94039	5.23153	-0.568343	-2.9733	FALSE
36809768_EFO_0022265_GCST90269597_EFO_0022265	83650	5.73981	1.06952	6.13884	TRUE
36809768_EFO_0022265_GCST90269597_EFO_0022265	146894	0.348877	6.41392	2.23767	FALSE
36809768_EFO_0022265_GCST90269597_EFO_0022265	84226	9.73001	0.430922	4.19288	FALSE
36809768_EFO_0022265_GCST90269597_EFO_0022265	256006	7.5949	-1.03194	-7.83744	FALSE
36809768_EFO_0022175_GCST90269593_EFO_0022175	26762	5.67931	1.98044	11.2475	TRUE
36809768_EFO_0022175_GCST90269593_EFO_0022175	11321	4.9762	0.942085	4.68801	FALSE
36809768_EFO_0022175_GCST90269593_EFO_0022175	23173	4.17458	1.03176	4.30715	TRUE
36809768_EFO_0022175_GCST90269593_EFO_0022175	8890	4.27944	1.35416	5.79505	TRUE
36809768_EFO_0022175_GCST90269593_EFO_0022175	54536	-0.502945	4.71416	-2.37096	FALSE
36809768_EFO_0022175_GCST90269593_EFO_0022175	4023	4.81251	4.98025	23.9675	TRUE
36809768_EFO_0022175_GCST90269593_EFO_0022175	51129	4.46286	3.81643	17.0322	TRUE
36809768_EFO_0022175_GCST90269593_EFO_0022175	338	3.79778	4.32391	16.4212	TRUE
36809768_EFO_0022175_GCST90269593_EFO_0022175	5340	3.88067	2.94963	11.4465	TRUE
36809768_EFO_0022175_GCST90269593_EFO_0022175	3083	2.83954	3.53188	10.0289	TRUE
36809768_EFO_0022175_GCST90269593_EFO_0022175	5049	5.27483	2.06174	10.8753	TRUE
36809768_EFO_0022175_GCST90269593_EFO_0022175	84277	4.24076	2.76332	11.7186	TRUE
36809768_EFO_0022175_GCST90269593_EFO_0022175	6580	4.32557	2.77364	11.9976	TRUE
36809768_EFO_0022175_GCST90269593_EFO_0022175	57159	4.57896	1.3752	6.29697	TRUE
36809768_EFO_0022175_GCST90269593_EFO_0022175	345	4.49442	2.59232	11.651	TRUE
36809768_EFO_0022175_GCST90269593_EFO_0022175	350	3.83878	3.58371	13.7571	TRUE
36809768_EFO_0022175_GCST90269593_EFO_0022175	6804	1.85053	2.5261	4.67462	TRUE
36809768_EFO_0022175_GCST90269593_EFO_0022175	1463	4.12787	2.71633	11.2127	TRUE
36809768_EFO_0022175_GCST90269593_EFO_0022175	8882	4.1964	4.3391	18.2086	TRUE
36809768_EFO_0022175_GCST90269593_EFO_0022175	8289	-0.517078	3.99366	-2.06504	FALSE
36809768_EFO_0022175_GCST90269593_EFO_0022175	5140	4.87409	0.680035	3.31455	FALSE
36809768_EFO_0022175_GCST90269593_EFO_0022175	255738	3.81999	3.40909	13.0227	TRUE
36809768_EFO_0022175_GCST90269593_EFO_0022175	116519	4.08692	2.63703	10.7773	TRUE
36809768_EFO_0022175_GCST90269593_EFO_0022175	4018	4.71626	4.8765	22.9989	TRUE
36809768_EFO_0022175_GCST90269593_EFO_0022175	3699	2.83595	3.80051	10.7781	TRUE
36809768_EFO_0022175_GCST90269593_EFO_0022175	85440	2.33695	3.69567	8.63659	TRUE
36809768_EFO_0022175_GCST90269593_EFO_0022175	11183	5.17118	-0.716921	-3.70733	FALSE
36809768_EFO_0022175_GCST90269593_EFO_0022175	27329	4.37829	3.10117	13.5778	TRUE
36809768_EFO_0022175_GCST90269593_EFO_0022175	337	3.66719	2.24704	8.24032	TRUE
36809768_EFO_0022175_GCST90269593_EFO_0022175	8884	4.00654	1.43943	5.76714	TRUE
36809768_EFO_0022175_GCST90269593_EFO_0022175	7158	-0.284066	3.82325	-1.08606	FALSE
36809768_EFO_0022175_GCST90269593_EFO_0022175	9031	4.20756	2.46334	10.3646	TRUE
36809768_EFO_0022175_GCST90269593_EFO_0022175	51085	3.99658	4.55683	18.2117	TRUE
36809768_EFO_0022175_GCST90269593_EFO_0022175	84811	4.96	3.39958	16.8619	TRUE
36809768_EFO_0022175_GCST90269593_EFO_0022175	4299	-0.563313	3.24367	-1.8272	FALSE
36809768_EFO_0022175_GCST90269593_EFO_0022175	221037	3.56363	3.74119	13.3322	TRUE
36809768_EFO_0022175_GCST90269593_EFO_0022175	2646	3.1903	3.80945	12.1533	TRUE
36809768_EFO_0022175_GCST90269593_EFO_0022175	2590	3.60834	3.66701	13.2318	TRUE
36809768_EFO_0022175_GCST90269593_EFO_0022175	22837	1.34987	5.34421	7.21398	TRUE
36809768_EFO_0022175_GCST90269593_EFO_0022175	94137	4.53466	0.00364814	0.0165431	FALSE
36809768_EFO_0022175_GCST90269593_EFO_0022175	84870	-0.619237	5.51551	-3.41541	FALSE
36809768_EFO_0022175_GCST90269593_EFO_0022175	53345	2.28064	4.4833	10.2248	TRUE
36809768_EFO_0022175_GCST90269593_EFO_0022175	80790	2.60422	6.97773	18.1715	TRUE
36809768_EFO_0022175_GCST90269593_EFO_0022175	3626	3.99531	4.14226	16.5496	TRUE
36809768_EFO_0022175_GCST90269593_EFO_0022175	80212	4.8334	0.0445671	0.21541	FALSE
36809768_EFO_0022175_GCST90269593_EFO_0022175	113201	8.47328	1.93606	16.4048	TRUE
36809768_EFO_0022175_GCST90269593_EFO_0022175	196385	4.31091	0.101864	0.439126	FALSE
36809768_EFO_0022175_GCST90269593_EFO_0022175	94039	5.01633	-0.892403	-4.47659	FALSE
36809768_EFO_0022175_GCST90269593_EFO_0022175	83650	4.74491	1.90153	9.02257	TRUE
36809768_EFO_0022175_GCST90269593_EFO_0022175	146894	5.24539	1.09503	5.74384	TRUE
36809768_EFO_0022175_GCST90269593_EFO_0022175	84226	14.8903	0.454792	6.772	FALSE
36809768_EFO_0022175_GCST90269593_EFO_0022175	256006	6.39832	-1.07695	-6.89067	FALSE
36809768_EFO_0022252_GCST90269718_EFO_0022252	587	4.8161	-0.362165	-1.74422	FALSE
36809768_EFO_0022252_GCST90269718_EFO_0022252	11321	4.16318	-1.20791	-5.02876	FALSE
36809768_EFO_0022252_GCST90269718_EFO_0022252	8890	4.4659	-0.134166	-0.599172	FALSE
36809768_EFO_0022252_GCST90269718_EFO_0022252	3482	2.42354	3.87153	9.3828	TRUE
36809768_EFO_0022252_GCST90269718_EFO_0022252	4023	4.72949	4.76298	22.5265	TRUE
36809768_EFO_0022252_GCST90269718_EFO_0022252	51129	5.03598	3.89216	19.6008	TRUE
36809768_EFO_0022252_GCST90269718_EFO_0022252	348	4.34171	2.88387	12.5209	TRUE
36809768_EFO_0022252_GCST90269718_EFO_0022252	948	2.81739	2.78236	7.83899	TRUE
36809768_EFO_0022252_GCST90269718_EFO_0022252	338	4.5308	4.099	18.5717	TRUE
36809768_EFO_0022252_GCST90269718_EFO_0022252	5340	3.48747	2.35204	8.20267	TRUE
36809768_EFO_0022252_GCST90269718_EFO_0022252	3083	3.0527	3.45385	10.5436	TRUE
36809768_EFO_0022252_GCST90269718_EFO_0022252	1071	3.15928	2.77543	8.76835	TRUE
36809768_EFO_0022252_GCST90269718_EFO_0022252	57794	2.55957	4.4786	11.4633	TRUE
36809768_EFO_0022252_GCST90269718_EFO_0022252	5049	4.623	-0.151906	-0.70226	FALSE
36809768_EFO_0022252_GCST90269718_EFO_0022252	84277	4.54972	2.6353	11.9898	TRUE
36809768_EFO_0022252_GCST90269718_EFO_0022252	6580	3.79879	1.81846	6.90793	TRUE
36809768_EFO_0022252_GCST90269718_EFO_0022252	57159	4.7274	-0.786311	-3.71721	FALSE
36809768_EFO_0022252_GCST90269718_EFO_0022252	345	4.27469	2.52913	10.8112	TRUE
36809768_EFO_0022252_GCST90269718_EFO_0022252	350	4.10697	3.80566	15.6297	TRUE
36809768_EFO_0022252_GCST90269718_EFO_0022252	1463	3.30302	2.59993	8.58762	TRUE
36809768_EFO_0022252_GCST90269718_EFO_0022252	8882	4.35999	0.466517	2.03401	FALSE
36809768_EFO_0022252_GCST90269718_EFO_0022252	337970	3.85877	0.114522	0.441912	FALSE
36809768_EFO_0022252_GCST90269718_EFO_0022252	5140	5.01979	1.25888	6.3193	TRUE
36809768_EFO_0022252_GCST90269718_EFO_0022252	255738	3.79906	3.06577	11.647	TRUE
36809768_EFO_0022252_GCST90269718_EFO_0022252	116519	4.45468	2.471	11.0075	TRUE
36809768_EFO_0022252_GCST90269718_EFO_0022252	4018	4.49597	2.70788	12.1745	TRUE
36809768_EFO_0022252_GCST90269718_EFO_0022252	85440	2.57563	4.72741	12.1761	TRUE
36809768_EFO_0022252_GCST90269718_EFO_0022252	11183	5.50393	-0.586736	-3.22935	FALSE
36809768_EFO_0022252_GCST90269718_EFO_0022252	27329	4.37171	2.79836	12.2336	TRUE
36809768_EFO_0022252_GCST90269718_EFO_0022252	337	2.88285	2.53257	7.30101	TRUE
36809768_EFO_0022252_GCST90269718_EFO_0022252	8884	3.07082	2.45022	7.5242	TRUE
36809768_EFO_0022252_GCST90269718_EFO_0022252	9031	3.98204	3.14307	12.5158	TRUE
36809768_EFO_0022252_GCST90269718_EFO_0022252	51085	4.841	4.31754	20.9012	TRUE
36809768_EFO_0022252_GCST90269718_EFO_0022252	84811	4.67294	3.06917	14.3421	TRUE
36809768_EFO_0022252_GCST90269718_EFO_0022252	23624	3.93474	-0.138256	-0.544002	FALSE
36809768_EFO_0022252_GCST90269718_EFO_0022252	4299	-0.706809	3.17355	-2.24309	FALSE
36809768_EFO_0022252_GCST90269718_EFO_0022252	2646	3.25468	3.66265	11.9207	TRUE
36809768_EFO_0022252_GCST90269718_EFO_0022252	22837	5.07709	5.14024	26.0974	TRUE
36809768_EFO_0022252_GCST90269718_EFO_0022252	94137	4.50351	-0.0566183	-0.254981	FALSE
36809768_EFO_0022252_GCST90269718_EFO_0022252	9388	3.77921	4.31557	16.3095	TRUE
36809768_EFO_0022252_GCST90269718_EFO_0022252	53345	4.98234	3.81688	19.017	TRUE
36809768_EFO_0022252_GCST90269718_EFO_0022252	26160	3.20387	-0.525148	-1.6825	FALSE
36809768_EFO_0022252_GCST90269718_EFO_0022252	83650	4.73625	0.827973	3.92149	FALSE
36809768_EFO_0022252_GCST90269718_EFO_0022252	146894	4.86576	6.0651	29.5113	TRUE
36809768_EFO_0022252_GCST90269718_EFO_0022252	84226	12.4469	0.471382	5.86724	FALSE
36809768_EFO_0022236_GCST90269687_EFO_0022236	3837	3.92504	-0.993382	-3.89906	FALSE
36809768_EFO_0022236_GCST90269687_EFO_0022236	587	3.50247	1.15988	4.06245	TRUE
36809768_EFO_0022236_GCST90269687_EFO_0022236	11321	4.87095	-0.418267	-2.03736	FALSE
36809768_EFO_0022236_GCST90269687_EFO_0022236	8890	4.62612	-0.0408651	-0.189047	FALSE
36809768_EFO_0022236_GCST90269687_EFO_0022236	8854	-0.0413586	4.63558	-0.191721	FALSE
36809768_EFO_0022236_GCST90269687_EFO_0022236	114034	4.55253	0.09395	0.42771	FALSE
36809768_EFO_0022236_GCST90269687_EFO_0022236	25813	0.216115	3.81139	0.823698	FALSE
36809768_EFO_0022236_GCST90269687_EFO_0022236	4023	4.4273	3.967	17.5631	TRUE
36809768_EFO_0022236_GCST90269687_EFO_0022236	348	4.34465	3.15398	13.7029	TRUE
36809768_EFO_0022236_GCST90269687_EFO_0022236	338	4.12433	3.23769	13.3533	TRUE
36809768_EFO_0022236_GCST90269687_EFO_0022236	23460	4.56018	4.3273	19.7333	TRUE
36809768_EFO_0022236_GCST90269687_EFO_0022236	5340	3.50477	3.57073	12.5146	TRUE
36809768_EFO_0022236_GCST90269687_EFO_0022236	5468	4.03779	0.806867	3.25796	FALSE
36809768_EFO_0022236_GCST90269687_EFO_0022236	1071	3.82217	2.76449	10.5663	TRUE
36809768_EFO_0022236_GCST90269687_EFO_0022236	115752	4.32859	-0.863166	-3.73629	FALSE
36809768_EFO_0022236_GCST90269687_EFO_0022236	6580	3.77917	3.8063	14.3846	TRUE
36809768_EFO_0022236_GCST90269687_EFO_0022236	6581	2.94828	1.59656	4.7071	TRUE
36809768_EFO_0022236_GCST90269687_EFO_0022236	3117	0.942723	4.10556	3.87041	FALSE
36809768_EFO_0022236_GCST90269687_EFO_0022236	5265	2.72818	3.64537	9.9452	TRUE
36809768_EFO_0022236_GCST90269687_EFO_0022236	350	3.87766	4.11698	15.9643	TRUE
36809768_EFO_0022236_GCST90269687_EFO_0022236	64241	3.17408	3.31877	10.534	TRUE
36809768_EFO_0022236_GCST90269687_EFO_0022236	2911	3.89183	-0.758401	-2.95157	FALSE
36809768_EFO_0022236_GCST90269687_EFO_0022236	6559	2.89844	1.77978	5.15859	TRUE
36809768_EFO_0022236_GCST90269687_EFO_0022236	8882	4.34047	4.38498	19.0329	TRUE
36809768_EFO_0022236_GCST90269687_EFO_0022236	29780	5.58875	4.07024	22.7476	TRUE
36809768_EFO_0022236_GCST90269687_EFO_0022236	89894	8.81068	7.22542	63.6609	TRUE
36809768_EFO_0022236_GCST90269687_EFO_0022236	3949	3.52561	3.43714	12.118	TRUE
36809768_EFO_0022236_GCST90269687_EFO_0022236	9919	4.3979	-0.794457	-3.49394	FALSE
36809768_EFO_0022236_GCST90269687_EFO_0022236	255738	3.83895	4.53218	17.3988	TRUE
36809768_EFO_0022236_GCST90269687_EFO_0022236	116519	3.43858	2.94321	10.1205	TRUE
36809768_EFO_0022236_GCST90269687_EFO_0022236	4018	4.81888	5.32983	25.6838	TRUE
36809768_EFO_0022236_GCST90269687_EFO_0022236	64240	2.34639	3.16213	7.41961	TRUE
36809768_EFO_0022236_GCST90269687_EFO_0022236	11183	5.34434	-1.71001	-9.13889	FALSE
36809768_EFO_0022236_GCST90269687_EFO_0022236	3990	3.26891	2.8486	9.31181	TRUE
36809768_EFO_0022236_GCST90269687_EFO_0022236	9031	4.1287	2.69628	11.1322	TRUE
36809768_EFO_0022236_GCST90269687_EFO_0022236	51085	4.19873	4.37074	18.3515	TRUE
36809768_EFO_0022236_GCST90269687_EFO_0022236	84811	3.67591	2.63255	9.67704	TRUE
36809768_EFO_0022236_GCST90269687_EFO_0022236	221037	3.8952	3.87944	15.1112	TRUE
36809768_EFO_0022236_GCST90269687_EFO_0022236	2646	2.80574	3.80258	10.6691	TRUE
36809768_EFO_0022236_GCST90269687_EFO_0022236	84166	3.55003	3.90844	13.8751	TRUE
36809768_EFO_0022236_GCST90269687_EFO_0022236	80339	3.82111	2.55025	9.7448	TRUE
36809768_EFO_0022236_GCST90269687_EFO_0022236	9709	3.17368	-0.315261	-1.00054	FALSE
36809768_EFO_0022236_GCST90269687_EFO_0022236	23461	4.13725	2.71157	11.2184	TRUE
36809768_EFO_0022236_GCST90269687_EFO_0022236	78992	4.78034	-0.204686	-0.978467	FALSE
36809768_EFO_0022236_GCST90269687_EFO_0022236	26160	3.45258	-0.960237	-3.3153	FALSE
36809768_EFO_0022236_GCST90269687_EFO_0022236	5729	4.3957	-0.286637	-1.25997	FALSE
36809768_EFO_0022236_GCST90269687_EFO_0022236	29989	4.99546	0.885188	4.42192	FALSE
36809768_EFO_0022236_GCST90269687_EFO_0022236	28	0.670557	8.13498	5.45497	FALSE
36809768_EFO_0022236_GCST90269687_EFO_0022236	169436	5.82931	-0.758271	-4.4202	FALSE
36809768_EFO_0022236_GCST90269687_EFO_0022236	84226	11.4773	-1.16042	-13.3185	FALSE
34662886_EFO_0004458_GCST90025959_EFO_0004458	3716	1.1478	4.15632	4.77061	TRUE
34662886_EFO_0004458_GCST90025959_EFO_0004458	19	4.21531	4.51308	19.024	TRUE
34662886_EFO_0004458_GCST90025959_EFO_0004458	3953	3.988	4.28768	17.0993	TRUE
34662886_EFO_0004458_GCST90025959_EFO_0004458	2538	4.71925	4.36927	20.6197	TRUE
34662886_EFO_0004458_GCST90025959_EFO_0004458	3988	1.79348	4.02389	7.21677	TRUE
34662886_EFO_0004458_GCST90025959_EFO_0004458	1401	4.03943	4.05887	16.3955	TRUE
34662886_EFO_0004458_GCST90025959_EFO_0004458	6097	0.889121	4.42031	3.9302	FALSE
34662886_EFO_0004458_GCST90025959_EFO_0004458	64170	0.195085	5.09206	0.993384	FALSE
34662886_EFO_0004458_GCST90025959_EFO_0004458	28999	3.74779	5.41677	20.3009	TRUE
34662886_EFO_0004458_GCST90025959_EFO_0004458	114548	2.03722	4.117	8.38722	TRUE
34662886_EFO_0004458_GCST90025959_EFO_0004458	432	2.86992	6.27879	18.0196	TRUE
34226706_EFO_0004587_GCST90025984_EFO_0004587	11200	4.38226	-0.149748	-0.656234	FALSE
34226706_EFO_0004587_GCST90025984_EFO_0004587	3689	4.2589	4.01943	17.1183	TRUE
34226706_EFO_0004587_GCST90025984_EFO_0004587	3383	3.8404	1.86529	7.16346	TRUE
34226706_EFO_0004587_GCST90025984_EFO_0004587	5341	4.30652	4.17243	17.9687	TRUE
34226706_EFO_0004587_GCST90025984_EFO_0004587	3107	4.04277	1.53545	6.20746	TRUE
34226706_EFO_0004587_GCST90025984_EFO_0004587	1901	3.94778	0.985286	3.88969	FALSE
34226706_EFO_0004587_GCST90025984_EFO_0004587	10019	5.69299	2.97572	16.9408	TRUE
34226706_EFO_0004587_GCST90025984_EFO_0004587	7297	3.9057	4.59339	17.9404	TRUE
34226706_EFO_0004587_GCST90025984_EFO_0004587	177	4.90204	1.74698	8.56374	TRUE
34226706_EFO_0004587_GCST90025984_EFO_0004587	7916	4.26136	0.282432	1.20354	FALSE
34226706_EFO_0004587_GCST90025984_EFO_0004587	9368	0.569967	4.29307	2.44691	FALSE
34226706_EFO_0004587_GCST90025984_EFO_0004587	9780	-0.358731	4.50038	-1.61442	FALSE
34226706_EFO_0004587_GCST90025984_EFO_0004587	7706	3.93527	1.28953	5.07466	TRUE
34226706_EFO_0004587_GCST90025984_EFO_0004587	5884	0.354175	4.23654	1.50048	FALSE
34226706_EFO_0004587_GCST90025984_EFO_0004587	83706	2.10787	3.89644	8.2132	TRUE
34226706_EFO_0004587_GCST90025984_EFO_0004587	80724	4.26889	-1.1047	-4.71585	FALSE
34226706_EFO_0004587_GCST90025984_EFO_0004587	4683	4.36352	4.15103	18.1131	TRUE
34226706_EFO_0004587_GCST90025984_EFO_0004587	472	3.89674	0.855875	3.33512	FALSE
34226706_EFO_0004587_GCST90025984_EFO_0004587	9046	4.48461	2.37075	10.6319	TRUE
34226706_EFO_0004587_GCST90025984_EFO_0004587	64135	4.13005	2.20271	9.09731	TRUE
34226706_EFO_0004587_GCST90025984_EFO_0004587	23495	4.30887	4.69502	20.2302	TRUE
34226706_EFO_0004587_GCST90025984_EFO_0004587	3574	3.33357	2.86895	9.56383	TRUE
34226706_EFO_0004587_GCST90025984_EFO_0004587	8877	5.27619	0.423503	2.23448	FALSE
34226706_EFO_0004587_GCST90025984_EFO_0004587	51744	3.07657	1.23363	3.79536	TRUE
34226706_EFO_0004587_GCST90025984_EFO_0004587	1589	5.14898	-0.226308	-1.16525	FALSE
34226706_EFO_0004587_GCST90025984_EFO_0004587	54518	5.03745	4.30581	21.6903	TRUE
34226706_EFO_0004587_GCST90025984_EFO_0004587	27250	5.41006	-0.441071	-2.38622	FALSE
34226706_EFO_0004587_GCST90025984_EFO_0004587	197358	0.610035	5.5518	3.38679	FALSE
34226706_EFO_0004587_GCST90025984_EFO_0004587	374403	5.11012	2.26214	11.5598	TRUE
34226706_EFO_0004587_GCST90025984_EFO_0004587	3120	5.02881	1.96489	9.88104	TRUE
34226706_EFO_0004587_GCST90025984_EFO_0004587	4855	3.02317	-0.121075	-0.366029	FALSE
34226706_EFO_0004587_GCST90025984_EFO_0004587	55619	6.06207	4.27296	25.903	TRUE
34226706_EFO_0004587_GCST90025984_EFO_0004587	167465	6.56828	-0.2607	-1.71235	FALSE
34226706_EFO_0004587_GCST90025984_EFO_0004587	2794	5.56069	-0.603159	-3.35398	FALSE
34226706_EFO_0004587_GCST90025984_EFO_0004587	56244	4.46395	1.86909	8.34354	TRUE
34226706_EFO_0004587_GCST90025984_EFO_0004587	64926	2.20589	4.2488	9.37241	TRUE
34226706_EFO_0004587_GCST90025984_EFO_0004587	9294	3.4927	0.780046	2.72447	FALSE
34226706_EFO_0004587_GCST90025984_EFO_0004587	79969	5.78218	-0.384352	-2.22239	FALSE
34226706_EFO_0004587_GCST90025984_EFO_0004587	283450	5.17212	-0.11825	-0.611601	FALSE
34226706_EFO_0004587_GCST90025984_EFO_0004587	59307	4.7517	3.30947	15.7256	TRUE
34226706_EFO_0004587_GCST90025984_EFO_0004587	81696	5.30575	-0.293205	-1.55568	FALSE
34226706_EFO_0004587_GCST90025984_EFO_0004587	388931	5.76041	-0.736003	-4.23968	FALSE
34226706_EFO_0004587_GCST90025984_EFO_0004587	121599	6.39814	0.426811	2.7308	FALSE
34226706_EFO_0004587_GCST90025984_EFO_0004587	64147	5.87071	-0.266483	-1.56444	FALSE
34375979_EFO_0004615_GCST90025952_EFO_0004615	32	3.14813	3.92115	12.3443	TRUE
34375979_EFO_0004615_GCST90025952_EFO_0004615	338	4.21923	4.24806	17.9235	TRUE
34375979_EFO_0004615_GCST90025952_EFO_0004615	732	3.12345	3.53434	11.0393	TRUE
34375979_EFO_0004615_GCST90025952_EFO_0004615	345	3.57778	3.94791	14.1247	TRUE
34375979_EFO_0004615_GCST90025952_EFO_0004615	2244	2.39052	3.49757	8.36103	TRUE
34375979_EFO_0004615_GCST90025952_EFO_0004615	5140	0.81005	5.02788	4.07283	FALSE
34375979_EFO_0004615_GCST90025952_EFO_0004615	3949	3.70758	3.48317	12.9141	TRUE
34375979_EFO_0004615_GCST90025952_EFO_0004615	255738	4.64911	4.46218	20.7451	TRUE
34375979_EFO_0004615_GCST90025952_EFO_0004615	27329	4.21679	3.04296	12.8315	TRUE
34375979_EFO_0004615_GCST90025952_EFO_0004615	432	5.60433	4.62873	25.941	TRUE
34375979_EFO_0004615_GCST90025952_EFO_0004615	64599	5.08741	-1.26042	-6.41228	FALSE
34375979_EFO_0004615_GCST90025952_EFO_0004615	85302	5.25116	-1.32216	-6.94285	FALSE
34375979_EFO_0004615_GCST90025952_EFO_0004615	7772	9.24429	-0.925529	-8.55585	FALSE
36809768_EFO_0022299_GCST90269587_EFO_0022299	26762	5.30601	2.11776	11.2368	TRUE
36809768_EFO_0022299_GCST90269587_EFO_0022299	11321	4.39285	1.00786	4.42739	TRUE
36809768_EFO_0022299_GCST90269587_EFO_0022299	23173	3.81493	0.706966	2.69702	FALSE
36809768_EFO_0022299_GCST90269587_EFO_0022299	8890	4.36992	1.6236	7.09499	TRUE
36809768_EFO_0022299_GCST90269587_EFO_0022299	54536	-0.464995	4.25957	-1.98068	FALSE
36809768_EFO_0022299_GCST90269587_EFO_0022299	4023	5.08222	4.645	23.6069	TRUE
36809768_EFO_0022299_GCST90269587_EFO_0022299	51129	5.09424	3.17651	16.1819	TRUE
36809768_EFO_0022299_GCST90269587_EFO_0022299	348	3.87992	3.23755	12.5614	TRUE
36809768_EFO_0022299_GCST90269587_EFO_0022299	338	3.83431	4.42992	16.9857	TRUE
36809768_EFO_0022299_GCST90269587_EFO_0022299	5340	3.687	3.16336	11.6633	TRUE
36809768_EFO_0022299_GCST90269587_EFO_0022299	3083	2.52422	3.69367	9.32364	TRUE
36809768_EFO_0022299_GCST90269587_EFO_0022299	1071	3.11678	2.8708	8.94766	TRUE
36809768_EFO_0022299_GCST90269587_EFO_0022299	57794	0.920883	4.51532	4.15808	FALSE
36809768_EFO_0022299_GCST90269587_EFO_0022299	5049	4.32711	1.95261	8.44916	TRUE
36809768_EFO_0022299_GCST90269587_EFO_0022299	84277	4.68429	2.46599	11.5514	TRUE
36809768_EFO_0022299_GCST90269587_EFO_0022299	6580	3.96942	2.83342	11.247	TRUE
36809768_EFO_0022299_GCST90269587_EFO_0022299	57159	4.19695	1.41567	5.94149	TRUE
36809768_EFO_0022299_GCST90269587_EFO_0022299	341	2.12629	2.76688	5.88319	TRUE
36809768_EFO_0022299_GCST90269587_EFO_0022299	345	4.39876	2.65575	11.682	TRUE
36809768_EFO_0022299_GCST90269587_EFO_0022299	350	3.62404	2.6902	9.7494	TRUE
36809768_EFO_0022299_GCST90269587_EFO_0022299	6804	1.15916	2.30051	2.66665	FALSE
36809768_EFO_0022299_GCST90269587_EFO_0022299	1463	3.28772	2.72478	8.95832	TRUE
36809768_EFO_0022299_GCST90269587_EFO_0022299	8882	4.59918	3.96176	18.2209	TRUE
36809768_EFO_0022299_GCST90269587_EFO_0022299	8289	-0.692109	4.10072	-2.83814	FALSE
36809768_EFO_0022299_GCST90269587_EFO_0022299	5140	5.57167	0.691473	3.85266	FALSE
36809768_EFO_0022299_GCST90269587_EFO_0022299	255738	3.74661	3.27375	12.2654	TRUE
36809768_EFO_0022299_GCST90269587_EFO_0022299	116519	3.83855	2.67119	10.2535	TRUE
36809768_EFO_0022299_GCST90269587_EFO_0022299	4018	2.9514	4.49249	13.2591	TRUE
36809768_EFO_0022299_GCST90269587_EFO_0022299	85440	2.46664	3.51658	8.67413	TRUE
36809768_EFO_0022299_GCST90269587_EFO_0022299	11183	5.24715	-0.777944	-4.08199	FALSE
36809768_EFO_0022299_GCST90269587_EFO_0022299	27329	3.97965	3.12163	12.423	TRUE
36809768_EFO_0022299_GCST90269587_EFO_0022299	337	3.30895	2.49199	8.24585	TRUE
36809768_EFO_0022299_GCST90269587_EFO_0022299	8884	3.47785	1.40739	4.89469	TRUE
36809768_EFO_0022299_GCST90269587_EFO_0022299	7158	-0.426762	3.584	-1.52952	FALSE
36809768_EFO_0022299_GCST90269587_EFO_0022299	9031	3.62892	2.29356	8.32316	TRUE
36809768_EFO_0022299_GCST90269587_EFO_0022299	51085	2.99703	4.3534	13.0473	TRUE
36809768_EFO_0022299_GCST90269587_EFO_0022299	84811	3.84987	3.4694	13.3568	TRUE
36809768_EFO_0022299_GCST90269587_EFO_0022299	4299	-0.567132	2.74823	-1.55861	FALSE
36809768_EFO_0022299_GCST90269587_EFO_0022299	221037	3.59312	3.74237	13.4468	TRUE
36809768_EFO_0022299_GCST90269587_EFO_0022299	2646	3.10465	4.45283	13.8245	TRUE
36809768_EFO_0022299_GCST90269587_EFO_0022299	81579	5.09722	0.323548	1.64919	FALSE
36809768_EFO_0022299_GCST90269587_EFO_0022299	2590	3.68666	3.88932	14.3386	TRUE
36809768_EFO_0022299_GCST90269587_EFO_0022299	94137	4.71686	-0.152743	-0.720468	FALSE
36809768_EFO_0022299_GCST90269587_EFO_0022299	84870	-0.604232	5.75455	-3.47709	FALSE
36809768_EFO_0022299_GCST90269587_EFO_0022299	53345	2.24354	4.49052	10.0747	TRUE
36809768_EFO_0022299_GCST90269587_EFO_0022299	26160	3.27821	-0.404218	-1.32511	FALSE
36809768_EFO_0022299_GCST90269587_EFO_0022299	80790	2.47795	7.98391	19.7837	TRUE
36809768_EFO_0022299_GCST90269587_EFO_0022299	3626	3.94651	4.36754	17.2365	TRUE
36809768_EFO_0022299_GCST90269587_EFO_0022299	84456	4.55839	0.269817	1.22993	FALSE
36809768_EFO_0022299_GCST90269587_EFO_0022299	80212	5.42987	-0.0412222	-0.223832	FALSE
36809768_EFO_0022299_GCST90269587_EFO_0022299	113201	6.89377	1.77016	12.2031	TRUE
36809768_EFO_0022299_GCST90269587_EFO_0022299	196385	4.46309	0.167026	0.745451	FALSE
36809768_EFO_0022299_GCST90269587_EFO_0022299	94039	4.99792	-0.343164	-1.71511	FALSE
36809768_EFO_0022299_GCST90269587_EFO_0022299	83650	4.93705	0.667195	3.29397	FALSE
36809768_EFO_0022299_GCST90269587_EFO_0022299	146894	4.77159	6.46661	30.856	TRUE
36809768_EFO_0022299_GCST90269587_EFO_0022299	84226	15.0119	0.549594	8.25048	FALSE
36809768_EFO_0022299_GCST90269587_EFO_0022299	256006	6.63942	-0.937159	-6.22219	FALSE
31367044_EFO_0004614_GCST90025955_EFO_0004614	19	3.6734	4.00035	14.6949	TRUE
31367044_EFO_0004614_GCST90025955_EFO_0004614	54778	4.93753	-1.07862	-5.32571	FALSE
31367044_EFO_0004614_GCST90025955_EFO_0004614	949	3.19274	3.67994	11.7491	TRUE
31367044_EFO_0004614_GCST90025955_EFO_0004614	9159	6.23174	1.99926	12.4588	TRUE
31367044_EFO_0004614_GCST90025955_EFO_0004614	229	0.829197	3.84038	3.18443	FALSE
31367044_EFO_0004614_GCST90025955_EFO_0004614	32	1.65938	4.0139	6.66059	TRUE
31367044_EFO_0004614_GCST90025955_EFO_0004614	4023	4.00687	5.0315	20.1605	TRUE
31367044_EFO_0004614_GCST90025955_EFO_0004614	3172	1.57291	3.67015	5.77282	TRUE
31367044_EFO_0004614_GCST90025955_EFO_0004614	348	4.11584	4.05084	16.6726	TRUE
31367044_EFO_0004614_GCST90025955_EFO_0004614	948	2.16666	4.11932	8.92518	TRUE
31367044_EFO_0004614_GCST90025955_EFO_0004614	1066	4.05696	3.77532	15.3163	TRUE
31367044_EFO_0004614_GCST90025955_EFO_0004614	338	2.62311	3.69481	9.69189	TRUE
31367044_EFO_0004614_GCST90025955_EFO_0004614	5346	2.91479	4.98246	14.5228	TRUE
31367044_EFO_0004614_GCST90025955_EFO_0004614	1071	4.11327	4.23236	17.4089	TRUE
31367044_EFO_0004614_GCST90025955_EFO_0004614	23568	5.38517	-0.800834	-4.31263	FALSE
31367044_EFO_0004614_GCST90025955_EFO_0004614	10062	2.12548	3.84691	8.17652	TRUE
31367044_EFO_0004614_GCST90025955_EFO_0004614	345	3.9821	4.58633	18.2632	TRUE
31367044_EFO_0004614_GCST90025955_EFO_0004614	55532	0.804274	5.30768	4.26883	FALSE
31367044_EFO_0004614_GCST90025955_EFO_0004614	57795	5.30089	-0.0741784	-0.393211	FALSE
31367044_EFO_0004614_GCST90025955_EFO_0004614	6559	4.2588	0.868381	3.69826	FALSE
31367044_EFO_0004614_GCST90025955_EFO_0004614	5140	0.798065	6.55784	5.23359	FALSE
31367044_EFO_0004614_GCST90025955_EFO_0004614	116519	2.59562	3.11909	8.09596	TRUE
31367044_EFO_0004614_GCST90025955_EFO_0004614	23387	4.92367	1.51199	7.44455	TRUE
31367044_EFO_0004614_GCST90025955_EFO_0004614	3990	3.21484	3.56885	11.4733	TRUE
31367044_EFO_0004614_GCST90025955_EFO_0004614	4547	2.22355	3.52127	7.8297	TRUE
31367044_EFO_0004614_GCST90025955_EFO_0004614	6553	0.384089	5.49027	2.10875	FALSE
31367044_EFO_0004614_GCST90025955_EFO_0004614	4782	-0.489202	3.94512	-1.92996	FALSE
31367044_EFO_0004614_GCST90025955_EFO_0004614	81579	1.28321	6.28613	8.0664	TRUE
31367044_EFO_0004614_GCST90025955_EFO_0004614	3931	2.63491	3.66145	9.64761	TRUE
31367044_EFO_0004614_GCST90025955_EFO_0004614	29886	-0.547345	5.68052	-3.1092	FALSE
31367044_EFO_0004614_GCST90025955_EFO_0004614	9388	4.14986	4.68208	19.43	TRUE
31367044_EFO_0004614_GCST90025955_EFO_0004614	64180	8.28237	1.18799	9.83935	TRUE
31367044_EFO_0004614_GCST90025955_EFO_0004614	146894	5.48727	0.411888	2.26014	FALSE
36809768_EFO_0022230_GCST90269588_EFO_0022230	26762	4.9871	2.26267	11.2842	TRUE
36809768_EFO_0022230_GCST90269588_EFO_0022230	11321	4.53737	1.11684	5.06752	TRUE
36809768_EFO_0022230_GCST90269588_EFO_0022230	23173	3.72958	0.978878	3.6508	FALSE
36809768_EFO_0022230_GCST90269588_EFO_0022230	8890	4.43506	1.45091	6.43486	TRUE
36809768_EFO_0022230_GCST90269588_EFO_0022230	3482	2.23576	3.81306	8.5251	TRUE
36809768_EFO_0022230_GCST90269588_EFO_0022230	54536	-0.454105	3.83921	-1.74341	FALSE
36809768_EFO_0022230_GCST90269588_EFO_0022230	4023	4.58549	4.22162	19.3582	TRUE
36809768_EFO_0022230_GCST90269588_EFO_0022230	51129	4.5202	2.09032	9.44867	TRUE
36809768_EFO_0022230_GCST90269588_EFO_0022230	348	3.99483	3.07218	12.2728	TRUE
36809768_EFO_0022230_GCST90269588_EFO_0022230	338	4.32863	3.98141	17.234	TRUE
36809768_EFO_0022230_GCST90269588_EFO_0022230	5340	3.66825	2.86138	10.4962	TRUE
36809768_EFO_0022230_GCST90269588_EFO_0022230	3083	2.75098	3.52608	9.70017	TRUE
36809768_EFO_0022230_GCST90269588_EFO_0022230	1071	3.54489	2.79896	9.922	TRUE
36809768_EFO_0022230_GCST90269588_EFO_0022230	84277	4.2929	2.6712	11.4672	TRUE
36809768_EFO_0022230_GCST90269588_EFO_0022230	6580	4.17916	2.76052	11.5366	TRUE
36809768_EFO_0022230_GCST90269588_EFO_0022230	57159	4.3982	-0.897847	-3.94891	FALSE
36809768_EFO_0022230_GCST90269588_EFO_0022230	345	4.33954	2.51429	10.9108	TRUE
36809768_EFO_0022230_GCST90269588_EFO_0022230	6804	1.68471	2.4687	4.15904	TRUE
36809768_EFO_0022230_GCST90269588_EFO_0022230	1463	3.29799	2.6169	8.63053	TRUE
36809768_EFO_0022230_GCST90269588_EFO_0022230	8882	1.81313	4.50116	8.16119	TRUE
36809768_EFO_0022230_GCST90269588_EFO_0022230	8289	-0.794438	3.69488	-2.93535	FALSE
36809768_EFO_0022230_GCST90269588_EFO_0022230	5140	4.93587	0.681802	3.36528	FALSE
36809768_EFO_0022230_GCST90269588_EFO_0022230	3949	3.46129	3.97298	13.7516	TRUE
36809768_EFO_0022230_GCST90269588_EFO_0022230	255738	3.65922	3.21143	11.7513	TRUE
36809768_EFO_0022230_GCST90269588_EFO_0022230	116519	3.92446	2.58434	10.1421	TRUE
36809768_EFO_0022230_GCST90269588_EFO_0022230	4018	4.86323	4.64666	22.5977	TRUE
36809768_EFO_0022230_GCST90269588_EFO_0022230	3699	2.64569	3.87998	10.2652	TRUE
36809768_EFO_0022230_GCST90269588_EFO_0022230	85440	2.65273	3.50838	9.30678	TRUE
36809768_EFO_0022230_GCST90269588_EFO_0022230	11183	5.43926	-0.672316	-3.6569	FALSE
36809768_EFO_0022230_GCST90269588_EFO_0022230	27329	3.88246	2.9283	11.369	TRUE
36809768_EFO_0022230_GCST90269588_EFO_0022230	337	2.70706	2.40337	6.50606	TRUE
36809768_EFO_0022230_GCST90269588_EFO_0022230	8884	3.83185	1.61681	6.19539	TRUE
36809768_EFO_0022230_GCST90269588_EFO_0022230	7158	-0.623049	3.90502	-2.43302	FALSE
36809768_EFO_0022230_GCST90269588_EFO_0022230	9031	3.8566	2.20137	8.48981	TRUE
36809768_EFO_0022230_GCST90269588_EFO_0022230	51085	3.89431	4.35773	16.9703	TRUE
36809768_EFO_0022230_GCST90269588_EFO_0022230	84811	3.75353	3.35008	12.5746	TRUE
36809768_EFO_0022230_GCST90269588_EFO_0022230	4299	-0.603453	5.12406	-3.09213	FALSE
36809768_EFO_0022230_GCST90269588_EFO_0022230	221037	3.96873	-0.527299	-2.09271	FALSE
36809768_EFO_0022230_GCST90269588_EFO_0022230	2646	3.02334	3.92666	11.8716	TRUE
36809768_EFO_0022230_GCST90269588_EFO_0022230	10087	3.58008	1.27244	4.55545	TRUE
36809768_EFO_0022230_GCST90269588_EFO_0022230	2590	3.59082	3.82123	13.7213	TRUE
36809768_EFO_0022230_GCST90269588_EFO_0022230	22837	5.49505	5.44886	29.9418	TRUE
36809768_EFO_0022230_GCST90269588_EFO_0022230	94137	4.38788	-0.101568	-0.445671	FALSE
36809768_EFO_0022230_GCST90269588_EFO_0022230	84870	-0.449476	5.74959	-2.5843	FALSE
36809768_EFO_0022230_GCST90269588_EFO_0022230	26160	2.94077	-0.333679	-0.981274	FALSE
36809768_EFO_0022230_GCST90269588_EFO_0022230	3626	4.26549	4.04434	17.2511	TRUE
36809768_EFO_0022230_GCST90269588_EFO_0022230	80212	5.50834	-0.00246156	-0.0135591	FALSE
36809768_EFO_0022230_GCST90269588_EFO_0022230	728780	8.52427	-0.240759	-2.0523	FALSE
36809768_EFO_0022230_GCST90269588_EFO_0022230	113201	8.14549	1.94647	15.8549	TRUE
36809768_EFO_0022230_GCST90269588_EFO_0022230	196385	4.12914	0.226602	0.93567	FALSE
36809768_EFO_0022230_GCST90269588_EFO_0022230	94039	5.42796	-0.788568	-4.28031	FALSE
36809768_EFO_0022230_GCST90269588_EFO_0022230	146894	5.7654	1.11245	6.41373	TRUE
36809768_EFO_0022230_GCST90269588_EFO_0022230	84226	19.7873	0.113821	2.25222	FALSE
36809768_EFO_0022230_GCST90269588_EFO_0022230	256006	8.78711	-0.994799	-8.7414	FALSE
36809768_EFO_0022258_GCST90269683_EFO_0022258	2923	4.34991	0.971811	4.22729	FALSE
36809768_EFO_0022258_GCST90269683_EFO_0022258	5817	3.72473	1.49143	5.55517	TRUE
36809768_EFO_0022258_GCST90269683_EFO_0022258	9936	4.9104	0.649121	3.18745	FALSE
36809768_EFO_0022258_GCST90269683_EFO_0022258	1938	5.88856	1.14247	6.72752	TRUE
36809768_EFO_0022258_GCST90269683_EFO_0022258	6187	3.47351	-0.738478	-2.56511	FALSE
36809768_EFO_0022258_GCST90269683_EFO_0022258	587	4.21031	0.279662	1.17747	FALSE
36809768_EFO_0022258_GCST90269683_EFO_0022258	23203	4.32338	-1.35143	-5.84273	FALSE
36809768_EFO_0022258_GCST90269683_EFO_0022258	11321	4.41862	-0.471711	-2.08431	FALSE
36809768_EFO_0022258_GCST90269683_EFO_0022258	23173	4.27401	-0.364987	-1.55996	FALSE
36809768_EFO_0022258_GCST90269683_EFO_0022258	8890	3.26503	-0.0655648	-0.214071	FALSE
36809768_EFO_0022258_GCST90269683_EFO_0022258	4597	2.84361	1.40641	3.99927	TRUE
36809768_EFO_0022258_GCST90269683_EFO_0022258	8854	-0.094102	4.29633	-0.404293	FALSE
36809768_EFO_0022258_GCST90269683_EFO_0022258	6494	4.04166	-0.488473	-1.97424	FALSE
36809768_EFO_0022258_GCST90269683_EFO_0022258	5331	4.93991	-0.483527	-2.38858	FALSE
36809768_EFO_0022258_GCST90269683_EFO_0022258	4023	4.73936	4.66452	22.1068	TRUE
36809768_EFO_0022258_GCST90269683_EFO_0022258	51129	4.69807	5.19541	24.4084	TRUE
36809768_EFO_0022258_GCST90269683_EFO_0022258	1374	3.90352	4.42565	17.2756	TRUE
36809768_EFO_0022258_GCST90269683_EFO_0022258	10964	3.7386	-0.0175432	-0.0655869	FALSE
36809768_EFO_0022258_GCST90269683_EFO_0022258	348	4.26147	3.92027	16.7061	TRUE
36809768_EFO_0022258_GCST90269683_EFO_0022258	83706	4.14104	0.0491301	0.20345	FALSE
36809768_EFO_0022258_GCST90269683_EFO_0022258	338	4.25522	3.11052	13.2359	TRUE
36809768_EFO_0022258_GCST90269683_EFO_0022258	23460	4.3509	5.23135	22.7611	TRUE
36809768_EFO_0022258_GCST90269683_EFO_0022258	5340	3.77898	2.57334	9.72459	TRUE
36809768_EFO_0022258_GCST90269683_EFO_0022258	5468	3.86297	1.71528	6.62606	TRUE
36809768_EFO_0022258_GCST90269683_EFO_0022258	1071	3.31496	2.75376	9.12861	TRUE
36809768_EFO_0022258_GCST90269683_EFO_0022258	5049	4.61589	1.52494	7.03894	TRUE
36809768_EFO_0022258_GCST90269683_EFO_0022258	51759	4.71346	-1.81087	-8.53549	FALSE
36809768_EFO_0022258_GCST90269683_EFO_0022258	84277	4.18133	4.36666	18.2585	TRUE
36809768_EFO_0022258_GCST90269683_EFO_0022258	25764	4.65265	0.598603	2.78509	FALSE
36809768_EFO_0022258_GCST90269683_EFO_0022258	6580	4.33525	4.07566	17.669	TRUE
36809768_EFO_0022258_GCST90269683_EFO_0022258	57159	4.45248	1.68167	7.48761	TRUE
36809768_EFO_0022258_GCST90269683_EFO_0022258	345	4.51048	2.6209	11.8215	TRUE
36809768_EFO_0022258_GCST90269683_EFO_0022258	350	4.55118	3.93027	17.8874	TRUE
36809768_EFO_0022258_GCST90269683_EFO_0022258	64848	2.21191	-1.38437	-3.06211	FALSE
36809768_EFO_0022258_GCST90269683_EFO_0022258	8882	4.66086	4.68648	21.843	TRUE
36809768_EFO_0022258_GCST90269683_EFO_0022258	9425	4.04397	-1.19546	-4.83438	FALSE
36809768_EFO_0022258_GCST90269683_EFO_0022258	8481	4.00509	0.42417	1.69884	FALSE
36809768_EFO_0022258_GCST90269683_EFO_0022258	5140	5.87969	0.837629	4.925	FALSE
36809768_EFO_0022258_GCST90269683_EFO_0022258	6261	4.55553	-0.591734	-2.69566	FALSE
36809768_EFO_0022258_GCST90269683_EFO_0022258	3949	3.95037	3.83451	15.1477	TRUE
36809768_EFO_0022258_GCST90269683_EFO_0022258	9919	3.9194	-0.729572	-2.85948	FALSE
36809768_EFO_0022258_GCST90269683_EFO_0022258	255738	4.60446	3.9904	18.3736	TRUE
36809768_EFO_0022258_GCST90269683_EFO_0022258	116519	4.50269	2.67121	12.0276	TRUE
36809768_EFO_0022258_GCST90269683_EFO_0022258	4018	5.08043	4.32294	21.9624	TRUE
36809768_EFO_0022258_GCST90269683_EFO_0022258	1825	4.92095	1.49844	7.37374	TRUE
36809768_EFO_0022258_GCST90269683_EFO_0022258	85440	2.35232	4.31518	10.1507	TRUE
36809768_EFO_0022258_GCST90269683_EFO_0022258	11183	5.74562	-0.838053	-4.81513	FALSE
36809768_EFO_0022258_GCST90269683_EFO_0022258	10221	3.75929	4.22955	15.9001	TRUE
36809768_EFO_0022258_GCST90269683_EFO_0022258	337	3.35357	2.5048	8.40004	TRUE
36809768_EFO_0022258_GCST90269683_EFO_0022258	8884	3.7486	0.427038	1.60079	FALSE
36809768_EFO_0022258_GCST90269683_EFO_0022258	7158	4.22607	-0.91777	-3.87857	FALSE
36809768_EFO_0022258_GCST90269683_EFO_0022258	7424	4.24674	1.47473	6.26278	TRUE
36809768_EFO_0022258_GCST90269683_EFO_0022258	9031	3.92305	2.85431	11.1976	TRUE
36809768_EFO_0022258_GCST90269683_EFO_0022258	201134	7.72462	-0.461908	-3.56806	FALSE
36809768_EFO_0022258_GCST90269683_EFO_0022258	51085	4.21498	4.7397	19.9777	TRUE
36809768_EFO_0022258_GCST90269683_EFO_0022258	84811	4.39114	3.21383	14.1124	TRUE
36809768_EFO_0022258_GCST90269683_EFO_0022258	23624	4.58266	0.474763	2.17568	FALSE
36809768_EFO_0022258_GCST90269683_EFO_0022258	221037	4.29849	3.95419	16.9971	TRUE
36809768_EFO_0022258_GCST90269683_EFO_0022258	2646	3.24218	4.28195	13.8828	TRUE
36809768_EFO_0022258_GCST90269683_EFO_0022258	22837	4.52253	4.63629	20.9678	TRUE
36809768_EFO_0022258_GCST90269683_EFO_0022258	94137	5.14634	-0.196399	-1.01074	FALSE
36809768_EFO_0022258_GCST90269683_EFO_0022258	23461	4.20185	3.28664	13.81	TRUE
36809768_EFO_0022258_GCST90269683_EFO_0022258	2696	4.2413	1.90297	8.07108	TRUE
36809768_EFO_0022258_GCST90269683_EFO_0022258	26160	3.83945	-0.512394	-1.96731	FALSE
36809768_EFO_0022258_GCST90269683_EFO_0022258	80790	2.13777	8.74872	18.7027	TRUE
36809768_EFO_0022258_GCST90269683_EFO_0022258	1952	3.98046	4.38827	17.4673	TRUE
36809768_EFO_0022258_GCST90269683_EFO_0022258	80237	5.49476	-0.383041	-2.10472	FALSE
36809768_EFO_0022258_GCST90269683_EFO_0022258	5729	3.87712	-0.131272	-0.508956	FALSE
36809768_EFO_0022258_GCST90269683_EFO_0022258	79927	6.72078	0.140783	0.946173	FALSE
36809768_EFO_0022258_GCST90269683_EFO_0022258	29989	5.2668	0.187999	0.990151	FALSE
36809768_EFO_0022258_GCST90269683_EFO_0022258	113201	7.17764	2.21215	15.878	TRUE
36809768_EFO_0022258_GCST90269683_EFO_0022258	6621	3.87639	-1.2045	-4.6691	FALSE
36809768_EFO_0022258_GCST90269683_EFO_0022258	161497	5.03102	-0.513076	-2.58129	FALSE
36809768_EFO_0022258_GCST90269683_EFO_0022258	29964	7.33817	0.413179	3.03198	FALSE
36809768_EFO_0022258_GCST90269683_EFO_0022258	28	1.01559	7.46671	7.58311	TRUE
36809768_EFO_0022258_GCST90269683_EFO_0022258	117155	4.94154	-0.986548	-4.87507	FALSE
36809768_EFO_0022258_GCST90269683_EFO_0022258	169436	7.16975	-0.916993	-6.57461	FALSE
36809768_EFO_0022258_GCST90269683_EFO_0022258	83650	5.91815	0.765076	4.52784	FALSE
36809768_EFO_0022258_GCST90269683_EFO_0022258	146894	4.61038	7.34248	33.8516	TRUE
36809768_EFO_0022258_GCST90269683_EFO_0022258	84226	13.0603	-0.119551	-1.56138	FALSE
34662886_EFO_0004696_GCST90025958_EFO_0004696	57521	-0.103994	3.25835	-0.338848	FALSE
34662886_EFO_0004696_GCST90025958_EFO_0004696	4763	4.28642	0.990697	4.24654	FALSE
34662886_EFO_0004696_GCST90025958_EFO_0004696	3172	3.79836	3.90779	14.8432	TRUE
34662886_EFO_0004696_GCST90025958_EFO_0004696	3083	2.68289	3.50796	9.41149	TRUE
34662886_EFO_0004696_GCST90025958_EFO_0004696	116840	4.10588	0.482101	1.97945	FALSE
34662886_EFO_0004696_GCST90025958_EFO_0004696	9971	4.51098	4.69122	21.162	TRUE
34662886_EFO_0004696_GCST90025958_EFO_0004696	10462	4.5747	-0.350289	-1.60247	FALSE
34662886_EFO_0004696_GCST90025958_EFO_0004696	6462	4.42132	4.38617	19.3926	TRUE
34662886_EFO_0004696_GCST90025958_EFO_0004696	5629	1.23559	3.95061	4.88133	TRUE
34662886_EFO_0004696_GCST90025958_EFO_0004696	162417	0.544776	6.03489	3.28766	FALSE
34662886_EFO_0004696_GCST90025958_EFO_0004696	5140	0.172428	4.69799	0.810065	FALSE
34662886_EFO_0004696_GCST90025958_EFO_0004696	91039	4.8955	-0.991991	-4.85629	FALSE
34662886_EFO_0004696_GCST90025958_EFO_0004696	3171	4.14354	1.58615	6.57229	TRUE
34662886_EFO_0004696_GCST90025958_EFO_0004696	5066	0.25653	5.14415	1.31963	FALSE
34662886_EFO_0004696_GCST90025958_EFO_0004696	146754	4.03087	-0.0368772	-0.148647	FALSE
34662886_EFO_0004696_GCST90025958_EFO_0004696	6654	3.75106	-0.59187	-2.22014	FALSE
34662886_EFO_0004696_GCST90025958_EFO_0004696	54908	0.452518	3.86681	1.7498	FALSE
34662886_EFO_0004696_GCST90025958_EFO_0004696	84938	5.9528	5.02643	29.9213	TRUE
34662886_EFO_0004696_GCST90025958_EFO_0004696	28999	1.43076	4.92315	7.04382	TRUE
34662886_EFO_0004696_GCST90025958_EFO_0004696	4782	1.16315	4.17844	4.86015	TRUE
34662886_EFO_0004696_GCST90025958_EFO_0004696	26137	0.278246	5.81787	1.6188	FALSE
34662886_EFO_0004696_GCST90025958_EFO_0004696	81579	7.20879	6.28134	45.2809	TRUE
34662886_EFO_0004696_GCST90025958_EFO_0004696	54989	5.61158	-0.636278	-3.57053	FALSE
34662886_EFO_0004696_GCST90025958_EFO_0004696	284114	6.47724	-0.302804	-1.96133	FALSE
36138231_EFO_0009188_GCST90025988_EFO_0009188	3717	4.18778	2.43987	10.2176	TRUE
36138231_EFO_0009188_GCST90025988_EFO_0009188	5337	-0.243691	4.51877	-1.10118	FALSE
36138231_EFO_0009188_GCST90025988_EFO_0009188	7037	4.50876	3.6447	16.4331	TRUE
36138231_EFO_0009188_GCST90025988_EFO_0009188	286	4.02978	3.97834	16.0318	TRUE
36138231_EFO_0009188_GCST90025988_EFO_0009188	5922	5.30575	-0.341743	-1.8132	FALSE
36138231_EFO_0009188_GCST90025988_EFO_0009188	558	4.09902	-0.292153	-1.19754	FALSE
36138231_EFO_0009188_GCST90025988_EFO_0009188	7036	3.95735	5.35572	21.1945	TRUE
36138231_EFO_0009188_GCST90025988_EFO_0009188	22948	-0.409133	5.20993	-2.13156	FALSE
36138231_EFO_0009188_GCST90025988_EFO_0009188	3313	5.82728	-0.44528	-2.59477	FALSE
36138231_EFO_0009188_GCST90025988_EFO_0009188	10483	4.32642	4.41909	19.1189	TRUE
36138231_EFO_0009188_GCST90025988_EFO_0009188	327	3.80597	4.2975	16.3562	TRUE
36138231_EFO_0009188_GCST90025988_EFO_0009188	5589	4.24309	0.474138	2.01181	FALSE
36138231_EFO_0009188_GCST90025988_EFO_0009188	9780	3.16288	4.26082	13.4764	TRUE
36138231_EFO_0009188_GCST90025988_EFO_0009188	3043	3.69973	4.17219	15.436	TRUE
36138231_EFO_0009188_GCST90025988_EFO_0009188	2766	6.29258	5.99049	37.6956	TRUE
36138231_EFO_0009188_GCST90025988_EFO_0009188	80325	5.03354	0.756921	3.80999	FALSE
36138231_EFO_0009188_GCST90025988_EFO_0009188	7018	3.19622	4.09475	13.0877	TRUE
36138231_EFO_0009188_GCST90025988_EFO_0009188	345	4.33047	4.15158	17.9783	TRUE
36138231_EFO_0009188_GCST90025988_EFO_0009188	164656	4.98142	3.51461	17.5077	TRUE
36138231_EFO_0009188_GCST90025988_EFO_0009188	10615	4.45071	0.309082	1.37563	FALSE
36138231_EFO_0009188_GCST90025988_EFO_0009188	147138	6.94193	-0.230116	-1.59745	FALSE
36138231_EFO_0009188_GCST90025988_EFO_0009188	2035	4.2109	1.99467	8.39937	TRUE
36138231_EFO_0009188_GCST90025988_EFO_0009188	10723	4.61578	0.130193	0.600944	FALSE
36138231_EFO_0009188_GCST90025988_EFO_0009188	171023	4.29984	-0.672388	-2.89116	FALSE
36138231_EFO_0009188_GCST90025988_EFO_0009188	10107	4.63282	3.96973	18.3911	TRUE
36138231_EFO_0009188_GCST90025988_EFO_0009188	10661	5.06818	5.35866	27.1587	TRUE
36138231_EFO_0009188_GCST90025988_EFO_0009188	3931	3.95341	2.1527	8.51051	TRUE
36138231_EFO_0009188_GCST90025988_EFO_0009188	220972	2.3968	5.94533	14.2497	TRUE
36138231_EFO_0009188_GCST90025988_EFO_0009188	6521	4.30482	3.26883	14.0717	TRUE
36138231_EFO_0009188_GCST90025988_EFO_0009188	85409	5.48286	-0.278694	-1.52804	FALSE
36138231_EFO_0009188_GCST90025988_EFO_0009188	79866	-0.262256	4.14867	-1.08801	FALSE
36138231_EFO_0009188_GCST90025988_EFO_0009188	1677	5.11284	-1.30006	-6.64702	FALSE
36138231_EFO_0009188_GCST90025988_EFO_0009188	81628	4.17085	4.94963	20.6442	TRUE
36138231_EFO_0009188_GCST90025988_EFO_0009188	57817	3.82789	4.97153	19.0305	TRUE
36138231_EFO_0009188_GCST90025988_EFO_0009188	340024	4.28987	0.390559	1.67545	FALSE
36809768_EFO_0022250_GCST90269688_EFO_0022250	587	3.82514	1.17609	4.49871	TRUE
36809768_EFO_0022250_GCST90269688_EFO_0022250	11321	4.01144	0.188687	0.756905	FALSE
36809768_EFO_0022250_GCST90269688_EFO_0022250	8854	0.142216	4.80752	0.683704	FALSE
36809768_EFO_0022250_GCST90269688_EFO_0022250	6494	4.46482	-0.874994	-3.90669	FALSE
36809768_EFO_0022250_GCST90269688_EFO_0022250	4023	4.88344	4.19402	20.4813	TRUE
36809768_EFO_0022250_GCST90269688_EFO_0022250	51129	5.02644	2.98425	15.0001	TRUE
36809768_EFO_0022250_GCST90269688_EFO_0022250	348	4.27215	2.54109	10.8559	TRUE
36809768_EFO_0022250_GCST90269688_EFO_0022250	54905	3.74605	2.32172	8.69726	TRUE
36809768_EFO_0022250_GCST90269688_EFO_0022250	338	4.83471	2.86104	13.8323	TRUE
36809768_EFO_0022250_GCST90269688_EFO_0022250	23460	4.59686	5.15097	23.6783	TRUE
36809768_EFO_0022250_GCST90269688_EFO_0022250	5340	3.96577	2.45135	9.72147	TRUE
36809768_EFO_0022250_GCST90269688_EFO_0022250	5468	4.04604	1.18009	4.77468	TRUE
36809768_EFO_0022250_GCST90269688_EFO_0022250	1071	3.91948	2.38918	9.36434	TRUE
36809768_EFO_0022250_GCST90269688_EFO_0022250	5049	4.2748	1.60628	6.86652	TRUE
36809768_EFO_0022250_GCST90269688_EFO_0022250	115752	3.99636	-0.52429	-2.09525	FALSE
36809768_EFO_0022250_GCST90269688_EFO_0022250	84277	3.89473	4.24009	16.514	TRUE
36809768_EFO_0022250_GCST90269688_EFO_0022250	57763	3.82371	-0.800033	-3.05909	FALSE
36809768_EFO_0022250_GCST90269688_EFO_0022250	6580	4.12656	4.04386	16.6872	TRUE
36809768_EFO_0022250_GCST90269688_EFO_0022250	57159	4.40373	-0.918842	-4.04633	FALSE
36809768_EFO_0022250_GCST90269688_EFO_0022250	6581	2.9023	1.1261	3.26828	TRUE
36809768_EFO_0022250_GCST90269688_EFO_0022250	3117	0.627587	4.53545	2.84639	FALSE
36809768_EFO_0022250_GCST90269688_EFO_0022250	5265	3.20742	3.74738	12.0194	TRUE
36809768_EFO_0022250_GCST90269688_EFO_0022250	345	3.8762	2.37074	9.18945	TRUE
36809768_EFO_0022250_GCST90269688_EFO_0022250	350	4.71114	4.2416	19.9828	TRUE
36809768_EFO_0022250_GCST90269688_EFO_0022250	64241	3.83327	2.85178	10.9316	TRUE
36809768_EFO_0022250_GCST90269688_EFO_0022250	2911	3.85034	-1.20925	-4.65601	FALSE
36809768_EFO_0022250_GCST90269688_EFO_0022250	8882	4.22339	4.61705	19.4996	TRUE
36809768_EFO_0022250_GCST90269688_EFO_0022250	29780	6.36438	4.39999	28.0032	TRUE
36809768_EFO_0022250_GCST90269688_EFO_0022250	89894	0.882674	10.0126	8.83783	FALSE
36809768_EFO_0022250_GCST90269688_EFO_0022250	8481	3.99571	0.315629	1.26116	FALSE
36809768_EFO_0022250_GCST90269688_EFO_0022250	3949	3.64156	2.58713	9.42119	TRUE
36809768_EFO_0022250_GCST90269688_EFO_0022250	9919	3.87638	-0.649439	-2.51747	FALSE
36809768_EFO_0022250_GCST90269688_EFO_0022250	255738	3.52825	4.51869	15.9431	TRUE
36809768_EFO_0022250_GCST90269688_EFO_0022250	116519	3.53131	2.53966	8.96833	TRUE
36809768_EFO_0022250_GCST90269688_EFO_0022250	4018	4.66861	4.30992	20.1213	TRUE
36809768_EFO_0022250_GCST90269688_EFO_0022250	11183	5.79521	-1.19522	-6.92653	FALSE
36809768_EFO_0022250_GCST90269688_EFO_0022250	3990	3.48904	2.52715	8.81734	TRUE
36809768_EFO_0022250_GCST90269688_EFO_0022250	337	2.93007	2.36247	6.9222	TRUE
36809768_EFO_0022250_GCST90269688_EFO_0022250	8884	3.39334	0.746458	2.53299	FALSE
36809768_EFO_0022250_GCST90269688_EFO_0022250	9031	4.47174	3.14697	14.0724	TRUE
36809768_EFO_0022250_GCST90269688_EFO_0022250	51085	4.39591	4.4789	19.6888	TRUE
36809768_EFO_0022250_GCST90269688_EFO_0022250	84811	4.38977	2.99331	13.1399	TRUE
36809768_EFO_0022250_GCST90269688_EFO_0022250	221037	4.76927	3.6064	17.1999	TRUE
36809768_EFO_0022250_GCST90269688_EFO_0022250	5452	4.92877	-0.610112	-3.0071	FALSE
36809768_EFO_0022250_GCST90269688_EFO_0022250	2646	3.03512	4.05372	12.3035	TRUE
36809768_EFO_0022250_GCST90269688_EFO_0022250	80339	3.78199	4.19618	15.8699	TRUE
36809768_EFO_0022250_GCST90269688_EFO_0022250	9709	3.37549	-0.156922	-0.529687	FALSE
36809768_EFO_0022250_GCST90269688_EFO_0022250	22837	5.99219	4.52037	27.0869	TRUE
36809768_EFO_0022250_GCST90269688_EFO_0022250	94137	4.547	-0.0273736	-0.124468	FALSE
36809768_EFO_0022250_GCST90269688_EFO_0022250	23461	4.19443	2.95112	12.3783	TRUE
36809768_EFO_0022250_GCST90269688_EFO_0022250	78992	5.48087	-0.13523	-0.741177	FALSE
36809768_EFO_0022250_GCST90269688_EFO_0022250	26160	4.42802	-0.549458	-2.43301	FALSE
36809768_EFO_0022250_GCST90269688_EFO_0022250	5729	3.9984	-0.573951	-2.29488	FALSE
36809768_EFO_0022250_GCST90269688_EFO_0022250	29989	4.50093	0.338124	1.52187	FALSE
36809768_EFO_0022250_GCST90269688_EFO_0022250	338657	5.09959	-0.618186	-3.15249	FALSE
36809768_EFO_0022250_GCST90269688_EFO_0022250	169436	7.40082	-0.750542	-5.55463	FALSE
36809768_EFO_0022250_GCST90269688_EFO_0022250	83650	5.30656	1.88622	10.0093	TRUE
36809768_EFO_0022250_GCST90269688_EFO_0022250	22932	6.6721	-0.975491	-6.50857	FALSE
36809768_EFO_0022250_GCST90269688_EFO_0022250	146894	4.61171	0.479215	2.21	FALSE
36809768_EFO_0022250_GCST90269688_EFO_0022250	84226	13.5519	-0.989011	-13.403	FALSE
36809768_EFO_0021902_GCST90269595_EFO_0021902	26762	4.64694	1.19511	5.5536	TRUE
36809768_EFO_0021902_GCST90269595_EFO_0021902	11321	4.99734	1.2685	6.33914	TRUE
36809768_EFO_0021902_GCST90269595_EFO_0021902	23173	4.59858	1.2211	5.61534	TRUE
36809768_EFO_0021902_GCST90269595_EFO_0021902	8890	4.24219	1.45055	6.15349	TRUE
36809768_EFO_0021902_GCST90269595_EFO_0021902	3482	2.08156	3.55367	7.39716	TRUE
36809768_EFO_0021902_GCST90269595_EFO_0021902	54536	-0.466329	4.44369	-2.07222	FALSE
36809768_EFO_0021902_GCST90269595_EFO_0021902	4023	4.5567	5.35189	24.3869	TRUE
36809768_EFO_0021902_GCST90269595_EFO_0021902	51129	4.93491	4.02286	19.8524	TRUE
36809768_EFO_0021902_GCST90269595_EFO_0021902	348	4.27596	2.67703	11.4468	TRUE
36809768_EFO_0021902_GCST90269595_EFO_0021902	338	4.35244	3.14432	13.6855	TRUE
36809768_EFO_0021902_GCST90269595_EFO_0021902	3083	2.87213	3.6945	10.6111	TRUE
36809768_EFO_0021902_GCST90269595_EFO_0021902	1071	3.12985	3.35224	10.492	TRUE
36809768_EFO_0021902_GCST90269595_EFO_0021902	5049	4.86884	2.17031	10.5669	TRUE
36809768_EFO_0021902_GCST90269595_EFO_0021902	84277	4.41974	0.304722	1.34679	FALSE
36809768_EFO_0021902_GCST90269595_EFO_0021902	6580	3.86787	1.9403	7.50481	TRUE
36809768_EFO_0021902_GCST90269595_EFO_0021902	57159	4.51909	-0.915083	-4.13535	FALSE
36809768_EFO_0021902_GCST90269595_EFO_0021902	345	4.60711	2.96412	13.656	TRUE
36809768_EFO_0021902_GCST90269595_EFO_0021902	6804	1.0493	2.47342	2.59535	FALSE
36809768_EFO_0021902_GCST90269595_EFO_0021902	1463	3.07614	2.33291	7.17635	TRUE
36809768_EFO_0021902_GCST90269595_EFO_0021902	8882	4.03884	4.13438	16.6981	TRUE
36809768_EFO_0021902_GCST90269595_EFO_0021902	8289	-0.942927	3.67292	-3.46329	FALSE
36809768_EFO_0021902_GCST90269595_EFO_0021902	5140	4.43202	0.689699	3.05676	FALSE
36809768_EFO_0021902_GCST90269595_EFO_0021902	3949	3.53951	3.96528	14.0351	TRUE
36809768_EFO_0021902_GCST90269595_EFO_0021902	255738	3.81717	3.37879	12.8974	TRUE
36809768_EFO_0021902_GCST90269595_EFO_0021902	116519	4.06866	2.98675	12.1521	TRUE
36809768_EFO_0021902_GCST90269595_EFO_0021902	4018	4.54529	4.78294	21.7399	TRUE
36809768_EFO_0021902_GCST90269595_EFO_0021902	3699	2.91468	5.09189	14.8412	TRUE
36809768_EFO_0021902_GCST90269595_EFO_0021902	85440	2.56758	3.26024	8.37095	TRUE
36809768_EFO_0021902_GCST90269595_EFO_0021902	11183	4.67328	-0.596867	-2.78933	FALSE
36809768_EFO_0021902_GCST90269595_EFO_0021902	27329	4.12547	3.30803	13.6472	TRUE
36809768_EFO_0021902_GCST90269595_EFO_0021902	337	3.16626	2.75044	8.70863	TRUE
36809768_EFO_0021902_GCST90269595_EFO_0021902	8884	3.89511	-0.0893515	-0.348033	FALSE
36809768_EFO_0021902_GCST90269595_EFO_0021902	7158	-0.738808	4.0986	-3.02807	FALSE
36809768_EFO_0021902_GCST90269595_EFO_0021902	9031	3.86467	0.2957	1.14278	FALSE
36809768_EFO_0021902_GCST90269595_EFO_0021902	3250	3.31238	6.91301	22.8985	TRUE
36809768_EFO_0021902_GCST90269595_EFO_0021902	84811	4.02089	3.45205	13.8803	TRUE
36809768_EFO_0021902_GCST90269595_EFO_0021902	4299	-0.748939	3.08215	-2.30834	FALSE
36809768_EFO_0021902_GCST90269595_EFO_0021902	221037	3.74703	3.26232	12.224	TRUE
36809768_EFO_0021902_GCST90269595_EFO_0021902	2590	3.61072	3.97197	14.3417	TRUE
36809768_EFO_0021902_GCST90269595_EFO_0021902	22837	4.96307	5.13131	25.467	TRUE
36809768_EFO_0021902_GCST90269595_EFO_0021902	94137	4.25853	0.370369	1.57723	FALSE
36809768_EFO_0021902_GCST90269595_EFO_0021902	84870	-0.508454	6.78057	-3.44761	FALSE
36809768_EFO_0021902_GCST90269595_EFO_0021902	78992	4.87569	-0.100933	-0.49212	FALSE
36809768_EFO_0021902_GCST90269595_EFO_0021902	53345	4.21305	5.53812	23.3324	TRUE
36809768_EFO_0021902_GCST90269595_EFO_0021902	26160	3.24869	-0.517981	-1.68276	FALSE
36809768_EFO_0021902_GCST90269595_EFO_0021902	3626	4.07626	4.50861	18.3783	TRUE
36809768_EFO_0021902_GCST90269595_EFO_0021902	80212	3.89567	-0.36614	-1.42636	FALSE
36809768_EFO_0021902_GCST90269595_EFO_0021902	728780	8.87478	0.784154	6.95919	FALSE
36809768_EFO_0021902_GCST90269595_EFO_0021902	113201	8.72317	1.87549	16.3602	TRUE
36809768_EFO_0021902_GCST90269595_EFO_0021902	196385	4.48368	-0.447919	-2.00833	FALSE
36809768_EFO_0021902_GCST90269595_EFO_0021902	94039	5.45046	-0.158347	-0.863065	FALSE
36809768_EFO_0021902_GCST90269595_EFO_0021902	146894	5.11705	6.65344	34.046	TRUE
36809768_EFO_0021902_GCST90269595_EFO_0021902	256006	6.64511	-0.89601	-5.95408	FALSE
31367044_EFO_0009767_GCST90301967_EFO_0009767	23031	-1.19087	4.42972	-5.27524	FALSE
31367044_EFO_0009767_GCST90301967_EFO_0009767	34	2.0332	3.56629	7.25096	TRUE
31367044_EFO_0009767_GCST90301967_EFO_0009767	26227	2.26793	3.48678	7.90779	TRUE
31367044_EFO_0009767_GCST90301967_EFO_0009767	2731	3.706	4.17648	15.478	TRUE
31367044_EFO_0009767_GCST90301967_EFO_0009767	2653	2.43896	4.27793	10.4337	TRUE
31367044_EFO_0009767_GCST90301967_EFO_0009767	1373	2.34715	4.20622	9.87266	TRUE
31367044_EFO_0009767_GCST90301967_EFO_0009767	10840	3.83705	2.14522	8.23132	TRUE
31367044_EFO_0009767_GCST90301967_EFO_0009767	2028	0.426952	4.91422	2.09813	FALSE
31367044_EFO_0009767_GCST90301967_EFO_0009767	3818	0.326414	3.49394	1.14047	FALSE
31367044_EFO_0009767_GCST90301967_EFO_0009767	2244	0.269994	3.59122	0.969609	FALSE
31367044_EFO_0009767_GCST90301967_EFO_0009767	5723	2.7698	4.55767	12.6238	TRUE
31367044_EFO_0009767_GCST90301967_EFO_0009767	221037	-0.758407	3.8295	-2.90432	FALSE
31367044_EFO_0009767_GCST90301967_EFO_0009767	28	0.412603	7.54151	3.11165	FALSE
31367044_EFO_0009767_GCST90301967_EFO_0009767	114780	8.05278	-1.2469	-10.041	FALSE
36809768_EFO_0022325_GCST90269591_EFO_0022325	26762	5.45824	2.49059	13.5943	TRUE
36809768_EFO_0022325_GCST90269591_EFO_0022325	9415	3.44709	4.53284	15.6251	TRUE
36809768_EFO_0022325_GCST90269591_EFO_0022325	2617	4.11972	1.60193	6.59948	TRUE
36809768_EFO_0022325_GCST90269591_EFO_0022325	51005	5.46398	-0.333537	-1.82244	FALSE
36809768_EFO_0022325_GCST90269591_EFO_0022325	23173	4.10971	0.879776	3.61562	FALSE
36809768_EFO_0022325_GCST90269591_EFO_0022325	1429	3.71612	-0.527177	-1.95906	FALSE
36809768_EFO_0022325_GCST90269591_EFO_0022325	8890	4.40006	1.53911	6.77217	TRUE
36809768_EFO_0022325_GCST90269591_EFO_0022325	5331	4.35824	-0.377346	-1.64457	FALSE
36809768_EFO_0022325_GCST90269591_EFO_0022325	9060	5.65617	0.0785261	0.444157	FALSE
36809768_EFO_0022325_GCST90269591_EFO_0022325	54536	-0.509731	4.02114	-2.0497	FALSE
36809768_EFO_0022325_GCST90269591_EFO_0022325	4023	4.88531	4.91106	23.9921	TRUE
36809768_EFO_0022325_GCST90269591_EFO_0022325	60485	4.14482	0.996529	4.13043	FALSE
36809768_EFO_0022325_GCST90269591_EFO_0022325	1106	4.4264	-0.753556	-3.33554	FALSE
36809768_EFO_0022325_GCST90269591_EFO_0022325	23175	4.39497	2.47933	10.8966	TRUE
36809768_EFO_0022325_GCST90269591_EFO_0022325	7389	2.90554	-0.430357	-1.25042	FALSE
36809768_EFO_0022325_GCST90269591_EFO_0022325	51374	4.9084	-0.363652	-1.78495	FALSE
36809768_EFO_0022325_GCST90269591_EFO_0022325	51129	4.74634	2.00157	9.50012	TRUE
36809768_EFO_0022325_GCST90269591_EFO_0022325	246243	4.04151	1.80223	7.28371	TRUE
36809768_EFO_0022325_GCST90269591_EFO_0022325	144983	4.17297	-0.216497	-0.903435	FALSE
36809768_EFO_0022325_GCST90269591_EFO_0022325	348	4.21847	3.23167	13.6327	TRUE
36809768_EFO_0022325_GCST90269591_EFO_0022325	83706	2.83973	-0.51626	-1.46604	FALSE
36809768_EFO_0022325_GCST90269591_EFO_0022325	338	4.46343	3.13776	14.0052	TRUE
36809768_EFO_0022325_GCST90269591_EFO_0022325	5340	3.99383	2.98406	11.9178	TRUE
36809768_EFO_0022325_GCST90269591_EFO_0022325	3083	3.29141	3.44891	11.3518	TRUE
36809768_EFO_0022325_GCST90269591_EFO_0022325	5468	4.00275	2.70796	10.8393	TRUE
36809768_EFO_0022325_GCST90269591_EFO_0022325	1071	3.06941	3.89616	11.9589	TRUE
36809768_EFO_0022325_GCST90269591_EFO_0022325	55341	3.92305	1.05317	4.13165	TRUE
36809768_EFO_0022325_GCST90269591_EFO_0022325	1962	2.52169	0.845111	2.13111	FALSE
36809768_EFO_0022325_GCST90269591_EFO_0022325	5049	5.10878	2.1961	11.2194	TRUE
36809768_EFO_0022325_GCST90269591_EFO_0022325	84277	4.40082	3.48684	15.345	TRUE
36809768_EFO_0022325_GCST90269591_EFO_0022325	25764	4.56676	1.33463	6.09494	TRUE
36809768_EFO_0022325_GCST90269591_EFO_0022325	54439	4.12143	1.2673	5.22308	TRUE
36809768_EFO_0022325_GCST90269591_EFO_0022325	6580	4.08637	2.6047	10.6438	TRUE
36809768_EFO_0022325_GCST90269591_EFO_0022325	6578	4.34005	0.759286	3.29534	FALSE
36809768_EFO_0022325_GCST90269591_EFO_0022325	341	2.1455	3.52316	7.55892	TRUE
36809768_EFO_0022325_GCST90269591_EFO_0022325	345	5.45675	2.60853	14.2341	TRUE
36809768_EFO_0022325_GCST90269591_EFO_0022325	350	3.722	3.53579	13.1602	TRUE
36809768_EFO_0022325_GCST90269591_EFO_0022325	6804	1.96354	2.51825	4.94468	TRUE
36809768_EFO_0022325_GCST90269591_EFO_0022325	1463	2.96495	3.04562	9.03009	TRUE
36809768_EFO_0022325_GCST90269591_EFO_0022325	8882	2.29681	4.58133	10.5224	TRUE
36809768_EFO_0022325_GCST90269591_EFO_0022325	51537	4.88515	-0.66384	-3.24296	FALSE
36809768_EFO_0022325_GCST90269591_EFO_0022325	56931	3.92343	1.82271	7.15125	TRUE
36809768_EFO_0022325_GCST90269591_EFO_0022325	8289	-0.236576	3.73484	-0.883575	FALSE
36809768_EFO_0022325_GCST90269591_EFO_0022325	5140	4.82576	0.602321	2.90665	FALSE
36809768_EFO_0022325_GCST90269591_EFO_0022325	23154	4.05854	-0.842935	-3.42109	FALSE
36809768_EFO_0022325_GCST90269591_EFO_0022325	116519	4.06492	2.76084	11.2226	TRUE
36809768_EFO_0022325_GCST90269591_EFO_0022325	4018	5.55064	4.69125	26.0394	TRUE
36809768_EFO_0022325_GCST90269591_EFO_0022325	9891	4.90499	-0.398565	-1.95495	FALSE
36809768_EFO_0022325_GCST90269591_EFO_0022325	85440	2.39121	3.49525	8.35786	TRUE
36809768_EFO_0022325_GCST90269591_EFO_0022325	64866	4.38452	0.16313	0.715248	FALSE
36809768_EFO_0022325_GCST90269591_EFO_0022325	11183	5.3469	-0.712187	-3.80799	FALSE
36809768_EFO_0022325_GCST90269591_EFO_0022325	341277	6.94046	1.57089	10.9027	TRUE
36809768_EFO_0022325_GCST90269591_EFO_0022325	27329	4.3158	3.21833	13.8897	TRUE
36809768_EFO_0022325_GCST90269591_EFO_0022325	3990	3.49235	2.83949	9.9165	TRUE
36809768_EFO_0022325_GCST90269591_EFO_0022325	337	3.72403	1.73266	6.45248	TRUE
36809768_EFO_0022325_GCST90269591_EFO_0022325	8884	3.62691	0.928007	3.3658	FALSE
36809768_EFO_0022325_GCST90269591_EFO_0022325	7158	3.5117	4.38357	15.3938	TRUE
36809768_EFO_0022325_GCST90269591_EFO_0022325	9031	4.51468	2.83535	12.8007	TRUE
36809768_EFO_0022325_GCST90269591_EFO_0022325	9451	3.99753	-0.63013	-2.51896	FALSE
36809768_EFO_0022325_GCST90269591_EFO_0022325	51085	4.62167	5.71613	26.418	TRUE
36809768_EFO_0022325_GCST90269591_EFO_0022325	84811	4.16915	3.79593	15.8258	TRUE
36809768_EFO_0022325_GCST90269591_EFO_0022325	4299	-0.630955	3.24136	-2.04515	FALSE
36809768_EFO_0022325_GCST90269591_EFO_0022325	221037	4.27329	3.63161	15.5189	TRUE
36809768_EFO_0022325_GCST90269591_EFO_0022325	3096	4.58849	0.0714279	0.327746	FALSE
36809768_EFO_0022325_GCST90269591_EFO_0022325	2646	3.47408	4.61493	16.0326	TRUE
36809768_EFO_0022325_GCST90269591_EFO_0022325	64838	5.34698	4.61645	24.6841	TRUE
36809768_EFO_0022325_GCST90269591_EFO_0022325	2590	3.94946	3.77028	14.8906	TRUE
36809768_EFO_0022325_GCST90269591_EFO_0022325	22837	5.39362	4.83988	26.1045	TRUE
36809768_EFO_0022325_GCST90269591_EFO_0022325	94137	4.55856	-0.310753	-1.41659	FALSE
36809768_EFO_0022325_GCST90269591_EFO_0022325	84870	-0.745504	5.95418	-4.43886	FALSE
36809768_EFO_0022325_GCST90269591_EFO_0022325	23247	3.65232	-0.585411	-2.13811	FALSE
36809768_EFO_0022325_GCST90269591_EFO_0022325	2696	3.76841	1.85648	6.99597	TRUE
36809768_EFO_0022325_GCST90269591_EFO_0022325	53345	4.43895	4.06463	18.0427	TRUE
36809768_EFO_0022325_GCST90269591_EFO_0022325	26160	2.98899	-0.509028	-1.52148	FALSE
36809768_EFO_0022325_GCST90269591_EFO_0022325	80790	0.574622	6.05421	3.47888	FALSE
36809768_EFO_0022325_GCST90269591_EFO_0022325	84456	4.33929	0.525323	2.27953	FALSE
36809768_EFO_0022325_GCST90269591_EFO_0022325	80212	3.53227	0.0443541	0.156671	FALSE
36809768_EFO_0022325_GCST90269591_EFO_0022325	113201	7.90782	1.899	15.0169	TRUE
36809768_EFO_0022325_GCST90269591_EFO_0022325	338657	5.07277	-0.223806	-1.13532	FALSE
36809768_EFO_0022325_GCST90269591_EFO_0022325	161497	5.32274	-0.892312	-4.74955	FALSE
36809768_EFO_0022325_GCST90269591_EFO_0022325	196385	4.00757	0.105701	0.423603	FALSE
36809768_EFO_0022325_GCST90269591_EFO_0022325	9122	5.10035	0.929546	4.74101	FALSE
36809768_EFO_0022325_GCST90269591_EFO_0022325	151963	4.99364	-0.822988	-4.1097	FALSE
36809768_EFO_0022325_GCST90269591_EFO_0022325	94039	5.54394	-0.346497	-1.92096	FALSE
36809768_EFO_0022325_GCST90269591_EFO_0022325	136371	5.97529	-0.722982	-4.32002	FALSE
36809768_EFO_0022325_GCST90269591_EFO_0022325	83650	5.44583	0.409544	2.23031	FALSE
36809768_EFO_0022325_GCST90269591_EFO_0022325	152877	7.11686	0.127708	0.908881	FALSE
36809768_EFO_0022325_GCST90269591_EFO_0022325	9534	5.32527	-0.461243	-2.45624	FALSE
36809768_EFO_0022325_GCST90269591_EFO_0022325	144347	0.0136618	7.78456	0.106351	FALSE
36809768_EFO_0022325_GCST90269591_EFO_0022325	222967	6.57921	-0.8679	-5.7101	FALSE
36809768_EFO_0022325_GCST90269591_EFO_0022325	146894	4.41825	7.47537	33.0281	TRUE
36809768_EFO_0022256_GCST90269698_EFO_0022256	19	4.33698	3.58596	15.5522	TRUE
36809768_EFO_0022256_GCST90269698_EFO_0022256	5817	4.01979	1.65644	6.65854	TRUE
36809768_EFO_0022256_GCST90269698_EFO_0022256	10072	4.09045	0.0208074	0.0851117	FALSE
36809768_EFO_0022256_GCST90269698_EFO_0022256	587	4.62901	-0.0501655	-0.232217	FALSE
36809768_EFO_0022256_GCST90269698_EFO_0022256	23203	3.86156	-1.5251	-5.88929	FALSE
36809768_EFO_0022256_GCST90269698_EFO_0022256	11321	4.99485	-1.0809	-5.39895	FALSE
36809768_EFO_0022256_GCST90269698_EFO_0022256	23173	5.06784	-1.03339	-5.23705	FALSE
36809768_EFO_0022256_GCST90269698_EFO_0022256	8890	4.69135	-0.692052	-3.24666	FALSE
36809768_EFO_0022256_GCST90269698_EFO_0022256	8854	1.01617	4.72449	4.80088	TRUE
36809768_EFO_0022256_GCST90269698_EFO_0022256	4023	4.7999	3.05923	14.684	TRUE
36809768_EFO_0022256_GCST90269698_EFO_0022256	51129	4.70082	3.71797	17.4775	TRUE
36809768_EFO_0022256_GCST90269698_EFO_0022256	348	4.67617	4.04558	18.9178	TRUE
36809768_EFO_0022256_GCST90269698_EFO_0022256	125	4.33802	1.91782	8.31956	TRUE
36809768_EFO_0022256_GCST90269698_EFO_0022256	338	4.06651	3.18506	12.9521	TRUE
36809768_EFO_0022256_GCST90269698_EFO_0022256	23460	5.12475	4.92068	25.2172	TRUE
36809768_EFO_0022256_GCST90269698_EFO_0022256	1071	2.48047	2.76697	6.86338	TRUE
36809768_EFO_0022256_GCST90269698_EFO_0022256	5049	4.89027	1.152	5.63361	TRUE
36809768_EFO_0022256_GCST90269698_EFO_0022256	84277	4.44898	3.44368	15.3208	TRUE
36809768_EFO_0022256_GCST90269698_EFO_0022256	6580	4.15814	2.73215	11.3607	TRUE
36809768_EFO_0022256_GCST90269698_EFO_0022256	3123	0.64092	4.39186	2.81483	FALSE
36809768_EFO_0022256_GCST90269698_EFO_0022256	5265	0.752574	3.74718	2.82003	FALSE
36809768_EFO_0022256_GCST90269698_EFO_0022256	350	4.60333	4.01238	18.4703	TRUE
36809768_EFO_0022256_GCST90269698_EFO_0022256	64241	3.18068	3.36527	10.7039	TRUE
36809768_EFO_0022256_GCST90269698_EFO_0022256	6559	3.08197	1.7778	5.47914	TRUE
36809768_EFO_0022256_GCST90269698_EFO_0022256	8882	4.50008	4.16001	18.7204	TRUE
36809768_EFO_0022256_GCST90269698_EFO_0022256	89894	0.529297	7.55865	4.00077	FALSE
36809768_EFO_0022256_GCST90269698_EFO_0022256	3949	4.09591	3.56971	14.6212	TRUE
36809768_EFO_0022256_GCST90269698_EFO_0022256	9919	4.34909	3.94734	17.1673	TRUE
36809768_EFO_0022256_GCST90269698_EFO_0022256	255738	4.53435	4.24145	19.2322	TRUE
36809768_EFO_0022256_GCST90269698_EFO_0022256	116519	4.09887	2.90822	11.9204	TRUE
36809768_EFO_0022256_GCST90269698_EFO_0022256	4018	4.94892	4.9056	24.2774	TRUE
36809768_EFO_0022256_GCST90269698_EFO_0022256	64240	2.46045	3.06622	7.54429	TRUE
36809768_EFO_0022256_GCST90269698_EFO_0022256	85440	2.03262	4.13913	8.41329	TRUE
36809768_EFO_0022256_GCST90269698_EFO_0022256	23387	5.20616	2.43142	12.6584	TRUE
36809768_EFO_0022256_GCST90269698_EFO_0022256	337	3.08109	2.40403	7.40705	TRUE
36809768_EFO_0022256_GCST90269698_EFO_0022256	9031	4.0742	3.15441	12.8517	TRUE
36809768_EFO_0022256_GCST90269698_EFO_0022256	51085	4.43739	4.13724	18.3586	TRUE
36809768_EFO_0022256_GCST90269698_EFO_0022256	84811	3.73596	2.85785	10.6768	TRUE
36809768_EFO_0022256_GCST90269698_EFO_0022256	23624	3.73932	0.649202	2.42757	FALSE
36809768_EFO_0022256_GCST90269698_EFO_0022256	221037	4.08207	4.21853	17.2203	TRUE
36809768_EFO_0022256_GCST90269698_EFO_0022256	2646	3.06989	3.99856	12.2752	TRUE
36809768_EFO_0022256_GCST90269698_EFO_0022256	6484	0.275857	4.16048	1.1477	FALSE
36809768_EFO_0022256_GCST90269698_EFO_0022256	10087	2.92376	-0.363955	-1.06412	FALSE
36809768_EFO_0022256_GCST90269698_EFO_0022256	84166	3.79015	0.455742	1.72733	FALSE
36809768_EFO_0022256_GCST90269698_EFO_0022256	9709	4.36842	0.100967	0.441068	FALSE
36809768_EFO_0022256_GCST90269698_EFO_0022256	158219	2.7367	4.70567	12.878	TRUE
36809768_EFO_0022256_GCST90269698_EFO_0022256	94137	4.72297	-0.373311	-1.76313	FALSE
36809768_EFO_0022256_GCST90269698_EFO_0022256	343263	5.21685	3.36562	17.5579	TRUE
36809768_EFO_0022256_GCST90269698_EFO_0022256	85363	4.125	-0.54867	-2.26326	FALSE
36809768_EFO_0022256_GCST90269698_EFO_0022256	23461	4.03833	3.43974	13.8908	TRUE
36809768_EFO_0022256_GCST90269698_EFO_0022256	78992	3.68726	-0.0863488	-0.318391	FALSE
36809768_EFO_0022256_GCST90269698_EFO_0022256	26160	3.29341	-0.706325	-2.32622	FALSE
36809768_EFO_0022256_GCST90269698_EFO_0022256	1952	4.7479	4.57759	21.7339	TRUE
36809768_EFO_0022256_GCST90269698_EFO_0022256	5729	4.48324	-0.0992534	-0.444976	FALSE
36809768_EFO_0022256_GCST90269698_EFO_0022256	728780	9.11532	0.544857	4.96654	FALSE
36809768_EFO_0022256_GCST90269698_EFO_0022256	29989	4.2404	0.49527	2.10014	FALSE
36809768_EFO_0022256_GCST90269698_EFO_0022256	6621	3.96649	-0.615186	-2.44013	FALSE
36809768_EFO_0022256_GCST90269698_EFO_0022256	28	0.468784	9.14663	4.2878	FALSE
36809768_EFO_0022256_GCST90269698_EFO_0022256	169436	5.41624	-1.00531	-5.44498	FALSE
36809768_EFO_0022256_GCST90269698_EFO_0022256	83650	4.76132	0.816267	3.8865	FALSE
36809768_EFO_0022256_GCST90269698_EFO_0022256	146894	4.20139	6.19456	26.0258	TRUE
36809768_EFO_0022256_GCST90269698_EFO_0022256	84226	14.9702	-0.596756	-8.93358	FALSE
36809768_EFO_0022256_GCST90269698_EFO_0022256	256006	5.22368	-0.841554	-4.39601	FALSE
36809768_EFO_0022237_GCST90269737_EFO_0022237	2923	3.77968	0.819891	3.09892	FALSE
36809768_EFO_0022237_GCST90269737_EFO_0022237	19	3.54544	3.428	12.1538	TRUE
36809768_EFO_0022237_GCST90269737_EFO_0022237	9159	3.2742	5.44124	17.8157	TRUE
36809768_EFO_0022237_GCST90269737_EFO_0022237	5913	5.21074	-0.544239	-2.83589	FALSE
36809768_EFO_0022237_GCST90269737_EFO_0022237	9415	2.18339	4.49429	9.81281	TRUE
36809768_EFO_0022237_GCST90269737_EFO_0022237	10019	5.58656	0.259599	1.45026	FALSE
36809768_EFO_0022237_GCST90269737_EFO_0022237	587	3.4246	0.587539	2.01209	FALSE
36809768_EFO_0022237_GCST90269737_EFO_0022237	10726	0.133697	4.61736	0.617326	FALSE
36809768_EFO_0022237_GCST90269737_EFO_0022237	11321	4.34245	0.988256	4.29145	FALSE
36809768_EFO_0022237_GCST90269737_EFO_0022237	23173	4.29688	0.702705	3.01944	FALSE
36809768_EFO_0022237_GCST90269737_EFO_0022237	8890	4.64982	1.32178	6.14603	TRUE
36809768_EFO_0022237_GCST90269737_EFO_0022237	8854	1.36669	4.17931	5.71182	TRUE
36809768_EFO_0022237_GCST90269737_EFO_0022237	5331	5.48959	-0.713078	-3.91451	FALSE
36809768_EFO_0022237_GCST90269737_EFO_0022237	4023	4.47119	5.03176	22.498	TRUE
36809768_EFO_0022237_GCST90269737_EFO_0022237	8567	4.99371	-0.688973	-3.44054	FALSE
36809768_EFO_0022237_GCST90269737_EFO_0022237	3172	3.93034	0.830646	3.26472	FALSE
36809768_EFO_0022237_GCST90269737_EFO_0022237	51129	3.75344	3.68432	13.8289	TRUE
36809768_EFO_0022237_GCST90269737_EFO_0022237	2147	3.9162	1.54684	6.05774	TRUE
36809768_EFO_0022237_GCST90269737_EFO_0022237	948	2.91537	3.16804	9.23603	TRUE
36809768_EFO_0022237_GCST90269737_EFO_0022237	83706	3.53338	-0.461034	-1.62901	FALSE
36809768_EFO_0022237_GCST90269737_EFO_0022237	345275	3.83174	2.27269	8.70834	TRUE
36809768_EFO_0022237_GCST90269737_EFO_0022237	335	3.79109	3.32795	12.6166	TRUE
36809768_EFO_0022237_GCST90269737_EFO_0022237	338	3.43753	4.23699	14.5648	TRUE
36809768_EFO_0022237_GCST90269737_EFO_0022237	10351	4.13159	4.11143	16.9867	TRUE
36809768_EFO_0022237_GCST90269737_EFO_0022237	5346	4.17691	2.48519	10.3804	TRUE
36809768_EFO_0022237_GCST90269737_EFO_0022237	1071	3.4657	2.99002	10.3625	TRUE
36809768_EFO_0022237_GCST90269737_EFO_0022237	57794	2.16124	4.10396	8.86964	TRUE
36809768_EFO_0022237_GCST90269737_EFO_0022237	5049	5.01194	2.54731	12.767	TRUE
36809768_EFO_0022237_GCST90269737_EFO_0022237	25764	4.02798	1.47884	5.95674	TRUE
36809768_EFO_0022237_GCST90269737_EFO_0022237	6580	3.34998	0.949693	3.18145	FALSE
36809768_EFO_0022237_GCST90269737_EFO_0022237	57159	4.17886	1.11395	4.65503	TRUE
36809768_EFO_0022237_GCST90269737_EFO_0022237	4318	2.82954	-0.196114	-0.554913	FALSE
36809768_EFO_0022237_GCST90269737_EFO_0022237	10062	3.42334	3.1637	10.8304	TRUE
36809768_EFO_0022237_GCST90269737_EFO_0022237	345	4.27551	2.78709	11.9162	TRUE
36809768_EFO_0022237_GCST90269737_EFO_0022237	1463	2.51252	1.61235	4.05107	TRUE
36809768_EFO_0022237_GCST90269737_EFO_0022237	6559	2.55419	0.371646	0.949256	FALSE
36809768_EFO_0022237_GCST90269737_EFO_0022237	8882	2.08841	4.57194	9.54811	TRUE
36809768_EFO_0022237_GCST90269737_EFO_0022237	5140	5.31688	0.65178	3.46544	FALSE
36809768_EFO_0022237_GCST90269737_EFO_0022237	4775	4.18934	-0.746371	-3.12681	FALSE
36809768_EFO_0022237_GCST90269737_EFO_0022237	116519	4.02383	2.79399	11.2426	TRUE
36809768_EFO_0022237_GCST90269737_EFO_0022237	4018	4.2134	2.9204	12.3048	TRUE
36809768_EFO_0022237_GCST90269737_EFO_0022237	8431	3.98499	1.4631	5.83043	TRUE
36809768_EFO_0022237_GCST90269737_EFO_0022237	53	4.06017	-0.488345	-1.98276	FALSE
36809768_EFO_0022237_GCST90269737_EFO_0022237	5783	4.19355	1.55624	6.52616	TRUE
36809768_EFO_0022237_GCST90269737_EFO_0022237	85440	2.80829	4.23376	11.8896	TRUE
36809768_EFO_0022237_GCST90269737_EFO_0022237	54920	3.94803	0.590791	2.33246	FALSE
36809768_EFO_0022237_GCST90269737_EFO_0022237	27329	3.50395	3.06131	10.7267	TRUE
36809768_EFO_0022237_GCST90269737_EFO_0022237	1506	3.88163	-0.00949777	-0.0368668	FALSE
36809768_EFO_0022237_GCST90269737_EFO_0022237	337	2.58866	2.8254	7.31399	TRUE
36809768_EFO_0022237_GCST90269737_EFO_0022237	8884	2.79848	1.89953	5.31579	TRUE
36809768_EFO_0022237_GCST90269737_EFO_0022237	7158	4.06626	3.92515	15.9607	TRUE
36809768_EFO_0022237_GCST90269737_EFO_0022237	6560	4.3066	0.361029	1.55481	FALSE
36809768_EFO_0022237_GCST90269737_EFO_0022237	9031	4.29694	-0.199828	-0.85865	FALSE
36809768_EFO_0022237_GCST90269737_EFO_0022237	51085	4.38301	3.79564	16.6363	TRUE
36809768_EFO_0022237_GCST90269737_EFO_0022237	84811	4.11404	3.52567	14.5047	TRUE
36809768_EFO_0022237_GCST90269737_EFO_0022237	1643	-1.04396	3.85782	-4.02741	FALSE
36809768_EFO_0022237_GCST90269737_EFO_0022237	64116	0.896586	5.48426	4.91711	FALSE
36809768_EFO_0022237_GCST90269737_EFO_0022237	23624	3.4191	-0.652715	-2.2317	FALSE
36809768_EFO_0022237_GCST90269737_EFO_0022237	55167	0.0323805	4.48131	0.145107	FALSE
36809768_EFO_0022237_GCST90269737_EFO_0022237	4299	3.00417	3.55217	10.6713	TRUE
36809768_EFO_0022237_GCST90269737_EFO_0022237	2646	2.87706	4.61334	13.2729	TRUE
36809768_EFO_0022237_GCST90269737_EFO_0022237	81579	5.47108	0.458764	2.50993	FALSE
36809768_EFO_0022237_GCST90269737_EFO_0022237	3931	3.49876	3.46195	12.1125	TRUE
36809768_EFO_0022237_GCST90269737_EFO_0022237	2590	3.5851	3.90811	14.011	TRUE
36809768_EFO_0022237_GCST90269737_EFO_0022237	23276	4.17012	-0.562274	-2.34475	FALSE
36809768_EFO_0022237_GCST90269737_EFO_0022237	158219	2.81547	5.20288	14.6485	TRUE
36809768_EFO_0022237_GCST90269737_EFO_0022237	22837	5.12156	4.79478	24.5568	TRUE
36809768_EFO_0022237_GCST90269737_EFO_0022237	79797	4.92313	0.148929	0.733199	FALSE
36809768_EFO_0022237_GCST90269737_EFO_0022237	84870	-0.476738	5.32875	-2.54042	FALSE
36809768_EFO_0022237_GCST90269737_EFO_0022237	4038	4.45033	0.0410084	0.182501	FALSE
36809768_EFO_0022237_GCST90269737_EFO_0022237	5819	0.0728186	4.01708	0.292518	FALSE
36809768_EFO_0022237_GCST90269737_EFO_0022237	2696	4.10843	1.28106	5.26315	TRUE
36809768_EFO_0022237_GCST90269737_EFO_0022237	53345	3.35725	3.11667	10.4634	TRUE
36809768_EFO_0022237_GCST90269737_EFO_0022237	26160	2.86357	-0.424573	-1.2158	FALSE
36809768_EFO_0022237_GCST90269737_EFO_0022237	80790	2.27576	6.41804	14.6059	TRUE
36809768_EFO_0022237_GCST90269737_EFO_0022237	3626	5.15695	6.41835	33.0991	TRUE
36809768_EFO_0022237_GCST90269737_EFO_0022237	84456	4.59858	-0.866692	-3.98555	FALSE
36809768_EFO_0022237_GCST90269737_EFO_0022237	80212	4.1433	0.0590851	0.244807	FALSE
36809768_EFO_0022237_GCST90269737_EFO_0022237	80237	4.90082	1.75122	8.5824	TRUE
36809768_EFO_0022237_GCST90269737_EFO_0022237	113201	6.54521	-0.560532	-3.6688	FALSE
36809768_EFO_0022237_GCST90269737_EFO_0022237	161497	5.21751	-0.975147	-5.08784	FALSE
36809768_EFO_0022237_GCST90269737_EFO_0022237	84138	7.61368	-0.106333	-0.809588	FALSE
36809768_EFO_0022237_GCST90269737_EFO_0022237	123904	3.50674	0.106061	0.371929	FALSE
36809768_EFO_0022237_GCST90269737_EFO_0022237	117155	4.48873	-1.34677	-6.04529	FALSE
36809768_EFO_0022237_GCST90269737_EFO_0022237	126695	6.25196	1.67022	10.4421	TRUE
36809768_EFO_0022237_GCST90269737_EFO_0022237	144347	-0.374935	6.79195	-2.54654	FALSE
36809768_EFO_0022237_GCST90269737_EFO_0022237	146894	5.14377	6.45608	33.2086	TRUE
36809768_EFO_0022269_GCST90269604_EFO_0022269	26762	5.07612	0.34728	1.76284	FALSE
36809768_EFO_0022269_GCST90269604_EFO_0022269	5817	3.31003	2.55104	8.44401	TRUE
36809768_EFO_0022269_GCST90269604_EFO_0022269	9415	3.22382	4.68084	15.0902	TRUE
36809768_EFO_0022269_GCST90269604_EFO_0022269	3837	3.92664	-1.72032	-6.75507	FALSE
36809768_EFO_0022269_GCST90269604_EFO_0022269	587	4.4393	0.280706	1.24614	FALSE
36809768_EFO_0022269_GCST90269604_EFO_0022269	6597	-2.65437	3.83527	-10.1802	FALSE
36809768_EFO_0022269_GCST90269604_EFO_0022269	10452	1.70221	3.8561	6.56391	TRUE
36809768_EFO_0022269_GCST90269604_EFO_0022269	11321	4.21183	-1.38979	-5.85357	FALSE
36809768_EFO_0022269_GCST90269604_EFO_0022269	8890	3.80178	-0.553328	-2.10363	FALSE
36809768_EFO_0022269_GCST90269604_EFO_0022269	8854	0.532415	4.32035	2.30022	FALSE
36809768_EFO_0022269_GCST90269604_EFO_0022269	51129	4.27368	3.47396	14.8466	TRUE
36809768_EFO_0022269_GCST90269604_EFO_0022269	5335	4.19147	0.0319774	0.134033	FALSE
36809768_EFO_0022269_GCST90269604_EFO_0022269	348	4.18891	4.60366	19.2843	TRUE
36809768_EFO_0022269_GCST90269604_EFO_0022269	338	4.0034	4.38543	17.5567	TRUE
36809768_EFO_0022269_GCST90269604_EFO_0022269	23460	5.04363	4.58585	23.1293	TRUE
36809768_EFO_0022269_GCST90269604_EFO_0022269	1071	3.27875	3.05575	10.019	TRUE
36809768_EFO_0022269_GCST90269604_EFO_0022269	6580	4.12379	3.87492	15.9794	TRUE
36809768_EFO_0022269_GCST90269604_EFO_0022269	345	5.13978	2.97694	15.3008	TRUE
36809768_EFO_0022269_GCST90269604_EFO_0022269	64241	2.86249	3.82805	10.9578	TRUE
36809768_EFO_0022269_GCST90269604_EFO_0022269	1463	4.28423	2.52445	10.8154	TRUE
36809768_EFO_0022269_GCST90269604_EFO_0022269	8882	0.388237	3.71545	1.44248	FALSE
36809768_EFO_0022269_GCST90269604_EFO_0022269	3949	4.0318	2.93362	11.8277	TRUE
36809768_EFO_0022269_GCST90269604_EFO_0022269	255738	3.96364	4.84625	19.2088	TRUE
36809768_EFO_0022269_GCST90269604_EFO_0022269	116519	3.70991	3.2806	12.1707	TRUE
36809768_EFO_0022269_GCST90269604_EFO_0022269	4018	4.64156	3.26195	15.1405	TRUE
36809768_EFO_0022269_GCST90269604_EFO_0022269	64240	2.87771	3.04494	8.76245	TRUE
36809768_EFO_0022269_GCST90269604_EFO_0022269	85440	2.66633	4.7671	12.7107	TRUE
36809768_EFO_0022269_GCST90269604_EFO_0022269	11183	5.41934	-1.1665	-6.32165	FALSE
36809768_EFO_0022269_GCST90269604_EFO_0022269	27329	4.30204	3.4651	14.907	TRUE
36809768_EFO_0022269_GCST90269604_EFO_0022269	9031	3.79953	0.778404	2.95757	FALSE
36809768_EFO_0022269_GCST90269604_EFO_0022269	134359	4.39667	-0.794373	-3.49259	FALSE
36809768_EFO_0022269_GCST90269604_EFO_0022269	51085	4.11126	4.30171	17.6854	TRUE
36809768_EFO_0022269_GCST90269604_EFO_0022269	3250	2.68072	5.16056	13.834	TRUE
36809768_EFO_0022269_GCST90269604_EFO_0022269	84811	4.44514	1.03126	4.58409	TRUE
36809768_EFO_0022269_GCST90269604_EFO_0022269	10349	2.98101	5.79673	17.2801	TRUE
36809768_EFO_0022269_GCST90269604_EFO_0022269	29881	3.52142	2.99914	10.5612	TRUE
36809768_EFO_0022269_GCST90269604_EFO_0022269	6484	1.33394	4.92968	6.57592	TRUE
36809768_EFO_0022269_GCST90269604_EFO_0022269	10087	2.96273	0.70354	2.0844	FALSE
36809768_EFO_0022269_GCST90269604_EFO_0022269	2524	6.21312	2.87715	17.8761	TRUE
36809768_EFO_0022269_GCST90269604_EFO_0022269	7227	-1.12032	4.125	-4.62133	FALSE
36809768_EFO_0022269_GCST90269604_EFO_0022269	343263	3.86778	3.41451	13.2066	TRUE
36809768_EFO_0022269_GCST90269604_EFO_0022269	23461	4.496	3.2055	14.4119	TRUE
36809768_EFO_0022269_GCST90269604_EFO_0022269	5819	1.84755	3.87757	7.16401	TRUE
36809768_EFO_0022269_GCST90269604_EFO_0022269	78992	4.63104	2.59773	12.0302	TRUE
36809768_EFO_0022269_GCST90269604_EFO_0022269	53345	5.06767	5.34932	27.1086	TRUE
36809768_EFO_0022269_GCST90269604_EFO_0022269	728780	7.06246	1.32938	9.3887	TRUE
36809768_EFO_0022269_GCST90269604_EFO_0022269	28	1.84843	10.2884	19.0174	TRUE
36809768_EFO_0022269_GCST90269604_EFO_0022269	169436	5.13568	-1.1911	-6.11712	FALSE
36809768_EFO_0022269_GCST90269604_EFO_0022269	94039	5.81472	-0.220819	-1.284	FALSE
36809768_EFO_0022269_GCST90269604_EFO_0022269	284612	4.99041	4.16273	20.7737	TRUE
36809768_EFO_0022269_GCST90269604_EFO_0022269	84226	16.9823	-0.780564	-13.2557	FALSE
36809768_EFO_0022269_GCST90269604_EFO_0022269	256006	6.00751	-1.0324	-6.20215	FALSE
36809768_EFO_0022330_GCST90269735_EFO_0022330	949	3.77728	1.39891	5.28408	TRUE
36809768_EFO_0022330_GCST90269735_EFO_0022330	5817	3.71568	-0.15228	-0.565822	FALSE
36809768_EFO_0022330_GCST90269735_EFO_0022330	9415	2.37063	4.56082	10.812	TRUE
36809768_EFO_0022330_GCST90269735_EFO_0022330	10019	4.98771	0.117353	0.58532	FALSE
36809768_EFO_0022330_GCST90269735_EFO_0022330	9612	3.76179	-0.110259	-0.414771	FALSE
36809768_EFO_0022330_GCST90269735_EFO_0022330	5476	3.75148	-0.550087	-2.06364	FALSE
36809768_EFO_0022330_GCST90269735_EFO_0022330	587	2.92039	-0.183704	-0.536489	FALSE
36809768_EFO_0022330_GCST90269735_EFO_0022330	11321	4.649	0.951559	4.4238	FALSE
36809768_EFO_0022330_GCST90269735_EFO_0022330	23173	3.94388	0.638135	2.51673	FALSE
36809768_EFO_0022330_GCST90269735_EFO_0022330	8890	3.99063	1.15675	4.61616	TRUE
36809768_EFO_0022330_GCST90269735_EFO_0022330	5331	4.43724	0.475934	2.11183	FALSE
36809768_EFO_0022330_GCST90269735_EFO_0022330	9026	4.20844	0.951567	4.00461	FALSE
36809768_EFO_0022330_GCST90269735_EFO_0022330	10005	4.7909	2.21506	10.6121	TRUE
36809768_EFO_0022330_GCST90269735_EFO_0022330	4023	5.07496	4.45272	22.5974	TRUE
36809768_EFO_0022330_GCST90269735_EFO_0022330	84330	4.78226	-0.83901	-4.01237	FALSE
36809768_EFO_0022330_GCST90269735_EFO_0022330	8567	4.93487	4.32054	21.3213	TRUE
36809768_EFO_0022330_GCST90269735_EFO_0022330	51129	4.91243	3.91597	19.2369	TRUE
36809768_EFO_0022330_GCST90269735_EFO_0022330	2147	3.99334	1.60725	6.41831	TRUE
36809768_EFO_0022330_GCST90269735_EFO_0022330	348	4.40786	2.82334	12.4449	TRUE
36809768_EFO_0022330_GCST90269735_EFO_0022330	83706	3.60448	-0.317967	-1.14611	FALSE
36809768_EFO_0022330_GCST90269735_EFO_0022330	345275	3.84424	2.27707	8.75359	TRUE
36809768_EFO_0022330_GCST90269735_EFO_0022330	335	3.63371	2.86671	10.4168	TRUE
36809768_EFO_0022330_GCST90269735_EFO_0022330	338	4.27058	3.68263	15.727	TRUE
36809768_EFO_0022330_GCST90269735_EFO_0022330	1071	3.54532	2.77719	9.84603	TRUE
36809768_EFO_0022330_GCST90269735_EFO_0022330	5049	4.90648	1.99847	9.80544	TRUE
36809768_EFO_0022330_GCST90269735_EFO_0022330	84277	3.92584	3.46522	13.6039	TRUE
36809768_EFO_0022330_GCST90269735_EFO_0022330	57159	4.20896	0.907567	3.81991	FALSE
36809768_EFO_0022330_GCST90269735_EFO_0022330	5360	3.7856	2.82268	10.6855	TRUE
36809768_EFO_0022330_GCST90269735_EFO_0022330	4318	3.41775	-0.0887312	-0.303262	FALSE
36809768_EFO_0022330_GCST90269735_EFO_0022330	10062	3.21403	3.27467	10.5249	TRUE
36809768_EFO_0022330_GCST90269735_EFO_0022330	345	4.46934	2.55047	11.3989	TRUE
36809768_EFO_0022330_GCST90269735_EFO_0022330	6804	1.57328	2.29218	3.60623	TRUE
36809768_EFO_0022330_GCST90269735_EFO_0022330	1463	2.39952	2.65932	6.38108	TRUE
36809768_EFO_0022330_GCST90269735_EFO_0022330	6559	2.43153	-0.106208	-0.258248	FALSE
36809768_EFO_0022330_GCST90269735_EFO_0022330	8882	4.11792	4.06961	16.7583	TRUE
36809768_EFO_0022330_GCST90269735_EFO_0022330	8289	-1.11498	4.06874	-4.53655	FALSE
36809768_EFO_0022330_GCST90269735_EFO_0022330	5140	4.89521	0.737765	3.61152	FALSE
36809768_EFO_0022330_GCST90269735_EFO_0022330	116519	3.92378	2.5913	10.1677	TRUE
36809768_EFO_0022330_GCST90269735_EFO_0022330	4018	3.56279	2.69218	9.59166	TRUE
36809768_EFO_0022330_GCST90269735_EFO_0022330	53	4.16413	-0.233456	-0.97214	FALSE
36809768_EFO_0022330_GCST90269735_EFO_0022330	85440	2.73429	3.71209	10.1499	TRUE
36809768_EFO_0022330_GCST90269735_EFO_0022330	11183	4.71229	-0.610884	-2.87866	FALSE
36809768_EFO_0022330_GCST90269735_EFO_0022330	84106	5.60462	4.72852	26.5016	TRUE
36809768_EFO_0022330_GCST90269735_EFO_0022330	27329	3.61586	2.86344	10.3538	TRUE
36809768_EFO_0022330_GCST90269735_EFO_0022330	337	2.85284	2.55826	7.2983	TRUE
36809768_EFO_0022330_GCST90269735_EFO_0022330	8884	3.97605	2.0942	8.32666	TRUE
36809768_EFO_0022330_GCST90269735_EFO_0022330	7158	-0.606512	4.35931	-2.64397	FALSE
36809768_EFO_0022330_GCST90269735_EFO_0022330	9031	4.23376	2.08966	8.84711	TRUE
36809768_EFO_0022330_GCST90269735_EFO_0022330	51085	4.42808	4.49921	19.9229	TRUE
36809768_EFO_0022330_GCST90269735_EFO_0022330	84811	4.25599	3.33317	14.186	TRUE
36809768_EFO_0022330_GCST90269735_EFO_0022330	23624	3.92311	-0.357655	-1.40312	FALSE
36809768_EFO_0022330_GCST90269735_EFO_0022330	4299	-0.631647	3.15334	-1.9918	FALSE
36809768_EFO_0022330_GCST90269735_EFO_0022330	2646	3.00381	4.05306	12.1746	TRUE
36809768_EFO_0022330_GCST90269735_EFO_0022330	3931	3.50035	3.5782	12.525	TRUE
36809768_EFO_0022330_GCST90269735_EFO_0022330	63925	5.52107	-0.366198	-2.0218	FALSE
36809768_EFO_0022330_GCST90269735_EFO_0022330	2590	3.89237	3.78308	14.7251	TRUE
36809768_EFO_0022330_GCST90269735_EFO_0022330	9709	4.54466	0.0349523	0.158846	FALSE
36809768_EFO_0022330_GCST90269735_EFO_0022330	22837	4.9369	5.05866	24.9741	TRUE
36809768_EFO_0022330_GCST90269735_EFO_0022330	94137	4.31339	-0.289879	-1.25036	FALSE
36809768_EFO_0022330_GCST90269735_EFO_0022330	6002	0.196516	6.23623	1.22552	FALSE
36809768_EFO_0022330_GCST90269735_EFO_0022330	79797	5.47102	0.0240797	0.131741	FALSE
36809768_EFO_0022330_GCST90269735_EFO_0022330	4038	4.22389	-0.0900953	-0.380552	FALSE
36809768_EFO_0022330_GCST90269735_EFO_0022330	8736	4.02346	0.453262	1.82368	FALSE
36809768_EFO_0022330_GCST90269735_EFO_0022330	2696	3.94181	1.55786	6.14078	TRUE
36809768_EFO_0022330_GCST90269735_EFO_0022330	53345	4.10935	2.83337	11.6433	TRUE
36809768_EFO_0022330_GCST90269735_EFO_0022330	26160	3.02103	-0.428575	-1.29474	FALSE
36809768_EFO_0022330_GCST90269735_EFO_0022330	80790	2.64593	6.40638	16.9508	TRUE
36809768_EFO_0022330_GCST90269735_EFO_0022330	3626	2.54405	5.34175	13.5897	TRUE
36809768_EFO_0022330_GCST90269735_EFO_0022330	80212	4.29921	0.709786	3.05152	FALSE
36809768_EFO_0022330_GCST90269735_EFO_0022330	90199	6.20176	-0.0046781	-0.0290124	FALSE
36809768_EFO_0022330_GCST90269735_EFO_0022330	90203	5.92316	1.83052	10.8425	TRUE
36809768_EFO_0022330_GCST90269735_EFO_0022330	113201	8.80333	1.67771	14.7694	TRUE
36809768_EFO_0022330_GCST90269735_EFO_0022330	196385	4.11887	0.159041	0.65507	FALSE
36809768_EFO_0022330_GCST90269735_EFO_0022330	140831	6.43281	-0.136641	-0.878986	FALSE
36809768_EFO_0022330_GCST90269735_EFO_0022330	259240	6.19123	-1.09056	-6.75189	FALSE
36809768_EFO_0022330_GCST90269735_EFO_0022330	144347	-0.224431	8.44927	-1.89628	FALSE
36809768_EFO_0022330_GCST90269735_EFO_0022330	146894	5.96083	5.906	35.2047	TRUE
36809768_EFO_0022330_GCST90269735_EFO_0022330	84226	13.607	1.03864	14.1327	TRUE
36809768_EFO_0022330_GCST90269735_EFO_0022330	280664	5.36306	2.57659	13.8184	TRUE
36809768_EFO_0022274_GCST90269590_EFO_0022274	26762	5.20104	2.07949	10.8155	TRUE
36809768_EFO_0022274_GCST90269590_EFO_0022274	11321	4.62822	1.20193	5.5628	TRUE
36809768_EFO_0022274_GCST90269590_EFO_0022274	23173	4.29954	0.979825	4.21279	FALSE
36809768_EFO_0022274_GCST90269590_EFO_0022274	8890	4.07644	1.66892	6.80325	TRUE
36809768_EFO_0022274_GCST90269590_EFO_0022274	54536	-0.479949	4.85131	-2.32838	FALSE
36809768_EFO_0022274_GCST90269590_EFO_0022274	4023	4.32564	5.06772	21.9211	TRUE
36809768_EFO_0022274_GCST90269590_EFO_0022274	51129	4.61897	3.24472	14.9873	TRUE
36809768_EFO_0022274_GCST90269590_EFO_0022274	348	3.6126	2.79195	10.0862	TRUE
36809768_EFO_0022274_GCST90269590_EFO_0022274	338	4.30141	2.91014	12.5177	TRUE
36809768_EFO_0022274_GCST90269590_EFO_0022274	5340	3.93815	2.31436	9.1143	TRUE
36809768_EFO_0022274_GCST90269590_EFO_0022274	3083	2.72852	3.47647	9.48561	TRUE
36809768_EFO_0022274_GCST90269590_EFO_0022274	1071	3.84673	2.75718	10.6061	TRUE
36809768_EFO_0022274_GCST90269590_EFO_0022274	57794	1.71095	4.91984	8.4176	TRUE
36809768_EFO_0022274_GCST90269590_EFO_0022274	5049	4.2806	2.15569	9.22765	TRUE
36809768_EFO_0022274_GCST90269590_EFO_0022274	84277	4.85082	2.90743	14.1034	TRUE
36809768_EFO_0022274_GCST90269590_EFO_0022274	6580	3.93558	1.76018	6.92733	TRUE
36809768_EFO_0022274_GCST90269590_EFO_0022274	57159	4.79897	-0.823275	-3.95087	FALSE
36809768_EFO_0022274_GCST90269590_EFO_0022274	341	2.16875	2.87439	6.23382	TRUE
36809768_EFO_0022274_GCST90269590_EFO_0022274	345	4.67662	2.58325	12.0809	TRUE
36809768_EFO_0022274_GCST90269590_EFO_0022274	350	3.85738	2.26214	8.72594	TRUE
36809768_EFO_0022274_GCST90269590_EFO_0022274	6804	1.86956	2.28688	4.27547	TRUE
36809768_EFO_0022274_GCST90269590_EFO_0022274	1463	3.361	2.83824	9.53933	TRUE
36809768_EFO_0022274_GCST90269590_EFO_0022274	8882	3.94153	4.1477	16.3483	TRUE
36809768_EFO_0022274_GCST90269590_EFO_0022274	8289	-1.16452	4.05413	-4.72111	FALSE
36809768_EFO_0022274_GCST90269590_EFO_0022274	5140	4.88623	0.477513	2.33324	FALSE
36809768_EFO_0022274_GCST90269590_EFO_0022274	3949	3.4596	3.70165	12.8062	TRUE
36809768_EFO_0022274_GCST90269590_EFO_0022274	255738	3.90046	3.2608	12.7186	TRUE
36809768_EFO_0022274_GCST90269590_EFO_0022274	116519	3.23956	2.57481	8.34124	TRUE
36809768_EFO_0022274_GCST90269590_EFO_0022274	4018	4.5211	3.95682	17.8892	TRUE
36809768_EFO_0022274_GCST90269590_EFO_0022274	85440	2.59602	3.75439	9.74648	TRUE
36809768_EFO_0022274_GCST90269590_EFO_0022274	11183	5.23667	-0.59106	-3.09518	FALSE
36809768_EFO_0022274_GCST90269590_EFO_0022274	27329	3.80473	2.86703	10.9083	TRUE
36809768_EFO_0022274_GCST90269590_EFO_0022274	8884	4.01648	0.0738533	0.296631	FALSE
36809768_EFO_0022274_GCST90269590_EFO_0022274	7158	-1.08001	4.25125	-4.59137	FALSE
36809768_EFO_0022274_GCST90269590_EFO_0022274	51085	4.85055	4.56335	22.1348	TRUE
36809768_EFO_0022274_GCST90269590_EFO_0022274	84811	4.10205	3.54903	14.5583	TRUE
36809768_EFO_0022274_GCST90269590_EFO_0022274	4299	-0.587192	2.89535	-1.70013	FALSE
36809768_EFO_0022274_GCST90269590_EFO_0022274	221037	3.85861	3.95346	15.2549	TRUE
36809768_EFO_0022274_GCST90269590_EFO_0022274	2646	3.13029	4.30938	13.4896	TRUE
36809768_EFO_0022274_GCST90269590_EFO_0022274	81579	4.96905	0.0780985	0.388075	FALSE
36809768_EFO_0022274_GCST90269590_EFO_0022274	2590	3.84811	4.03675	15.5339	TRUE
36809768_EFO_0022274_GCST90269590_EFO_0022274	22837	5.61689	4.88248	27.4244	TRUE
36809768_EFO_0022274_GCST90269590_EFO_0022274	94137	4.23837	-0.195411	-0.828224	FALSE
36809768_EFO_0022274_GCST90269590_EFO_0022274	84870	-0.558421	5.93763	-3.3157	FALSE
36809768_EFO_0022274_GCST90269590_EFO_0022274	26160	3.01722	-0.380835	-1.14906	FALSE
36809768_EFO_0022274_GCST90269590_EFO_0022274	3626	4.55948	4.21565	19.2212	TRUE
36809768_EFO_0022274_GCST90269590_EFO_0022274	84456	5.09156	0.402068	2.04715	FALSE
36809768_EFO_0022274_GCST90269590_EFO_0022274	80212	6.28692	-0.0987364	-0.620748	FALSE
36809768_EFO_0022274_GCST90269590_EFO_0022274	113201	7.08532	1.78243	12.6291	TRUE
36809768_EFO_0022274_GCST90269590_EFO_0022274	196385	3.92828	0.0968413	0.38042	FALSE
36809768_EFO_0022274_GCST90269590_EFO_0022274	94039	5.46605	-0.252854	-1.38212	FALSE
36809768_EFO_0022274_GCST90269590_EFO_0022274	146894	0.394996	7.75053	3.06143	FALSE
36809768_EFO_0022274_GCST90269590_EFO_0022274	84226	11.4787	1.04628	12.0099	TRUE
36809768_EFO_0022274_GCST90269590_EFO_0022274	256006	7.45706	-0.927034	-6.91295	FALSE
36809768_EFO_0022313_GCST90269586_EFO_0022313	26762	5.3096	2.83794	15.0683	TRUE
36809768_EFO_0022313_GCST90269586_EFO_0022313	11321	4.12161	1.13792	4.69005	TRUE
36809768_EFO_0022313_GCST90269586_EFO_0022313	23173	3.88656	0.924508	3.59316	FALSE
36809768_EFO_0022313_GCST90269586_EFO_0022313	8890	4.04003	1.61868	6.53952	TRUE
36809768_EFO_0022313_GCST90269586_EFO_0022313	54536	-0.478978	4.30616	-2.06256	FALSE
36809768_EFO_0022313_GCST90269586_EFO_0022313	4023	5.79439	4.59553	26.6283	TRUE
36809768_EFO_0022313_GCST90269586_EFO_0022313	51374	4.88201	-0.406636	-1.9852	FALSE
36809768_EFO_0022313_GCST90269586_EFO_0022313	51129	4.67867	3.299	15.4349	TRUE
36809768_EFO_0022313_GCST90269586_EFO_0022313	338	4.16011	4.1527	17.2757	TRUE
36809768_EFO_0022313_GCST90269586_EFO_0022313	5340	3.40879	2.56312	8.73715	TRUE
36809768_EFO_0022313_GCST90269586_EFO_0022313	3083	2.37278	3.64827	8.65654	TRUE
36809768_EFO_0022313_GCST90269586_EFO_0022313	1071	3.45354	2.82001	9.73903	TRUE
36809768_EFO_0022313_GCST90269586_EFO_0022313	57794	1.0747	4.72877	5.08202	TRUE
36809768_EFO_0022313_GCST90269586_EFO_0022313	5049	5.51995	2.22872	12.3024	TRUE
36809768_EFO_0022313_GCST90269586_EFO_0022313	84277	4.34545	0.0731875	0.318032	FALSE
36809768_EFO_0022313_GCST90269586_EFO_0022313	341	2.18589	3.04906	6.6649	TRUE
36809768_EFO_0022313_GCST90269586_EFO_0022313	345	4.83558	2.55902	12.3743	TRUE
36809768_EFO_0022313_GCST90269586_EFO_0022313	350	4.00261	3.44128	13.7741	TRUE
36809768_EFO_0022313_GCST90269586_EFO_0022313	6804	1.80697	2.68839	4.85785	TRUE
36809768_EFO_0022313_GCST90269586_EFO_0022313	1463	4.18967	2.82097	11.819	TRUE
36809768_EFO_0022313_GCST90269586_EFO_0022313	8882	4.15044	4.26859	17.7165	TRUE
36809768_EFO_0022313_GCST90269586_EFO_0022313	8289	-0.333988	4.04018	-1.34937	FALSE
36809768_EFO_0022313_GCST90269586_EFO_0022313	5140	5.24007	0.241225	1.26404	FALSE
36809768_EFO_0022313_GCST90269586_EFO_0022313	255738	3.92735	3.3344	13.0954	TRUE
36809768_EFO_0022313_GCST90269586_EFO_0022313	116519	4.20033	2.6804	11.2586	TRUE
36809768_EFO_0022313_GCST90269586_EFO_0022313	4018	3.08807	4.21112	13.0042	TRUE
36809768_EFO_0022313_GCST90269586_EFO_0022313	85440	2.44155	3.61651	8.82991	TRUE
36809768_EFO_0022313_GCST90269586_EFO_0022313	11183	5.06849	-0.844918	-4.28246	FALSE
36809768_EFO_0022313_GCST90269586_EFO_0022313	27329	4.23025	2.7566	11.6611	TRUE
36809768_EFO_0022313_GCST90269586_EFO_0022313	337	3.03684	2.1989	6.67769	TRUE
36809768_EFO_0022313_GCST90269586_EFO_0022313	8884	4.15315	1.72133	7.14892	TRUE
36809768_EFO_0022313_GCST90269586_EFO_0022313	7158	-0.134078	4.23552	-0.567892	FALSE
36809768_EFO_0022313_GCST90269586_EFO_0022313	9031	4.36575	0.394596	1.72271	FALSE
36809768_EFO_0022313_GCST90269586_EFO_0022313	51085	4.82515	3.40127	16.4116	TRUE
36809768_EFO_0022313_GCST90269586_EFO_0022313	84811	3.81472	2.95398	11.2686	TRUE
36809768_EFO_0022313_GCST90269586_EFO_0022313	4299	-0.46533	2.69178	-1.25256	FALSE
36809768_EFO_0022313_GCST90269586_EFO_0022313	221037	4.20246	3.9784	16.719	TRUE
36809768_EFO_0022313_GCST90269586_EFO_0022313	2646	3.17049	4.61901	14.6445	TRUE
36809768_EFO_0022313_GCST90269586_EFO_0022313	2590	3.92718	4.0482	15.898	TRUE
36809768_EFO_0022313_GCST90269586_EFO_0022313	94137	4.83082	-0.157154	-0.759181	FALSE
36809768_EFO_0022313_GCST90269586_EFO_0022313	84870	-0.58089	5.95521	-3.45932	FALSE
36809768_EFO_0022313_GCST90269586_EFO_0022313	53345	2.26297	4.71772	10.6761	TRUE
36809768_EFO_0022313_GCST90269586_EFO_0022313	80790	0.636015	6.43047	4.08988	FALSE
36809768_EFO_0022313_GCST90269586_EFO_0022313	3626	4.52357	3.40302	15.3938	TRUE
36809768_EFO_0022313_GCST90269586_EFO_0022313	84456	4.4872	0.66163	2.96887	FALSE
36809768_EFO_0022313_GCST90269586_EFO_0022313	80212	5.57042	-0.0628158	-0.34991	FALSE
36809768_EFO_0022313_GCST90269586_EFO_0022313	113201	6.70244	2.0442	13.7011	TRUE
36809768_EFO_0022313_GCST90269586_EFO_0022313	196385	4.50986	0.396898	1.78996	FALSE
36809768_EFO_0022313_GCST90269586_EFO_0022313	94039	5.70492	0.064081	0.365577	FALSE
36809768_EFO_0022313_GCST90269586_EFO_0022313	83650	5.17879	0.802922	4.15816	FALSE
36809768_EFO_0022313_GCST90269586_EFO_0022313	146894	4.97598	7.8955	39.2879	TRUE
36809768_EFO_0022313_GCST90269586_EFO_0022313	84226	11.4835	1.33726	15.3564	TRUE
36809768_EFO_0022336_GCST90269745_EFO_0022336	26762	5.38597	0.683924	3.68359	FALSE
36809768_EFO_0022336_GCST90269745_EFO_0022336	2923	3.9107	0.754776	2.9517	FALSE
36809768_EFO_0022336_GCST90269745_EFO_0022336	9415	2.23331	4.78368	10.6834	TRUE
36809768_EFO_0022336_GCST90269745_EFO_0022336	10019	4.45135	-0.100894	-0.449113	FALSE
36809768_EFO_0022336_GCST90269745_EFO_0022336	32	3.98876	3.284	13.0991	TRUE
36809768_EFO_0022336_GCST90269745_EFO_0022336	587	3.11517	1.39856	4.35676	TRUE
36809768_EFO_0022336_GCST90269745_EFO_0022336	11321	4.82142	0.786471	3.79191	FALSE
36809768_EFO_0022336_GCST90269745_EFO_0022336	23173	4.30168	0.805012	3.4629	FALSE
36809768_EFO_0022336_GCST90269745_EFO_0022336	8854	0.251872	4.47754	1.12777	FALSE
36809768_EFO_0022336_GCST90269745_EFO_0022336	5331	4.47812	4.10609	18.3876	TRUE
36809768_EFO_0022336_GCST90269745_EFO_0022336	4023	4.95348	5.37749	26.6373	TRUE
36809768_EFO_0022336_GCST90269745_EFO_0022336	84330	4.91509	-0.852138	-4.18834	FALSE
36809768_EFO_0022336_GCST90269745_EFO_0022336	8567	4.81621	-0.812002	-3.91077	FALSE
36809768_EFO_0022336_GCST90269745_EFO_0022336	3172	4.07468	1.36837	5.57567	TRUE
36809768_EFO_0022336_GCST90269745_EFO_0022336	51129	4.06496	3.99689	16.2472	TRUE
36809768_EFO_0022336_GCST90269745_EFO_0022336	348	4.15879	3.02279	12.5712	TRUE
36809768_EFO_0022336_GCST90269745_EFO_0022336	83706	3.5706	0.581895	2.07771	FALSE
36809768_EFO_0022336_GCST90269745_EFO_0022336	338	3.94303	3.10148	12.2292	TRUE
36809768_EFO_0022336_GCST90269745_EFO_0022336	5340	2.76521	3.75975	10.3965	TRUE
36809768_EFO_0022336_GCST90269745_EFO_0022336	10351	0.826288	4.39673	3.63296	FALSE
36809768_EFO_0022336_GCST90269745_EFO_0022336	5346	4.16576	2.46018	10.2485	TRUE
36809768_EFO_0022336_GCST90269745_EFO_0022336	1071	4.08485	2.94934	12.0476	TRUE
36809768_EFO_0022336_GCST90269745_EFO_0022336	5049	4.36867	1.99296	8.7066	TRUE
36809768_EFO_0022336_GCST90269745_EFO_0022336	84277	4.58309	3.26441	14.9611	TRUE
36809768_EFO_0022336_GCST90269745_EFO_0022336	25764	4.11529	1.38946	5.71804	TRUE
36809768_EFO_0022336_GCST90269745_EFO_0022336	6580	3.6951	1.72169	6.36181	TRUE
36809768_EFO_0022336_GCST90269745_EFO_0022336	57159	4.49998	0.997753	4.48987	FALSE
36809768_EFO_0022336_GCST90269745_EFO_0022336	4318	2.94413	0.209506	0.616812	FALSE
36809768_EFO_0022336_GCST90269745_EFO_0022336	10062	3.34435	3.18607	10.6553	TRUE
36809768_EFO_0022336_GCST90269745_EFO_0022336	345	4.83408	2.82799	13.6708	TRUE
36809768_EFO_0022336_GCST90269745_EFO_0022336	6804	1.94035	2.60038	5.04564	TRUE
36809768_EFO_0022336_GCST90269745_EFO_0022336	6559	2.70833	-0.283957	-0.76905	FALSE
36809768_EFO_0022336_GCST90269745_EFO_0022336	8882	4.02714	4.12076	16.5949	TRUE
36809768_EFO_0022336_GCST90269745_EFO_0022336	8658	3.75986	-0.813583	-3.05896	FALSE
36809768_EFO_0022336_GCST90269745_EFO_0022336	8289	-0.833915	3.81239	-3.17921	FALSE
36809768_EFO_0022336_GCST90269745_EFO_0022336	5140	5.36064	0.800225	4.28972	FALSE
36809768_EFO_0022336_GCST90269745_EFO_0022336	116519	3.37412	2.83758	9.57434	TRUE
36809768_EFO_0022336_GCST90269745_EFO_0022336	26291	3.73788	3.08092	11.5161	TRUE
36809768_EFO_0022336_GCST90269745_EFO_0022336	4018	4.19968	4.80307	20.1714	TRUE
36809768_EFO_0022336_GCST90269745_EFO_0022336	8431	3.7823	2.59855	9.82852	TRUE
36809768_EFO_0022336_GCST90269745_EFO_0022336	53	4.20521	-0.449125	-1.88867	FALSE
36809768_EFO_0022336_GCST90269745_EFO_0022336	85440	3.04148	3.46594	10.5416	TRUE
36809768_EFO_0022336_GCST90269745_EFO_0022336	11183	5.00153	-0.819905	-4.10078	FALSE
36809768_EFO_0022336_GCST90269745_EFO_0022336	27329	3.60459	3.5421	12.7678	TRUE
36809768_EFO_0022336_GCST90269745_EFO_0022336	3990	3.14489	2.84465	8.94614	TRUE
36809768_EFO_0022336_GCST90269745_EFO_0022336	8884	3.66463	1.54366	5.65695	TRUE
36809768_EFO_0022336_GCST90269745_EFO_0022336	9031	4.49909	2.29257	10.3145	TRUE
36809768_EFO_0022336_GCST90269745_EFO_0022336	51085	4.50884	4.74295	21.3852	TRUE
36809768_EFO_0022336_GCST90269745_EFO_0022336	84811	3.93427	3.69715	14.5456	TRUE
36809768_EFO_0022336_GCST90269745_EFO_0022336	4299	3.01138	3.19168	9.61136	TRUE
36809768_EFO_0022336_GCST90269745_EFO_0022336	221037	3.71203	3.33924	12.3954	TRUE
36809768_EFO_0022336_GCST90269745_EFO_0022336	81579	5.35931	0.477026	2.55653	FALSE
36809768_EFO_0022336_GCST90269745_EFO_0022336	3931	3.72473	3.10098	11.5503	TRUE
36809768_EFO_0022336_GCST90269745_EFO_0022336	84166	-0.260818	3.70162	-0.965449	FALSE
36809768_EFO_0022336_GCST90269745_EFO_0022336	2590	4.03103	4.23197	17.0592	TRUE
36809768_EFO_0022336_GCST90269745_EFO_0022336	9709	4.30212	0.00169743	0.00730255	FALSE
36809768_EFO_0022336_GCST90269745_EFO_0022336	22837	4.2675	4.65102	19.8483	TRUE
36809768_EFO_0022336_GCST90269745_EFO_0022336	94137	4.74701	-0.149947	-0.7118	FALSE
36809768_EFO_0022336_GCST90269745_EFO_0022336	84870	-0.349165	4.97704	-1.73781	FALSE
36809768_EFO_0022336_GCST90269745_EFO_0022336	5819	0.208716	3.93783	0.821887	FALSE
36809768_EFO_0022336_GCST90269745_EFO_0022336	2696	3.63799	-0.38501	-1.40066	FALSE
36809768_EFO_0022336_GCST90269745_EFO_0022336	53345	3.08236	2.11409	6.51641	TRUE
36809768_EFO_0022336_GCST90269745_EFO_0022336	26160	3.38498	-0.657494	-2.22561	FALSE
36809768_EFO_0022336_GCST90269745_EFO_0022336	80790	2.70041	6.56261	17.7218	TRUE
36809768_EFO_0022336_GCST90269745_EFO_0022336	3626	4.20103	6.04883	25.4113	TRUE
36809768_EFO_0022336_GCST90269745_EFO_0022336	80212	4.09329	6.08843	24.9217	TRUE
36809768_EFO_0022336_GCST90269745_EFO_0022336	80237	5.12206	1.57861	8.08571	TRUE
36809768_EFO_0022336_GCST90269745_EFO_0022336	113201	7.10114	1.30125	9.24033	TRUE
36809768_EFO_0022336_GCST90269745_EFO_0022336	55908	4.0885	4.32675	17.6899	TRUE
36809768_EFO_0022336_GCST90269745_EFO_0022336	161497	5.38412	-1.04014	-5.60025	FALSE
36809768_EFO_0022336_GCST90269745_EFO_0022336	196385	4.56185	1.49019	6.79804	TRUE
36809768_EFO_0022336_GCST90269745_EFO_0022336	117155	4.3846	-1.41568	-6.2072	FALSE
36809768_EFO_0022336_GCST90269745_EFO_0022336	126695	6.26935	-0.45418	-2.84741	FALSE
36809768_EFO_0022336_GCST90269745_EFO_0022336	144347	-0.192123	8.0209	-1.541	FALSE
36809768_EFO_0022336_GCST90269745_EFO_0022336	146894	6.42694	6.78315	43.5949	TRUE
36809768_EFO_0022336_GCST90269745_EFO_0022336	84226	12.4244	0.678273	8.42717	FALSE
34662886_EFO_0004617_GCST90025945_EFO_0004617	3717	3.755	1.19856	4.50061	TRUE
34662886_EFO_0004617_GCST90025945_EFO_0004617	4763	3.80365	1.06813	4.06277	TRUE
34662886_EFO_0004617_GCST90025945_EFO_0004617	10725	4.98607	-0.119275	-0.594715	FALSE
34662886_EFO_0004617_GCST90025945_EFO_0004617	10019	5.07564	5.3916	27.3658	TRUE
34662886_EFO_0004617_GCST90025945_EFO_0004617	5314	2.76865	5.49898	15.2247	TRUE
34662886_EFO_0004617_GCST90025945_EFO_0004617	229	0.846236	3.88053	3.28384	FALSE
34662886_EFO_0004617_GCST90025945_EFO_0004617	1471	4.65061	4.12551	19.1861	TRUE
34662886_EFO_0004617_GCST90025945_EFO_0004617	6569	4.66902	2.4335	11.3621	TRUE
34662886_EFO_0004617_GCST90025945_EFO_0004617	96459	1.00598	4.59271	4.62018	TRUE
34662886_EFO_0004617_GCST90025945_EFO_0004617	345	2.27894	4.04404	9.21612	TRUE
34662886_EFO_0004617_GCST90025945_EFO_0004617	11136	3.62781	2.53325	9.19017	TRUE
34662886_EFO_0004617_GCST90025945_EFO_0004617	4036	4.02103	1.66198	6.68286	TRUE
34662886_EFO_0004617_GCST90025945_EFO_0004617	54502	-0.0798657	5.63331	-0.449908	FALSE
34662886_EFO_0004617_GCST90025945_EFO_0004617	4286	3.77995	4.53899	17.1571	TRUE
34662886_EFO_0004617_GCST90025945_EFO_0004617	25865	4.27564	-0.0309184	-0.132196	FALSE
34662886_EFO_0004617_GCST90025945_EFO_0004617	5310	5.0988	2.4432	12.4574	TRUE
34662886_EFO_0004617_GCST90025945_EFO_0004617	6654	0.717821	4.14822	2.97768	FALSE
34662886_EFO_0004617_GCST90025945_EFO_0004617	57669	-0.276437	3.64278	-1.007	FALSE
34662886_EFO_0004617_GCST90025945_EFO_0004617	54790	4.08583	2.55964	10.4583	TRUE
34662886_EFO_0004617_GCST90025945_EFO_0004617	55603	0.659871	5.95198	3.92754	FALSE
34662886_EFO_0004617_GCST90025945_EFO_0004617	6526	4.47056	0.637602	2.85044	FALSE
34662886_EFO_0004617_GCST90025945_EFO_0004617	140706	-0.0504098	6.52406	-0.328877	FALSE
34662886_EFO_0004617_GCST90025945_EFO_0004617	64599	5.27783	-0.407561	-2.15104	FALSE
34662886_EFO_0004617_GCST90025945_EFO_0004617	140628	3.80786	3.94031	15.0042	TRUE
34662886_EFO_0004617_GCST90025945_EFO_0004617	9071	5.20568	1.12299	5.84592	TRUE
34662886_EFO_0004617_GCST90025945_EFO_0004617	142680	5.73173	5.37076	30.7838	TRUE
34662886_EFO_0004617_GCST90025945_EFO_0004617	27237	5.02851	5.15345	25.9142	TRUE
34662886_EFO_0004617_GCST90025945_EFO_0004617	84952	4.61516	4.63512	21.3918	TRUE
34662886_EFO_0004617_GCST90025945_EFO_0004617	128821	5.22626	3.52159	18.4047	TRUE
36564505_EFO_0004530_GCST90101748_EFO_0004530	80781	4.16051	4.02478	16.7451	TRUE
36564505_EFO_0004530_GCST90101748_EFO_0004530	4023	2.59961	4.69	12.1922	TRUE
36564505_EFO_0004530_GCST90101748_EFO_0004530	348	3.71053	2.35862	8.75173	TRUE
36564505_EFO_0004530_GCST90101748_EFO_0004530	335	3.89476	3.2269	12.568	TRUE
36564505_EFO_0004530_GCST90101748_EFO_0004530	5049	5.05479	0.455361	2.30175	FALSE
36564505_EFO_0004530_GCST90101748_EFO_0004530	341	2.96931	4.89935	14.5477	TRUE
36564505_EFO_0004530_GCST90101748_EFO_0004530	345	4.91032	2.90916	14.2849	TRUE
36564505_EFO_0004530_GCST90101748_EFO_0004530	116519	3.8951	2.90771	11.3258	TRUE
36564505_EFO_0004530_GCST90101748_EFO_0004530	337	4.06799	3.50648	14.2644	TRUE
36564505_EFO_0004530_GCST90101748_EFO_0004530	84811	2.99124	4.49912	13.4579	TRUE
36809768_EFO_0021903_GCST90269665_EFO_0021903	19	3.74891	4.3802	16.421	TRUE
36809768_EFO_0021903_GCST90269665_EFO_0021903	949	4.26315	4.24055	18.0781	TRUE
36809768_EFO_0021903_GCST90269665_EFO_0021903	5913	6.12055	-0.226608	-1.38696	FALSE
36809768_EFO_0021903_GCST90269665_EFO_0021903	754	5.14442	-0.375323	-1.93082	FALSE
36809768_EFO_0021903_GCST90269665_EFO_0021903	5190	2.81217	2.03891	5.73377	TRUE
36809768_EFO_0021903_GCST90269665_EFO_0021903	23788	3.83776	1.40198	5.38045	TRUE
36809768_EFO_0021903_GCST90269665_EFO_0021903	8854	1.73436	4.54802	7.8879	TRUE
36809768_EFO_0021903_GCST90269665_EFO_0021903	10948	3.87283	1.22764	4.75445	TRUE
36809768_EFO_0021903_GCST90269665_EFO_0021903	9026	3.88063	0.493447	1.91488	FALSE
36809768_EFO_0021903_GCST90269665_EFO_0021903	4023	4.29516	5.02248	21.5724	TRUE
36809768_EFO_0021903_GCST90269665_EFO_0021903	8567	5.05014	-0.147488	-0.744834	FALSE
36809768_EFO_0021903_GCST90269665_EFO_0021903	3172	1.94174	4.13473	8.02858	TRUE
36809768_EFO_0021903_GCST90269665_EFO_0021903	29956	4.76287	3.16607	15.0796	TRUE
36809768_EFO_0021903_GCST90269665_EFO_0021903	51129	5.34162	4.39522	23.4776	TRUE
36809768_EFO_0021903_GCST90269665_EFO_0021903	348	4.26978	3.65554	15.6083	TRUE
36809768_EFO_0021903_GCST90269665_EFO_0021903	948	3.42163	3.14343	10.7557	TRUE
36809768_EFO_0021903_GCST90269665_EFO_0021903	7448	3.29398	2.03775	6.7123	TRUE
36809768_EFO_0021903_GCST90269665_EFO_0021903	335	3.87291	4.03868	15.6414	TRUE
36809768_EFO_0021903_GCST90269665_EFO_0021903	338	3.85432	3.86383	14.8924	TRUE
36809768_EFO_0021903_GCST90269665_EFO_0021903	1071	4.02955	3.31389	13.3535	TRUE
36809768_EFO_0021903_GCST90269665_EFO_0021903	326625	4.74396	3.83836	18.2091	TRUE
36809768_EFO_0021903_GCST90269665_EFO_0021903	746	-0.609641	3.31191	-2.01908	FALSE
36809768_EFO_0021903_GCST90269665_EFO_0021903	147007	0.55492	4.20708	2.33459	FALSE
36809768_EFO_0021903_GCST90269665_EFO_0021903	10990	5.6664	0.2687	1.52256	FALSE
36809768_EFO_0021903_GCST90269665_EFO_0021903	10062	3.13554	3.00387	9.41875	TRUE
36809768_EFO_0021903_GCST90269665_EFO_0021903	345	4.33353	3.07426	13.3224	TRUE
36809768_EFO_0021903_GCST90269665_EFO_0021903	6559	4.34502	0.823319	3.57733	FALSE
36809768_EFO_0021903_GCST90269665_EFO_0021903	8882	3.94702	-0.301416	-1.1897	FALSE
36809768_EFO_0021903_GCST90269665_EFO_0021903	64757	1.57315	4.8409	7.61545	TRUE
36809768_EFO_0021903_GCST90269665_EFO_0021903	57678	4.30427	4.02259	17.3143	TRUE
36809768_EFO_0021903_GCST90269665_EFO_0021903	4775	4.17778	1.99789	8.34673	TRUE
36809768_EFO_0021903_GCST90269665_EFO_0021903	116519	3.41219	2.86776	9.78536	TRUE
36809768_EFO_0021903_GCST90269665_EFO_0021903	8431	3.57185	1.66278	5.93921	TRUE
36809768_EFO_0021903_GCST90269665_EFO_0021903	53	3.1679	0.690136	2.18628	FALSE
36809768_EFO_0021903_GCST90269665_EFO_0021903	57572	1.58578	5.03975	7.99194	TRUE
36809768_EFO_0021903_GCST90269665_EFO_0021903	11183	4.72617	-0.91682	-4.33304	FALSE
36809768_EFO_0021903_GCST90269665_EFO_0021903	54920	3.92905	-1.17803	-4.62853	FALSE
36809768_EFO_0021903_GCST90269665_EFO_0021903	23387	5.53283	5.52707	30.5804	TRUE
36809768_EFO_0021903_GCST90269665_EFO_0021903	27329	3.64777	3.58863	13.0905	TRUE
36809768_EFO_0021903_GCST90269665_EFO_0021903	1506	4.30821	0.345159	1.48702	FALSE
36809768_EFO_0021903_GCST90269665_EFO_0021903	337	2.29413	3.47802	7.97902	TRUE
36809768_EFO_0021903_GCST90269665_EFO_0021903	6560	4.55491	1.49243	6.7979	TRUE
36809768_EFO_0021903_GCST90269665_EFO_0021903	84811	4.00761	4.31984	17.3122	TRUE
36809768_EFO_0021903_GCST90269665_EFO_0021903	64116	4.37051	5.36855	23.4633	TRUE
36809768_EFO_0021903_GCST90269665_EFO_0021903	2646	2.87318	3.68365	10.5838	TRUE
36809768_EFO_0021903_GCST90269665_EFO_0021903	81579	5.74312	0.612916	3.52005	FALSE
36809768_EFO_0021903_GCST90269665_EFO_0021903	3931	3.57959	3.98416	14.2617	TRUE
36809768_EFO_0021903_GCST90269665_EFO_0021903	84166	3.98268	4.22317	16.8195	TRUE
36809768_EFO_0021903_GCST90269665_EFO_0021903	220972	1.07573	5.6088	6.03356	TRUE
36809768_EFO_0021903_GCST90269665_EFO_0021903	2590	3.87103	4.00204	15.492	TRUE
36809768_EFO_0021903_GCST90269665_EFO_0021903	9709	4.528	0.0323995	0.146705	FALSE
36809768_EFO_0021903_GCST90269665_EFO_0021903	7227	-1.13016	3.99723	-4.51752	FALSE
36809768_EFO_0021903_GCST90269665_EFO_0021903	158219	3.13845	4.95811	15.5608	TRUE
36809768_EFO_0021903_GCST90269665_EFO_0021903	84870	-0.429067	4.46736	-1.9168	FALSE
36809768_EFO_0021903_GCST90269665_EFO_0021903	9388	3.96761	4.9901	19.7988	TRUE
36809768_EFO_0021903_GCST90269665_EFO_0021903	80790	0.947019	6.73408	6.3773	FALSE
36809768_EFO_0021903_GCST90269665_EFO_0021903	80212	6.12504	-0.134731	-0.825236	FALSE
36809768_EFO_0021903_GCST90269665_EFO_0021903	89910	5.42296	-0.174833	-0.948115	FALSE
36809768_EFO_0021903_GCST90269665_EFO_0021903	150223	5.92814	6.98305	41.3965	TRUE
36809768_EFO_0021903_GCST90269665_EFO_0021903	55908	4.60246	3.63466	16.7284	TRUE
36809768_EFO_0021903_GCST90269665_EFO_0021903	79841	-0.670269	6.85747	-4.59635	FALSE
36809768_EFO_0021903_GCST90269665_EFO_0021903	123904	3.9502	0.168326	0.664922	FALSE
36809768_EFO_0021903_GCST90269665_EFO_0021903	126695	6.74617	-0.150156	-1.01298	FALSE
36809768_EFO_0021903_GCST90269665_EFO_0021903	146894	5.64193	5.78697	32.6497	TRUE
36809768_EFO_0021903_GCST90269665_EFO_0021903	283446	5.92203	-0.313113	-1.85427	FALSE
34662886_EFO_0004536_GCST90448632_EFO_0004536	2217	4.82862	4.7378	22.8771	TRUE
34662886_EFO_0004536_GCST90448632_EFO_0004536	10788	4.21001	-0.24956	-1.05065	FALSE
34662886_EFO_0004536_GCST90448632_EFO_0004536	23166	4.24005	2.78412	11.8048	TRUE
34662886_EFO_0004536_GCST90448632_EFO_0004536	8741	3.81712	2.49243	9.5139	TRUE
34662886_EFO_0004536_GCST90448632_EFO_0004536	23495	4.43218	4.434	19.6523	TRUE
34662886_EFO_0004536_GCST90448632_EFO_0004536	608	3.63945	2.48116	9.03005	TRUE
34662886_EFO_0004536_GCST90448632_EFO_0004536	23253	4.92695	-0.411814	-2.02898	FALSE
34662886_EFO_0004536_GCST90448632_EFO_0004536	2646	-0.338302	4.33908	-1.46792	FALSE
34662886_EFO_0004536_GCST90448632_EFO_0004536	85302	4.90528	-0.576451	-2.82765	FALSE
34662886_EFO_0004536_GCST90448632_EFO_0004536	57479	-0.531088	6.05262	-3.21448	FALSE
34662886_EFO_0004536_GCST90448632_EFO_0004536	84450	-0.748671	5.22385	-3.91094	FALSE
34662886_EFO_0004536_GCST90448632_EFO_0004536	84824	2.44798	8.45274	20.6921	TRUE
36809768_EFO_0022283_GCST90269719_EFO_0022283	2923	4.10943	-0.0785625	-0.322847	FALSE
36809768_EFO_0022283_GCST90269719_EFO_0022283	9230	-0.729556	3.71607	-2.71108	FALSE
36809768_EFO_0022283_GCST90269719_EFO_0022283	5817	4.03969	2.40552	9.71754	TRUE
36809768_EFO_0022283_GCST90269719_EFO_0022283	587	3.48553	0.247439	0.862454	FALSE
36809768_EFO_0022283_GCST90269719_EFO_0022283	10452	2.72043	4.04027	10.9913	TRUE
36809768_EFO_0022283_GCST90269719_EFO_0022283	10726	-0.508246	3.85552	-1.95955	FALSE
36809768_EFO_0022283_GCST90269719_EFO_0022283	11321	5.06458	0.6068	3.07318	FALSE
36809768_EFO_0022283_GCST90269719_EFO_0022283	23173	3.72563	0.829854	3.09173	FALSE
36809768_EFO_0022283_GCST90269719_EFO_0022283	7423	1.42572	3.7261	5.31239	TRUE
36809768_EFO_0022283_GCST90269719_EFO_0022283	8890	4.01174	1.32656	5.3218	TRUE
36809768_EFO_0022283_GCST90269719_EFO_0022283	8854	0.693724	4.33035	3.00407	FALSE
36809768_EFO_0022283_GCST90269719_EFO_0022283	5331	4.54761	-0.436091	-1.98317	FALSE
36809768_EFO_0022283_GCST90269719_EFO_0022283	4023	5.34814	4.67961	25.0272	TRUE
36809768_EFO_0022283_GCST90269719_EFO_0022283	51129	3.98845	4.21759	16.8216	TRUE
36809768_EFO_0022283_GCST90269719_EFO_0022283	348	4.48194	3.11603	13.9658	TRUE
36809768_EFO_0022283_GCST90269719_EFO_0022283	83706	4.0433	-0.340124	-1.37522	FALSE
36809768_EFO_0022283_GCST90269719_EFO_0022283	338	4.1736	2.67521	11.1653	TRUE
36809768_EFO_0022283_GCST90269719_EFO_0022283	5340	3.27958	3.43948	11.2801	TRUE
36809768_EFO_0022283_GCST90269719_EFO_0022283	3083	2.91674	3.35439	9.7839	TRUE
36809768_EFO_0022283_GCST90269719_EFO_0022283	1071	2.91787	2.51053	7.32539	TRUE
36809768_EFO_0022283_GCST90269719_EFO_0022283	57794	1.98257	4.18856	8.30411	TRUE
36809768_EFO_0022283_GCST90269719_EFO_0022283	5049	4.57589	2.30838	10.5629	TRUE
36809768_EFO_0022283_GCST90269719_EFO_0022283	29958	3.27144	5.04016	16.4886	TRUE
36809768_EFO_0022283_GCST90269719_EFO_0022283	84277	4.92676	2.49927	12.3133	TRUE
36809768_EFO_0022283_GCST90269719_EFO_0022283	25764	4.579	1.53929	7.0484	TRUE
36809768_EFO_0022283_GCST90269719_EFO_0022283	6580	3.93306	2.50098	9.83651	TRUE
36809768_EFO_0022283_GCST90269719_EFO_0022283	4318	2.51205	0.215892	0.542331	FALSE
36809768_EFO_0022283_GCST90269719_EFO_0022283	345	4.25189	2.33601	9.93244	TRUE
36809768_EFO_0022283_GCST90269719_EFO_0022283	350	3.50825	2.36913	8.31148	TRUE
36809768_EFO_0022283_GCST90269719_EFO_0022283	1463	2.66587	2.30593	6.14732	TRUE
36809768_EFO_0022283_GCST90269719_EFO_0022283	8882	4.52242	4.51015	20.3968	TRUE
36809768_EFO_0022283_GCST90269719_EFO_0022283	8658	4.43901	-0.665635	-2.95476	FALSE
36809768_EFO_0022283_GCST90269719_EFO_0022283	5140	4.671	0.665337	3.10779	FALSE
36809768_EFO_0022283_GCST90269719_EFO_0022283	255738	3.65925	3.18781	11.665	TRUE
36809768_EFO_0022283_GCST90269719_EFO_0022283	116519	3.91276	2.58061	10.0973	TRUE
36809768_EFO_0022283_GCST90269719_EFO_0022283	4018	4.46906	4.84992	21.6746	TRUE
36809768_EFO_0022283_GCST90269719_EFO_0022283	27329	4.10572	2.99023	12.2771	TRUE
36809768_EFO_0022283_GCST90269719_EFO_0022283	337	3.20675	2.28477	7.32671	TRUE
36809768_EFO_0022283_GCST90269719_EFO_0022283	8884	4.20996	1.04683	4.40709	TRUE
36809768_EFO_0022283_GCST90269719_EFO_0022283	7158	4.30017	4.16287	17.9011	TRUE
36809768_EFO_0022283_GCST90269719_EFO_0022283	9031	4.57878	2.79015	12.7755	TRUE
36809768_EFO_0022283_GCST90269719_EFO_0022283	51085	4.9489	4.94569	24.4757	TRUE
36809768_EFO_0022283_GCST90269719_EFO_0022283	84811	4.37572	1.738	7.60498	TRUE
36809768_EFO_0022283_GCST90269719_EFO_0022283	23624	4.12159	0.0340258	0.14024	FALSE
36809768_EFO_0022283_GCST90269719_EFO_0022283	4299	3.09766	3.31273	10.2617	TRUE
36809768_EFO_0022283_GCST90269719_EFO_0022283	221037	4.56451	3.58865	16.3804	TRUE
36809768_EFO_0022283_GCST90269719_EFO_0022283	2646	3.23464	3.97546	12.8592	TRUE
36809768_EFO_0022283_GCST90269719_EFO_0022283	81579	4.94583	0.256311	1.26767	FALSE
36809768_EFO_0022283_GCST90269719_EFO_0022283	9836	6.04162	0.756857	4.57265	FALSE
36809768_EFO_0022283_GCST90269719_EFO_0022283	2590	4.04862	3.83544	15.5282	TRUE
36809768_EFO_0022283_GCST90269719_EFO_0022283	22837	5.03558	5.45341	27.4611	TRUE
36809768_EFO_0022283_GCST90269719_EFO_0022283	94137	4.55988	-0.217868	-0.993453	FALSE
36809768_EFO_0022283_GCST90269719_EFO_0022283	84870	-0.451339	5.27504	-2.38083	FALSE
36809768_EFO_0022283_GCST90269719_EFO_0022283	5819	1.37012	4.36467	5.98014	TRUE
36809768_EFO_0022283_GCST90269719_EFO_0022283	2696	3.88436	1.71223	6.65092	TRUE
36809768_EFO_0022283_GCST90269719_EFO_0022283	53345	4.07217	2.86793	11.6787	TRUE
36809768_EFO_0022283_GCST90269719_EFO_0022283	26160	3.28323	-0.474622	-1.55829	FALSE
36809768_EFO_0022283_GCST90269719_EFO_0022283	80790	0.585706	7.01795	4.11046	FALSE
36809768_EFO_0022283_GCST90269719_EFO_0022283	80212	4.0449	0.669334	2.70739	FALSE
36809768_EFO_0022283_GCST90269719_EFO_0022283	80237	5.1216	1.50779	7.7223	TRUE
36809768_EFO_0022283_GCST90269719_EFO_0022283	113201	9.03453	0.113331	1.02389	FALSE
36809768_EFO_0022283_GCST90269719_EFO_0022283	125931	8.04661	1.88394	15.1593	TRUE
36809768_EFO_0022283_GCST90269719_EFO_0022283	161497	4.95481	-0.616824	-3.05625	FALSE
36809768_EFO_0022283_GCST90269719_EFO_0022283	63935	1.42752	6.79222	9.69603	TRUE
36809768_EFO_0022283_GCST90269719_EFO_0022283	117155	4.54746	-1.16816	-5.31216	FALSE
36809768_EFO_0022283_GCST90269719_EFO_0022283	83650	5.02162	0.516468	2.59351	FALSE
36809768_EFO_0022283_GCST90269719_EFO_0022283	146894	4.78946	6.36505	30.4852	TRUE
36809768_EFO_0022283_GCST90269719_EFO_0022283	84226	13.639	0.277293	3.78199	FALSE
34662886_EFO_0010701_GCST90025975_EFO_0010701	3717	4.06529	-0.419936	-1.70716	FALSE
34662886_EFO_0010701_GCST90025975_EFO_0010701	2782	4.14635	-1.28707	-5.33662	FALSE
34662886_EFO_0010701_GCST90025975_EFO_0010701	286	4.44662	3.27009	14.5408	TRUE
34662886_EFO_0010701_GCST90025975_EFO_0010701	1874	4.13462	3.97685	16.4428	TRUE
34662886_EFO_0010701_GCST90025975_EFO_0010701	7015	4.38702	-0.0326625	-0.143291	FALSE
34662886_EFO_0010701_GCST90025975_EFO_0010701	790	0.168182	3.92755	0.660543	FALSE
34662886_EFO_0010701_GCST90025975_EFO_0010701	10483	4.77273	1.83746	8.7697	TRUE
34662886_EFO_0010701_GCST90025975_EFO_0010701	645	3.83498	4.16815	15.9848	TRUE
34662886_EFO_0010701_GCST90025975_EFO_0010701	6199	4.16194	-0.125122	-0.520751	FALSE
34662886_EFO_0010701_GCST90025975_EFO_0010701	56997	4.02415	0.0370665	0.149161	FALSE
34662886_EFO_0010701_GCST90025975_EFO_0010701	5426	4.18173	0.875405	3.6607	FALSE
34662886_EFO_0010701_GCST90025975_EFO_0010701	63922	2.98747	0.646048	1.93005	FALSE
34662886_EFO_0010701_GCST90025975_EFO_0010701	6427	3.1515	-0.35126	-1.107	FALSE
34662886_EFO_0010701_GCST90025975_EFO_0010701	23451	3.22367	0.22749	0.733355	FALSE
34662886_EFO_0010701_GCST90025975_EFO_0010701	3043	4.26956	2.32044	9.90725	TRUE
34662886_EFO_0010701_GCST90025975_EFO_0010701	7866	3.16336	0.327432	1.03579	FALSE
34662886_EFO_0010701_GCST90025975_EFO_0010701	1890	4.10302	1.41325	5.79858	TRUE
34662886_EFO_0010701_GCST90025975_EFO_0010701	3040	4.22343	2.38921	10.0906	TRUE
34662886_EFO_0010701_GCST90025975_EFO_0010701	345	4.02134	3.85863	15.5169	TRUE
34662886_EFO_0010701_GCST90025975_EFO_0010701	759	4.50056	4.13794	18.623	TRUE
34662886_EFO_0010701_GCST90025975_EFO_0010701	7832	5.23228	-0.377421	-1.97477	FALSE
34662886_EFO_0010701_GCST90025975_EFO_0010701	6710	4.11578	2.77205	11.4092	TRUE
34662886_EFO_0010701_GCST90025975_EFO_0010701	8877	0.63264	5.61518	3.55239	FALSE
34662886_EFO_0010701_GCST90025975_EFO_0010701	6708	4.20882	4.6296	19.4851	TRUE
34662886_EFO_0010701_GCST90025975_EFO_0010701	171023	3.70439	0.365625	1.35442	FALSE
34662886_EFO_0010701_GCST90025975_EFO_0010701	10107	4.38414	4.60244	20.1778	TRUE
34662886_EFO_0010701_GCST90025975_EFO_0010701	6005	4.02575	3.77812	15.2097	TRUE
34662886_EFO_0010701_GCST90025975_EFO_0010701	51750	4.73049	-0.0106707	-0.0504777	FALSE
34662886_EFO_0010701_GCST90025975_EFO_0010701	5933	4.07924	3.85253	15.7154	TRUE
34662886_EFO_0010701_GCST90025975_EFO_0010701	2120	0.812515	4.30577	3.4985	FALSE
34662886_EFO_0010701_GCST90025975_EFO_0010701	9857	4.29713	-0.454489	-1.953	FALSE
34662886_EFO_0010701_GCST90025975_EFO_0010701	63967	4.80484	2.40074	11.5352	TRUE
34662886_EFO_0010701_GCST90025975_EFO_0010701	79733	4.67297	1.66994	7.80357	TRUE
34662886_EFO_0010701_GCST90025975_EFO_0010701	23240	-0.55987	10.4267	-5.83759	FALSE
34662886_EFO_0010701_GCST90025975_EFO_0010701	6521	4.65099	2.59495	12.0691	TRUE
34662886_EFO_0010701_GCST90025975_EFO_0010701	57217	-0.0392075	7.14381	-0.280091	FALSE
34662886_EFO_0010701_GCST90025975_EFO_0010701	7023	0.080019	4.22791	0.338313	FALSE
34662886_EFO_0010701_GCST90025975_EFO_0010701	79866	4.29431	4.54782	19.5298	TRUE
34662886_EFO_0010701_GCST90025975_EFO_0010701	1677	5.62768	-0.118982	-0.66959	FALSE
34662886_EFO_0010701_GCST90025975_EFO_0010701	25914	4.36926	0.370915	1.62062	FALSE
34662886_EFO_0010701_GCST90025975_EFO_0010701	343406	2.95973	-0.482265	-1.42737	FALSE
34662886_EFO_0007989_GCST004609_EFO_0007989	1436	2.19328	4.02833	8.83525	TRUE
34662886_EFO_0007989_GCST004609_EFO_0007989	3717	3.77949	2.7206	10.2825	TRUE
34662886_EFO_0007989_GCST004609_EFO_0007989	896	1.50026	4.86837	7.30383	TRUE
34662886_EFO_0007989_GCST004609_EFO_0007989	4790	2.62564	4.22058	11.0817	TRUE
34662886_EFO_0007989_GCST004609_EFO_0007989	1021	0.84298	4.37383	3.68705	FALSE
34662886_EFO_0007989_GCST004609_EFO_0007989	4851	3.78094	1.67014	6.31471	TRUE
34662886_EFO_0007989_GCST004609_EFO_0007989	6184	-1.33097	4.34124	-5.77804	FALSE
34662886_EFO_0007989_GCST004609_EFO_0007989	4864	4.05867	-1.73928	-7.05916	FALSE
34662886_EFO_0007989_GCST004609_EFO_0007989	3676	2.51236	4.85168	12.1892	TRUE
34662886_EFO_0007989_GCST004609_EFO_0007989	5922	0.659104	5.15597	3.39832	FALSE
34662886_EFO_0007989_GCST004609_EFO_0007989	23135	1.63051	3.25489	5.30713	TRUE
34662886_EFO_0007989_GCST004609_EFO_0007989	22856	-0.179585	4.60222	-0.826488	FALSE
34662886_EFO_0007989_GCST004609_EFO_0007989	29072	0.997276	3.90374	3.89311	FALSE
34662886_EFO_0007989_GCST004609_EFO_0007989	6934	-0.584749	3.82601	-2.23725	FALSE
34662886_EFO_0007989_GCST004609_EFO_0007989	2078	1.35196	4.87043	6.58461	TRUE
34662886_EFO_0007989_GCST004609_EFO_0007989	5329	1.85448	4.49263	8.33148	TRUE
34662886_EFO_0007989_GCST004609_EFO_0007989	10320	3.64749	4.63904	16.9208	TRUE
34662886_EFO_0007989_GCST004609_EFO_0007989	1441	3.3618	4.42313	14.8697	TRUE
34662886_EFO_0007989_GCST004609_EFO_0007989	3106	2.89728	4.13181	11.971	TRUE
34662886_EFO_0007989_GCST004609_EFO_0007989	10019	6.07082	4.9111	29.8144	TRUE
34662886_EFO_0007989_GCST004609_EFO_0007989	5937	-0.422138	3.91746	-1.65371	FALSE
34662886_EFO_0007989_GCST004609_EFO_0007989	23223	1.46014	4.52344	6.60486	TRUE
34662886_EFO_0007989_GCST004609_EFO_0007989	57787	-0.302156	3.92571	-1.18618	FALSE
34662886_EFO_0007989_GCST004609_EFO_0007989	706	1.5937	4.14976	6.61347	TRUE
34662886_EFO_0007989_GCST004609_EFO_0007989	2734	-0.467738	4.18732	-1.95857	FALSE
34662886_EFO_0007989_GCST004609_EFO_0007989	9368	-0.182099	3.49788	-0.636961	FALSE
34662886_EFO_0007989_GCST004609_EFO_0007989	4069	1.89566	3.50228	6.63915	TRUE
34662886_EFO_0007989_GCST004609_EFO_0007989	81671	-0.650977	4.16474	-2.71115	FALSE
34662886_EFO_0007989_GCST004609_EFO_0007989	64005	3.66375	4.04381	14.8155	TRUE
34662886_EFO_0007989_GCST004609_EFO_0007989	7704	2.31699	4.42419	10.2508	TRUE
34662886_EFO_0007989_GCST004609_EFO_0007989	4046	1.88131	3.33674	6.27742	TRUE
34662886_EFO_0007989_GCST004609_EFO_0007989	2029	-1.07993	4.24646	-4.58589	FALSE
34662886_EFO_0007989_GCST004609_EFO_0007989	4353	4.83051	3.6305	17.5372	TRUE
34662886_EFO_0007989_GCST004609_EFO_0007989	2213	1.48051	4.05969	6.01041	TRUE
34662886_EFO_0007989_GCST004609_EFO_0007989	3394	2.76214	4.12624	11.3973	TRUE
34662886_EFO_0007989_GCST004609_EFO_0007989	10581	1.4662	3.55945	5.21886	TRUE
34662886_EFO_0007989_GCST004609_EFO_0007989	1043	2.83918	3.58755	10.1857	TRUE
34662886_EFO_0007989_GCST004609_EFO_0007989	1240	1.12972	4.74135	5.35639	TRUE
34662886_EFO_0007989_GCST004609_EFO_0007989	9034	1.18035	3.91918	4.626	TRUE
34662886_EFO_0007989_GCST004609_EFO_0007989	597	2.02269	3.91637	7.92159	TRUE
34662886_EFO_0007989_GCST004609_EFO_0007989	8743	1.63563	2.85849	4.67543	TRUE
34662886_EFO_0007989_GCST004609_EFO_0007989	2687	-0.0354894	4.75054	-0.168594	FALSE
34662886_EFO_0007989_GCST004609_EFO_0007989	8844	-0.182377	3.24394	-0.591619	FALSE
34662886_EFO_0007989_GCST004609_EFO_0007989	4794	1.07307	4.81855	5.17064	TRUE
34662886_EFO_0007989_GCST004609_EFO_0007989	8289	3.41867	4.38792	15.0008	TRUE
34662886_EFO_0007989_GCST004609_EFO_0007989	9586	1.242	4.49715	5.58547	TRUE
34662886_EFO_0007989_GCST004609_EFO_0007989	825	-0.644868	4.32523	-2.7892	FALSE
34662886_EFO_0007989_GCST004609_EFO_0007989	2308	-0.0776196	2.54696	-0.197694	FALSE
34662886_EFO_0007989_GCST004609_EFO_0007989	5159	0.92455	5.24595	4.85015	FALSE
34662886_EFO_0007989_GCST004609_EFO_0007989	9722	-1.32949	4.77773	-6.35192	FALSE
34662886_EFO_0007989_GCST004609_EFO_0007989	9938	4.53608	2.42768	11.0121	TRUE
34662886_EFO_0007989_GCST004609_EFO_0007989	10044	1.10979	4.98857	5.53624	TRUE
34662886_EFO_0007989_GCST004609_EFO_0007989	53944	0.0273848	4.34561	0.119004	FALSE
34662886_EFO_0007989_GCST004609_EFO_0007989	58513	-0.79605	4.46535	-3.55464	FALSE
34662886_EFO_0007989_GCST004609_EFO_0007989	23765	5.11808	5.19612	26.5942	TRUE
34662886_EFO_0007989_GCST004609_EFO_0007989	23495	4.69344	3.48646	16.3635	TRUE
34662886_EFO_0007989_GCST004609_EFO_0007989	8740	3.08227	3.49877	10.7842	TRUE
34662886_EFO_0007989_GCST004609_EFO_0007989	3821	1.63319	3.67951	6.00933	TRUE
34662886_EFO_0007989_GCST004609_EFO_0007989	8877	4.83872	1.43183	6.92823	TRUE
34662886_EFO_0007989_GCST004609_EFO_0007989	3579	2.83095	2.6549	7.51589	TRUE
34662886_EFO_0007989_GCST004609_EFO_0007989	4055	2.55611	4.31828	11.038	TRUE
34662886_EFO_0007989_GCST004609_EFO_0007989	596	1.87434	2.82633	5.2975	TRUE
34662886_EFO_0007989_GCST004609_EFO_0007989	2322	3.69749	4.79717	17.7375	TRUE
34662886_EFO_0007989_GCST004609_EFO_0007989	9256	-0.899256	5.28217	-4.75002	FALSE
34662886_EFO_0007989_GCST004609_EFO_0007989	4026	0.41631	5.2583	2.18908	FALSE
34662886_EFO_0007989_GCST004609_EFO_0007989	54790	4.16171	1.35494	5.63885	TRUE
34662886_EFO_0007989_GCST004609_EFO_0007989	80205	0.545454	3.75115	2.04608	FALSE
34662886_EFO_0007989_GCST004609_EFO_0007989	729230	4.7174	1.07838	5.08715	TRUE
34662886_EFO_0007989_GCST004609_EFO_0007989	8698	1.45199	4.86538	7.06451	TRUE
34662886_EFO_0007989_GCST004609_EFO_0007989	54878	-0.634382	4.2993	-2.7274	FALSE
34662886_EFO_0007989_GCST004609_EFO_0007989	55289	-0.85104	5.79261	-4.92974	FALSE
34662886_EFO_0007989_GCST004609_EFO_0007989	2651	-0.476052	4.3898	-2.08977	FALSE
34662886_EFO_0007989_GCST004609_EFO_0007989	55619	2.68452	5.21294	13.9942	TRUE
34662886_EFO_0007989_GCST004609_EFO_0007989	9792	-0.244456	6.08056	-1.48643	FALSE
34662886_EFO_0007989_GCST004609_EFO_0007989	1053	5.47794	5.46755	29.951	TRUE
34662886_EFO_0007989_GCST004609_EFO_0007989	4784	-0.0677655	4.1567	-0.281681	FALSE
34662886_EFO_0007989_GCST004609_EFO_0007989	1879	1.14109	3.35431	3.82757	TRUE
34662886_EFO_0007989_GCST004609_EFO_0007989	10336	-0.447155	4.71783	-2.1096	FALSE
34662886_EFO_0007989_GCST004609_EFO_0007989	23030	0.937601	3.01484	2.82672	FALSE
34662886_EFO_0007989_GCST004609_EFO_0007989	221037	0.345701	4.22107	1.45923	FALSE
34662886_EFO_0007989_GCST004609_EFO_0007989	3783	-0.427618	3.76997	-1.61211	FALSE
34662886_EFO_0007989_GCST004609_EFO_0007989	55876	1.5322	5.21518	7.99068	TRUE
34662886_EFO_0007989_GCST004609_EFO_0007989	9658	-0.00538719	6.64069	-0.0357747	FALSE
34662886_EFO_0007989_GCST004609_EFO_0007989	7227	3.87158	3.94511	15.2738	TRUE
34662886_EFO_0007989_GCST004609_EFO_0007989	9487	-1.22572	6.15104	-7.53947	FALSE
34662886_EFO_0007989_GCST004609_EFO_0007989	118788	1.47052	4.85488	7.13921	TRUE
34662886_EFO_0007989_GCST004609_EFO_0007989	64333	5.7831	1.37082	7.92758	TRUE
34662886_EFO_0007989_GCST004609_EFO_0007989	54458	-0.620758	5.67896	-3.52526	FALSE
34662886_EFO_0007989_GCST004609_EFO_0007989	8934	-0.261438	4.3864	-1.14677	FALSE
34662886_EFO_0007989_GCST004609_EFO_0007989	7813	0.163887	5.41344	0.887192	FALSE
34662886_EFO_0007989_GCST004609_EFO_0007989	57533	0.638287	4.32644	2.76151	FALSE
34662886_EFO_0007989_GCST004609_EFO_0007989	1903	0.716322	4.92767	3.5298	FALSE
34662886_EFO_0007989_GCST004609_EFO_0007989	56623	-0.276925	3.74921	-1.03825	FALSE
34662886_EFO_0007989_GCST004609_EFO_0007989	60468	1.79734	4.03365	7.24985	TRUE
34662886_EFO_0007989_GCST004609_EFO_0007989	6372	1.79314	4.2937	7.6992	TRUE
34662886_EFO_0007989_GCST004609_EFO_0007989	56654	-0.596818	5.98981	-3.57483	FALSE
34662886_EFO_0007989_GCST004609_EFO_0007989	91662	2.03662	5.32088	10.8366	TRUE
34662886_EFO_0007989_GCST004609_EFO_0007989	9371	-0.680375	3.87204	-2.63444	FALSE
34662886_EFO_0007989_GCST004609_EFO_0007989	317649	0.265521	6.43912	1.70972	FALSE
34662886_EFO_0007989_GCST004609_EFO_0007989	27106	-0.172542	6.17239	-1.06499	FALSE
34662886_EFO_0007989_GCST004609_EFO_0007989	9507	-0.0225044	3.54569	-0.0797938	FALSE
34662886_EFO_0007989_GCST004609_EFO_0007989	28	0.154321	7.97444	1.23062	FALSE
34662886_EFO_0007989_GCST004609_EFO_0007989	154313	-0.447183	4.01572	-1.79576	FALSE
34662886_EFO_0007989_GCST004609_EFO_0007989	340900	-0.162732	11.0965	-1.80575	FALSE
36809768_EFO_0022251_GCST90269738_EFO_0022251	19	3.8538	3.15147	12.1451	TRUE
36809768_EFO_0022251_GCST90269738_EFO_0022251	10726	0.32249	4.15178	1.33891	FALSE
36809768_EFO_0022251_GCST90269738_EFO_0022251	11321	4.17892	0.856083	3.5775	FALSE
36809768_EFO_0022251_GCST90269738_EFO_0022251	23173	4.04694	0.8766	3.54755	FALSE
36809768_EFO_0022251_GCST90269738_EFO_0022251	8890	4.2949	1.31691	5.65599	TRUE
36809768_EFO_0022251_GCST90269738_EFO_0022251	8854	1.14472	4.61291	5.28051	TRUE
36809768_EFO_0022251_GCST90269738_EFO_0022251	4023	4.95603	5.36869	26.6074	TRUE
36809768_EFO_0022251_GCST90269738_EFO_0022251	8567	4.75403	-0.932574	-4.43349	FALSE
36809768_EFO_0022251_GCST90269738_EFO_0022251	3172	3.3767	1.27086	4.29131	TRUE
36809768_EFO_0022251_GCST90269738_EFO_0022251	51129	3.91358	3.69448	14.4586	TRUE
36809768_EFO_0022251_GCST90269738_EFO_0022251	2147	3.53397	1.73102	6.11737	TRUE
36809768_EFO_0022251_GCST90269738_EFO_0022251	948	2.83134	2.71177	7.67795	TRUE
36809768_EFO_0022251_GCST90269738_EFO_0022251	83706	3.52787	0.810011	2.85761	FALSE
36809768_EFO_0022251_GCST90269738_EFO_0022251	345275	4.15411	2.44781	10.1685	TRUE
36809768_EFO_0022251_GCST90269738_EFO_0022251	338	4.10035	3.02009	12.3835	TRUE
36809768_EFO_0022251_GCST90269738_EFO_0022251	5340	2.58281	3.87996	10.0212	TRUE
36809768_EFO_0022251_GCST90269738_EFO_0022251	10351	3.8961	4.27238	16.6456	TRUE
36809768_EFO_0022251_GCST90269738_EFO_0022251	5346	4.12632	2.31466	9.55105	TRUE
36809768_EFO_0022251_GCST90269738_EFO_0022251	1071	3.80025	2.85556	10.8518	TRUE
36809768_EFO_0022251_GCST90269738_EFO_0022251	57794	2.56367	4.52036	11.5887	TRUE
36809768_EFO_0022251_GCST90269738_EFO_0022251	5049	5.14442	3.95571	20.3499	TRUE
36809768_EFO_0022251_GCST90269738_EFO_0022251	84277	4.02591	2.64455	10.6467	TRUE
36809768_EFO_0022251_GCST90269738_EFO_0022251	25764	4.16047	1.4289	5.94488	TRUE
36809768_EFO_0022251_GCST90269738_EFO_0022251	6580	3.6859	1.64816	6.07496	TRUE
36809768_EFO_0022251_GCST90269738_EFO_0022251	57159	4.54127	1.97799	8.98261	TRUE
36809768_EFO_0022251_GCST90269738_EFO_0022251	10062	3.47508	2.85182	9.91029	TRUE
36809768_EFO_0022251_GCST90269738_EFO_0022251	345	3.99401	2.90572	11.6055	TRUE
36809768_EFO_0022251_GCST90269738_EFO_0022251	1463	2.8359	1.5253	4.32559	TRUE
36809768_EFO_0022251_GCST90269738_EFO_0022251	6559	2.51649	-0.261629	-0.658388	FALSE
36809768_EFO_0022251_GCST90269738_EFO_0022251	8882	2.14481	4.34411	9.31731	TRUE
36809768_EFO_0022251_GCST90269738_EFO_0022251	5140	4.87897	0.474123	2.31323	FALSE
36809768_EFO_0022251_GCST90269738_EFO_0022251	4775	3.759	3.97556	14.9441	TRUE
36809768_EFO_0022251_GCST90269738_EFO_0022251	116519	3.85306	2.76619	10.6583	TRUE
36809768_EFO_0022251_GCST90269738_EFO_0022251	26291	3.72131	2.86161	10.6489	TRUE
36809768_EFO_0022251_GCST90269738_EFO_0022251	4018	4.11014	4.77412	19.6223	TRUE
36809768_EFO_0022251_GCST90269738_EFO_0022251	8431	3.87023	2.35551	9.11638	TRUE
36809768_EFO_0022251_GCST90269738_EFO_0022251	53	4.35548	-0.732863	-3.19197	FALSE
36809768_EFO_0022251_GCST90269738_EFO_0022251	5783	4.20034	1.01118	4.24732	TRUE
36809768_EFO_0022251_GCST90269738_EFO_0022251	85440	2.97885	4.0555	12.0807	TRUE
36809768_EFO_0022251_GCST90269738_EFO_0022251	54920	3.84472	1.00969	3.88199	TRUE
36809768_EFO_0022251_GCST90269738_EFO_0022251	27329	3.92462	3.46252	13.5891	TRUE
36809768_EFO_0022251_GCST90269738_EFO_0022251	3990	3.05927	2.77874	8.50093	TRUE
36809768_EFO_0022251_GCST90269738_EFO_0022251	1506	4.03713	0.0148923	0.0601223	FALSE
36809768_EFO_0022251_GCST90269738_EFO_0022251	337	2.70367	3.07397	8.311	TRUE
36809768_EFO_0022251_GCST90269738_EFO_0022251	8884	2.66994	0.684352	1.82718	FALSE
36809768_EFO_0022251_GCST90269738_EFO_0022251	7158	4.23439	4.33132	18.3405	TRUE
36809768_EFO_0022251_GCST90269738_EFO_0022251	6560	4.25822	0.245125	1.0438	FALSE
36809768_EFO_0022251_GCST90269738_EFO_0022251	9031	4.66478	1.68437	7.85719	TRUE
36809768_EFO_0022251_GCST90269738_EFO_0022251	51085	4.06716	4.73283	19.2492	TRUE
36809768_EFO_0022251_GCST90269738_EFO_0022251	84811	4.03368	3.47278	14.0081	TRUE
36809768_EFO_0022251_GCST90269738_EFO_0022251	4299	2.97528	3.53328	10.5125	TRUE
36809768_EFO_0022251_GCST90269738_EFO_0022251	81579	5.22017	0.180527	0.942381	FALSE
36809768_EFO_0022251_GCST90269738_EFO_0022251	3931	3.84131	3.21556	12.3519	TRUE
36809768_EFO_0022251_GCST90269738_EFO_0022251	84166	-0.381035	4.04463	-1.54114	FALSE
36809768_EFO_0022251_GCST90269738_EFO_0022251	9709	4.39455	-0.199301	-0.875838	FALSE
36809768_EFO_0022251_GCST90269738_EFO_0022251	22837	5.35758	4.59418	24.6137	TRUE
36809768_EFO_0022251_GCST90269738_EFO_0022251	79797	5.10374	-0.0795469	-0.405987	FALSE
36809768_EFO_0022251_GCST90269738_EFO_0022251	84870	-0.521863	4.84777	-2.52987	FALSE
36809768_EFO_0022251_GCST90269738_EFO_0022251	5819	0.0800835	4.18639	0.335261	FALSE
36809768_EFO_0022251_GCST90269738_EFO_0022251	2696	3.8154	-0.619939	-2.36531	FALSE
36809768_EFO_0022251_GCST90269738_EFO_0022251	53345	4.14041	3.06986	12.7105	TRUE
36809768_EFO_0022251_GCST90269738_EFO_0022251	26160	2.7575	-0.589802	-1.62638	FALSE
36809768_EFO_0022251_GCST90269738_EFO_0022251	80790	2.28018	5.81774	13.2655	TRUE
36809768_EFO_0022251_GCST90269738_EFO_0022251	3626	4.73541	5.72246	27.0982	TRUE
36809768_EFO_0022251_GCST90269738_EFO_0022251	80212	3.74953	0.154637	0.579818	FALSE
36809768_EFO_0022251_GCST90269738_EFO_0022251	113201	7.62706	-0.485743	-3.70479	FALSE
36809768_EFO_0022251_GCST90269738_EFO_0022251	161497	4.73574	-0.862751	-4.08576	FALSE
36809768_EFO_0022251_GCST90269738_EFO_0022251	123904	3.56183	0.0442517	0.157617	FALSE
36809768_EFO_0022251_GCST90269738_EFO_0022251	117155	3.68702	-1.38465	-5.10524	FALSE
36809768_EFO_0022251_GCST90269738_EFO_0022251	126695	6.47324	1.16124	7.51697	TRUE
36809768_EFO_0022251_GCST90269738_EFO_0022251	144347	-0.235724	7.45196	-1.75661	FALSE
36809768_EFO_0022251_GCST90269738_EFO_0022251	146894	5.04415	7.4165	37.41	TRUE
36809768_EFO_0022251_GCST90269738_EFO_0022251	84226	10.2022	0.824994	8.41674	FALSE
36809768_EFO_0022302_GCST90269555_EFO_0022302	11321	4.32469	1.26051	5.45131	TRUE
36809768_EFO_0022302_GCST90269555_EFO_0022302	23173	4.15331	0.923919	3.83733	FALSE
36809768_EFO_0022302_GCST90269555_EFO_0022302	8890	4.21687	1.26621	5.33945	TRUE
36809768_EFO_0022302_GCST90269555_EFO_0022302	4023	4.29464	4.3717	18.7749	TRUE
36809768_EFO_0022302_GCST90269555_EFO_0022302	51374	5.12335	-0.351878	-1.8028	FALSE
36809768_EFO_0022302_GCST90269555_EFO_0022302	51129	3.87175	4.03694	15.63	TRUE
36809768_EFO_0022302_GCST90269555_EFO_0022302	1374	3.9812	3.71461	14.7886	TRUE
36809768_EFO_0022302_GCST90269555_EFO_0022302	348	3.94083	2.94145	11.5918	TRUE
36809768_EFO_0022302_GCST90269555_EFO_0022302	83706	4.29879	-0.351115	-1.50937	FALSE
36809768_EFO_0022302_GCST90269555_EFO_0022302	338	4.018	2.80426	11.2675	TRUE
36809768_EFO_0022302_GCST90269555_EFO_0022302	5340	2.98519	3.45081	10.3013	TRUE
36809768_EFO_0022302_GCST90269555_EFO_0022302	1071	3.61395	2.71822	9.8235	TRUE
36809768_EFO_0022302_GCST90269555_EFO_0022302	5049	4.68165	2.16328	10.1277	TRUE
36809768_EFO_0022302_GCST90269555_EFO_0022302	84277	4.89265	2.79837	13.6915	TRUE
36809768_EFO_0022302_GCST90269555_EFO_0022302	6580	3.60983	2.52352	9.10948	TRUE
36809768_EFO_0022302_GCST90269555_EFO_0022302	57159	4.91961	-0.966741	-4.75599	FALSE
36809768_EFO_0022302_GCST90269555_EFO_0022302	4318	4.21164	0.29693	1.25056	FALSE
36809768_EFO_0022302_GCST90269555_EFO_0022302	345	4.1469	2.46943	10.2405	TRUE
36809768_EFO_0022302_GCST90269555_EFO_0022302	8882	2.28282	4.64659	10.6073	TRUE
36809768_EFO_0022302_GCST90269555_EFO_0022302	5140	4.7476	0.777815	3.69275	FALSE
36809768_EFO_0022302_GCST90269555_EFO_0022302	116519	3.83187	2.58085	9.88947	TRUE
36809768_EFO_0022302_GCST90269555_EFO_0022302	26291	4.10247	3.12003	12.7998	TRUE
36809768_EFO_0022302_GCST90269555_EFO_0022302	4018	4.5731	4.70786	21.5295	TRUE
36809768_EFO_0022302_GCST90269555_EFO_0022302	85440	2.33341	4.02199	9.38495	TRUE
36809768_EFO_0022302_GCST90269555_EFO_0022302	11183	5.39052	-0.675678	-3.64226	FALSE
36809768_EFO_0022302_GCST90269555_EFO_0022302	27329	3.99567	2.90511	11.6079	TRUE
36809768_EFO_0022302_GCST90269555_EFO_0022302	8884	3.75038	0.494116	1.85312	FALSE
36809768_EFO_0022302_GCST90269555_EFO_0022302	7158	-0.188084	4.26326	-0.801851	FALSE
36809768_EFO_0022302_GCST90269555_EFO_0022302	9031	3.84846	2.58928	9.96472	TRUE
36809768_EFO_0022302_GCST90269555_EFO_0022302	51085	3.04544	4.58959	13.9773	TRUE
36809768_EFO_0022302_GCST90269555_EFO_0022302	84811	3.94292	3.57037	14.0777	TRUE
36809768_EFO_0022302_GCST90269555_EFO_0022302	55193	4.05684	-0.28004	-1.13608	FALSE
36809768_EFO_0022302_GCST90269555_EFO_0022302	4299	2.92072	3.17681	9.27858	TRUE
36809768_EFO_0022302_GCST90269555_EFO_0022302	221037	-0.103957	3.74703	-0.389532	FALSE
36809768_EFO_0022302_GCST90269555_EFO_0022302	2646	3.04716	4.04814	12.3353	TRUE
36809768_EFO_0022302_GCST90269555_EFO_0022302	2524	4.55055	1.09014	4.96075	TRUE
36809768_EFO_0022302_GCST90269555_EFO_0022302	2590	3.5852	3.9515	14.1669	TRUE
36809768_EFO_0022302_GCST90269555_EFO_0022302	22837	4.85816	5.83459	28.3454	TRUE
36809768_EFO_0022302_GCST90269555_EFO_0022302	94137	4.69342	1.70979	8.02476	TRUE
36809768_EFO_0022302_GCST90269555_EFO_0022302	30837	7.69341	0.0253808	0.195265	FALSE
36809768_EFO_0022302_GCST90269555_EFO_0022302	5819	0.238743	4.18681	0.999571	FALSE
36809768_EFO_0022302_GCST90269555_EFO_0022302	53345	4.19826	2.93025	12.3019	TRUE
36809768_EFO_0022302_GCST90269555_EFO_0022302	7439	2.57477	4.63249	11.9276	TRUE
36809768_EFO_0022302_GCST90269555_EFO_0022302	26160	3.56744	-0.244089	-0.870773	FALSE
36809768_EFO_0022302_GCST90269555_EFO_0022302	113201	6.45095	0.201711	1.30123	FALSE
36809768_EFO_0022302_GCST90269555_EFO_0022302	63935	1.79889	7.91821	14.2439	TRUE
36809768_EFO_0022302_GCST90269555_EFO_0022302	5866	6.35277	-0.843485	-5.35846	FALSE
36809768_EFO_0022302_GCST90269555_EFO_0022302	146894	6.4846	6.69125	43.3901	TRUE
36809768_EFO_0022302_GCST90269555_EFO_0022302	84226	12.3524	0.610586	7.54221	FALSE
36809768_EFO_0022302_GCST90269555_EFO_0022302	284358	8.94193	-0.696381	-6.22699	FALSE
36809768_EFO_0022275_GCST90269618_EFO_0022275	26762	5.46641	1.83775	10.0459	TRUE
36809768_EFO_0022275_GCST90269618_EFO_0022275	5817	3.4646	-0.101352	-0.351145	FALSE
36809768_EFO_0022275_GCST90269618_EFO_0022275	3837	4.23563	4.29602	18.1963	TRUE
36809768_EFO_0022275_GCST90269618_EFO_0022275	10072	3.77232	0.297826	1.1235	FALSE
36809768_EFO_0022275_GCST90269618_EFO_0022275	587	4.30101	2.86995	12.3437	TRUE
36809768_EFO_0022275_GCST90269618_EFO_0022275	6597	-1.38152	3.88345	-5.36507	FALSE
36809768_EFO_0022275_GCST90269618_EFO_0022275	8854	1.10658	4.96999	5.49968	TRUE
36809768_EFO_0022275_GCST90269618_EFO_0022275	3156	3.8504	3.57499	13.7651	TRUE
36809768_EFO_0022275_GCST90269618_EFO_0022275	4023	4.09641	2.60266	10.6616	TRUE
36809768_EFO_0022275_GCST90269618_EFO_0022275	6927	3.68955	3.65153	13.4725	TRUE
36809768_EFO_0022275_GCST90269618_EFO_0022275	54905	4.1379	3.22621	13.3497	TRUE
36809768_EFO_0022275_GCST90269618_EFO_0022275	338	4.22971	4.39332	18.5825	TRUE
36809768_EFO_0022275_GCST90269618_EFO_0022275	23460	4.49222	3.42355	15.3793	TRUE
36809768_EFO_0022275_GCST90269618_EFO_0022275	1071	3.7925	2.45759	9.3204	TRUE
36809768_EFO_0022275_GCST90269618_EFO_0022275	57794	2.09778	3.32806	6.98155	TRUE
36809768_EFO_0022275_GCST90269618_EFO_0022275	746	-0.895124	3.16984	-2.8374	FALSE
36809768_EFO_0022275_GCST90269618_EFO_0022275	6580	3.83929	4.24491	16.2975	TRUE
36809768_EFO_0022275_GCST90269618_EFO_0022275	341	3.02916	3.54331	10.7333	TRUE
36809768_EFO_0022275_GCST90269618_EFO_0022275	3117	0.522711	3.8289	2.00141	FALSE
36809768_EFO_0022275_GCST90269618_EFO_0022275	345	4.10252	2.99998	12.3075	TRUE
36809768_EFO_0022275_GCST90269618_EFO_0022275	350	3.96856	3.49478	13.8692	TRUE
36809768_EFO_0022275_GCST90269618_EFO_0022275	64241	2.91345	3.76372	10.9654	TRUE
36809768_EFO_0022275_GCST90269618_EFO_0022275	1463	4.40787	0.0736372	0.324583	FALSE
36809768_EFO_0022275_GCST90269618_EFO_0022275	8882	4.33	4.28003	18.5326	TRUE
36809768_EFO_0022275_GCST90269618_EFO_0022275	3949	3.98402	2.93827	11.7061	TRUE
36809768_EFO_0022275_GCST90269618_EFO_0022275	255738	4.04396	4.66804	18.8774	TRUE
36809768_EFO_0022275_GCST90269618_EFO_0022275	116519	3.57255	2.91379	10.4097	TRUE
36809768_EFO_0022275_GCST90269618_EFO_0022275	26291	3.85337	2.11566	8.15243	TRUE
36809768_EFO_0022275_GCST90269618_EFO_0022275	64240	2.81606	3.13789	8.83648	TRUE
36809768_EFO_0022275_GCST90269618_EFO_0022275	85440	2.87289	3.85742	11.0819	TRUE
36809768_EFO_0022275_GCST90269618_EFO_0022275	11183	4.86692	-1.38684	-6.74965	FALSE
36809768_EFO_0022275_GCST90269618_EFO_0022275	27329	4.27625	3.49408	14.9416	TRUE
36809768_EFO_0022275_GCST90269618_EFO_0022275	3990	3.51441	2.65611	9.33464	TRUE
36809768_EFO_0022275_GCST90269618_EFO_0022275	54922	4.1817	6.87488	28.7486	TRUE
36809768_EFO_0022275_GCST90269618_EFO_0022275	134359	4.31593	-0.649587	-2.80358	FALSE
36809768_EFO_0022275_GCST90269618_EFO_0022275	3250	2.49366	5.97631	14.9029	TRUE
36809768_EFO_0022275_GCST90269618_EFO_0022275	84811	3.97628	1.23397	4.90661	TRUE
36809768_EFO_0022275_GCST90269618_EFO_0022275	10349	2.85098	5.48739	15.6445	TRUE
36809768_EFO_0022275_GCST90269618_EFO_0022275	582	3.62312	-0.465444	-1.68636	FALSE
36809768_EFO_0022275_GCST90269618_EFO_0022275	23624	3.30121	-0.214754	-0.708948	FALSE
36809768_EFO_0022275_GCST90269618_EFO_0022275	4299	-1.11841	3.36948	-3.76846	FALSE
36809768_EFO_0022275_GCST90269618_EFO_0022275	29881	3.72489	3.48208	12.9704	TRUE
36809768_EFO_0022275_GCST90269618_EFO_0022275	10087	3.09128	0.534547	1.65244	FALSE
36809768_EFO_0022275_GCST90269618_EFO_0022275	2524	4.54163	3.79336	17.228	TRUE
36809768_EFO_0022275_GCST90269618_EFO_0022275	7227	-0.778384	4.06571	-3.16468	FALSE
36809768_EFO_0022275_GCST90269618_EFO_0022275	343263	4.55109	2.93018	13.3355	TRUE
36809768_EFO_0022275_GCST90269618_EFO_0022275	85363	4.07861	4.02503	16.4165	TRUE
36809768_EFO_0022275_GCST90269618_EFO_0022275	9388	3.87065	3.39276	13.1322	TRUE
36809768_EFO_0022275_GCST90269618_EFO_0022275	23461	3.72816	2.37658	8.86029	TRUE
36809768_EFO_0022275_GCST90269618_EFO_0022275	78992	3.5786	2.54362	9.10258	TRUE
36809768_EFO_0022275_GCST90269618_EFO_0022275	53345	4.90202	3.53098	17.3089	TRUE
36809768_EFO_0022275_GCST90269618_EFO_0022275	90634	-0.275711	7.37357	-2.03298	FALSE
36809768_EFO_0022275_GCST90269618_EFO_0022275	728780	6.84514	2.39726	16.4096	TRUE
36809768_EFO_0022275_GCST90269618_EFO_0022275	54854	4.92207	4.8254	23.751	TRUE
36809768_EFO_0022275_GCST90269618_EFO_0022275	28	5.682	8.04128	45.6906	TRUE
36809768_EFO_0022275_GCST90269618_EFO_0022275	169436	5.0533	-0.697538	-3.52487	FALSE
36809768_EFO_0022275_GCST90269618_EFO_0022275	94039	5.49083	-0.167132	-0.917696	FALSE
36809768_EFO_0022275_GCST90269618_EFO_0022275	84226	23.1008	-0.954846	-22.0578	FALSE
36809768_EFO_0022275_GCST90269618_EFO_0022275	284358	6.97047	-0.134638	-0.93849	FALSE
36809768_EFO_0022275_GCST90269618_EFO_0022275	256006	5.7946	-0.147378	-0.853995	FALSE
36809768_EFO_0022340_GCST90269685_EFO_0022340	5817	3.98473	1.72949	6.89156	TRUE
36809768_EFO_0022340_GCST90269685_EFO_0022340	2617	4.10895	0.363694	1.4944	FALSE
36809768_EFO_0022340_GCST90269685_EFO_0022340	587	4.27486	1.00394	4.29172	TRUE
[truncated: 15,721 more rows]
