# Supplementary material for: Common and rare genetic variants show network convergence for a majority of human traits
Source: EMBO Rep. 2026 Mar 26;27(8):1918–43. doi: 10.1038/s44319-026-00733-4 (PMC13121720; doi:10.1038/s44319-026-00733-4)
Supplement: Supplementary file 8 — Source data Fig. 3 [file 44319_2026_733_MOESM8_ESM.zip › Figure 3/Figure 3F/Figure3F_Tissue_Specific_Enrichment_Results.xlsx]

## Sheet: Data Description
Description	Tissue specific enrichment analysis for varying gene sets associated with each trait
Columns
EFO	The EFO identifier of the trait
name	The descriptive name of the trait
Group	The group of genes being analyzed: Network (all genes in the trait-specific network), Inputs (union of all input associated genes), Shared (intersection of all input associated genes), Prioritized (All input genes included in the trait-specific network)
GeneSet	The study identifiers for the common and rare gene sets
Domain	The biological domain assigned to the trait
Tissue	Tissue being analyzed
Tissue.Specific.Genes	The number of tissue specific genes identified
Log10PValue	The transformed P-value of tissue specific enrichment
fold.change	The fold change of tissue specific enrichment
log2FoldChange	The transformed fold change of tissue specific enrichment
samples	The number of tissue samples

## Sheet: Figure3F
EFO	name	Group	GeneSet	Domain	Tissue	Tissue.Specific.Genes	Log10PValue	fold.change	log2FoldChange	samples
EFO_0004533	alkaline phosphatase measurement	Network	34375979_EFO_0004533_GCST90025947_EFO_0004533	metabolic	Adipose Tissue	18	2.46226	2.31629	1.2118134673136434	5
EFO_0004533	alkaline phosphatase measurement	Network	34375979_EFO_0004533_GCST90025947_EFO_0004533	metabolic	Adrenal Gland	18	0.845699	1.474	0.5597367707339502	3
EFO_0004533	alkaline phosphatase measurement	Network	34375979_EFO_0004533_GCST90025947_EFO_0004533	metabolic	Appendix	6	0.00245652	0.694454	-0.5260479325571541	3
EFO_0004533	alkaline phosphatase measurement	Network	34375979_EFO_0004533_GCST90025947_EFO_0004533	metabolic	Bone Marrow	16	0.32294	1.155	0.20789841731026373	4
EFO_0004533	alkaline phosphatase measurement	Network	34375979_EFO_0004533_GCST90025947_EFO_0004533	metabolic	Breast	4	0.00245652	0.613863	-0.7040102530648849	4
EFO_0004533	alkaline phosphatase measurement	Network	34375979_EFO_0004533_GCST90025947_EFO_0004533	metabolic	Cerebral Cortex	68	0.088024	0.96165	-0.05641676407332545	3
EFO_0004533	alkaline phosphatase measurement	Network	34375979_EFO_0004533_GCST90025947_EFO_0004533	metabolic	Cervix, uterine	15	1.65201	2.01798	1.0129093988995592	2
EFO_0004533	alkaline phosphatase measurement	Network	34375979_EFO_0004533_GCST90025947_EFO_0004533	metabolic	Colon	21	3.58531	2.77118	1.470502017873078	13
EFO_0004533	alkaline phosphatase measurement	Network	34375979_EFO_0004533_GCST90025947_EFO_0004533	metabolic	Duodenum	26	1.69804	1.69392	0.7603621068426842	2
EFO_0004533	alkaline phosphatase measurement	Network	34375979_EFO_0004533_GCST90025947_EFO_0004533	metabolic	Endometrium	8	0.468254	1.41661	0.5024406244025408	5
EFO_0004533	alkaline phosphatase measurement	Network	34375979_EFO_0004533_GCST90025947_EFO_0004533	metabolic	Esophagus	14	0.320788	1.15558	0.20861671209278249	3
EFO_0004533	alkaline phosphatase measurement	Network	34375979_EFO_0004533_GCST90025947_EFO_0004533	metabolic	Fallopian Tube	19	0.0605346	0.896674	-0.15734427210582752	5
EFO_0004533	alkaline phosphatase measurement	Network	34375979_EFO_0004533_GCST90025947_EFO_0004533	metabolic	Gallbladder	16	2.2039	2.30199	1.2028803425436305	3
EFO_0004533	alkaline phosphatase measurement	Network	34375979_EFO_0004533_GCST90025947_EFO_0004533	metabolic	Heart Muscle	5	0.00245652	0.510293	-0.9706024783118671	4
EFO_0004533	alkaline phosphatase measurement	Network	34375979_EFO_0004533_GCST90025947_EFO_0004533	metabolic	Kidney	31	2.63674	1.9058	0.9303968731909622	9
EFO_0004533	alkaline phosphatase measurement	Network	34375979_EFO_0004533_GCST90025947_EFO_0004533	metabolic	Liver	119	56.465	5.84225	2.546523918586704	10
EFO_0004533	alkaline phosphatase measurement	Network	34375979_EFO_0004533_GCST90025947_EFO_0004533	metabolic	Lung	25	4.3871	2.84586	1.5088668935619731	9
EFO_0004533	alkaline phosphatase measurement	Network	34375979_EFO_0004533_GCST90025947_EFO_0004533	metabolic	Lymph Node	5	0.00245652	0.411069	-1.2825464846266073	5
EFO_0004533	alkaline phosphatase measurement	Network	34375979_EFO_0004533_GCST90025947_EFO_0004533	metabolic	Ovary	8	0.333546	1.27495	0.35043753095749647	3
EFO_0004533	alkaline phosphatase measurement	Network	34375979_EFO_0004533_GCST90025947_EFO_0004533	metabolic	Pancreas	6	0.593182	1.70284	0.7679432858270813	2
EFO_0004533	alkaline phosphatase measurement	Network	34375979_EFO_0004533_GCST90025947_EFO_0004533	metabolic	Placenta	30	2.03101	1.72649	0.7878428432647867	8
EFO_0004533	alkaline phosphatase measurement	Network	34375979_EFO_0004533_GCST90025947_EFO_0004533	metabolic	Prostate	13	0.593182	1.38831	0.4733322199399104	9
EFO_0004533	alkaline phosphatase measurement	Network	34375979_EFO_0004533_GCST90025947_EFO_0004533	metabolic	Rectum	21	3.36562	2.58974	1.3728053439859458	4
EFO_0004533	alkaline phosphatase measurement	Network	34375979_EFO_0004533_GCST90025947_EFO_0004533	metabolic	Salivary Gland	10	1.61304	2.38137	1.2517899430245794	3
EFO_0004533	alkaline phosphatase measurement	Network	34375979_EFO_0004533_GCST90025947_EFO_0004533	metabolic	Seminal Vesicle	14	1.03856	1.68634	0.7538955113414495	3
EFO_0004533	alkaline phosphatase measurement	Network	34375979_EFO_0004533_GCST90025947_EFO_0004533	metabolic	Skeletal Muscle	9	0.00245652	0.577279	-0.7926600092656667	5
EFO_0004533	alkaline phosphatase measurement	Network	34375979_EFO_0004533_GCST90025947_EFO_0004533	metabolic	Skin	29	0.74936	1.30613	0.38529628816913836	3
EFO_0004533	alkaline phosphatase measurement	Network	34375979_EFO_0004533_GCST90025947_EFO_0004533	metabolic	Small Intestine	32	2.83443	1.94992	0.9634144078482466	4
EFO_0004533	alkaline phosphatase measurement	Network	34375979_EFO_0004533_GCST90025947_EFO_0004533	metabolic	Smooth Muscle	5	0.237173	1.16393	0.2190000079069061	3
EFO_0004533	alkaline phosphatase measurement	Network	34375979_EFO_0004533_GCST90025947_EFO_0004533	metabolic	Spleen	15	0.181408	1.01891	0.02703050714421224	5
EFO_0004533	alkaline phosphatase measurement	Network	34375979_EFO_0004533_GCST90025947_EFO_0004533	metabolic	Stomach	12	0.712686	1.51594	0.6002158400890132	4
EFO_0004533	alkaline phosphatase measurement	Network	34375979_EFO_0004533_GCST90025947_EFO_0004533	metabolic	Testis	122	1.21034	1.1861	0.24622780376612433	10
EFO_0004533	alkaline phosphatase measurement	Network	34375979_EFO_0004533_GCST90025947_EFO_0004533	metabolic	Thyroid Gland	28	3.36562	2.23977	1.163351978356998	5
EFO_0004533	alkaline phosphatase measurement	Network	34375979_EFO_0004533_GCST90025947_EFO_0004533	metabolic	Tonsil	4	0.00245652	0.470861	-1.0866262746513502	5
EFO_0004533	alkaline phosphatase measurement	Network	34375979_EFO_0004533_GCST90025947_EFO_0004533	metabolic	Urinary Bladder	4	0.308568	1.33664	0.41860903359907303	2
EFO_0005091	monocyte count	Network	34662886_EFO_0005091_GCST90025950_EFO_0005091	immunological	Adipose Tissue	8	2.1654e-12	0.779583	-0.3592252175026974	5
EFO_0005091	monocyte count	Network	34662886_EFO_0005091_GCST90025950_EFO_0005091	immunological	Adrenal Gland	6	2.1654e-12	0.372074	-1.426339413361234	3
EFO_0005091	monocyte count	Network	34662886_EFO_0005091_GCST90025950_EFO_0005091	immunological	Appendix	116	92.1831	10.1672	3.345856878475237	3
EFO_0005091	monocyte count	Network	34662886_EFO_0005091_GCST90025950_EFO_0005091	immunological	Bone Marrow	113	58.634	6.17725	2.6269636963514205	4
EFO_0005091	monocyte count	Network	34662886_EFO_0005091_GCST90025950_EFO_0005091	immunological	Breast	11	0.071368	1.27837	0.3543076821983838	4
EFO_0005091	monocyte count	Network	34662886_EFO_0005091_GCST90025950_EFO_0005091	immunological	Cerebral Cortex	39	2.1654e-12	0.417662	-1.259591069835443	3
EFO_0005091	monocyte count	Network	34662886_EFO_0005091_GCST90025950_EFO_0005091	immunological	Cervix, uterine	6	2.1654e-12	0.611264	-0.7101323793618258	2
EFO_0005091	monocyte count	Network	34662886_EFO_0005091_GCST90025950_EFO_0005091	immunological	Colon	10	2.1654e-12	0.999306	-0.0010009933923439455	13
EFO_0005091	monocyte count	Network	34662886_EFO_0005091_GCST90025950_EFO_0005091	immunological	Duodenum	17	2.1654e-12	0.838726	-0.25372845342209543	2
EFO_0005091	monocyte count	Network	34662886_EFO_0005091_GCST90025950_EFO_0005091	immunological	Endometrium	4	2.1654e-12	0.53638	-0.8986730589714857	5
EFO_0005091	monocyte count	Network	34662886_EFO_0005091_GCST90025950_EFO_0005091	immunological	Esophagus	21	0.211706	1.31263	0.39246552943990287	3
EFO_0005091	monocyte count	Network	34662886_EFO_0005091_GCST90025950_EFO_0005091	immunological	Fallopian Tube	17	2.1654e-12	0.607551	-0.7189226276730998	5
EFO_0005091	monocyte count	Network	34662886_EFO_0005091_GCST90025950_EFO_0005091	immunological	Gallbladder	11	0.0037711	1.19847	0.26119827780690696	3
EFO_0005091	monocyte count	Network	34662886_EFO_0005091_GCST90025950_EFO_0005091	immunological	Heart Muscle	2	2.1654e-12	0.154573	-2.693644256573258	4
EFO_0005091	monocyte count	Network	34662886_EFO_0005091_GCST90025950_EFO_0005091	immunological	Kidney	7	2.1654e-12	0.325887	-1.6175581985123366	9
EFO_0005091	monocyte count	Network	34662886_EFO_0005091_GCST90025950_EFO_0005091	immunological	Liver	13	2.1654e-12	0.483314	-1.0489678099541744	10
EFO_0005091	monocyte count	Network	34662886_EFO_0005091_GCST90025950_EFO_0005091	immunological	Lung	23	2.1175	1.98269	0.9874589764702388	9
EFO_0005091	monocyte count	Network	34662886_EFO_0005091_GCST90025950_EFO_0005091	immunological	Lymph Node	145	104.881	9.02746	3.174320827126938	5
EFO_0005091	monocyte count	Network	34662886_EFO_0005091_GCST90025950_EFO_0005091	immunological	Ovary	6	2.1654e-12	0.724113	-0.46571365169537765	3
EFO_0005091	monocyte count	Network	34662886_EFO_0005091_GCST90025950_EFO_0005091	immunological	Pancreas	2	2.1654e-12	0.429839	-1.2181328982680983	2
EFO_0005091	monocyte count	Network	34662886_EFO_0005091_GCST90025950_EFO_0005091	immunological	Placenta	21	2.1654e-12	0.915198	-0.12784401293899494	8
EFO_0005091	monocyte count	Network	34662886_EFO_0005091_GCST90025950_EFO_0005091	immunological	Prostate	4	2.1654e-12	0.323487	-1.6282211815752057	9
EFO_0005091	monocyte count	Network	34662886_EFO_0005091_GCST90025950_EFO_0005091	immunological	Rectum	11	2.1654e-12	1.02726	0.038805856470458824	4
EFO_0005091	monocyte count	Network	34662886_EFO_0005091_GCST90025950_EFO_0005091	immunological	Salivary Gland	2	2.1654e-12	0.360669	-1.4712518352368076	3
EFO_0005091	monocyte count	Network	34662886_EFO_0005091_GCST90025950_EFO_0005091	immunological	Seminal Vesicle	4	2.1654e-12	0.364863	-1.4545730940901773	3
EFO_0005091	monocyte count	Network	34662886_EFO_0005091_GCST90025950_EFO_0005091	immunological	Skeletal Muscle	9	2.1654e-12	0.437158	-1.1937736926396931	5
EFO_0005091	monocyte count	Network	34662886_EFO_0005091_GCST90025950_EFO_0005091	immunological	Skin	29	2.1654e-12	0.989096	-0.01581739520488318	3
EFO_0005091	monocyte count	Network	34662886_EFO_0005091_GCST90025950_EFO_0005091	immunological	Small Intestine	19	2.1654e-12	0.876744	-0.18977176208219582	4
EFO_0005091	monocyte count	Network	34662886_EFO_0005091_GCST90025950_EFO_0005091	immunological	Smooth Muscle	2	2.1654e-12	0.352564	-1.504041770354478	3
EFO_0005091	monocyte count	Network	34662886_EFO_0005091_GCST90025950_EFO_0005091	immunological	Spleen	145	89.6983	7.45876	2.8989353181766067	5
EFO_0005091	monocyte count	Network	34662886_EFO_0005091_GCST90025950_EFO_0005091	immunological	Stomach	5	2.1654e-12	0.478327	-1.063932249118801	4
EFO_0005091	monocyte count	Network	34662886_EFO_0005091_GCST90025950_EFO_0005091	immunological	Testis	75	2.1654e-12	0.552174	-0.8568045266749037	10
EFO_0005091	monocyte count	Network	34662886_EFO_0005091_GCST90025950_EFO_0005091	immunological	Thyroid Gland	20	0.0733399	1.21151	0.27681146781272675	5
EFO_0005091	monocyte count	Network	34662886_EFO_0005091_GCST90025950_EFO_0005091	immunological	Tonsil	83	50.3883	7.39884	2.8872994733215482	5
EFO_0005091	monocyte count	Network	34662886_EFO_0005091_GCST90025950_EFO_0005091	immunological	Urinary Bladder	6	0.0733399	1.5183	0.602457850946201	2
EFO_0006925	lipoprotein A measurement	Network	36088354_EFO_0006925_GCST90019513_EFO_0006925	lipid measurement	Adipose Tissue	17	1.63257	1.96539	0.9748166139203785	5
EFO_0006925	lipoprotein A measurement	Network	36088354_EFO_0006925_GCST90019513_EFO_0006925	lipid measurement	Adrenal Gland	29	3.35844	2.13355	1.0932580712179158	3
EFO_0006925	lipoprotein A measurement	Network	36088354_EFO_0006925_GCST90019513_EFO_0006925	lipid measurement	Appendix	5	1.19546e-09	0.519928	-0.9436170315922383	3
EFO_0006925	lipoprotein A measurement	Network	36088354_EFO_0006925_GCST90019513_EFO_0006925	lipid measurement	Bone Marrow	15	1.19546e-09	0.972826	-0.03974568028251349	4
EFO_0006925	lipoprotein A measurement	Network	36088354_EFO_0006925_GCST90019513_EFO_0006925	lipid measurement	Breast	7	1.19546e-09	0.96514	-0.051190024208570196	4
EFO_0006925	lipoprotein A measurement	Network	36088354_EFO_0006925_GCST90019513_EFO_0006925	lipid measurement	Cerebral Cortex	55	1.19546e-09	0.698797	-0.5170545850002943	3
EFO_0006925	lipoprotein A measurement	Network	36088354_EFO_0006925_GCST90019513_EFO_0006925	lipid measurement	Cervix, uterine	9	0.0363223	1.0878	0.12140911153206778	2
EFO_0006925	lipoprotein A measurement	Network	36088354_EFO_0006925_GCST90019513_EFO_0006925	lipid measurement	Colon	13	0.592133	1.54124	0.6240896200341173	13
EFO_0006925	lipoprotein A measurement	Network	36088354_EFO_0006925_GCST90019513_EFO_0006925	lipid measurement	Duodenum	68	21.4878	3.98023	1.9928505367506413	2
EFO_0006925	lipoprotein A measurement	Network	36088354_EFO_0006925_GCST90019513_EFO_0006925	lipid measurement	Endometrium	6	1.19546e-09	0.954534	-0.06713156807759274	5
EFO_0006925	lipoprotein A measurement	Network	36088354_EFO_0006925_GCST90019513_EFO_0006925	lipid measurement	Esophagus	12	1.19546e-09	0.889884	-0.1683104024449604	3
EFO_0006925	lipoprotein A measurement	Network	36088354_EFO_0006925_GCST90019513_EFO_0006925	lipid measurement	Fallopian Tube	11	1.19546e-09	0.466395	-1.1003748601134058	5
EFO_0006925	lipoprotein A measurement	Network	36088354_EFO_0006925_GCST90019513_EFO_0006925	lipid measurement	Gallbladder	29	8.40134	3.74853	1.9063266444699143	3
EFO_0006925	lipoprotein A measurement	Network	36088354_EFO_0006925_GCST90019513_EFO_0006925	lipid measurement	Heart Muscle	8	1.19546e-09	0.733533	-0.44706526640051986	4
EFO_0006925	lipoprotein A measurement	Network	36088354_EFO_0006925_GCST90019513_EFO_0006925	lipid measurement	Kidney	86	33.1541	4.75001	2.2479306243048964	9
EFO_0006925	lipoprotein A measurement	Network	36088354_EFO_0006925_GCST90019513_EFO_0006925	lipid measurement	Liver	188	124.881	8.29223	3.051760313755109	10
EFO_0006925	lipoprotein A measurement	Network	36088354_EFO_0006925_GCST90019513_EFO_0006925	lipid measurement	Lung	13	0.34378	1.32953	0.4109157287270515	9
EFO_0006925	lipoprotein A measurement	Network	36088354_EFO_0006925_GCST90019513_EFO_0006925	lipid measurement	Lymph Node	4	1.19546e-09	0.295451	-1.7590092727152609	5
EFO_0006925	lipoprotein A measurement	Network	36088354_EFO_0006925_GCST90019513_EFO_0006925	lipid measurement	Ovary	8	0.0593051	1.14544	0.1959028377561959	3
EFO_0006925	lipoprotein A measurement	Network	36088354_EFO_0006925_GCST90019513_EFO_0006925	lipid measurement	Pancreas	15	4.50487	3.82467	1.9353366875131583	2
EFO_0006925	lipoprotein A measurement	Network	36088354_EFO_0006925_GCST90019513_EFO_0006925	lipid measurement	Placenta	43	5.33883	2.22327	1.1526823091570808	8
EFO_0006925	lipoprotein A measurement	Network	36088354_EFO_0006925_GCST90019513_EFO_0006925	lipid measurement	Prostate	16	0.687032	1.53513	0.6183578085975274	9
EFO_0006925	lipoprotein A measurement	Network	36088354_EFO_0006925_GCST90019513_EFO_0006925	lipid measurement	Rectum	11	0.164807	1.21874	0.28538484664319846	4
EFO_0006925	lipoprotein A measurement	Network	36088354_EFO_0006925_GCST90019513_EFO_0006925	lipid measurement	Salivary Gland	4	1.19546e-09	0.855789	-0.2246728450640716	3
EFO_0006925	lipoprotein A measurement	Network	36088354_EFO_0006925_GCST90019513_EFO_0006925	lipid measurement	Seminal Vesicle	8	1.19546e-09	0.86574	-0.20799410391744125	3
EFO_0006925	lipoprotein A measurement	Network	36088354_EFO_0006925_GCST90019513_EFO_0006925	lipid measurement	Skeletal Muscle	8	1.19546e-09	0.461013	-1.1171197039092704	5
EFO_0006925	lipoprotein A measurement	Network	36088354_EFO_0006925_GCST90019513_EFO_0006925	lipid measurement	Skin	25	0.00710193	1.0116	0.01663678961500442	3
EFO_0006925	lipoprotein A measurement	Network	36088354_EFO_0006925_GCST90019513_EFO_0006925	lipid measurement	Small Intestine	73	23.1052	3.99641	1.9987042735269707	4
EFO_0006925	lipoprotein A measurement	Network	36088354_EFO_0006925_GCST90019513_EFO_0006925	lipid measurement	Smooth Muscle	3	1.19546e-09	0.627418	-0.672500279460586	3
EFO_0006925	lipoprotein A measurement	Network	36088354_EFO_0006925_GCST90019513_EFO_0006925	lipid measurement	Spleen	11	1.19546e-09	0.671303	-0.5749631630282953	5
EFO_0006925	lipoprotein A measurement	Network	36088354_EFO_0006925_GCST90019513_EFO_0006925	lipid measurement	Stomach	7	1.19546e-09	0.794475	-0.3319264317758244	4
EFO_0006925	lipoprotein A measurement	Network	36088354_EFO_0006925_GCST90019513_EFO_0006925	lipid measurement	Testis	62	1.19546e-09	0.541545	-0.8848479166111711	10
EFO_0006925	lipoprotein A measurement	Network	36088354_EFO_0006925_GCST90019513_EFO_0006925	lipid measurement	Thyroid Gland	18	0.367827	1.2936	0.3713873645404147	5
EFO_0006925	lipoprotein A measurement	Network	36088354_EFO_0006925_GCST90019513_EFO_0006925	lipid measurement	Tonsil	3	1.19546e-09	0.317274	-1.6561984671314869	5
EFO_0006925	lipoprotein A measurement	Network	36088354_EFO_0006925_GCST90019513_EFO_0006925	lipid measurement	Urinary Bladder	6	0.475064	1.8013	0.849036841118936	2
EFO_0007805	HDL cholesterol change measurement	Network	34662886_EFO_0007805_GCST90025956_EFO_0007805	lipid measurement	Adipose Tissue	50	18.0756	4.37425	2.129034614102969	5
EFO_0007805	HDL cholesterol change measurement	Network	34662886_EFO_0007805_GCST90025956_EFO_0007805	lipid measurement	Adrenal Gland	24	0.756939	1.33613	0.41806422846970454	3
EFO_0007805	HDL cholesterol change measurement	Network	34662886_EFO_0007805_GCST90025956_EFO_0007805	lipid measurement	Appendix	4	4.22256e-10	0.31475	-1.6677204748213932	3
EFO_0007805	HDL cholesterol change measurement	Network	34662886_EFO_0007805_GCST90025956_EFO_0007805	lipid measurement	Bone Marrow	27	0.772296	1.32508	0.4060758779306431	4
EFO_0007805	HDL cholesterol change measurement	Network	34662886_EFO_0007805_GCST90025956_EFO_0007805	lipid measurement	Breast	15	0.912188	1.56501	0.646170301000546	4
EFO_0007805	HDL cholesterol change measurement	Network	34662886_EFO_0007805_GCST90025956_EFO_0007805	lipid measurement	Cerebral Cortex	65	4.22256e-10	0.624935	-0.6782218338382933	3
EFO_0007805	HDL cholesterol change measurement	Network	34662886_EFO_0007805_GCST90025956_EFO_0007805	lipid measurement	Cervix, uterine	14	0.445873	1.28046	0.3566636838055631	2
EFO_0007805	HDL cholesterol change measurement	Network	34662886_EFO_0007805_GCST90025956_EFO_0007805	lipid measurement	Colon	29	5.05935	2.6017	1.3794555486788092	13
EFO_0007805	HDL cholesterol change measurement	Network	34662886_EFO_0007805_GCST90025956_EFO_0007805	lipid measurement	Duodenum	99	36.2998	4.38498	2.132568967238115	2
EFO_0007805	HDL cholesterol change measurement	Network	34662886_EFO_0007805_GCST90025956_EFO_0007805	lipid measurement	Endometrium	5	4.22256e-10	0.601926	-0.7323413222531796	5
EFO_0007805	HDL cholesterol change measurement	Network	34662886_EFO_0007805_GCST90025956_EFO_0007805	lipid measurement	Esophagus	16	0.0202635	0.897853	-0.1554482515079106	3
EFO_0007805	HDL cholesterol change measurement	Network	34662886_EFO_0007805_GCST90025956_EFO_0007805	lipid measurement	Fallopian Tube	14	4.22256e-10	0.449182	-1.1546269050348914	5
EFO_0007805	HDL cholesterol change measurement	Network	34662886_EFO_0007805_GCST90025956_EFO_0007805	lipid measurement	Gallbladder	22	2.7433	2.15189	1.1056019196378466	3
EFO_0007805	HDL cholesterol change measurement	Network	34662886_EFO_0007805_GCST90025956_EFO_0007805	lipid measurement	Heart Muscle	13	0.0202635	0.902	-0.14880089660122217	4
EFO_0007805	HDL cholesterol change measurement	Network	34662886_EFO_0007805_GCST90025956_EFO_0007805	lipid measurement	Kidney	69	14.2807	2.88389	1.5280149780391703	9
EFO_0007805	HDL cholesterol change measurement	Network	34662886_EFO_0007805_GCST90025956_EFO_0007805	lipid measurement	Liver	258	188.795	8.61125	3.1062233691589314	10
EFO_0007805	HDL cholesterol change measurement	Network	34662886_EFO_0007805_GCST90025956_EFO_0007805	lipid measurement	Lung	22	1.60122	1.70259	0.7677322808814592	9
EFO_0007805	HDL cholesterol change measurement	Network	34662886_EFO_0007805_GCST90025956_EFO_0007805	lipid measurement	Lymph Node	10	4.22256e-10	0.558932	-0.839256526169692	5
EFO_0007805	HDL cholesterol change measurement	Network	34662886_EFO_0007805_GCST90025956_EFO_0007805	lipid measurement	Ovary	9	0.072295	0.975121	-0.03634750914328115	3
EFO_0007805	HDL cholesterol change measurement	Network	34662886_EFO_0007805_GCST90025956_EFO_0007805	lipid measurement	Pancreas	23	8.47896	4.43776	2.1498326996198562	2
EFO_0007805	HDL cholesterol change measurement	Network	34662886_EFO_0007805_GCST90025956_EFO_0007805	lipid measurement	Placenta	42	2.52035	1.64326	0.7165596288919457	8
EFO_0007805	HDL cholesterol change measurement	Network	34662886_EFO_0007805_GCST90025956_EFO_0007805	lipid measurement	Prostate	18	0.565124	1.30686	0.38610746169804805	9
EFO_0007805	HDL cholesterol change measurement	Network	34662886_EFO_0007805_GCST90025956_EFO_0007805	lipid measurement	Rectum	30	4.97631	2.51519	1.3306684752726174	4
EFO_0007805	HDL cholesterol change measurement	Network	34662886_EFO_0007805_GCST90025956_EFO_0007805	lipid measurement	Salivary Gland	16	2.84241	2.59036	1.3731518065941333	3
EFO_0007805	HDL cholesterol change measurement	Network	34662886_EFO_0007805_GCST90025956_EFO_0007805	lipid measurement	Seminal Vesicle	12	0.072295	0.98268	-0.02520695153808031	3
EFO_0007805	HDL cholesterol change measurement	Network	34662886_EFO_0007805_GCST90025956_EFO_0007805	lipid measurement	Skeletal Muscle	15	4.22256e-10	0.654106	-0.6124044566425453	5
EFO_0007805	HDL cholesterol change measurement	Network	34662886_EFO_0007805_GCST90025956_EFO_0007805	lipid measurement	Skin	43	1.03853	1.31665	0.39687000620058077	3
EFO_0007805	HDL cholesterol change measurement	Network	34662886_EFO_0007805_GCST90025956_EFO_0007805	lipid measurement	Small Intestine	106	38.8402	4.39123	2.1346248208683596	4
EFO_0007805	HDL cholesterol change measurement	Network	34662886_EFO_0007805_GCST90025956_EFO_0007805	lipid measurement	Smooth Muscle	2	4.22256e-10	0.316519	-1.6596381285235342	3
EFO_0007805	HDL cholesterol change measurement	Network	34662886_EFO_0007805_GCST90025956_EFO_0007805	lipid measurement	Spleen	24	0.259918	1.10833	0.1483923707137645	5
EFO_0007805	HDL cholesterol change measurement	Network	34662886_EFO_0007805_GCST90025956_EFO_0007805	lipid measurement	Stomach	24	2.7433	2.06123	1.0435057985459308	4
EFO_0007805	HDL cholesterol change measurement	Network	34662886_EFO_0007805_GCST90025956_EFO_0007805	lipid measurement	Testis	89	4.22256e-10	0.588255	-0.7654861443734438	10
EFO_0007805	HDL cholesterol change measurement	Network	34662886_EFO_0007805_GCST90025956_EFO_0007805	lipid measurement	Thyroid Gland	29	1.60122	1.57709	0.6572680098838795	5
EFO_0007805	HDL cholesterol change measurement	Network	34662886_EFO_0007805_GCST90025956_EFO_0007805	lipid measurement	Tonsil	7	4.22256e-10	0.560202	-0.8359813941368321	5
EFO_0007805	HDL cholesterol change measurement	Network	34662886_EFO_0007805_GCST90025956_EFO_0007805	lipid measurement	Urinary Bladder	5	0.143138	1.13589	0.18382708694334585	2
EFO_0004531	urate measurement	Network	36088354_EFO_0004531_GCST90025965_EFO_0004531	renal	Adipose Tissue	11	0.404654	1.41241	0.4981562783264519	5
EFO_0004531	urate measurement	Network	36088354_EFO_0004531_GCST90025965_EFO_0004531	renal	Adrenal Gland	15	0.271528	1.22564	0.29353855871798545	3
EFO_0004531	urate measurement	Network	36088354_EFO_0004531_GCST90025965_EFO_0004531	renal	Appendix	3	0	0.346467	-1.5292117387393274	3
EFO_0004531	urate measurement	Network	36088354_EFO_0004531_GCST90025965_EFO_0004531	renal	Bone Marrow	14	0.0965364	1.00842	0.012089533185694543	4
EFO_0004531	urate measurement	Network	36088354_EFO_0004531_GCST90025965_EFO_0004531	renal	Breast	19	3.79989	2.90946	1.5407534541965273	4
EFO_0004531	urate measurement	Network	36088354_EFO_0004531_GCST90025965_EFO_0004531	renal	Cerebral Cortex	38	0	0.536215	-0.8991158980622495	3
EFO_0004531	urate measurement	Network	36088354_EFO_0004531_GCST90025965_EFO_0004531	renal	Cervix, uterine	9	0.194212	1.20813	0.2727799985511897	2
EFO_0004531	urate measurement	Network	36088354_EFO_0004531_GCST90025965_EFO_0004531	renal	Colon	25	5.99858	3.2918	1.7188769786868705	13
EFO_0004531	urate measurement	Network	36088354_EFO_0004531_GCST90025965_EFO_0004531	renal	Duodenum	67	23.3391	4.35553	2.122847772977193	2
EFO_0004531	urate measurement	Network	36088354_EFO_0004531_GCST90025965_EFO_0004531	renal	Endometrium	4	0	0.706752	-0.5007231817796304	5
EFO_0004531	urate measurement	Network	36088354_EFO_0004531_GCST90025965_EFO_0004531	renal	Esophagus	11	0.00724573	0.905966	-0.142470397509701	3
EFO_0004531	urate measurement	Network	36088354_EFO_0004531_GCST90025965_EFO_0004531	renal	Fallopian Tube	15	0	0.70635	-0.5015449961230661	5
EFO_0004531	urate measurement	Network	36088354_EFO_0004531_GCST90025965_EFO_0004531	renal	Gallbladder	19	3.47432	2.72762	1.4476440498050493	3
EFO_0004531	urate measurement	Network	36088354_EFO_0004531_GCST90025965_EFO_0004531	renal	Heart Muscle	11	0.141143	1.12019	0.16373723925589007	4
EFO_0004531	urate measurement	Network	36088354_EFO_0004531_GCST90025965_EFO_0004531	renal	Kidney	136	88.0729	8.34261	3.060499597872255	9
EFO_0004531	urate measurement	Network	36088354_EFO_0004531_GCST90025965_EFO_0004531	renal	Liver	125	62.4164	6.12337	2.614326633758676	10
EFO_0004531	urate measurement	Network	36088354_EFO_0004531_GCST90025965_EFO_0004531	renal	Lung	15	0.962819	1.70378	0.7687374932135949	9
EFO_0004531	urate measurement	Network	36088354_EFO_0004531_GCST90025965_EFO_0004531	renal	Lymph Node	1	0	0.0820338	-3.6076383856961423	5
EFO_0004531	urate measurement	Network	36088354_EFO_0004531_GCST90025965_EFO_0004531	renal	Ovary	2	0	0.318039	-1.65272627522468	3
EFO_0004531	urate measurement	Network	36088354_EFO_0004531_GCST90025965_EFO_0004531	renal	Pancreas	4	0.111596	1.13274	0.17981697892375856	2
EFO_0004531	urate measurement	Network	36088354_EFO_0004531_GCST90025965_EFO_0004531	renal	Placenta	23	0.541971	1.32074	0.4013503975311074	8
EFO_0004531	urate measurement	Network	36088354_EFO_0004531_GCST90025965_EFO_0004531	renal	Prostate	14	0.550392	1.49183	0.57708361767425	9
EFO_0004531	urate measurement	Network	36088354_EFO_0004531_GCST90025965_EFO_0004531	renal	Rectum	20	3.09295	2.46101	1.2992522099123767	4
EFO_0004531	urate measurement	Network	36088354_EFO_0004531_GCST90025965_EFO_0004531	renal	Salivary Gland	5	0.141143	1.18808	0.2486261368424141	3
EFO_0004531	urate measurement	Network	36088354_EFO_0004531_GCST90025965_EFO_0004531	renal	Seminal Vesicle	10	0.194212	1.20189	0.26530487798903335	3
EFO_0004531	urate measurement	Network	36088354_EFO_0004531_GCST90025965_EFO_0004531	renal	Skeletal Muscle	10	0	0.640016	-0.6438207220027878	5
EFO_0004531	urate measurement	Network	36088354_EFO_0004531_GCST90025965_EFO_0004531	renal	Skin	26	0.271528	1.16845	0.2245912050004946	3
EFO_0004531	urate measurement	Network	36088354_EFO_0004531_GCST90025965_EFO_0004531	renal	Small Intestine	79	30.6407	4.80332	2.2640313498431746	4
EFO_0004531	urate measurement	Network	36088354_EFO_0004531_GCST90025965_EFO_0004531	renal	Smooth Muscle	0	0	0	-inf	3
EFO_0004531	urate measurement	Network	36088354_EFO_0004531_GCST90025965_EFO_0004531	renal	Spleen	5	0	0.338894	-1.5610957997591124	5
EFO_0004531	urate measurement	Network	36088354_EFO_0004531_GCST90025965_EFO_0004531	renal	Stomach	12	0.541971	1.51262	0.5970520339068459	4
EFO_0004531	urate measurement	Network	36088354_EFO_0004531_GCST90025965_EFO_0004531	renal	Testis	73	0	0.708162	-0.49784878109891156	10
EFO_0004531	urate measurement	Network	36088354_EFO_0004531_GCST90025965_EFO_0004531	renal	Thyroid Gland	13	0.111596	1.03762	0.053272968258313215	5
EFO_0004531	urate measurement	Network	36088354_EFO_0004531_GCST90025965_EFO_0004531	renal	Tonsil	1	0	0.117457	-3.0897900808335215	5
EFO_0004531	urate measurement	Network	36088354_EFO_0004531_GCST90025965_EFO_0004531	renal	Urinary Bladder	7	0.962819	2.33399	1.2228001494745027	2
EFO_0007986	reticulocyte count	Network	34662886_EFO_0007986_GCST90025972_EFO_0007986	hematological	Adipose Tissue	15	1.02378	1.73246	0.7928222932093562	5
EFO_0007986	reticulocyte count	Network	34662886_EFO_0007986_GCST90025972_EFO_0007986	hematological	Adrenal Gland	12	0.0175014	0.88198	-0.18118249825769647	3
EFO_0007986	reticulocyte count	Network	34662886_EFO_0007986_GCST90025972_EFO_0007986	hematological	Appendix	4	0.00152736	0.415532	-1.2669672015487992	3
EFO_0007986	reticulocyte count	Network	34662886_EFO_0007986_GCST90025972_EFO_0007986	hematological	Bone Marrow	67	22.8339	4.34101	2.118030839497544	4
EFO_0007986	reticulocyte count	Network	34662886_EFO_0007986_GCST90025972_EFO_0007986	hematological	Breast	4	0.00152736	0.550965	-0.8599670213353724	4
EFO_0007986	reticulocyte count	Network	34662886_EFO_0007986_GCST90025972_EFO_0007986	hematological	Cerebral Cortex	59	0.00152736	0.74888	-0.4171933242323104	3
EFO_0007986	reticulocyte count	Network	34662886_EFO_0007986_GCST90025972_EFO_0007986	hematological	Cervix, uterine	8	0.045829	0.965978	-0.04993796497944359	2
EFO_0007986	reticulocyte count	Network	34662886_EFO_0007986_GCST90025972_EFO_0007986	hematological	Colon	15	1.06463	1.7766	0.8291184224323478	13
EFO_0007986	reticulocyte count	Network	34662886_EFO_0007986_GCST90025972_EFO_0007986	hematological	Duodenum	31	2.14037	1.81273	0.8581619308179753	2
EFO_0007986	reticulocyte count	Network	34662886_EFO_0007986_GCST90025972_EFO_0007986	hematological	Endometrium	7	0.111661	1.11253	0.15383877818966094	5
EFO_0007986	reticulocyte count	Network	34662886_EFO_0007986_GCST90025972_EFO_0007986	hematological	Esophagus	6	0.00152736	0.444504	-1.1697324775141567	3
EFO_0007986	reticulocyte count	Network	34662886_EFO_0007986_GCST90025972_EFO_0007986	hematological	Fallopian Tube	15	0.00152736	0.635367	-0.6543379582113815	5
EFO_0007986	reticulocyte count	Network	34662886_EFO_0007986_GCST90025972_EFO_0007986	hematological	Gallbladder	6	0.00152736	0.774795	-0.3681139250056978	3
EFO_0007986	reticulocyte count	Network	34662886_EFO_0007986_GCST90025972_EFO_0007986	hematological	Heart Muscle	19	1.17144	1.74043	0.7994401719738655	4
EFO_0007986	reticulocyte count	Network	34662886_EFO_0007986_GCST90025972_EFO_0007986	hematological	Kidney	42	5.21889	2.31749	1.2125612173123592	9
EFO_0007986	reticulocyte count	Network	34662886_EFO_0007986_GCST90025972_EFO_0007986	hematological	Liver	40	2.48721	1.76257	0.8176774818956373	10
EFO_0007986	reticulocyte count	Network	34662886_EFO_0007986_GCST90025972_EFO_0007986	hematological	Lung	9	0.0235074	0.919537	-0.12102106304092539	9
EFO_0007986	reticulocyte count	Network	34662886_EFO_0007986_GCST90025972_EFO_0007986	hematological	Lymph Node	9	0.00152736	0.66411	-0.5905063463421463	5
EFO_0007986	reticulocyte count	Network	34662886_EFO_0007986_GCST90025972_EFO_0007986	hematological	Ovary	11	0.609564	1.57343	0.653912381324302	3
EFO_0007986	reticulocyte count	Network	34662886_EFO_0007986_GCST90025972_EFO_0007986	hematological	Pancreas	4	0.045829	1.01891	0.027024016835441606	2
EFO_0007986	reticulocyte count	Network	34662886_EFO_0007986_GCST90025972_EFO_0007986	hematological	Placenta	39	3.51862	2.01447	1.0103976982480303	8
EFO_0007986	reticulocyte count	Network	34662886_EFO_0007986_GCST90025972_EFO_0007986	hematological	Prostate	13	0.241515	1.24606	0.3173754516694182	9
EFO_0007986	reticulocyte count	Network	34662886_EFO_0007986_GCST90025972_EFO_0007986	hematological	Rectum	15	0.923693	1.66027	0.7314217485452159	4
EFO_0007986	reticulocyte count	Network	34662886_EFO_0007986_GCST90025972_EFO_0007986	hematological	Salivary Gland	10	1.09914	2.13736	1.095833174754091	3
EFO_0007986	reticulocyte count	Network	34662886_EFO_0007986_GCST90025972_EFO_0007986	hematological	Seminal Vesicle	11	0.179931	1.18922	0.2500154396506579	3
EFO_0007986	reticulocyte count	Network	34662886_EFO_0007986_GCST90025972_EFO_0007986	hematological	Skeletal Muscle	24	0.698715	1.38168	0.46642072174268534	5
EFO_0007986	reticulocyte count	Network	34662886_EFO_0007986_GCST90025972_EFO_0007986	hematological	Skin	24	0.045829	0.970178	-0.04367897450776088	3
EFO_0007986	reticulocyte count	Network	34662886_EFO_0007986_GCST90025972_EFO_0007986	hematological	Small Intestine	32	2.04587	1.75012	0.8074576395777529	4
EFO_0007986	reticulocyte count	Network	34662886_EFO_0007986_GCST90025972_EFO_0007986	hematological	Smooth Muscle	4	0.0175014	0.835734	-0.25888485525094085	3
EFO_0007986	reticulocyte count	Network	34662886_EFO_0007986_GCST90025972_EFO_0007986	hematological	Spleen	19	0.202591	1.15838	0.21211065670879176	5
EFO_0007986	reticulocyte count	Network	34662886_EFO_0007986_GCST90025972_EFO_0007986	hematological	Stomach	13	0.58288	1.474	0.5597362892384657	4
EFO_0007986	reticulocyte count	Network	34662886_EFO_0007986_GCST90025972_EFO_0007986	hematological	Testis	102	0.00152736	0.89005	-0.16804096009575056	10
EFO_0007986	reticulocyte count	Network	34662886_EFO_0007986_GCST90025972_EFO_0007986	hematological	Thyroid Gland	15	0.111661	1.07693	0.10693088363742377	5
EFO_0007986	reticulocyte count	Network	34662886_EFO_0007986_GCST90025972_EFO_0007986	hematological	Tonsil	3	0.00152736	0.316961	-1.6576205422006833	5
EFO_0007986	reticulocyte count	Network	34662886_EFO_0007986_GCST90025972_EFO_0007986	hematological	Urinary Bladder	4	0.111661	1.19968	0.26265226532858094	2
EFO_0007984	platelet component distribution width	Network	36138231_EFO_0007984_GCST90025961_EFO_0007984	hematological	Adipose Tissue	15	1.15794	1.88271	0.9128075655722352	5
EFO_0007984	platelet component distribution width	Network	36138231_EFO_0007984_GCST90025961_EFO_0007984	hematological	Adrenal Gland	9	1.54884e-05	0.718851	-0.47623472517366366	3
EFO_0007984	platelet component distribution width	Network	36138231_EFO_0007984_GCST90025961_EFO_0007984	hematological	Appendix	25	4.62897	2.82231	1.4968742605888035	3
EFO_0007984	platelet component distribution width	Network	36138231_EFO_0007984_GCST90025961_EFO_0007984	hematological	Bone Marrow	69	26.526	4.8583	2.280451378180815	4
EFO_0007984	platelet component distribution width	Network	36138231_EFO_0007984_GCST90025961_EFO_0007984	hematological	Breast	4	1.54884e-05	0.598747	-0.7399817489724957	4
EFO_0007984	platelet component distribution width	Network	36138231_EFO_0007984_GCST90025961_EFO_0007984	hematological	Cerebral Cortex	65	1.54884e-05	0.896588	-0.1574832882028211	3
EFO_0007984	platelet component distribution width	Network	36138231_EFO_0007984_GCST90025961_EFO_0007984	hematological	Cervix, uterine	7	1.54884e-05	0.918532	-0.12259777055896237	2
EFO_0007984	platelet component distribution width	Network	36138231_EFO_0007984_GCST90025961_EFO_0007984	hematological	Colon	3	1.54884e-05	0.386135	-1.3728244000921355	13
EFO_0007984	platelet component distribution width	Network	36138231_EFO_0007984_GCST90025961_EFO_0007984	hematological	Duodenum	11	1.54884e-05	0.699009	-0.5166174885687238	2
EFO_0007984	platelet component distribution width	Network	36138231_EFO_0007984_GCST90025961_EFO_0007984	hematological	Endometrium	2	1.54884e-05	0.345431	-1.5335308715050715	5
EFO_0007984	platelet component distribution width	Network	36138231_EFO_0007984_GCST90025961_EFO_0007984	hematological	Esophagus	19	0.767858	1.52967	0.6132178075711463	3
EFO_0007984	platelet component distribution width	Network	36138231_EFO_0007984_GCST90025961_EFO_0007984	hematological	Fallopian Tube	19	1.54884e-05	0.874593	-0.19331576801343844	5
EFO_0007984	platelet component distribution width	Network	36138231_EFO_0007984_GCST90025961_EFO_0007984	hematological	Gallbladder	4	1.54884e-05	0.561325	-0.8330911533639773	3
EFO_0007984	platelet component distribution width	Network	36138231_EFO_0007984_GCST90025961_EFO_0007984	hematological	Heart Muscle	7	1.54884e-05	0.696818	-0.5211471470492376	4
EFO_0007984	platelet component distribution width	Network	36138231_EFO_0007984_GCST90025961_EFO_0007984	hematological	Kidney	4	1.54884e-05	0.239854	-2.0597709331035223	9
EFO_0007984	platelet component distribution width	Network	36138231_EFO_0007984_GCST90025961_EFO_0007984	hematological	Liver	39	3.01375	1.86754	0.9011368782333986	10
EFO_0007984	platelet component distribution width	Network	36138231_EFO_0007984_GCST90025961_EFO_0007984	hematological	Lung	13	0.383812	1.44341	0.5294789260207278	9
EFO_0007984	platelet component distribution width	Network	36138231_EFO_0007984_GCST90025961_EFO_0007984	hematological	Lymph Node	46	12.6941	3.68871	1.8831158806354318	5
EFO_0007984	platelet component distribution width	Network	36138231_EFO_0007984_GCST90025961_EFO_0007984	hematological	Ovary	6	1.54884e-05	0.932663	-0.10057146422896426	3
EFO_0007984	platelet component distribution width	Network	36138231_EFO_0007984_GCST90025961_EFO_0007984	hematological	Pancreas	4	1.54884e-05	1.10727	0.14700928919832223	2
EFO_0007984	platelet component distribution width	Network	36138231_EFO_0007984_GCST90025961_EFO_0007984	hematological	Placenta	20	0.017908	1.12265	0.16690884663602523	8
EFO_0007984	platelet component distribution width	Network	36138231_EFO_0007984_GCST90025961_EFO_0007984	hematological	Prostate	7	1.54884e-05	0.729144	-0.45572407205118837	9
EFO_0007984	platelet component distribution width	Network	36138231_EFO_0007984_GCST90025961_EFO_0007984	hematological	Rectum	4	1.54884e-05	0.481136	-1.0554835747004274	4
EFO_0007984	platelet component distribution width	Network	36138231_EFO_0007984_GCST90025961_EFO_0007984	hematological	Salivary Gland	1	1.54884e-05	0.232273	-2.106109647770396	3
EFO_0007984	platelet component distribution width	Network	36138231_EFO_0007984_GCST90025961_EFO_0007984	hematological	Seminal Vesicle	5	1.54884e-05	0.587433	-0.7675028117364021	3
EFO_0007984	platelet component distribution width	Network	36138231_EFO_0007984_GCST90025961_EFO_0007984	hematological	Skeletal Muscle	13	1.54884e-05	0.813313	-0.2981167884744992	5
EFO_0007984	platelet component distribution width	Network	36138231_EFO_0007984_GCST90025961_EFO_0007984	hematological	Skin	32	0.835691	1.40575	0.4913437971339598	3
EFO_0007984	platelet component distribution width	Network	36138231_EFO_0007984_GCST90025961_EFO_0007984	hematological	Small Intestine	11	1.54884e-05	0.653779	-0.6131254694220697	4
EFO_0007984	platelet component distribution width	Network	36138231_EFO_0007984_GCST90025961_EFO_0007984	hematological	Smooth Muscle	1	1.54884e-05	0.227053	-2.1388995828880626	3
EFO_0007984	platelet component distribution width	Network	36138231_EFO_0007984_GCST90025961_EFO_0007984	hematological	Spleen	45	9.251	2.98147	1.5760215119577592	5
EFO_0007984	platelet component distribution width	Network	36138231_EFO_0007984_GCST90025961_EFO_0007984	hematological	Stomach	3	1.54884e-05	0.369653	-1.4357556558185913	4
EFO_0007984	platelet component distribution width	Network	36138231_EFO_0007984_GCST90025961_EFO_0007984	hematological	Testis	77	1.54884e-05	0.730171	-0.45369448900946757	10
EFO_0007984	platelet component distribution width	Network	36138231_EFO_0007984_GCST90025961_EFO_0007984	hematological	Thyroid Gland	11	1.54884e-05	0.858242	-0.2205428209709228	5
EFO_0007984	platelet component distribution width	Network	36138231_EFO_0007984_GCST90025961_EFO_0007984	hematological	Tonsil	18	1.77974	2.0667	1.047327230883352	5
EFO_0007984	platelet component distribution width	Network	36138231_EFO_0007984_GCST90025961_EFO_0007984	hematological	Urinary Bladder	5	0.214292	1.62965	0.7045656325788225	2
EFO_0010067	corneal resistance factor	Network	34375979_EFO_0010067_GCST008276_EFO_0010067	opthamological	Adipose Tissue	30	8.45647	3.76138	1.9112637505069006	5
EFO_0010067	corneal resistance factor	Network	34375979_EFO_0010067_GCST008276_EFO_0010067	opthamological	Adrenal Gland	12	2.44194e-07	0.957443	-0.0627410409601565	3
EFO_0010067	corneal resistance factor	Network	34375979_EFO_0010067_GCST008276_EFO_0010067	opthamological	Appendix	8	2.44194e-07	0.902172	-0.14852574425125903	3
EFO_0010067	corneal resistance factor	Network	34375979_EFO_0010067_GCST008276_EFO_0010067	opthamological	Bone Marrow	12	2.44194e-07	0.844018	-0.244654392941534	4
EFO_0010067	corneal resistance factor	Network	34375979_EFO_0010067_GCST008276_EFO_0010067	opthamological	Breast	8	0.111719	1.19621	0.25847443596216757	4
EFO_0010067	corneal resistance factor	Network	34375979_EFO_0010067_GCST008276_EFO_0010067	opthamological	Cerebral Cortex	49	2.44194e-07	0.675166	-0.5666850721814044	3
EFO_0010067	corneal resistance factor	Network	34375979_EFO_0010067_GCST008276_EFO_0010067	opthamological	Cervix, uterine	26	6.57186	3.40804	1.7689432104591862	2
EFO_0010067	corneal resistance factor	Network	34375979_EFO_0010067_GCST008276_EFO_0010067	opthamological	Colon	2	2.44194e-07	0.257148	-1.9593307158786302	13
EFO_0010067	corneal resistance factor	Network	34375979_EFO_0010067_GCST008276_EFO_0010067	opthamological	Duodenum	5	2.44194e-07	0.317391	-1.6556648273839965	2
EFO_0010067	corneal resistance factor	Network	34375979_EFO_0010067_GCST008276_EFO_0010067	opthamological	Endometrium	22	6.46596	3.79568	1.9243569320668896	5
EFO_0010067	corneal resistance factor	Network	34375979_EFO_0010067_GCST008276_EFO_0010067	opthamological	Esophagus	11	2.44194e-07	0.88465	-0.17682190230047753	3
EFO_0010067	corneal resistance factor	Network	34375979_EFO_0010067_GCST008276_EFO_0010067	opthamological	Fallopian Tube	15	2.44194e-07	0.68973	-0.5358965009138421	5
EFO_0010067	corneal resistance factor	Network	34375979_EFO_0010067_GCST008276_EFO_0010067	opthamological	Gallbladder	28	8.43346	3.92507	1.9727199536282907	3
EFO_0010067	corneal resistance factor	Network	34375979_EFO_0010067_GCST008276_EFO_0010067	opthamological	Heart Muscle	28	5.34302	2.78429	1.4773090378854237	4
EFO_0010067	corneal resistance factor	Network	34375979_EFO_0010067_GCST008276_EFO_0010067	opthamological	Kidney	15	2.44194e-07	0.898491	-0.15442415256034325	9
EFO_0010067	corneal resistance factor	Network	34375979_EFO_0010067_GCST008276_EFO_0010067	opthamological	Liver	20	2.44194e-07	0.956687	-0.06388106080682594	10
EFO_0010067	corneal resistance factor	Network	34375979_EFO_0010067_GCST008276_EFO_0010067	opthamological	Lung	20	2.64233	2.21825	1.1494234877016605	9
EFO_0010067	corneal resistance factor	Network	34375979_EFO_0010067_GCST008276_EFO_0010067	opthamological	Lymph Node	4	2.44194e-07	0.320414	-1.6419898904869201	5
EFO_0010067	corneal resistance factor	Network	34375979_EFO_0010067_GCST008276_EFO_0010067	opthamological	Ovary	18	3.58579	2.795	1.4828472214268564	3
EFO_0010067	corneal resistance factor	Network	34375979_EFO_0010067_GCST008276_EFO_0010067	opthamological	Pancreas	1	2.44194e-07	0.276522	-1.8545345258670176	2
EFO_0010067	corneal resistance factor	Network	34375979_EFO_0010067_GCST008276_EFO_0010067	opthamological	Placenta	65	17.6654	3.64471	1.8658047497117776	8
EFO_0010067	corneal resistance factor	Network	34375979_EFO_0010067_GCST008276_EFO_0010067	opthamological	Prostate	13	0.380349	1.35268	0.43581690896696046	9
EFO_0010067	corneal resistance factor	Network	34375979_EFO_0010067_GCST008276_EFO_0010067	opthamological	Rectum	4	2.44194e-07	0.480621	-1.0570273897657625	4
EFO_0010067	corneal resistance factor	Network	34375979_EFO_0010067_GCST008276_EFO_0010067	opthamological	Salivary Gland	4	2.44194e-07	0.928096	-0.10765346283573064	3
EFO_0010067	corneal resistance factor	Network	34375979_EFO_0010067_GCST008276_EFO_0010067	opthamological	Seminal Vesicle	23	4.26261	2.6993	1.4325872343679122	3
EFO_0010067	corneal resistance factor	Network	34375979_EFO_0010067_GCST008276_EFO_0010067	opthamological	Skeletal Muscle	36	4.67173	2.24984	1.1698246797613838	5
EFO_0010067	corneal resistance factor	Network	34375979_EFO_0010067_GCST008276_EFO_0010067	opthamological	Skin	28	0.386116	1.22872	0.297154904126232	3
EFO_0010067	corneal resistance factor	Network	34375979_EFO_0010067_GCST008276_EFO_0010067	opthamological	Small Intestine	4	2.44194e-07	0.237483	-2.0741009031247026	4
EFO_0010067	corneal resistance factor	Network	34375979_EFO_0010067_GCST008276_EFO_0010067	opthamological	Smooth Muscle	24	10.0321	5.44344	2.444519102767756	3
EFO_0010067	corneal resistance factor	Network	34375979_EFO_0010067_GCST008276_EFO_0010067	opthamological	Spleen	9	2.44194e-07	0.595655	-0.7474503979949394	5
EFO_0010067	corneal resistance factor	Network	34375979_EFO_0010067_GCST008276_EFO_0010067	opthamological	Stomach	5	2.44194e-07	0.61543	-0.7003338767177234	4
EFO_0010067	corneal resistance factor	Network	34375979_EFO_0010067_GCST008276_EFO_0010067	opthamological	Testis	63	2.44194e-07	0.596773	-0.7447449212697904	10
EFO_0010067	corneal resistance factor	Network	34375979_EFO_0010067_GCST008276_EFO_0010067	opthamological	Thyroid Gland	23	1.83278	1.79259	0.8420437013834552	5
EFO_0010067	corneal resistance factor	Network	34375979_EFO_0010067_GCST008276_EFO_0010067	opthamological	Tonsil	3	2.44194e-07	0.344081	-1.5391790849031424	5
EFO_0010067	corneal resistance factor	Network	34375979_EFO_0010067_GCST008276_EFO_0010067	opthamological	Urinary Bladder	5	0.347701	1.62791	0.7030218175134865	2
EFO_0004574	total cholesterol measurement	Network	36280733_EFO_0004574_GCST90025953_EFO_0004574	lipid measurement	Adipose Tissue	37	9.29308	3.30099	1.7228995149799995	5
EFO_0004574	total cholesterol measurement	Network	36280733_EFO_0004574_GCST90025953_EFO_0004574	lipid measurement	Adrenal Gland	25	0.97231	1.41935	0.5052256425460766	3
EFO_0004574	total cholesterol measurement	Network	36280733_EFO_0004574_GCST90025953_EFO_0004574	lipid measurement	Appendix	6	2.00267e-06	0.481467	-1.054490249077432	3
EFO_0004574	total cholesterol measurement	Network	36280733_EFO_0004574_GCST90025953_EFO_0004574	lipid measurement	Bone Marrow	22	0.253361	1.10106	0.13888771942728234	4
EFO_0004574	total cholesterol measurement	Network	36280733_EFO_0004574_GCST90025953_EFO_0004574	lipid measurement	Breast	16	1.22472	1.70237	0.7675474304148326	4
EFO_0004574	total cholesterol measurement	Network	36280733_EFO_0004574_GCST90025953_EFO_0004574	lipid measurement	Cerebral Cortex	89	2.00267e-06	0.872612	-0.19658849087754507	3
EFO_0004574	total cholesterol measurement	Network	36280733_EFO_0004574_GCST90025953_EFO_0004574	lipid measurement	Cervix, uterine	9	2.00267e-06	0.839441	-0.2524985117869221	2
EFO_0004574	total cholesterol measurement	Network	36280733_EFO_0004574_GCST90025953_EFO_0004574	lipid measurement	Colon	25	3.43087	2.28723	1.1935984683487668	13
EFO_0004574	total cholesterol measurement	Network	36280733_EFO_0004574_GCST90025953_EFO_0004574	lipid measurement	Duodenum	97	35.4246	4.3814	2.1313929143684383	2
EFO_0004574	total cholesterol measurement	Network	36280733_EFO_0004574_GCST90025953_EFO_0004574	lipid measurement	Endometrium	11	0.453245	1.35044	0.43342992651955997	5
EFO_0004574	total cholesterol measurement	Network	36280733_EFO_0004574_GCST90025953_EFO_0004574	lipid measurement	Esophagus	14	2.00267e-06	0.801167	-0.31982560442750174	3
EFO_0004574	total cholesterol measurement	Network	36280733_EFO_0004574_GCST90025953_EFO_0004574	lipid measurement	Fallopian Tube	20	2.00267e-06	0.654386	-0.6117860071823302	5
EFO_0004574	total cholesterol measurement	Network	36280733_EFO_0004574_GCST90025953_EFO_0004574	lipid measurement	Gallbladder	26	4.49655	2.59346	1.374877744164449	3
EFO_0004574	total cholesterol measurement	Network	36280733_EFO_0004574_GCST90025953_EFO_0004574	lipid measurement	Heart Muscle	16	0.253361	1.13212	0.1790271102804958	4
EFO_0004574	total cholesterol measurement	Network	36280733_EFO_0004574_GCST90025953_EFO_0004574	lipid measurement	Kidney	77	19.3392	3.28193	1.7145447869787094	9
EFO_0004574	total cholesterol measurement	Network	36280733_EFO_0004574_GCST90025953_EFO_0004574	lipid measurement	Liver	254	185.515	8.64549	3.111948525530648	10
EFO_0004574	total cholesterol measurement	Network	36280733_EFO_0004574_GCST90025953_EFO_0004574	lipid measurement	Lung	14	0.227468	1.10491	0.14392330932458094	9
EFO_0004574	total cholesterol measurement	Network	36280733_EFO_0004574_GCST90025953_EFO_0004574	lipid measurement	Lymph Node	6	2.00267e-06	0.341995	-1.5479543953130954	5
EFO_0004574	total cholesterol measurement	Network	36280733_EFO_0004574_GCST90025953_EFO_0004574	lipid measurement	Ovary	13	0.634783	1.43638	0.5224349325782995	3
EFO_0004574	total cholesterol measurement	Network	36280733_EFO_0004574_GCST90025953_EFO_0004574	lipid measurement	Pancreas	19	5.6492	3.73852	1.9024659820292367	2
EFO_0004574	total cholesterol measurement	Network	36280733_EFO_0004574_GCST90025953_EFO_0004574	lipid measurement	Placenta	43	2.83752	1.71567	0.778774685838091	8
EFO_0004574	total cholesterol measurement	Network	36280733_EFO_0004574_GCST90025953_EFO_0004574	lipid measurement	Prostate	16	0.314823	1.18464	0.24445018527853762	9
EFO_0004574	total cholesterol measurement	Network	36280733_EFO_0004574_GCST90025953_EFO_0004574	lipid measurement	Rectum	23	2.30578	1.96647	0.975607560743919	4
EFO_0004574	total cholesterol measurement	Network	36280733_EFO_0004574_GCST90025953_EFO_0004574	lipid measurement	Salivary Gland	14	2.11455	2.31141	1.208774453674545	3
EFO_0004574	total cholesterol measurement	Network	36280733_EFO_0004574_GCST90025953_EFO_0004574	lipid measurement	Seminal Vesicle	17	0.726743	1.41968	0.5055611140139082	3
EFO_0004574	total cholesterol measurement	Network	36280733_EFO_0004574_GCST90025953_EFO_0004574	lipid measurement	Skeletal Muscle	18	2.00267e-06	0.800458	-0.32110232578594544	5
EFO_0004574	total cholesterol measurement	Network	36280733_EFO_0004574_GCST90025953_EFO_0004574	lipid measurement	Skin	33	0.178207	1.03044	0.043267095879740446	3
EFO_0004574	total cholesterol measurement	Network	36280733_EFO_0004574_GCST90025953_EFO_0004574	lipid measurement	Small Intestine	104	38.0131	4.39363	2.1354118094690557	4
EFO_0004574	total cholesterol measurement	Network	36280733_EFO_0004574_GCST90025953_EFO_0004574	lipid measurement	Smooth Muscle	4	2.00267e-06	0.645563	-0.6313704035007319	3
EFO_0004574	total cholesterol measurement	Network	36280733_EFO_0004574_GCST90025953_EFO_0004574	lipid measurement	Spleen	16	2.00267e-06	0.753509	-0.4083024049845809	5
EFO_0004574	total cholesterol measurement	Network	36280733_EFO_0004574_GCST90025953_EFO_0004574	lipid measurement	Stomach	22	2.13528	1.92685	0.9462426414848826	4
EFO_0004574	total cholesterol measurement	Network	36280733_EFO_0004574_GCST90025953_EFO_0004574	lipid measurement	Testis	102	2.00267e-06	0.68752	-0.5405265083455413	10
EFO_0004574	total cholesterol measurement	Network	36280733_EFO_0004574_GCST90025953_EFO_0004574	lipid measurement	Thyroid Gland	29	1.68075	1.6083	0.6855357349066883	5
EFO_0004574	total cholesterol measurement	Network	36280733_EFO_0004574_GCST90025953_EFO_0004574	lipid measurement	Tonsil	6	2.00267e-06	0.489674	-1.0301060904504755	5
EFO_0004574	total cholesterol measurement	Network	36280733_EFO_0004574_GCST90025953_EFO_0004574	lipid measurement	Urinary Bladder	10	1.59925	2.31674	1.212094811966152	2
EFO_0004842	eosinophil count	Network	34662886_EFO_0004842_GCST90025987_EFO_0004842	immunological	Adipose Tissue	17	2.27136	2.26983	1.1825814213883628	5
EFO_0004842	eosinophil count	Network	34662886_EFO_0004842_GCST90025987_EFO_0004842	immunological	Adrenal Gland	5	1.06664e-12	0.424834	-1.2350300215543102	3
EFO_0004842	eosinophil count	Network	34662886_EFO_0004842_GCST90025987_EFO_0004842	immunological	Appendix	66	39.907	7.92611	2.986613800346835	3
EFO_0004842	eosinophil count	Network	34662886_EFO_0004842_GCST90025987_EFO_0004842	immunological	Bone Marrow	67	27.0888	5.01837	2.3272177220347223	4
EFO_0004842	eosinophil count	Network	34662886_EFO_0004842_GCST90025987_EFO_0004842	immunological	Breast	10	0.637774	1.59234	0.6711479560891681	4
EFO_0004842	eosinophil count	Network	34662886_EFO_0004842_GCST90025987_EFO_0004842	immunological	Cerebral Cortex	22	1.06664e-12	0.322816	-1.6312178724196726	3
EFO_0004842	eosinophil count	Network	34662886_EFO_0004842_GCST90025987_EFO_0004842	immunological	Cervix, uterine	12	0.750178	1.67506	0.7442114182788973	2
EFO_0004842	eosinophil count	Network	34662886_EFO_0004842_GCST90025987_EFO_0004842	immunological	Colon	9	0.229649	1.23229	0.30133971080332245	13
EFO_0004842	eosinophil count	Network	34662886_EFO_0004842_GCST90025987_EFO_0004842	immunological	Duodenum	16	0.144218	1.08159	0.1131525029682786	2
EFO_0004842	eosinophil count	Network	34662886_EFO_0004842_GCST90025987_EFO_0004842	immunological	Endometrium	6	0.132526	1.10239	0.14063323939039635	5
EFO_0004842	eosinophil count	Network	34662886_EFO_0004842_GCST90025987_EFO_0004842	immunological	Esophagus	20	1.31847	1.71288	0.7764199991892291	3
EFO_0004842	eosinophil count	Network	34662886_EFO_0004842_GCST90025987_EFO_0004842	immunological	Fallopian Tube	10	1.06664e-12	0.489672	-1.0301135763953575	5
EFO_0004842	eosinophil count	Network	34662886_EFO_0004842_GCST90025987_EFO_0004842	immunological	Gallbladder	18	3.25276	2.68707	1.4260354582526402	3
EFO_0004842	eosinophil count	Network	34662886_EFO_0004842_GCST90025987_EFO_0004842	immunological	Heart Muscle	3	1.06664e-12	0.317683	-1.6543379582113815	4
EFO_0004842	eosinophil count	Network	34662886_EFO_0004842_GCST90025987_EFO_0004842	immunological	Kidney	9	1.06664e-12	0.574093	-0.8006443214869089	9
EFO_0004842	eosinophil count	Network	34662886_EFO_0004842_GCST90025987_EFO_0004842	immunological	Liver	44	5.59751	2.24135	1.16436788818275	10
EFO_0004842	eosinophil count	Network	34662886_EFO_0004842_GCST90025987_EFO_0004842	immunological	Lung	28	6.84883	3.30717	1.7255957401115483	9
EFO_0004842	eosinophil count	Network	34662886_EFO_0004842_GCST90025987_EFO_0004842	immunological	Lymph Node	78	40.6512	6.6537	2.734157753614971	5
EFO_0004842	eosinophil count	Network	34662886_EFO_0004842_GCST90025987_EFO_0004842	immunological	Ovary	5	1.06664e-12	0.826792	-0.27440425988845446	3
EFO_0004842	eosinophil count	Network	34662886_EFO_0004842_GCST90025987_EFO_0004842	immunological	Pancreas	4	0.132526	1.17789	0.23621089937262077	2
EFO_0004842	eosinophil count	Network	34662886_EFO_0004842_GCST90025987_EFO_0004842	immunological	Placenta	22	0.590819	1.31368	0.39361398056025654	8
EFO_0004842	eosinophil count	Network	34662886_EFO_0004842_GCST90025987_EFO_0004842	immunological	Prostate	5	1.06664e-12	0.554036	-0.8519492890471272	9
EFO_0004842	eosinophil count	Network	34662886_EFO_0004842_GCST90025987_EFO_0004842	immunological	Rectum	12	0.637774	1.53547	0.6186805361950305	4
EFO_0004842	eosinophil count	Network	34662886_EFO_0004842_GCST90025987_EFO_0004842	immunological	Salivary Gland	4	0.0719902	0.988349	-0.016908037596089616	3
EFO_0004842	eosinophil count	Network	34662886_EFO_0004842_GCST90025987_EFO_0004842	immunological	Seminal Vesicle	8	0.0763662	0.999841	-0.00022929644946022152	3
EFO_0004842	eosinophil count	Network	34662886_EFO_0004842_GCST90025987_EFO_0004842	immunological	Skeletal Muscle	5	1.06664e-12	0.332764	-1.587426801553924	5
EFO_0004842	eosinophil count	Network	34662886_EFO_0004842_GCST90025987_EFO_0004842	immunological	Skin	28	0.637774	1.30849	0.3879003293658636	3
EFO_0004842	eosinophil count	Network	34662886_EFO_0004842_GCST90025987_EFO_0004842	immunological	Small Intestine	18	0.229649	1.13805	0.18656952355725132	4
EFO_0004842	eosinophil count	Network	34662886_EFO_0004842_GCST90025987_EFO_0004842	immunological	Smooth Muscle	1	1.06664e-12	0.241535	-2.0496979727137616	3
EFO_0004842	eosinophil count	Network	34662886_EFO_0004842_GCST90025987_EFO_0004842	immunological	Spleen	73	30.2197	5.14508	2.363194584682407	5
EFO_0004842	eosinophil count	Network	34662886_EFO_0004842_GCST90025987_EFO_0004842	immunological	Stomach	3	1.06664e-12	0.39323	-1.3465540456442897	4
EFO_0004842	eosinophil count	Network	34662886_EFO_0004842_GCST90025987_EFO_0004842	immunological	Testis	63	1.06664e-12	0.635516	-0.6539994960301494	10
EFO_0004842	eosinophil count	Network	34662886_EFO_0004842_GCST90025987_EFO_0004842	immunological	Thyroid Gland	16	0.503391	1.32797	0.4092271705660878	5
EFO_0004842	eosinophil count	Network	34662886_EFO_0004842_GCST90025987_EFO_0004842	immunological	Tonsil	45	19.8181	5.49629	2.458456935945015	5
EFO_0004842	eosinophil count	Network	34662886_EFO_0004842_GCST90025987_EFO_0004842	immunological	Urinary Bladder	6	0.704667	2.08031	1.0568016485869218	2
EFO_0004833	neutrophil count	Network	34662886_EFO_0004833_GCST90025977_EFO_0004833	immunological	Adipose Tissue	18	1.98755	2.09964	1.0701409250493996	5
EFO_0004833	neutrophil count	Network	34662886_EFO_0004833_GCST90025977_EFO_0004833	immunological	Adrenal Gland	3	6.0433e-08	0.222689	-2.1668982722514496	3
EFO_0004833	neutrophil count	Network	34662886_EFO_0004833_GCST90025977_EFO_0004833	immunological	Appendix	101	78.8807	10.5966	3.405528507209249	3
EFO_0004833	neutrophil count	Network	34662886_EFO_0004833_GCST90025977_EFO_0004833	immunological	Bone Marrow	113	66.8042	7.39426	2.886404837461206	4
EFO_0004833	neutrophil count	Network	34662886_EFO_0004833_GCST90025977_EFO_0004833	immunological	Breast	12	0.934476	1.66934	0.7392797053920268	4
EFO_0004833	neutrophil count	Network	34662886_EFO_0004833_GCST90025977_EFO_0004833	immunological	Cerebral Cortex	40	6.0433e-08	0.512767	-0.9636240527005429	3
EFO_0004833	neutrophil count	Network	34662886_EFO_0004833_GCST90025977_EFO_0004833	immunological	Cervix, uterine	17	1.86633	2.07313	1.0518091022771447	2
EFO_0004833	neutrophil count	Network	34662886_EFO_0004833_GCST90025977_EFO_0004833	immunological	Colon	12	0.675252	1.43542	0.5214745535512375	13
EFO_0004833	neutrophil count	Network	34662886_EFO_0004833_GCST90025977_EFO_0004833	immunological	Duodenum	22	0.67527	1.29925	0.37768146507464495	2
EFO_0004833	neutrophil count	Network	34662886_EFO_0004833_GCST90025977_EFO_0004833	immunological	Endometrium	13	1.56144	2.08668	1.0612078002793943	5
EFO_0004833	neutrophil count	Network	34662886_EFO_0004833_GCST90025977_EFO_0004833	immunological	Esophagus	24	1.8446	1.79571	0.8445517484920926	3
EFO_0004833	neutrophil count	Network	34662886_EFO_0004833_GCST90025977_EFO_0004833	immunological	Fallopian Tube	16	6.0433e-08	0.684468	-0.5469443278136523	5
EFO_0004833	neutrophil count	Network	34662886_EFO_0004833_GCST90025977_EFO_0004833	immunological	Gallbladder	26	6.64068	3.39085	1.7616475184204834	3
EFO_0004833	neutrophil count	Network	34662886_EFO_0004833_GCST90025977_EFO_0004833	immunological	Heart Muscle	2	6.0433e-08	0.185026	-2.434203115463474	4
EFO_0004833	neutrophil count	Network	34662886_EFO_0004833_GCST90025977_EFO_0004833	immunological	Kidney	8	6.0433e-08	0.445818	-1.1654719794601545	9
EFO_0004833	neutrophil count	Network	34662886_EFO_0004833_GCST90025977_EFO_0004833	immunological	Liver	31	1.01625	1.37958	0.4642299234013939	10
EFO_0004833	neutrophil count	Network	34662886_EFO_0004833_GCST90025977_EFO_0004833	immunological	Lung	24	3.72475	2.4765	1.3083006622441669	9
EFO_0004833	neutrophil count	Network	34662886_EFO_0004833_GCST90025977_EFO_0004833	immunological	Lymph Node	67	27.2524	4.99312	2.3199420686795604	5
EFO_0004833	neutrophil count	Network	34662886_EFO_0004833_GCST90025977_EFO_0004833	immunological	Ovary	7	0.131031	1.01124	0.016119910750851375	3
EFO_0004833	neutrophil count	Network	34662886_EFO_0004833_GCST90025977_EFO_0004833	immunological	Pancreas	4	0.131031	1.02905	0.04130824284168792	2
EFO_0004833	neutrophil count	Network	34662886_EFO_0004833_GCST90025977_EFO_0004833	immunological	Placenta	24	0.634863	1.25201	0.3242422061131859	8
EFO_0004833	neutrophil count	Network	34662886_EFO_0004833_GCST90025977_EFO_0004833	immunological	Prostate	7	6.0433e-08	0.677632	-0.5614251184078191	9
EFO_0004833	neutrophil count	Network	34662886_EFO_0004833_GCST90025977_EFO_0004833	immunological	Rectum	15	1.02815	1.67679	0.745705974551464	4
EFO_0004833	neutrophil count	Network	34662886_EFO_0004833_GCST90025977_EFO_0004833	immunological	Salivary Gland	9	1.01625	1.94277	0.9581143073152913	3
EFO_0004833	neutrophil count	Network	34662886_EFO_0004833_GCST90025977_EFO_0004833	immunological	Seminal Vesicle	15	1.01625	1.6378	0.7117586426281273	3
EFO_0004833	neutrophil count	Network	34662886_EFO_0004833_GCST90025977_EFO_0004833	immunological	Skeletal Muscle	6	6.0433e-08	0.348856	-1.5192950522510629	5
EFO_0004833	neutrophil count	Network	34662886_EFO_0004833_GCST90025977_EFO_0004833	immunological	Skin	32	0.839411	1.30644	0.38564275077732596	3
EFO_0004833	neutrophil count	Network	34662886_EFO_0004833_GCST90025977_EFO_0004833	immunological	Small Intestine	24	0.751477	1.32565	0.40670436630515555	4
EFO_0004833	neutrophil count	Network	34662886_EFO_0004833_GCST90025977_EFO_0004833	immunological	Smooth Muscle	8	0.751477	1.6881	0.7553993707553117	3
EFO_0004833	neutrophil count	Network	34662886_EFO_0004833_GCST90025977_EFO_0004833	immunological	Spleen	97	47.3793	5.97269	2.5783802114585845	5
EFO_0004833	neutrophil count	Network	34662886_EFO_0004833_GCST90025977_EFO_0004833	immunological	Stomach	7	6.0433e-08	0.80159	-0.319064280838775	4
EFO_0004833	neutrophil count	Network	34662886_EFO_0004833_GCST90025977_EFO_0004833	immunological	Testis	67	6.0433e-08	0.590458	-0.7600928856032246	10
EFO_0004833	neutrophil count	Network	34662886_EFO_0004833_GCST90025977_EFO_0004833	immunological	Thyroid Gland	16	0.350432	1.16016	0.21432451403515304	5
EFO_0004833	neutrophil count	Network	34662886_EFO_0004833_GCST90025977_EFO_0004833	immunological	Tonsil	52	23.4773	5.54867	2.472140901225501	5
EFO_0004833	neutrophil count	Network	34662886_EFO_0004833_GCST90025977_EFO_0004833	immunological	Urinary Bladder	9	1.77295	2.72614	1.4468614927771428	2
EFO_0005001	phenylalanine measurement	Network	31367044_EFO_0005001_GCST90010736_EFO_0005001	metabolic	Adipose Tissue	13	1.18832	1.76797	0.8220913687253769	5
EFO_0005001	phenylalanine measurement	Network	31367044_EFO_0005001_GCST90010736_EFO_0005001	metabolic	Adrenal Gland	14	0.408052	1.21161	0.27692987606219505	3
EFO_0005001	phenylalanine measurement	Network	31367044_EFO_0005001_GCST90010736_EFO_0005001	metabolic	Appendix	3	3.0523e-11	0.366965	-1.4462847478442016	3
EFO_0005001	phenylalanine measurement	Network	31367044_EFO_0005001_GCST90010736_EFO_0005001	metabolic	Bone Marrow	37	7.36445	2.82278	1.49711496765216	4
EFO_0005001	phenylalanine measurement	Network	31367044_EFO_0005001_GCST90010736_EFO_0005001	metabolic	Breast	19	4.44674	3.0816	1.6236804450916522	4
EFO_0005001	phenylalanine measurement	Network	31367044_EFO_0005001_GCST90010736_EFO_0005001	metabolic	Cerebral Cortex	24	3.0523e-11	0.358699	-1.4791539198895576	3
EFO_0005001	phenylalanine measurement	Network	31367044_EFO_0005001_GCST90010736_EFO_0005001	metabolic	Cervix, uterine	14	1.61767	1.99051	0.9931369100616032	2
EFO_0005001	phenylalanine measurement	Network	31367044_EFO_0005001_GCST90010736_EFO_0005001	metabolic	Colon	31	10.689	4.32333	2.1121440901941453	13
EFO_0005001	phenylalanine measurement	Network	31367044_EFO_0005001_GCST90010736_EFO_0005001	metabolic	Duodenum	75	31.2769	5.16405	2.368504263910425	2
EFO_0005001	phenylalanine measurement	Network	31367044_EFO_0005001_GCST90010736_EFO_0005001	metabolic	Endometrium	3	3.0523e-11	0.561425	-0.8328336901633506	5
EFO_0005001	phenylalanine measurement	Network	31367044_EFO_0005001_GCST90010736_EFO_0005001	metabolic	Esophagus	37	8.94866	3.22764	1.6904783403770778	3
EFO_0005001	phenylalanine measurement	Network	31367044_EFO_0005001_GCST90010736_EFO_0005001	metabolic	Fallopian Tube	21	0.205111	1.0474	0.06680882194229829	5
EFO_0005001	phenylalanine measurement	Network	31367044_EFO_0005001_GCST90010736_EFO_0005001	metabolic	Gallbladder	29	10.2757	4.40953	2.1406245223841562	3
EFO_0005001	phenylalanine measurement	Network	31367044_EFO_0005001_GCST90010736_EFO_0005001	metabolic	Heart Muscle	3	3.0523e-11	0.32358	-1.6278048877651217	4
EFO_0005001	phenylalanine measurement	Network	31367044_EFO_0005001_GCST90010736_EFO_0005001	metabolic	Kidney	99	50.8565	6.43224	2.6853203675966495	9
EFO_0005001	phenylalanine measurement	Network	31367044_EFO_0005001_GCST90010736_EFO_0005001	metabolic	Liver	246	223.835	12.7638	3.673983845330956	10
EFO_0005001	phenylalanine measurement	Network	31367044_EFO_0005001_GCST90010736_EFO_0005001	metabolic	Lung	13	0.886357	1.56397	0.6452136066412937	9
EFO_0005001	phenylalanine measurement	Network	31367044_EFO_0005001_GCST90010736_EFO_0005001	metabolic	Lymph Node	8	3.0523e-11	0.695098	-0.5247113948010192	5
EFO_0005001	phenylalanine measurement	Network	31367044_EFO_0005001_GCST90010736_EFO_0005001	metabolic	Ovary	3	3.0523e-11	0.505283	-0.9848367836084003	3
EFO_0005001	phenylalanine measurement	Network	31367044_EFO_0005001_GCST90010736_EFO_0005001	metabolic	Pancreas	34	24.8691	10.1979	3.350206811069223	2
EFO_0005001	phenylalanine measurement	Network	31367044_EFO_0005001_GCST90010736_EFO_0005001	metabolic	Placenta	21	0.620712	1.27724	0.35303285514797894	8
EFO_0005001	phenylalanine measurement	Network	31367044_EFO_0005001_GCST90010736_EFO_0005001	metabolic	Prostate	19	2.46509	2.14441	1.1005831999553588	9
EFO_0005001	phenylalanine measurement	Network	31367044_EFO_0005001_GCST90010736_EFO_0005001	metabolic	Rectum	26	6.82619	3.3886	1.7606908240612305	4
EFO_0005001	phenylalanine measurement	Network	31367044_EFO_0005001_GCST90010736_EFO_0005001	metabolic	Salivary Gland	27	14.365	6.79518	2.7645125350136373	3
EFO_0005001	phenylalanine measurement	Network	31367044_EFO_0005001_GCST90010736_EFO_0005001	metabolic	Seminal Vesicle	12	0.796932	1.5276	0.6112662747179601	3
EFO_0005001	phenylalanine measurement	Network	31367044_EFO_0005001_GCST90010736_EFO_0005001	metabolic	Skeletal Muscle	3	3.0523e-11	0.203365	-2.297859325273872	5
EFO_0005001	phenylalanine measurement	Network	31367044_EFO_0005001_GCST90010736_EFO_0005001	metabolic	Skin	39	3.39894	1.85637	0.8924806966167707	3
EFO_0005001	phenylalanine measurement	Network	31367044_EFO_0005001_GCST90010736_EFO_0005001	metabolic	Small Intestine	87	39.3417	5.6027	2.4861210884099254	4
EFO_0005001	phenylalanine measurement	Network	31367044_EFO_0005001_GCST90010736_EFO_0005001	metabolic	Smooth Muscle	1	3.0523e-11	0.246018	-2.023164902267501	3
EFO_0005001	phenylalanine measurement	Network	31367044_EFO_0005001_GCST90010736_EFO_0005001	metabolic	Spleen	9	3.0523e-11	0.646099	-0.6301719023090373	5
EFO_0005001	phenylalanine measurement	Network	31367044_EFO_0005001_GCST90010736_EFO_0005001	metabolic	Stomach	20	3.78629	2.67019	1.4169446189681743	4
EFO_0005001	phenylalanine measurement	Network	31367044_EFO_0005001_GCST90010736_EFO_0005001	metabolic	Testis	82	3.0523e-11	0.842533	-0.24719434446572122	10
EFO_0005001	phenylalanine measurement	Network	31367044_EFO_0005001_GCST90010736_EFO_0005001	metabolic	Thyroid Gland	15	0.502017	1.26808	0.34265083662086426	5
EFO_0005001	phenylalanine measurement	Network	31367044_EFO_0005001_GCST90010736_EFO_0005001	metabolic	Tonsil	13	0.954712	1.61729	0.6935766282026942	5
EFO_0005001	phenylalanine measurement	Network	31367044_EFO_0005001_GCST90010736_EFO_0005001	metabolic	Urinary Bladder	7	1.33499	2.47208	1.3057271403696293	2
EFO_0022265	free cholesterol in large VLDL measurement	Network	36809768_EFO_0022265_GCST90269597_EFO_0022265	lipid measurement	Adipose Tissue	39	15.5705	5.10834	2.352854056384008	5
EFO_0022265	free cholesterol in large VLDL measurement	Network	36809768_EFO_0022265_GCST90269597_EFO_0022265	lipid measurement	Adrenal Gland	13	0.115698	1.08359	0.11581485908316078	3
EFO_0022265	free cholesterol in large VLDL measurement	Network	36809768_EFO_0022265_GCST90269597_EFO_0022265	lipid measurement	Appendix	4	1.1689e-06	0.471246	-1.0854470616278793	3
EFO_0022265	free cholesterol in large VLDL measurement	Network	36809768_EFO_0022265_GCST90269597_EFO_0022265	lipid measurement	Bone Marrow	13	0.0341741	0.955218	-0.06609849289821844	4
EFO_0022265	free cholesterol in large VLDL measurement	Network	36809768_EFO_0022265_GCST90269597_EFO_0022265	lipid measurement	Breast	7	0.115698	1.09347	0.12890804064314768	4
EFO_0022265	free cholesterol in large VLDL measurement	Network	36809768_EFO_0022265_GCST90269597_EFO_0022265	lipid measurement	Cerebral Cortex	48	1.1689e-06	0.690947	-0.5333537329520771	3
EFO_0022265	free cholesterol in large VLDL measurement	Network	36809768_EFO_0022265_GCST90269597_EFO_0022265	lipid measurement	Cervix, uterine	10	0.367593	1.36937	0.45351026982883624	2
EFO_0022265	free cholesterol in large VLDL measurement	Network	36809768_EFO_0022265_GCST90269597_EFO_0022265	lipid measurement	Colon	14	1.11959	1.88048	0.9111028888023582	13
EFO_0022265	free cholesterol in large VLDL measurement	Network	36809768_EFO_0022265_GCST90269597_EFO_0022265	lipid measurement	Duodenum	50	12.324	3.31577	1.7293419501267464	2
EFO_0022265	free cholesterol in large VLDL measurement	Network	36809768_EFO_0022265_GCST90269597_EFO_0022265	lipid measurement	Endometrium	6	0.115445	1.08145	0.11296649677412327	5
EFO_0022265	free cholesterol in large VLDL measurement	Network	36809768_EFO_0022265_GCST90269597_EFO_0022265	lipid measurement	Esophagus	7	1.1689e-06	0.588119	-0.7658199162567896	3
EFO_0022265	free cholesterol in large VLDL measurement	Network	36809768_EFO_0022265_GCST90269597_EFO_0022265	lipid measurement	Fallopian Tube	12	1.1689e-06	0.576445	-0.794745913177825	5
EFO_0022265	free cholesterol in large VLDL measurement	Network	36809768_EFO_0022265_GCST90269597_EFO_0022265	lipid measurement	Gallbladder	18	3.02439	2.63603	1.3983687156363762	3
EFO_0022265	free cholesterol in large VLDL measurement	Network	36809768_EFO_0022265_GCST90269597_EFO_0022265	lipid measurement	Heart Muscle	15	0.721093	1.55825	0.6399233940597169	4
EFO_0022265	free cholesterol in large VLDL measurement	Network	36809768_EFO_0022265_GCST90269597_EFO_0022265	lipid measurement	Kidney	56	14.7093	3.50428	1.8091188565121246	9
EFO_0022265	free cholesterol in large VLDL measurement	Network	36809768_EFO_0022265_GCST90269597_EFO_0022265	lipid measurement	Liver	222	182.674	11.0938	3.471685393279303	10
EFO_0022265	free cholesterol in large VLDL measurement	Network	36809768_EFO_0022265_GCST90269597_EFO_0022265	lipid measurement	Lung	13	0.602526	1.5063	0.591013793578772	9
EFO_0022265	free cholesterol in large VLDL measurement	Network	36809768_EFO_0022265_GCST90269597_EFO_0022265	lipid measurement	Lymph Node	8	1.1689e-06	0.669469	-0.5789112078635391	5
EFO_0022265	free cholesterol in large VLDL measurement	Network	36809768_EFO_0022265_GCST90269597_EFO_0022265	lipid measurement	Ovary	8	0.246098	1.29774	0.37600090260792607	3
EFO_0022265	free cholesterol in large VLDL measurement	Network	36809768_EFO_0022265_GCST90269597_EFO_0022265	lipid measurement	Pancreas	7	0.721093	2.02216	1.0158990788139615	2
EFO_0022265	free cholesterol in large VLDL measurement	Network	36809768_EFO_0022265_GCST90269597_EFO_0022265	lipid measurement	Placenta	23	0.602526	1.34731	0.4300775753637116	8
EFO_0022265	free cholesterol in large VLDL measurement	Network	36809768_EFO_0022265_GCST90269597_EFO_0022265	lipid measurement	Prostate	10	0.115698	1.08702	0.12038396833660837	9
EFO_0022265	free cholesterol in large VLDL measurement	Network	36809768_EFO_0022265_GCST90269597_EFO_0022265	lipid measurement	Rectum	16	1.50262	2.00841	1.0060512928576206	4
EFO_0022265	free cholesterol in large VLDL measurement	Network	36809768_EFO_0022265_GCST90269597_EFO_0022265	lipid measurement	Salivary Gland	3	1.1689e-06	0.727182	-0.4596122794911942	3
EFO_0022265	free cholesterol in large VLDL measurement	Network	36809768_EFO_0022265_GCST90269597_EFO_0022265	lipid measurement	Seminal Vesicle	11	0.367593	1.34867	0.431535579571578	3
EFO_0022265	free cholesterol in large VLDL measurement	Network	36809768_EFO_0022265_GCST90269597_EFO_0022265	lipid measurement	Skeletal Muscle	13	1.1689e-06	0.848754	-0.23658192091645466	5
EFO_0022265	free cholesterol in large VLDL measurement	Network	36809768_EFO_0022265_GCST90269597_EFO_0022265	lipid measurement	Skin	17	1.1689e-06	0.779349	-0.3596584940576586	3
EFO_0022265	free cholesterol in large VLDL measurement	Network	36809768_EFO_0022265_GCST90269597_EFO_0022265	lipid measurement	Small Intestine	55	14.038	3.41134	1.7703374930233347	4
EFO_0022265	free cholesterol in large VLDL measurement	Network	36809768_EFO_0022265_GCST90269597_EFO_0022265	lipid measurement	Smooth Muscle	2	1.1689e-06	0.473894	-1.0773647153300216	3
EFO_0022265	free cholesterol in large VLDL measurement	Network	36809768_EFO_0022265_GCST90269597_EFO_0022265	lipid measurement	Spleen	9	1.1689e-06	0.622277	-0.6843717153715587	5
EFO_0022265	free cholesterol in large VLDL measurement	Network	36809768_EFO_0022265_GCST90269597_EFO_0022265	lipid measurement	Stomach	13	0.724037	1.67163	0.7412564291593864	4
EFO_0022265	free cholesterol in large VLDL measurement	Network	36809768_EFO_0022265_GCST90269597_EFO_0022265	lipid measurement	Testis	62	1.1689e-06	0.613549	-0.7047498517594515	10
EFO_0022265	free cholesterol in large VLDL measurement	Network	36809768_EFO_0022265_GCST90269597_EFO_0022265	lipid measurement	Thyroid Gland	14	0.172115	1.13991	0.18891535000742635	5
EFO_0022265	free cholesterol in large VLDL measurement	Network	36809768_EFO_0022265_GCST90269597_EFO_0022265	lipid measurement	Tonsil	3	1.1689e-06	0.359459	-1.4761004022797624	5
EFO_0022265	free cholesterol in large VLDL measurement	Network	36809768_EFO_0022265_GCST90269597_EFO_0022265	lipid measurement	Urinary Bladder	5	0.371253	1.70067	0.7661005001368614	2
EFO_0022175	total lipids in large VLDL	Network	36809768_EFO_0022175_GCST90269593_EFO_0022175	metabolic	Adipose Tissue	39	15.9723	5.2491	2.392069019936762	5
EFO_0022175	total lipids in large VLDL	Network	36809768_EFO_0022175_GCST90269593_EFO_0022175	metabolic	Adrenal Gland	14	0.231274	1.19909	0.26194502655243035	3
EFO_0022175	total lipids in large VLDL	Network	36809768_EFO_0022175_GCST90269593_EFO_0022175	metabolic	Appendix	5	7.11021e-06	0.605289	-0.7243040031877614	3
EFO_0022175	total lipids in large VLDL	Network	36809768_EFO_0022175_GCST90269593_EFO_0022175	metabolic	Bone Marrow	11	7.11021e-06	0.830532	-0.26789162884925943	4
EFO_0022175	total lipids in large VLDL	Network	36809768_EFO_0022175_GCST90269593_EFO_0022175	metabolic	Breast	8	0.231274	1.28411	0.3607680821383039	4
EFO_0022175	total lipids in large VLDL	Network	36809768_EFO_0022175_GCST90269593_EFO_0022175	metabolic	Cerebral Cortex	44	7.11021e-06	0.65082	-0.6196696514831803	3
EFO_0022175	total lipids in large VLDL	Network	36809768_EFO_0022175_GCST90269593_EFO_0022175	metabolic	Cervix, uterine	8	0.090457	1.12568	0.17079713849422493	2
EFO_0022175	total lipids in large VLDL	Network	36809768_EFO_0022175_GCST90269593_EFO_0022175	metabolic	Colon	13	0.97832	1.79428	0.8434026484385978	13
EFO_0022175	total lipids in large VLDL	Network	36809768_EFO_0022175_GCST90269593_EFO_0022175	metabolic	Duodenum	48	11.5766	3.27084	1.7096632246259313	2
EFO_0022175	total lipids in large VLDL	Network	36809768_EFO_0022175_GCST90269593_EFO_0022175	metabolic	Endometrium	5	7.11021e-06	0.92604	-0.1108529455069101	5
EFO_0022175	total lipids in large VLDL	Network	36809768_EFO_0022175_GCST90269593_EFO_0022175	metabolic	Esophagus	7	7.11021e-06	0.604324	-0.7266049527040366	3
EFO_0022175	total lipids in large VLDL	Network	36809768_EFO_0022175_GCST90269593_EFO_0022175	metabolic	Fallopian Tube	11	7.11021e-06	0.542968	-0.8810618317089288	5
EFO_0022175	total lipids in large VLDL	Network	36809768_EFO_0022175_GCST90269593_EFO_0022175	metabolic	Gallbladder	19	3.68178	2.85915	1.5155861911904047	3
EFO_0022175	total lipids in large VLDL	Network	36809768_EFO_0022175_GCST90269593_EFO_0022175	metabolic	Heart Muscle	15	0.803231	1.60118	0.6791383576124739	4
EFO_0022175	total lipids in large VLDL	Network	36809768_EFO_0022175_GCST90269593_EFO_0022175	metabolic	Kidney	51	12.2678	3.27934	1.7134042399787686	9
EFO_0022175	total lipids in large VLDL	Network	36809768_EFO_0022175_GCST90269593_EFO_0022175	metabolic	Liver	223	187.061	11.4509	3.517384390402257	10
EFO_0022175	total lipids in large VLDL	Network	36809768_EFO_0022175_GCST90269593_EFO_0022175	metabolic	Lung	12	0.434206	1.42875	0.5147515397115873	9
EFO_0022175	total lipids in large VLDL	Network	36809768_EFO_0022175_GCST90269593_EFO_0022175	metabolic	Lymph Node	7	7.11021e-06	0.601926	-0.7323413222531796	5
EFO_0022175	total lipids in large VLDL	Network	36809768_EFO_0022175_GCST90269593_EFO_0022175	metabolic	Ovary	8	0.231274	1.3335	0.41521586616067296	3
EFO_0022175	total lipids in large VLDL	Network	36809768_EFO_0022175_GCST90269593_EFO_0022175	metabolic	Pancreas	10	2.03381	2.9684	1.5696872151964771	2
EFO_0022175	total lipids in large VLDL	Network	36809768_EFO_0022175_GCST90269593_EFO_0022175	metabolic	Placenta	25	0.97832	1.50482	0.589586772634185	8
EFO_0022175	total lipids in large VLDL	Network	36809768_EFO_0022175_GCST90269593_EFO_0022175	metabolic	Prostate	7	7.11021e-06	0.781884	-0.35497424094039187	9
EFO_0022175	total lipids in large VLDL	Network	36809768_EFO_0022175_GCST90269593_EFO_0022175	metabolic	Rectum	14	0.982105	1.80578	0.8526211784679741	4
EFO_0022175	total lipids in large VLDL	Network	36809768_EFO_0022175_GCST90269593_EFO_0022175	metabolic	Salivary Gland	3	7.11021e-06	0.747219	-0.4203973159384406	3
EFO_0022175	total lipids in large VLDL	Network	36809768_EFO_0022175_GCST90269593_EFO_0022175	metabolic	Seminal Vesicle	6	7.11021e-06	0.755907	-0.4037185747918107	3
EFO_0022175	total lipids in large VLDL	Network	36809768_EFO_0022175_GCST90269593_EFO_0022175	metabolic	Skeletal Muscle	11	7.11021e-06	0.737965	-0.43837505686749645	5
EFO_0022175	total lipids in large VLDL	Network	36809768_EFO_0022175_GCST90269593_EFO_0022175	metabolic	Skin	16	7.11021e-06	0.753716	-0.407906371755243	3
EFO_0022175	total lipids in large VLDL	Network	36809768_EFO_0022175_GCST90269593_EFO_0022175	metabolic	Small Intestine	53	13.1842	3.37787	1.75611319761463	4
EFO_0022175	total lipids in large VLDL	Network	36809768_EFO_0022175_GCST90269593_EFO_0022175	metabolic	Smooth Muscle	2	7.11021e-06	0.486952	-1.038149751777265	3
EFO_0022175	total lipids in large VLDL	Network	36809768_EFO_0022175_GCST90269593_EFO_0022175	metabolic	Spleen	12	7.11021e-06	0.852564	-0.23011925253996107	5
EFO_0022175	total lipids in large VLDL	Network	36809768_EFO_0022175_GCST90269593_EFO_0022175	metabolic	Stomach	12	0.645687	1.58556	0.6649941752922082	4
EFO_0022175	total lipids in large VLDL	Network	36809768_EFO_0022175_GCST90269593_EFO_0022175	metabolic	Testis	63	7.11021e-06	0.640624	-0.6424512750936548	10
EFO_0022175	total lipids in large VLDL	Network	36809768_EFO_0022175_GCST90269593_EFO_0022175	metabolic	Thyroid Gland	15	0.263668	1.25498	0.32766598711110145	5
EFO_0022175	total lipids in large VLDL	Network	36809768_EFO_0022175_GCST90269593_EFO_0022175	metabolic	Tonsil	2	7.11021e-06	0.246243	-2.0218479394481625	5
EFO_0022175	total lipids in large VLDL	Network	36809768_EFO_0022175_GCST90269593_EFO_0022175	metabolic	Urinary Bladder	2	7.11021e-06	0.699011	-0.5166126311977437	2
EFO_0022252	cholesteryl esters to total lipids in medium LDL percentage	Network	36809768_EFO_0022252_GCST90269718_EFO_0022252	lipid measurement	Adipose Tissue	41	15.2222	4.58628	2.197324712754012	5
EFO_0022252	cholesteryl esters to total lipids in medium LDL percentage	Network	36809768_EFO_0022252_GCST90269718_EFO_0022252	lipid measurement	Adrenal Gland	13	0.0557552	0.925391	-0.11186427030267265	3
EFO_0022252	cholesteryl esters to total lipids in medium LDL percentage	Network	36809768_EFO_0022252_GCST90269718_EFO_0022252	lipid measurement	Appendix	10	0.105061	1.00612	0.008801903873645565	3
EFO_0022252	cholesteryl esters to total lipids in medium LDL percentage	Network	36809768_EFO_0022252_GCST90269718_EFO_0022252	lipid measurement	Bone Marrow	20	0.466841	1.25502	0.3277107544622194	4
EFO_0022252	cholesteryl esters to total lipids in medium LDL percentage	Network	36809768_EFO_0022252_GCST90269718_EFO_0022252	lipid measurement	Breast	11	0.570924	1.46744	0.5533056078370115	4
EFO_0022252	cholesteryl esters to total lipids in medium LDL percentage	Network	36809768_EFO_0022252_GCST90269718_EFO_0022252	lipid measurement	Cerebral Cortex	60	3.94376e-07	0.737592	-0.4391047674505453	3
EFO_0022252	cholesteryl esters to total lipids in medium LDL percentage	Network	36809768_EFO_0022252_GCST90269718_EFO_0022252	lipid measurement	Cervix, uterine	13	0.692041	1.52029	0.6043427636967411	2
EFO_0022252	cholesteryl esters to total lipids in medium LDL percentage	Network	36809768_EFO_0022252_GCST90269718_EFO_0022252	lipid measurement	Colon	15	1.08145	1.72066	0.7829594329674339	13
EFO_0022252	cholesteryl esters to total lipids in medium LDL percentage	Network	36809768_EFO_0022252_GCST90269718_EFO_0022252	lipid measurement	Duodenum	64	17.9838	3.62456	1.8578066309661923	2
EFO_0022252	cholesteryl esters to total lipids in medium LDL percentage	Network	36809768_EFO_0022252_GCST90269718_EFO_0022252	lipid measurement	Endometrium	5	3.94376e-07	0.769639	-0.37774703844549545	5
EFO_0022252	cholesteryl esters to total lipids in medium LDL percentage	Network	36809768_EFO_0022252_GCST90269718_EFO_0022252	lipid measurement	Esophagus	11	3.94376e-07	0.789263	-0.3414223490629279	3
EFO_0022252	cholesteryl esters to total lipids in medium LDL percentage	Network	36809768_EFO_0022252_GCST90269718_EFO_0022252	lipid measurement	Fallopian Tube	18	3.94376e-07	0.738432	-0.43746254184250055	5
EFO_0022252	cholesteryl esters to total lipids in medium LDL percentage	Network	36809768_EFO_0022252_GCST90269718_EFO_0022252	lipid measurement	Gallbladder	22	4.13344	2.75146	1.460196203445531	3
EFO_0022252	cholesteryl esters to total lipids in medium LDL percentage	Network	36809768_EFO_0022252_GCST90269718_EFO_0022252	lipid measurement	Heart Muscle	14	0.356917	1.24204	0.31270859112297855	4
EFO_0022252	cholesteryl esters to total lipids in medium LDL percentage	Network	36809768_EFO_0022252_GCST90269718_EFO_0022252	lipid measurement	Kidney	69	19.7465	3.68741	1.882609261846855	9
EFO_0022252	cholesteryl esters to total lipids in medium LDL percentage	Network	36809768_EFO_0022252_GCST90269718_EFO_0022252	lipid measurement	Liver	240	191.639	10.2424	3.356480993151877	10
EFO_0022252	cholesteryl esters to total lipids in medium LDL percentage	Network	36809768_EFO_0022252_GCST90269718_EFO_0022252	lipid measurement	Lung	17	1.0988	1.68221	0.7503577873021874	9
EFO_0022252	cholesteryl esters to total lipids in medium LDL percentage	Network	36809768_EFO_0022252_GCST90269718_EFO_0022252	lipid measurement	Lymph Node	9	3.94376e-07	0.643198	-0.6366653358070586	5
EFO_0022252	cholesteryl esters to total lipids in medium LDL percentage	Network	36809768_EFO_0022252_GCST90269718_EFO_0022252	lipid measurement	Ovary	11	0.627433	1.52388	0.6077533918593934	3
EFO_0022252	cholesteryl esters to total lipids in medium LDL percentage	Network	36809768_EFO_0022252_GCST90269718_EFO_0022252	lipid measurement	Pancreas	16	4.95038	3.9473	1.9808650273705295	2
EFO_0022252	cholesteryl esters to total lipids in medium LDL percentage	Network	36809768_EFO_0022252_GCST90269718_EFO_0022252	lipid measurement	Placenta	36	2.68104	1.80095	0.8487614913631818	8
EFO_0022252	cholesteryl esters to total lipids in medium LDL percentage	Network	36809768_EFO_0022252_GCST90269718_EFO_0022252	lipid measurement	Prostate	11	0.105189	1.02116	0.030208362700716102	9
EFO_0022252	cholesteryl esters to total lipids in medium LDL percentage	Network	36809768_EFO_0022252_GCST90269718_EFO_0022252	lipid measurement	Rectum	17	1.36661	1.82239	0.8658350047221266	4
EFO_0022252	cholesteryl esters to total lipids in medium LDL percentage	Network	36809768_EFO_0022252_GCST90269718_EFO_0022252	lipid measurement	Salivary Gland	6	0.229918	1.24204	0.31270859112297855	3
EFO_0022252	cholesteryl esters to total lipids in medium LDL percentage	Network	36809768_EFO_0022252_GCST90269718_EFO_0022252	lipid measurement	Seminal Vesicle	18	1.54731	1.88472	0.914349832990761	3
EFO_0022252	cholesteryl esters to total lipids in medium LDL percentage	Network	36809768_EFO_0022252_GCST90269718_EFO_0022252	lipid measurement	Skeletal Muscle	14	3.94376e-07	0.780599	-0.357345846385774	5
EFO_0022252	cholesteryl esters to total lipids in medium LDL percentage	Network	36809768_EFO_0022252_GCST90269718_EFO_0022252	lipid measurement	Skin	28	0.232682	1.09623	0.1325544573637731	3
EFO_0022252	cholesteryl esters to total lipids in medium LDL percentage	Network	36809768_EFO_0022252_GCST90269718_EFO_0022252	lipid measurement	Small Intestine	73	22.0638	3.86675	1.9511232089928614	4
EFO_0022252	cholesteryl esters to total lipids in medium LDL percentage	Network	36809768_EFO_0022252_GCST90269718_EFO_0022252	lipid measurement	Smooth Muscle	2	3.94376e-07	0.404709	-1.3050438447158532	3
EFO_0022252	cholesteryl esters to total lipids in medium LDL percentage	Network	36809768_EFO_0022252_GCST90269718_EFO_0022252	lipid measurement	Spleen	16	0.0557552	0.944763	-0.08197584619970322	5
EFO_0022252	cholesteryl esters to total lipids in medium LDL percentage	Network	36809768_EFO_0022252_GCST90269718_EFO_0022252	lipid measurement	Stomach	15	0.97207	1.64721	0.7200281772409765	4
EFO_0022252	cholesteryl esters to total lipids in medium LDL percentage	Network	36809768_EFO_0022252_GCST90269718_EFO_0022252	lipid measurement	Testis	74	3.94376e-07	0.62539	-0.6771719259032067	10
EFO_0022252	cholesteryl esters to total lipids in medium LDL percentage	Network	36809768_EFO_0022252_GCST90269718_EFO_0022252	lipid measurement	Thyroid Gland	20	0.692041	1.3907	0.4758093934513529	5
EFO_0022252	cholesteryl esters to total lipids in medium LDL percentage	Network	36809768_EFO_0022252_GCST90269718_EFO_0022252	lipid measurement	Tonsil	6	3.94376e-07	0.613962	-0.7037795316655953	5
EFO_0022252	cholesteryl esters to total lipids in medium LDL percentage	Network	36809768_EFO_0022252_GCST90269718_EFO_0022252	lipid measurement	Urinary Bladder	4	0.141478	1.16191	0.2164932758636685	2
EFO_0022236	cholesterol to total lipids in large VLDL percentage	Network	36809768_EFO_0022236_GCST90269687_EFO_0022236	lipid measurement	Adipose Tissue	37	14.7786	5.00289	2.3227608920804936	5
EFO_0022236	cholesterol to total lipids in large VLDL percentage	Network	36809768_EFO_0022236_GCST90269687_EFO_0022236	lipid measurement	Adrenal Gland	18	0.849733	1.54881	0.6311558313141665	3
EFO_0022236	cholesterol to total lipids in large VLDL percentage	Network	36809768_EFO_0022236_GCST90269687_EFO_0022236	lipid measurement	Appendix	6	7.80298e-07	0.729698	-0.45462887197693796	3
EFO_0022236	cholesterol to total lipids in large VLDL percentage	Network	36809768_EFO_0022236_GCST90269687_EFO_0022236	lipid measurement	Bone Marrow	15	0.183549	1.13777	0.18620807349898624	4
EFO_0022236	cholesterol to total lipids in large VLDL percentage	Network	36809768_EFO_0022236_GCST90269687_EFO_0022236	lipid measurement	Breast	15	2.16419	2.41881	1.2742994031238521	4
EFO_0022236	cholesterol to total lipids in large VLDL percentage	Network	36809768_EFO_0022236_GCST90269687_EFO_0022236	lipid measurement	Cerebral Cortex	35	7.80298e-07	0.520086	-0.9431775277984836	3
EFO_0022236	cholesterol to total lipids in large VLDL percentage	Network	36809768_EFO_0022236_GCST90269687_EFO_0022236	lipid measurement	Cervix, uterine	6	0.0324914	0.848155	-0.23759963540758347	2
EFO_0022236	cholesterol to total lipids in large VLDL percentage	Network	36809768_EFO_0022236_GCST90269687_EFO_0022236	lipid measurement	Colon	12	0.769869	1.6639	0.7345661563956941	13
EFO_0022236	cholesterol to total lipids in large VLDL percentage	Network	36809768_EFO_0022236_GCST90269687_EFO_0022236	lipid measurement	Duodenum	55	15.9121	3.76513	1.9127011628064647	2
EFO_0022236	cholesterol to total lipids in large VLDL percentage	Network	36809768_EFO_0022236_GCST90269687_EFO_0022236	lipid measurement	Endometrium	6	0.158192	1.11638	0.15882218570391102	5
EFO_0022236	cholesterol to total lipids in large VLDL percentage	Network	36809768_EFO_0022236_GCST90269687_EFO_0022236	lipid measurement	Esophagus	7	7.80298e-07	0.607112	-0.7199642273270073	3
EFO_0022236	cholesterol to total lipids in large VLDL percentage	Network	36809768_EFO_0022236_GCST90269687_EFO_0022236	lipid measurement	Fallopian Tube	19	0.0484839	0.94218	-0.08592521152561136	5
EFO_0022236	cholesterol to total lipids in large VLDL percentage	Network	36809768_EFO_0022236_GCST90269687_EFO_0022236	lipid measurement	Gallbladder	20	4.24659	3.02352	1.5962274980112132	3
EFO_0022236	cholesterol to total lipids in large VLDL percentage	Network	36809768_EFO_0022236_GCST90269687_EFO_0022236	lipid measurement	Heart Muscle	10	0.158192	1.07238	0.10081658226834155	4
EFO_0022236	cholesterol to total lipids in large VLDL percentage	Network	36809768_EFO_0022236_GCST90269687_EFO_0022236	lipid measurement	Kidney	64	20.6018	4.13423	2.047619623384301	9
EFO_0022236	cholesterol to total lipids in large VLDL percentage	Network	36809768_EFO_0022236_GCST90269687_EFO_0022236	lipid measurement	Liver	234	204.248	12.0711	3.5934899354423813	10
EFO_0022236	cholesterol to total lipids in large VLDL percentage	Network	36809768_EFO_0022236_GCST90269687_EFO_0022236	lipid measurement	Lung	14	0.849733	1.67456	0.7437846864250716	9
EFO_0022236	cholesterol to total lipids in large VLDL percentage	Network	36809768_EFO_0022236_GCST90269687_EFO_0022236	lipid measurement	Lymph Node	8	7.80298e-07	0.69109	-0.5330555189337557	5
EFO_0022236	cholesterol to total lipids in large VLDL percentage	Network	36809768_EFO_0022236_GCST90269687_EFO_0022236	lipid measurement	Ovary	7	0.183549	1.17219	0.2292115135953159	3
EFO_0022236	cholesterol to total lipids in large VLDL percentage	Network	36809768_EFO_0022236_GCST90269687_EFO_0022236	lipid measurement	Pancreas	9	1.62581	2.68389	1.4243248471284564	2
EFO_0022236	cholesterol to total lipids in large VLDL percentage	Network	36809768_EFO_0022236_GCST90269687_EFO_0022236	lipid measurement	Placenta	19	0.18406	1.14894	0.20029882168006788	8
EFO_0022236	cholesterol to total lipids in large VLDL percentage	Network	36809768_EFO_0022236_GCST90269687_EFO_0022236	lipid measurement	Prostate	12	0.340267	1.34656	0.42927406310019467	9
EFO_0022236	cholesterol to total lipids in large VLDL percentage	Network	36809768_EFO_0022236_GCST90269687_EFO_0022236	lipid measurement	Rectum	16	1.69011	2.07327	1.0519069817873994	4
EFO_0022236	cholesterol to total lipids in large VLDL percentage	Network	36809768_EFO_0022236_GCST90269687_EFO_0022236	lipid measurement	Salivary Gland	5	0.183549	1.25111	0.323209003604801	3
EFO_0022236	cholesterol to total lipids in large VLDL percentage	Network	36809768_EFO_0022236_GCST90269687_EFO_0022236	lipid measurement	Seminal Vesicle	9	0.183549	1.13909	0.18788465130637105	3
EFO_0022236	cholesterol to total lipids in large VLDL percentage	Network	36809768_EFO_0022236_GCST90269687_EFO_0022236	lipid measurement	Skeletal Muscle	11	7.80298e-07	0.74137	-0.4317343314904659	5
EFO_0022236	cholesterol to total lipids in large VLDL percentage	Network	36809768_EFO_0022236_GCST90269687_EFO_0022236	lipid measurement	Skin	21	0.100703	0.993817	-0.008948223599453652	3
EFO_0022236	cholesterol to total lipids in large VLDL percentage	Network	36809768_EFO_0022236_GCST90269687_EFO_0022236	lipid measurement	Small Intestine	57	15.9121	3.64956	1.8677234825932028	4
EFO_0022236	cholesterol to total lipids in large VLDL percentage	Network	36809768_EFO_0022236_GCST90269687_EFO_0022236	lipid measurement	Smooth Muscle	1	7.80298e-07	0.244599	-2.0315090264002347	3
EFO_0022236	cholesterol to total lipids in large VLDL percentage	Network	36809768_EFO_0022236_GCST90269687_EFO_0022236	lipid measurement	Spleen	16	0.183549	1.142	0.19155897211591422	5
EFO_0022236	cholesterol to total lipids in large VLDL percentage	Network	36809768_EFO_0022236_GCST90269687_EFO_0022236	lipid measurement	Stomach	10	0.284424	1.3274	0.4086004948354361	4
EFO_0022236	cholesterol to total lipids in large VLDL percentage	Network	36809768_EFO_0022236_GCST90269687_EFO_0022236	lipid measurement	Testis	63	7.80298e-07	0.643579	-0.6358105497166247	10
EFO_0022236	cholesterol to total lipids in large VLDL percentage	Network	36809768_EFO_0022236_GCST90269687_EFO_0022236	lipid measurement	Thyroid Gland	10	0.024321	0.840514	-0.2506557882330293	5
EFO_0022236	cholesterol to total lipids in large VLDL percentage	Network	36809768_EFO_0022236_GCST90269687_EFO_0022236	lipid measurement	Tonsil	7	0.0324914	0.865825	-0.20785229201353156	5
EFO_0022236	cholesterol to total lipids in large VLDL percentage	Network	36809768_EFO_0022236_GCST90269687_EFO_0022236	lipid measurement	Urinary Bladder	5	0.379012	1.75559	0.81195618906665	2
EFO_0004458	C-reactive protein measurement	Network	34662886_EFO_0004458_GCST90025959_EFO_0004458	hepatic	Adipose Tissue	41	12.4325	3.79954	1.9258260447097892	5
EFO_0004458	C-reactive protein measurement	Network	34662886_EFO_0004458_GCST90025959_EFO_0004458	hepatic	Adrenal Gland	26	1.3045	1.5333	0.6166370616531038	3
EFO_0004458	C-reactive protein measurement	Network	34662886_EFO_0004458_GCST90025959_EFO_0004458	hepatic	Appendix	22	1.93662	1.83376	0.8748067595793678	3
EFO_0004458	C-reactive protein measurement	Network	34662886_EFO_0004458_GCST90025959_EFO_0004458	hepatic	Bone Marrow	23	0.425088	1.19569	0.25784594758764473	4
EFO_0004458	C-reactive protein measurement	Network	34662886_EFO_0004458_GCST90025959_EFO_0004458	hepatic	Breast	22	3.4998	2.43143	1.2818069397927916	4
EFO_0004458	C-reactive protein measurement	Network	34662886_EFO_0004458_GCST90025959_EFO_0004458	hepatic	Cerebral Cortex	60	7.89351e-09	0.611064	-0.7106034354947675	3
EFO_0004458	C-reactive protein measurement	Network	34662886_EFO_0004458_GCST90025959_EFO_0004458	hepatic	Cervix, uterine	16	0.926774	1.55015	0.6324043775114264	2
EFO_0004458	C-reactive protein measurement	Network	34662886_EFO_0004458_GCST90025959_EFO_0004458	hepatic	Colon	29	5.62437	2.75595	1.4625511644422695	13
EFO_0004458	C-reactive protein measurement	Network	34662886_EFO_0004458_GCST90025959_EFO_0004458	hepatic	Duodenum	85	27.5125	3.98809	1.9956988990596687	2
EFO_0004458	C-reactive protein measurement	Network	34662886_EFO_0004458_GCST90025959_EFO_0004458	hepatic	Endometrium	10	0.42375	1.27523	0.3507542935102857	5
EFO_0004458	C-reactive protein measurement	Network	34662886_EFO_0004458_GCST90025959_EFO_0004458	hepatic	Esophagus	18	0.265991	1.06997	0.09757236569786261	3
EFO_0004458	C-reactive protein measurement	Network	34662886_EFO_0004458_GCST90025959_EFO_0004458	hepatic	Fallopian Tube	16	7.89351e-09	0.543787	-0.8788862113290354	5
EFO_0004458	C-reactive protein measurement	Network	34662886_EFO_0004458_GCST90025959_EFO_0004458	hepatic	Gallbladder	31	7.5691	3.21198	1.6834622271508861	3
EFO_0004458	C-reactive protein measurement	Network	34662886_EFO_0004458_GCST90025959_EFO_0004458	hepatic	Heart Muscle	11	0.0317534	0.808481	-0.3067133803415548	4
EFO_0004458	C-reactive protein measurement	Network	34662886_EFO_0004458_GCST90025959_EFO_0004458	hepatic	Kidney	71	16.6367	3.14342	1.6523332565291473	9
EFO_0004458	C-reactive protein measurement	Network	34662886_EFO_0004458_GCST90025959_EFO_0004458	hepatic	Liver	266	207.313	9.40465	3.2333741650003276	10
EFO_0004458	C-reactive protein measurement	Network	34662886_EFO_0004458_GCST90025959_EFO_0004458	hepatic	Lung	26	3.18365	2.13145	1.091835996148717	9
EFO_0004458	C-reactive protein measurement	Network	34662886_EFO_0004458_GCST90025959_EFO_0004458	hepatic	Lymph Node	20	0.42375	1.18414	0.24383908959377115	5
EFO_0004458	C-reactive protein measurement	Network	34662886_EFO_0004458_GCST90025959_EFO_0004458	hepatic	Ovary	11	0.42375	1.26247	0.33625472381516686	3
EFO_0004458	C-reactive protein measurement	Network	34662886_EFO_0004458_GCST90025959_EFO_0004458	hepatic	Pancreas	12	2.03212	2.45263	1.2943288600474632	2
EFO_0004458	C-reactive protein measurement	Network	34662886_EFO_0004458_GCST90025959_EFO_0004458	hepatic	Placenta	56	7.76829	2.32091	1.2146927439342514	8
EFO_0004458	C-reactive protein measurement	Network	34662886_EFO_0004458_GCST90025959_EFO_0004458	hepatic	Prostate	13	0.169438	0.999804	-0.00028220583971247365	9
EFO_0004458	C-reactive protein measurement	Network	34662886_EFO_0004458_GCST90025959_EFO_0004458	hepatic	Rectum	27	4.11822	2.39788	1.2617609975910333	4
EFO_0004458	C-reactive protein measurement	Network	34662886_EFO_0004458_GCST90025959_EFO_0004458	hepatic	Salivary Gland	3	7.89351e-09	0.514488	-0.9587900769212467	3
EFO_0004458	C-reactive protein measurement	Network	34662886_EFO_0004458_GCST90025959_EFO_0004458	hepatic	Seminal Vesicle	13	0.305055	1.12769	0.17336588164531247	3
EFO_0004458	C-reactive protein measurement	Network	34662886_EFO_0004458_GCST90025959_EFO_0004458	hepatic	Skeletal Muscle	18	0.0317534	0.831464	-0.2662744350452883	5
EFO_0004458	C-reactive protein measurement	Network	34662886_EFO_0004458_GCST90025959_EFO_0004458	hepatic	Skin	38	0.659682	1.23253	0.3016283807055352	3
EFO_0004458	C-reactive protein measurement	Network	34662886_EFO_0004458_GCST90025959_EFO_0004458	hepatic	Small Intestine	94	31.6291	4.12498	2.0443888337462606	4
EFO_0004458	C-reactive protein measurement	Network	34662886_EFO_0004458_GCST90025959_EFO_0004458	hepatic	Smooth Muscle	8	0.42375	1.34114	0.4234574872399218	3
EFO_0004458	C-reactive protein measurement	Network	34662886_EFO_0004458_GCST90025959_EFO_0004458	hepatic	Spleen	20	0.159497	0.978371	-0.031546419356562515	5
EFO_0004458	C-reactive protein measurement	Network	34662886_EFO_0004458_GCST90025959_EFO_0004458	hepatic	Stomach	14	0.425088	1.27367	0.3489938356458451	4
EFO_0004458	C-reactive protein measurement	Network	34662886_EFO_0004458_GCST90025959_EFO_0004458	hepatic	Testis	87	7.89351e-09	0.609129	-0.7151804637276513	10
EFO_0004458	C-reactive protein measurement	Network	34662886_EFO_0004458_GCST90025959_EFO_0004458	hepatic	Thyroid Gland	20	0.395192	1.15214	0.20431072540712858	5
EFO_0004458	C-reactive protein measurement	Network	34662886_EFO_0004458_GCST90025959_EFO_0004458	hepatic	Tonsil	16	0.589086	1.35638	0.4397592995690307	5
EFO_0004458	C-reactive protein measurement	Network	34662886_EFO_0004458_GCST90025959_EFO_0004458	hepatic	Urinary Bladder	8	0.926774	1.92518	0.944994607819451	2
EFO_0004587	lymphocyte count	Network	34226706_EFO_0004587_GCST90025984_EFO_0004587	immunological	Adipose Tissue	9	0	0.986045	-0.020274370172818194	5
EFO_0004587	lymphocyte count	Network	34226706_EFO_0004587_GCST90025984_EFO_0004587	immunological	Adrenal Gland	7	0	0.488043	-1.0349211461372188	3
EFO_0004587	lymphocyte count	Network	34226706_EFO_0004587_GCST90025984_EFO_0004587	immunological	Appendix	121	106.008	11.9237	3.5757649665098272	3
EFO_0004587	lymphocyte count	Network	34226706_EFO_0004587_GCST90025984_EFO_0004587	immunological	Bone Marrow	79	31.6268	4.8554	2.279591328000901	4
EFO_0004587	lymphocyte count	Network	34226706_EFO_0004587_GCST90025984_EFO_0004587	immunological	Breast	4	0	0.522645	-0.9360980905513439	4
EFO_0004587	lymphocyte count	Network	34226706_EFO_0004587_GCST90025984_EFO_0004587	immunological	Cerebral Cortex	26	0	0.313052	-1.675527724669033	3
EFO_0004587	lymphocyte count	Network	34226706_EFO_0004587_GCST90025984_EFO_0004587	immunological	Cervix, uterine	5	0	0.572703	-0.8041409393080514	2
EFO_0004587	lymphocyte count	Network	34226706_EFO_0004587_GCST90025984_EFO_0004587	immunological	Colon	10	0	1.12352	0.1680248524952266	13
EFO_0004587	lymphocyte count	Network	34226706_EFO_0004587_GCST90025984_EFO_0004587	immunological	Duodenum	12	0	0.665632	-0.5872029480637115	2
EFO_0004587	lymphocyte count	Network	34226706_EFO_0004587_GCST90025984_EFO_0004587	immunological	Endometrium	5	0	0.753814	-0.40771911819655565	5
EFO_0004587	lymphocyte count	Network	34226706_EFO_0004587_GCST90025984_EFO_0004587	immunological	Esophagus	13	0	0.913587	-0.1303863293101931	3
EFO_0004587	lymphocyte count	Network	34226706_EFO_0004587_GCST90025984_EFO_0004587	immunological	Fallopian Tube	13	0	0.522347	-0.936919904894778	5
EFO_0004587	lymphocyte count	Network	34226706_EFO_0004587_GCST90025984_EFO_0004587	immunological	Gallbladder	9	0	1.10245	0.14071750649949039	3
EFO_0004587	lymphocyte count	Network	34226706_EFO_0004587_GCST90025984_EFO_0004587	immunological	Heart Muscle	0	0	0	-inf	4
EFO_0004587	lymphocyte count	Network	34226706_EFO_0004587_GCST90025984_EFO_0004587	immunological	Kidney	7	0	0.366394	-1.4485323526247667	9
EFO_0004587	lymphocyte count	Network	34226706_EFO_0004587_GCST90025984_EFO_0004587	immunological	Liver	12	0	0.50159	-0.9954191814865433	10
EFO_0004587	lymphocyte count	Network	34226706_EFO_0004587_GCST90025984_EFO_0004587	immunological	Lung	21	2.04243	2.0353	1.0252402890795511	9
EFO_0004587	lymphocyte count	Network	34226706_EFO_0004587_GCST90025984_EFO_0004587	immunological	Lymph Node	159	132.956	11.1295	3.476320538283927	5
EFO_0004587	lymphocyte count	Network	34226706_EFO_0004587_GCST90025984_EFO_0004587	immunological	Ovary	4	0	0.542746	-0.8816503065289673	3
EFO_0004587	lymphocyte count	Network	34226706_EFO_0004587_GCST90025984_EFO_0004587	immunological	Pancreas	2	0	0.483267	-1.049107052380529	2
EFO_0004587	lymphocyte count	Network	34226706_EFO_0004587_GCST90025984_EFO_0004587	immunological	Placenta	17	0	0.832965	-0.26367274857984874	8
EFO_0004587	lymphocyte count	Network	34226706_EFO_0004587_GCST90025984_EFO_0004587	immunological	Prostate	2	0	0.181848	-2.4591953356876397	9
EFO_0004587	lymphocyte count	Network	34226706_EFO_0004587_GCST90025984_EFO_0004587	immunological	Rectum	7	0	0.734969	-0.4442449942216691	4
EFO_0004587	lymphocyte count	Network	34226706_EFO_0004587_GCST90025984_EFO_0004587	immunological	Salivary Gland	1	0	0.20275	-2.302225989349241	3
EFO_0004587	lymphocyte count	Network	34226706_EFO_0004587_GCST90025984_EFO_0004587	immunological	Seminal Vesicle	2	0	0.205108	-2.28554724820261	3
EFO_0004587	lymphocyte count	Network	34226706_EFO_0004587_GCST90025984_EFO_0004587	immunological	Skeletal Muscle	3	0	0.163832	-2.6097103474732837	5
EFO_0004587	lymphocyte count	Network	34226706_EFO_0004587_GCST90025984_EFO_0004587	immunological	Skin	16	0	0.613539	-0.704772544444888	3
EFO_0004587	lymphocyte count	Network	34226706_EFO_0004587_GCST90025984_EFO_0004587	immunological	Small Intestine	14	0	0.726322	-0.4613185075806114	4
EFO_0004587	lymphocyte count	Network	34226706_EFO_0004587_GCST90025984_EFO_0004587	immunological	Smooth Muscle	2	0	0.396388	-1.3350159244669109	3
EFO_0004587	lymphocyte count	Network	34226706_EFO_0004587_GCST90025984_EFO_0004587	immunological	Spleen	147	99.5578	8.50154	3.0877244188856037	5
EFO_0004587	lymphocyte count	Network	34226706_EFO_0004587_GCST90025984_EFO_0004587	immunological	Stomach	3	0	0.322669	-1.631871997397443	4
EFO_0004587	lymphocyte count	Network	34226706_EFO_0004587_GCST90025984_EFO_0004587	immunological	Testis	48	0	0.397318	-1.3316348705620604	10
EFO_0004587	lymphocyte count	Network	34226706_EFO_0004587_GCST90025984_EFO_0004587	immunological	Thyroid Gland	9	0	0.612947	-0.7061657797447539	5
EFO_0004587	lymphocyte count	Network	34226706_EFO_0004587_GCST90025984_EFO_0004587	immunological	Tonsil	89	61.7922	8.91985	3.1570193188285876	5
EFO_0004587	lymphocyte count	Network	34226706_EFO_0004587_GCST90025984_EFO_0004587	immunological	Urinary Bladder	8	0.934806	2.27603	1.186521196112609	2
EFO_0004615	apolipoprotein B measurement	Network	34375979_EFO_0004615_GCST90025952_EFO_0004615	lipid measurement	Adipose Tissue	42	11.3067	3.43591	1.7806902381899936	5
EFO_0004615	apolipoprotein B measurement	Network	34375979_EFO_0004615_GCST90025952_EFO_0004615	lipid measurement	Adrenal Gland	30	1.60152	1.56178	0.6431867144400545	3
EFO_0004615	apolipoprotein B measurement	Network	34375979_EFO_0004615_GCST90025952_EFO_0004615	lipid measurement	Appendix	10	9.30069e-06	0.735808	-0.44259798885104384	3
EFO_0004615	apolipoprotein B measurement	Network	34375979_EFO_0004615_GCST90025952_EFO_0004615	lipid measurement	Bone Marrow	21	0.0735694	0.96373	-0.053299810371076346	4
EFO_0004615	apolipoprotein B measurement	Network	34375979_EFO_0004615_GCST90025952_EFO_0004615	lipid measurement	Breast	24	3.66079	2.34151	1.2274365971961765	4
EFO_0004615	apolipoprotein B measurement	Network	34375979_EFO_0004615_GCST90025952_EFO_0004615	lipid measurement	Cerebral Cortex	87	9.30069e-06	0.782167	-0.35445175993503125	3
EFO_0004615	apolipoprotein B measurement	Network	34375979_EFO_0004615_GCST90025952_EFO_0004615	lipid measurement	Cervix, uterine	18	1.01292	1.53946	0.6224281542732593	2
EFO_0004615	apolipoprotein B measurement	Network	34375979_EFO_0004615_GCST90025952_EFO_0004615	lipid measurement	Colon	34	7.06273	2.85231	1.512131785884561	13
EFO_0004615	apolipoprotein B measurement	Network	34375979_EFO_0004615_GCST90025952_EFO_0004615	lipid measurement	Duodenum	107	40.1688	4.43174	2.1478737246426407	2
EFO_0004615	apolipoprotein B measurement	Network	34375979_EFO_0004615_GCST90025952_EFO_0004615	lipid measurement	Endometrium	12	0.529898	1.35087	0.43388747466360456	5
EFO_0004615	apolipoprotein B measurement	Network	34375979_EFO_0004615_GCST90025952_EFO_0004615	lipid measurement	Esophagus	17	0.0116412	0.892058	-0.1647910191745819	3
EFO_0004615	apolipoprotein B measurement	Network	34375979_EFO_0004615_GCST90025952_EFO_0004615	lipid measurement	Fallopian Tube	24	9.30069e-06	0.720053	-0.4738249352883513	5
EFO_0004615	apolipoprotein B measurement	Network	34375979_EFO_0004615_GCST90025952_EFO_0004615	lipid measurement	Gallbladder	34	8.02513	3.10981	1.6368275333338773	3
EFO_0004615	apolipoprotein B measurement	Network	34375979_EFO_0004615_GCST90025952_EFO_0004615	lipid measurement	Heart Muscle	22	0.9487	1.4274	0.5133853949779699	4
EFO_0004615	apolipoprotein B measurement	Network	34375979_EFO_0004615_GCST90025952_EFO_0004615	lipid measurement	Kidney	89	24.5875	3.47839	1.7984183433103889	9
EFO_0004615	apolipoprotein B measurement	Network	34375979_EFO_0004615_GCST90025952_EFO_0004615	lipid measurement	Liver	288	223.944	8.98872	3.1681155062609774	10
EFO_0004615	apolipoprotein B measurement	Network	34375979_EFO_0004615_GCST90025952_EFO_0004615	lipid measurement	Lung	18	0.579944	1.30262	0.38142005476946855	9
EFO_0004615	apolipoprotein B measurement	Network	34375979_EFO_0004615_GCST90025952_EFO_0004615	lipid measurement	Lymph Node	12	9.30069e-06	0.627189	-0.6730277292529107	5
EFO_0004615	apolipoprotein B measurement	Network	34375979_EFO_0004615_GCST90025952_EFO_0004615	lipid measurement	Ovary	13	0.524932	1.3171	0.3973615986384847	3
EFO_0004615	apolipoprotein B measurement	Network	34375979_EFO_0004615_GCST90025952_EFO_0004615	lipid measurement	Pancreas	25	9.49427	4.51061	2.173321324420558	2
EFO_0004615	apolipoprotein B measurement	Network	34375979_EFO_0004615_GCST90025952_EFO_0004615	lipid measurement	Placenta	53	5.06329	1.93906	0.9553570517593739	8
EFO_0004615	apolipoprotein B measurement	Network	34375979_EFO_0004615_GCST90025952_EFO_0004615	lipid measurement	Prostate	17	0.352405	1.15416	0.20683969258906582	9
EFO_0004615	apolipoprotein B measurement	Network	34375979_EFO_0004615_GCST90025952_EFO_0004615	lipid measurement	Rectum	29	4.10044	2.27356	1.1849532658746635	4
EFO_0004615	apolipoprotein B measurement	Network	34375979_EFO_0004615_GCST90025952_EFO_0004615	lipid measurement	Salivary Gland	23	6.48518	3.48198	1.7999081537341362	3
EFO_0004615	apolipoprotein B measurement	Network	34375979_EFO_0004615_GCST90025952_EFO_0004615	lipid measurement	Seminal Vesicle	21	1.3138	1.60808	0.6853423616025149	3
EFO_0004615	apolipoprotein B measurement	Network	34375979_EFO_0004615_GCST90025952_EFO_0004615	lipid measurement	Skeletal Muscle	21	9.30069e-06	0.856317	-0.2237832383893143	5
EFO_0004615	apolipoprotein B measurement	Network	34375979_EFO_0004615_GCST90025952_EFO_0004615	lipid measurement	Skin	45	1.0069	1.28846	0.3656527389111472	3
EFO_0004615	apolipoprotein B measurement	Network	34375979_EFO_0004615_GCST90025952_EFO_0004615	lipid measurement	Small Intestine	112	40.9039	4.33867	2.1172536794457533	4
EFO_0004615	apolipoprotein B measurement	Network	34375979_EFO_0004615_GCST90025952_EFO_0004615	lipid measurement	Smooth Muscle	5	9.30069e-06	0.739942	-0.43451564255318387	3
EFO_0004615	apolipoprotein B measurement	Network	34375979_EFO_0004615_GCST90025952_EFO_0004615	lipid measurement	Spleen	17	9.30069e-06	0.73412	-0.44591289767405884	5
EFO_0004615	apolipoprotein B measurement	Network	34375979_EFO_0004615_GCST90025952_EFO_0004615	lipid measurement	Stomach	26	3.14275	2.08808	1.0621774070488583	4
EFO_0004615	apolipoprotein B measurement	Network	34375979_EFO_0004615_GCST90025952_EFO_0004615	lipid measurement	Testis	117	9.30069e-06	0.723136	-0.46766046467344846	10
EFO_0004615	apolipoprotein B measurement	Network	34375979_EFO_0004615_GCST90025952_EFO_0004615	lipid measurement	Thyroid Gland	23	0.427106	1.16962	0.22604336189631224	5
EFO_0004615	apolipoprotein B measurement	Network	34375979_EFO_0004615_GCST90025952_EFO_0004615	lipid measurement	Tonsil	8	9.30069e-06	0.59868	-0.7401419251114467	5
EFO_0004615	apolipoprotein B measurement	Network	34375979_EFO_0004615_GCST90025952_EFO_0004615	lipid measurement	Urinary Bladder	8	0.752802	1.69948	0.7650933831389792	2
EFO_0022299	phospholipids in very large VLDL measurement	Network	36809768_EFO_0022299_GCST90269587_EFO_0022299	lipid measurement	Adipose Tissue	38	15.0712	5.09112	2.347984016397274	5
EFO_0022299	phospholipids in very large VLDL measurement	Network	36809768_EFO_0022299_GCST90269587_EFO_0022299	lipid measurement	Adrenal Gland	12	0.110372	1.0231	0.03294230709514464	3
EFO_0022299	phospholipids in very large VLDL measurement	Network	36809768_EFO_0022299_GCST90269587_EFO_0022299	lipid measurement	Appendix	7	3.33295e-06	0.843531	-0.24548747413834754	3
EFO_0022299	phospholipids in very large VLDL measurement	Network	36809768_EFO_0022299_GCST90269587_EFO_0022299	lipid measurement	Bone Marrow	16	0.218745	1.20252	0.2660664543926146	4
EFO_0022299	phospholipids in very large VLDL measurement	Network	36809768_EFO_0022299_GCST90269587_EFO_0022299	lipid measurement	Breast	9	0.358572	1.43802	0.5240827854597889	4
EFO_0022299	phospholipids in very large VLDL measurement	Network	36809768_EFO_0022299_GCST90269587_EFO_0022299	lipid measurement	Cerebral Cortex	46	3.33295e-06	0.677292	-0.562149612184291	3
EFO_0022299	phospholipids in very large VLDL measurement	Network	36809768_EFO_0022299_GCST90269587_EFO_0022299	lipid measurement	Cervix, uterine	11	0.558273	1.54073	0.6236184590107	2
EFO_0022299	phospholipids in very large VLDL measurement	Network	36809768_EFO_0022299_GCST90269587_EFO_0022299	lipid measurement	Colon	9	0.186811	1.23651	0.3062776336189942	13
EFO_0022299	phospholipids in very large VLDL measurement	Network	36809768_EFO_0022299_GCST90269587_EFO_0022299	lipid measurement	Duodenum	46	10.3496	3.12023	1.6416523818409647	2
EFO_0022299	phospholipids in very large VLDL measurement	Network	36809768_EFO_0022299_GCST90269587_EFO_0022299	lipid measurement	Endometrium	6	0.135627	1.10617	0.1455711622060593	5
EFO_0022299	phospholipids in very large VLDL measurement	Network	36809768_EFO_0022299_GCST90269587_EFO_0022299	lipid measurement	Esophagus	9	3.33295e-06	0.773437	-0.3706451714401554	3
EFO_0022299	phospholipids in very large VLDL measurement	Network	36809768_EFO_0022299_GCST90269587_EFO_0022299	lipid measurement	Fallopian Tube	12	3.33295e-06	0.589621	-0.7621412477458966	5
EFO_0022299	phospholipids in very large VLDL measurement	Network	36809768_EFO_0022299_GCST90269587_EFO_0022299	lipid measurement	Gallbladder	18	3.20877	2.69629	1.430973381068303	3
EFO_0022299	phospholipids in very large VLDL measurement	Network	36809768_EFO_0022299_GCST90269587_EFO_0022299	lipid measurement	Heart Muscle	14	0.574897	1.48761	0.5729923859407338	4
EFO_0022299	phospholipids in very large VLDL measurement	Network	36809768_EFO_0022299_GCST90269587_EFO_0022299	lipid measurement	Kidney	51	12.1904	3.26435	1.70679394185794	9
EFO_0022299	phospholipids in very large VLDL measurement	Network	36809768_EFO_0022299_GCST90269587_EFO_0022299	lipid measurement	Liver	222	185.085	11.3474	3.504290058711232	10
EFO_0022299	phospholipids in very large VLDL measurement	Network	36809768_EFO_0022299_GCST90269587_EFO_0022299	lipid measurement	Lung	14	0.765816	1.65925	0.7305336629272154	9
EFO_0022299	phospholipids in very large VLDL measurement	Network	36809768_EFO_0022299_GCST90269587_EFO_0022299	lipid measurement	Lymph Node	6	3.33295e-06	0.513578	-0.9613440417104551	5
EFO_0022299	phospholipids in very large VLDL measurement	Network	36809768_EFO_0022299_GCST90269587_EFO_0022299	lipid measurement	Ovary	7	0.172144	1.16148	0.21596049009745094	3
EFO_0022299	phospholipids in very large VLDL measurement	Network	36809768_EFO_0022299_GCST90269587_EFO_0022299	lipid measurement	Pancreas	12	3.20877	3.5458	1.8261113229094432	2
EFO_0022299	phospholipids in very large VLDL measurement	Network	36809768_EFO_0022299_GCST90269587_EFO_0022299	lipid measurement	Placenta	26	1.12053	1.55785	0.6395600028797244	8
EFO_0022299	phospholipids in very large VLDL measurement	Network	36809768_EFO_0022299_GCST90269587_EFO_0022299	lipid measurement	Prostate	8	0.00226349	0.889496	-0.16893946111882227	9
EFO_0022299	phospholipids in very large VLDL measurement	Network	36809768_EFO_0022299_GCST90269587_EFO_0022299	lipid measurement	Rectum	12	0.574897	1.54073	0.6236184590107	4
EFO_0022299	phospholipids in very large VLDL measurement	Network	36809768_EFO_0022299_GCST90269587_EFO_0022299	lipid measurement	Salivary Gland	5	0.172144	1.23967	0.3099579801069379	3
EFO_0022299	phospholipids in very large VLDL measurement	Network	36809768_EFO_0022299_GCST90269587_EFO_0022299	lipid measurement	Seminal Vesicle	9	0.172144	1.12868	0.174633627808523	3
EFO_0022299	phospholipids in very large VLDL measurement	Network	36809768_EFO_0022299_GCST90269587_EFO_0022299	lipid measurement	Skeletal Muscle	9	3.33295e-06	0.60103	-0.734491972183307	5
EFO_0022299	phospholipids in very large VLDL measurement	Network	36809768_EFO_0022299_GCST90269587_EFO_0022299	lipid measurement	Skin	18	3.33295e-06	0.844055	-0.244591668433758	3
EFO_0022299	phospholipids in very large VLDL measurement	Network	36809768_EFO_0022299_GCST90269587_EFO_0022299	lipid measurement	Small Intestine	53	13.1027	3.36243	1.7495028994938016	4
EFO_0022299	phospholipids in very large VLDL measurement	Network	36809768_EFO_0022299_GCST90269587_EFO_0022299	lipid measurement	Smooth Muscle	3	3.33295e-06	0.727088	-0.459797549176936	3
EFO_0022299	phospholipids in very large VLDL measurement	Network	36809768_EFO_0022299_GCST90269587_EFO_0022299	lipid measurement	Spleen	16	0.177562	1.13156	0.17830794861806218	5
EFO_0022299	phospholipids in very large VLDL measurement	Network	36809768_EFO_0022299_GCST90269587_EFO_0022299	lipid measurement	Stomach	12	0.574897	1.57831	0.6583838771713739	4
EFO_0022299	phospholipids in very large VLDL measurement	Network	36809768_EFO_0022299_GCST90269587_EFO_0022299	lipid measurement	Testis	62	3.33295e-06	0.627573	-0.6721451863275222	10
EFO_0022299	phospholipids in very large VLDL measurement	Network	36809768_EFO_0022299_GCST90269587_EFO_0022299	lipid measurement	Thyroid Gland	14	0.186811	1.16596	0.22152001543935562	5
EFO_0022299	phospholipids in very large VLDL measurement	Network	36809768_EFO_0022299_GCST90269587_EFO_0022299	lipid measurement	Tonsil	4	3.33295e-06	0.490234	-1.0284582375689926	5
EFO_0022299	phospholipids in very large VLDL measurement	Network	36809768_EFO_0022299_GCST90269587_EFO_0022299	lipid measurement	Urinary Bladder	1	3.33295e-06	0.347908	-1.5232229293185722	2
EFO_0004614	apolipoprotein A 1 measurement	Network	31367044_EFO_0004614_GCST90025955_EFO_0004614	lipid measurement	Adipose Tissue	49	21.9376	5.50744	2.461382111268821	5
EFO_0004614	apolipoprotein A 1 measurement	Network	31367044_EFO_0004614_GCST90025955_EFO_0004614	lipid measurement	Adrenal Gland	21	0.983795	1.50203	0.5869129933526795	3
EFO_0004614	apolipoprotein A 1 measurement	Network	31367044_EFO_0004614_GCST90025955_EFO_0004614	lipid measurement	Appendix	3	0	0.303283	-1.7212641312748675	3
EFO_0004614	apolipoprotein A 1 measurement	Network	31367044_EFO_0004614_GCST90025955_EFO_0004614	lipid measurement	Bone Marrow	16	0.118148	1.00883	0.01268221859254763	4
EFO_0004614	apolipoprotein A 1 measurement	Network	31367044_EFO_0004614_GCST90025955_EFO_0004614	lipid measurement	Breast	18	2.83422	2.41278	1.2706985496597116	4
EFO_0004614	apolipoprotein A 1 measurement	Network	31367044_EFO_0004614_GCST90025955_EFO_0004614	lipid measurement	Cerebral Cortex	44	0	0.543494	-0.8796641854040829	3
EFO_0004614	apolipoprotein A 1 measurement	Network	31367044_EFO_0004614_GCST90025955_EFO_0004614	lipid measurement	Cervix, uterine	11	0.348827	1.29256	0.37023422321062405	2
EFO_0004614	apolipoprotein A 1 measurement	Network	31367044_EFO_0004614_GCST90025955_EFO_0004614	lipid measurement	Colon	25	5.07685	2.88151	1.5268245861513288	13
EFO_0004614	apolipoprotein A 1 measurement	Network	31367044_EFO_0004614_GCST90025955_EFO_0004614	lipid measurement	Duodenum	84	32.8281	4.78004	2.2570236127626364	2
EFO_0004614	apolipoprotein A 1 measurement	Network	31367044_EFO_0004614_GCST90025955_EFO_0004614	lipid measurement	Endometrium	5	0	0.773328	-0.3708474794278122	5
EFO_0004614	apolipoprotein A 1 measurement	Network	31367044_EFO_0004614_GCST90025955_EFO_0004614	lipid measurement	Esophagus	15	0.180007	1.08143	0.11293618692597465	3
EFO_0004614	apolipoprotein A 1 measurement	Network	31367044_EFO_0004614_GCST90025955_EFO_0004614	lipid measurement	Fallopian Tube	11	0	0.453427	-1.1410563656298311	5
EFO_0004614	apolipoprotein A 1 measurement	Network	31367044_EFO_0004614_GCST90025955_EFO_0004614	lipid measurement	Gallbladder	16	1.78906	2.01065	1.007664143825919	3
EFO_0004614	apolipoprotein A 1 measurement	Network	31367044_EFO_0004614_GCST90025955_EFO_0004614	lipid measurement	Heart Muscle	11	0.105387	0.980565	-0.028315153279648415	4
EFO_0004614	apolipoprotein A 1 measurement	Network	31367044_EFO_0004614_GCST90025955_EFO_0004614	lipid measurement	Kidney	68	19.4173	3.65139	1.8684472053367125	9
EFO_0004614	apolipoprotein A 1 measurement	Network	31367044_EFO_0004614_GCST90025955_EFO_0004614	lipid measurement	Liver	254	213.116	10.8918	3.4451746433332158	10
EFO_0004614	apolipoprotein A 1 measurement	Network	31367044_EFO_0004614_GCST90025955_EFO_0004614	lipid measurement	Lung	21	2.48045	2.08799	1.0621119278482933	9
EFO_0004614	apolipoprotein A 1 measurement	Network	31367044_EFO_0004614_GCST90025955_EFO_0004614	lipid measurement	Lymph Node	7	0	0.502663	-0.992335856174081	5
EFO_0004614	apolipoprotein A 1 measurement	Network	31367044_EFO_0004614_GCST90025955_EFO_0004614	lipid measurement	Ovary	7	0.105387	0.974393	-0.03742374570262019	3
EFO_0004614	apolipoprotein A 1 measurement	Network	31367044_EFO_0004614_GCST90025955_EFO_0004614	lipid measurement	Pancreas	18	6.44962	4.462	2.1576895878305256	2
EFO_0004614	apolipoprotein A 1 measurement	Network	31367044_EFO_0004614_GCST90025955_EFO_0004614	lipid measurement	Placenta	37	3.12588	1.85985	0.8951894145675022	8
EFO_0004614	apolipoprotein A 1 measurement	Network	31367044_EFO_0004614_GCST90025955_EFO_0004614	lipid measurement	Prostate	12	0.191312	1.11933	0.16263880380225523	9
EFO_0004614	apolipoprotein A 1 measurement	Network	31367044_EFO_0004614_GCST90025955_EFO_0004614	lipid measurement	Rectum	22	3.2395	2.3697	1.2447033411267663	4
EFO_0004614	apolipoprotein A 1 measurement	Network	31367044_EFO_0004614_GCST90025955_EFO_0004614	lipid measurement	Salivary Gland	6	0.21386	1.24799	0.3196081501406556	3
EFO_0004614	apolipoprotein A 1 measurement	Network	31367044_EFO_0004614_GCST90025955_EFO_0004614	lipid measurement	Seminal Vesicle	12	0.348827	1.2625	0.3362868912872859	3
EFO_0004614	apolipoprotein A 1 measurement	Network	31367044_EFO_0004614_GCST90025955_EFO_0004614	lipid measurement	Skeletal Muscle	9	0	0.504219	-0.987876207983382	5
EFO_0004614	apolipoprotein A 1 measurement	Network	31367044_EFO_0004614_GCST90025955_EFO_0004614	lipid measurement	Skin	34	0.926647	1.33752	0.4195619355741938	3
EFO_0004614	apolipoprotein A 1 measurement	Network	31367044_EFO_0004614_GCST90025955_EFO_0004614	lipid measurement	Small Intestine	91	35.9886	4.84331	2.275992849329226	4
EFO_0004614	apolipoprotein A 1 measurement	Network	31367044_EFO_0004614_GCST90025955_EFO_0004614	lipid measurement	Smooth Muscle	0	0	0	-inf	3
EFO_0004614	apolipoprotein A 1 measurement	Network	31367044_EFO_0004614_GCST90025955_EFO_0004614	lipid measurement	Spleen	17	0.118148	1.00862	0.01238655406832612	5
EFO_0004614	apolipoprotein A 1 measurement	Network	31367044_EFO_0004614_GCST90025955_EFO_0004614	lipid measurement	Stomach	23	3.80238	2.53784	1.3435990967071578	4
EFO_0004614	apolipoprotein A 1 measurement	Network	31367044_EFO_0004614_GCST90025955_EFO_0004614	lipid measurement	Testis	68	0	0.577438	-0.7922628912641335	10
EFO_0004614	apolipoprotein A 1 measurement	Network	31367044_EFO_0004614_GCST90025955_EFO_0004614	lipid measurement	Thyroid Gland	20	0.769856	1.39737	0.48270895246903933	5
EFO_0004614	apolipoprotein A 1 measurement	Network	31367044_EFO_0004614_GCST90025955_EFO_0004614	lipid measurement	Tonsil	5	0	0.514087	-0.959914378481703	5
EFO_0004614	apolipoprotein A 1 measurement	Network	31367044_EFO_0004614_GCST90025955_EFO_0004614	lipid measurement	Urinary Bladder	7	0.926647	2.04308	1.0307477569389583	2
EFO_0022230	cholesterol in very large VLDL measurement	Network	36809768_EFO_0022230_GCST90269588_EFO_0022230	lipid measurement	Adipose Tissue	39	16.5471	5.4558	2.4477914948362756	5
EFO_0022230	cholesterol in very large VLDL measurement	Network	36809768_EFO_0022230_GCST90269588_EFO_0022230	lipid measurement	Adrenal Gland	13	0.162045	1.15729	0.21075229753542704	3
EFO_0022230	cholesterol in very large VLDL measurement	Network	36809768_EFO_0022230_GCST90269588_EFO_0022230	lipid measurement	Appendix	2	2.111e-05	0.25165	-1.9905096231756136	3
EFO_0022230	cholesterol in very large VLDL measurement	Network	36809768_EFO_0022230_GCST90269588_EFO_0022230	lipid measurement	Bone Marrow	14	0.157336	1.09867	0.13575414947055867	4
EFO_0022230	cholesterol in very large VLDL measurement	Network	36809768_EFO_0022230_GCST90269588_EFO_0022230	lipid measurement	Breast	7	0.157336	1.16784	0.22384547909541505	4
EFO_0022230	cholesterol in very large VLDL measurement	Network	36809768_EFO_0022230_GCST90269588_EFO_0022230	lipid measurement	Cerebral Cortex	49	2.111e-05	0.753318	-0.40866895110575696	3
EFO_0022230	cholesterol in very large VLDL measurement	Network	36809768_EFO_0022230_GCST90269588_EFO_0022230	lipid measurement	Cervix, uterine	8	0.157336	1.17001	0.2265196133937429	2
EFO_0022230	cholesterol in very large VLDL measurement	Network	36809768_EFO_0022230_GCST90269588_EFO_0022230	lipid measurement	Colon	11	0.539495	1.57802	0.6581170238343154	13
EFO_0022230	cholesterol in very large VLDL measurement	Network	36809768_EFO_0022230_GCST90269588_EFO_0022230	lipid measurement	Duodenum	48	12.1945	3.39965	1.7653856995254458	2
EFO_0022230	cholesterol in very large VLDL measurement	Network	36809768_EFO_0022230_GCST90269588_EFO_0022230	lipid measurement	Endometrium	6	0.155929	1.15501	0.20790393522639433	5
EFO_0022230	cholesterol in very large VLDL measurement	Network	36809768_EFO_0022230_GCST90269588_EFO_0022230	lipid measurement	Esophagus	7	2.111e-05	0.628122	-0.6708824778045239	3
EFO_0022230	cholesterol in very large VLDL measurement	Network	36809768_EFO_0022230_GCST90269588_EFO_0022230	lipid measurement	Fallopian Tube	17	0.00464987	0.872176	-0.19730813419637444	5
EFO_0022230	cholesterol in very large VLDL measurement	Network	36809768_EFO_0022230_GCST90269588_EFO_0022230	lipid measurement	Gallbladder	18	3.38323	2.81533	1.493306154088644	3
EFO_0022230	cholesterol in very large VLDL measurement	Network	36809768_EFO_0022230_GCST90269588_EFO_0022230	lipid measurement	Heart Muscle	14	0.572099	1.55329	0.6353251589610728	4
EFO_0022230	cholesterol in very large VLDL measurement	Network	36809768_EFO_0022230_GCST90269588_EFO_0022230	lipid measurement	Kidney	51	12.9262	3.40848	1.769126714878281	9
EFO_0022230	cholesterol in very large VLDL measurement	Network	36809768_EFO_0022230_GCST90269588_EFO_0022230	lipid measurement	Liver	214	177.826	11.4215	3.5136739517826046	10
EFO_0022230	cholesterol in very large VLDL measurement	Network	36809768_EFO_0022230_GCST90269588_EFO_0022230	lipid measurement	Lung	11	0.330746	1.36126	0.4449431325272467	9
EFO_0022230	cholesterol in very large VLDL measurement	Network	36809768_EFO_0022230_GCST90269588_EFO_0022230	lipid measurement	Lymph Node	6	2.111e-05	0.536254	-0.8990112686901166	5
EFO_0022230	cholesterol in very large VLDL measurement	Network	36809768_EFO_0022230_GCST90269588_EFO_0022230	lipid measurement	Ovary	8	0.287749	1.38601	0.4709383410601861	3
EFO_0022230	cholesterol in very large VLDL measurement	Network	36809768_EFO_0022230_GCST90269588_EFO_0022230	lipid measurement	Pancreas	10	2.15827	3.0853	1.6254096900959907	2
EFO_0022230	cholesterol in very large VLDL measurement	Network	36809768_EFO_0022230_GCST90269588_EFO_0022230	lipid measurement	Placenta	19	0.260729	1.1887	0.24938057120255297	8
EFO_0022230	cholesterol in very large VLDL measurement	Network	36809768_EFO_0022230_GCST90269588_EFO_0022230	lipid measurement	Prostate	7	0.00464987	0.812674	-0.29925176604087905	9
EFO_0022230	cholesterol in very large VLDL measurement	Network	36809768_EFO_0022230_GCST90269588_EFO_0022230	lipid measurement	Rectum	13	0.792244	1.74283	0.8014284494509741	4
EFO_0022230	cholesterol in very large VLDL measurement	Network	36809768_EFO_0022230_GCST90269588_EFO_0022230	lipid measurement	Salivary Gland	3	0.00464987	0.776644	-0.3646748410389272	3
EFO_0022230	cholesterol in very large VLDL measurement	Network	36809768_EFO_0022230_GCST90269588_EFO_0022230	lipid measurement	Seminal Vesicle	12	0.543182	1.57135	0.6520039001077034	3
EFO_0022230	cholesterol in very large VLDL measurement	Network	36809768_EFO_0022230_GCST90269588_EFO_0022230	lipid measurement	Skeletal Muscle	14	0.0575714	0.976215	-0.03472927854767568	5
EFO_0022230	cholesterol in very large VLDL measurement	Network	36809768_EFO_0022230_GCST90269588_EFO_0022230	lipid measurement	Skin	18	0.00464987	0.881322	-0.18225889541341886	3
EFO_0022230	cholesterol in very large VLDL measurement	Network	36809768_EFO_0022230_GCST90269588_EFO_0022230	lipid measurement	Small Intestine	57	16.4636	3.77586	1.9168052321156857	4
EFO_0022230	cholesterol in very large VLDL measurement	Network	36809768_EFO_0022230_GCST90269588_EFO_0022230	lipid measurement	Smooth Muscle	1	2.111e-05	0.253064	-1.9824272768777547	3
EFO_0022230	cholesterol in very large VLDL measurement	Network	36809768_EFO_0022230_GCST90269588_EFO_0022230	lipid measurement	Spleen	11	2.111e-05	0.812293	-0.2999276597243058	5
EFO_0022230	cholesterol in very large VLDL measurement	Network	36809768_EFO_0022230_GCST90269588_EFO_0022230	lipid measurement	Stomach	11	0.47887	1.51067	0.5951857681078546	4
EFO_0022230	cholesterol in very large VLDL measurement	Network	36809768_EFO_0022230_GCST90269588_EFO_0022230	lipid measurement	Testis	62	2.111e-05	0.655282	-0.6098124133071842	10
EFO_0022230	cholesterol in very large VLDL measurement	Network	36809768_EFO_0022230_GCST90269588_EFO_0022230	lipid measurement	Thyroid Gland	15	0.330746	1.3044	0.38338846201061116	5
EFO_0022230	cholesterol in very large VLDL measurement	Network	36809768_EFO_0022230_GCST90269588_EFO_0022230	lipid measurement	Tonsil	4	2.111e-05	0.511879	-0.9661254645486524	5
EFO_0022230	cholesterol in very large VLDL measurement	Network	36809768_EFO_0022230_GCST90269588_EFO_0022230	lipid measurement	Urinary Bladder	3	0.0793253	1.08981	0.1240723444229306	2
EFO_0022258	cholesteryl esters to total lipids in very large VLDL percentage	Network	36809768_EFO_0022258_GCST90269683_EFO_0022258	lipid measurement	Adipose Tissue	47	19.0786	5.05486	2.3376721416867285	5
EFO_0022258	cholesteryl esters to total lipids in very large VLDL percentage	Network	36809768_EFO_0022258_GCST90269683_EFO_0022258	lipid measurement	Adrenal Gland	19	0.401442	1.30038	0.3789341068729882	3
EFO_0022258	cholesteryl esters to total lipids in very large VLDL percentage	Network	36809768_EFO_0022258_GCST90269683_EFO_0022258	lipid measurement	Appendix	16	0.756873	1.54776	0.6301843908594523	3
EFO_0022258	cholesteryl esters to total lipids in very large VLDL percentage	Network	36809768_EFO_0022258_GCST90269683_EFO_0022258	lipid measurement	Bone Marrow	17	0.16108	1.02566	0.03655608269836211	4
EFO_0022258	cholesteryl esters to total lipids in very large VLDL percentage	Network	36809768_EFO_0022258_GCST90269683_EFO_0022258	lipid measurement	Breast	17	2.05698	2.18048	1.124647412323214	4
EFO_0022258	cholesteryl esters to total lipids in very large VLDL percentage	Network	36809768_EFO_0022258_GCST90269683_EFO_0022258	lipid measurement	Cerebral Cortex	59	1.62778e-09	0.697352	-0.5200417318240605	3
EFO_0022258	cholesteryl esters to total lipids in very large VLDL percentage	Network	36809768_EFO_0022258_GCST90269683_EFO_0022258	lipid measurement	Cervix, uterine	9	0.15674	1.01195	0.017138628871112033	2
EFO_0022258	cholesteryl esters to total lipids in very large VLDL percentage	Network	36809768_EFO_0022258_GCST90269683_EFO_0022258	lipid measurement	Colon	11	0.260361	1.21319	0.2788110378693727	13
EFO_0022258	cholesteryl esters to total lipids in very large VLDL percentage	Network	36809768_EFO_0022258_GCST90269683_EFO_0022258	lipid measurement	Duodenum	51	9.68684	2.77703	1.4735425548108478	2
EFO_0022258	cholesteryl esters to total lipids in very large VLDL percentage	Network	36809768_EFO_0022258_GCST90269683_EFO_0022258	lipid measurement	Endometrium	8	0.196052	1.18397	0.24363544854030592	5
EFO_0022258	cholesteryl esters to total lipids in very large VLDL percentage	Network	36809768_EFO_0022258_GCST90269683_EFO_0022258	lipid measurement	Esophagus	15	0.16108	1.0348	0.049347209781450456	3
EFO_0022258	cholesteryl esters to total lipids in very large VLDL percentage	Network	36809768_EFO_0022258_GCST90269683_EFO_0022258	lipid measurement	Fallopian Tube	15	1.62778e-09	0.591649	-0.7571863658031324	5
EFO_0022258	cholesteryl esters to total lipids in very large VLDL percentage	Network	36809768_EFO_0022258_GCST90269683_EFO_0022258	lipid measurement	Gallbladder	19	2.49785	2.2847	1.1920026801249834	3
EFO_0022258	cholesteryl esters to total lipids in very large VLDL percentage	Network	36809768_EFO_0022258_GCST90269683_EFO_0022258	lipid measurement	Heart Muscle	14	0.260361	1.19418	0.2560191729961349	4
EFO_0022258	cholesteryl esters to total lipids in very large VLDL percentage	Network	36809768_EFO_0022258_GCST90269683_EFO_0022258	lipid measurement	Kidney	66	16.8898	3.39119	1.761789506300302	9
EFO_0022258	cholesteryl esters to total lipids in very large VLDL percentage	Network	36809768_EFO_0022258_GCST90269683_EFO_0022258	lipid measurement	Liver	228	170.297	9.35535	3.2257909935812648	10
EFO_0022258	cholesteryl esters to total lipids in very large VLDL percentage	Network	36809768_EFO_0022258_GCST90269683_EFO_0022258	lipid measurement	Lung	19	1.49624	1.80767	0.8541330413685951	9
EFO_0022258	cholesteryl esters to total lipids in very large VLDL percentage	Network	36809768_EFO_0022258_GCST90269683_EFO_0022258	lipid measurement	Lymph Node	11	1.62778e-09	0.75584	-0.4038481367389113	5
EFO_0022258	cholesteryl esters to total lipids in very large VLDL percentage	Network	36809768_EFO_0022258_GCST90269683_EFO_0022258	lipid measurement	Ovary	8	0.16108	1.06558	0.09163235509525582	3
EFO_0022258	cholesteryl esters to total lipids in very large VLDL percentage	Network	36809768_EFO_0022258_GCST90269683_EFO_0022258	lipid measurement	Pancreas	13	2.8349	3.0836	1.6246153273847828	2
EFO_0022258	cholesteryl esters to total lipids in very large VLDL percentage	Network	36809768_EFO_0022258_GCST90269683_EFO_0022258	lipid measurement	Placenta	33	1.63241	1.58726	0.6665411911524901	8
EFO_0022258	cholesteryl esters to total lipids in very large VLDL percentage	Network	36809768_EFO_0022258_GCST90269683_EFO_0022258	lipid measurement	Prostate	14	0.294268	1.24958	0.32144224799418414	9
EFO_0022258	cholesteryl esters to total lipids in very large VLDL percentage	Network	36809768_EFO_0022258_GCST90269683_EFO_0022258	lipid measurement	Rectum	12	0.263303	1.23683	0.30664524606609944	4
EFO_0022258	cholesteryl esters to total lipids in very large VLDL percentage	Network	36809768_EFO_0022258_GCST90269683_EFO_0022258	lipid measurement	Salivary Gland	5	0.147588	0.995149	-0.007015232837658089	3
EFO_0022258	cholesteryl esters to total lipids in very large VLDL percentage	Network	36809768_EFO_0022258_GCST90269683_EFO_0022258	lipid measurement	Seminal Vesicle	10	0.15674	1.00672	0.009663508308976648	3
EFO_0022258	cholesteryl esters to total lipids in very large VLDL percentage	Network	36809768_EFO_0022258_GCST90269683_EFO_0022258	lipid measurement	Skeletal Muscle	16	0.0309109	0.857739	-0.22139018657021814	5
EFO_0022258	cholesteryl esters to total lipids in very large VLDL percentage	Network	36809768_EFO_0022258_GCST90269683_EFO_0022258	lipid measurement	Skin	32	0.401442	1.20456	0.26851011717933465	3
EFO_0022258	cholesteryl esters to total lipids in very large VLDL percentage	Network	36809768_EFO_0022258_GCST90269683_EFO_0022258	lipid measurement	Small Intestine	57	11.5822	2.90291	1.5374992461507468	4
EFO_0022258	cholesteryl esters to total lipids in very large VLDL percentage	Network	36809768_EFO_0022258_GCST90269683_EFO_0022258	lipid measurement	Smooth Muscle	1	1.62778e-09	0.194557	-2.36173326284269	3
EFO_0022258	cholesteryl esters to total lipids in very large VLDL percentage	Network	36809768_EFO_0022258_GCST90269683_EFO_0022258	lipid measurement	Spleen	21	0.294268	1.19222	0.2536521584522219	5
EFO_0022258	cholesteryl esters to total lipids in very large VLDL percentage	Network	36809768_EFO_0022258_GCST90269683_EFO_0022258	lipid measurement	Stomach	13	0.401442	1.37258	0.4568878816467154	4
EFO_0022258	cholesteryl esters to total lipids in very large VLDL percentage	Network	36809768_EFO_0022258_GCST90269683_EFO_0022258	lipid measurement	Testis	69	1.62778e-09	0.560665	-0.8347902528808258	10
EFO_0022258	cholesteryl esters to total lipids in very large VLDL percentage	Network	36809768_EFO_0022258_GCST90269683_EFO_0022258	lipid measurement	Thyroid Gland	16	0.16108	1.06969	0.09719188043715221	5
EFO_0022258	cholesteryl esters to total lipids in very large VLDL percentage	Network	36809768_EFO_0022258_GCST90269683_EFO_0022258	lipid measurement	Tonsil	7	1.62778e-09	0.688688	-0.5380765284559853	5
EFO_0022258	cholesteryl esters to total lipids in very large VLDL percentage	Network	36809768_EFO_0022258_GCST90269683_EFO_0022258	lipid measurement	Urinary Bladder	4	0.16108	1.11714	0.15980385773683117	2
EFO_0004696	sex hormone-binding globulin measurement	Network	34662886_EFO_0004696_GCST90025958_EFO_0004696	endocrine	Adipose Tissue	21	2.98157	2.30724	1.206168671627712	5
EFO_0004696	sex hormone-binding globulin measurement	Network	34662886_EFO_0004696_GCST90025958_EFO_0004696	endocrine	Adrenal Gland	29	3.03343	2.02758	1.0197555473968336	3
EFO_0004696	sex hormone-binding globulin measurement	Network	34662886_EFO_0004696_GCST90025958_EFO_0004696	endocrine	Appendix	2	6.77874e-12	0.197641	-2.3390476503006816	3
EFO_0004696	sex hormone-binding globulin measurement	Network	34662886_EFO_0004696_GCST90025958_EFO_0004696	endocrine	Bone Marrow	13	6.77874e-12	0.801237	-0.3196990815710244	4
EFO_0004696	sex hormone-binding globulin measurement	Network	34662886_EFO_0004696_GCST90025958_EFO_0004696	endocrine	Breast	13	0.872457	1.70337	0.7683922480538368	4
EFO_0004696	sex hormone-binding globulin measurement	Network	34662886_EFO_0004696_GCST90025958_EFO_0004696	endocrine	Cerebral Cortex	33	6.77874e-12	0.398452	-1.3275227029875838	3
EFO_0004696	sex hormone-binding globulin measurement	Network	34662886_EFO_0004696_GCST90025958_EFO_0004696	endocrine	Cervix, uterine	4	6.77874e-12	0.459451	-1.1220184137313298	2
EFO_0004696	sex hormone-binding globulin measurement	Network	34662886_EFO_0004696_GCST90025958_EFO_0004696	endocrine	Colon	30	7.60296	3.38003	1.7570379736804624	13
EFO_0004696	sex hormone-binding globulin measurement	Network	34662886_EFO_0004696_GCST90025958_EFO_0004696	endocrine	Duodenum	73	23.6492	4.06065	2.021709730559233	2
EFO_0004696	sex hormone-binding globulin measurement	Network	34662886_EFO_0004696_GCST90025958_EFO_0004696	endocrine	Endometrium	10	0.502743	1.51187	0.596331502267528	5
EFO_0004696	sex hormone-binding globulin measurement	Network	34662886_EFO_0004696_GCST90025958_EFO_0004696	endocrine	Esophagus	10	6.77874e-12	0.704735	-0.5048473320998382	3
EFO_0004696	sex hormone-binding globulin measurement	Network	34662886_EFO_0004696_GCST90025958_EFO_0004696	endocrine	Fallopian Tube	17	6.77874e-12	0.68499	-0.5458461613214477	5
EFO_0004696	sex hormone-binding globulin measurement	Network	34662886_EFO_0004696_GCST90025958_EFO_0004696	endocrine	Gallbladder	23	4.52628	2.8253	1.4984050815782706	3
EFO_0004696	sex hormone-binding globulin measurement	Network	34662886_EFO_0004696_GCST90025958_EFO_0004696	endocrine	Heart Muscle	10	6.77874e-12	0.871372	-0.19863969533424294	4
EFO_0004696	sex hormone-binding globulin measurement	Network	34662886_EFO_0004696_GCST90025958_EFO_0004696	endocrine	Kidney	54	10.5163	2.83441	1.5030508479451803	9
EFO_0004696	sex hormone-binding globulin measurement	Network	34662886_EFO_0004696_GCST90025958_EFO_0004696	endocrine	Liver	224	167.028	9.38934	3.2310238603139907	10
EFO_0004696	sex hormone-binding globulin measurement	Network	34662886_EFO_0004696_GCST90025958_EFO_0004696	endocrine	Lung	12	0.187989	1.1663	0.22193598748603477	9
EFO_0004696	sex hormone-binding globulin measurement	Network	34662886_EFO_0004696_GCST90025958_EFO_0004696	endocrine	Lymph Node	7	6.77874e-12	0.491357	-1.0251568744787423	5
EFO_0004696	sex hormone-binding globulin measurement	Network	34662886_EFO_0004696_GCST90025958_EFO_0004696	endocrine	Ovary	12	0.7268	1.63282	0.7073628146562692	3
EFO_0004696	sex hormone-binding globulin measurement	Network	34662886_EFO_0004696_GCST90025958_EFO_0004696	endocrine	Pancreas	14	3.65598	3.39238	1.7622984901411571	2
EFO_0004696	sex hormone-binding globulin measurement	Network	34662886_EFO_0004696_GCST90025958_EFO_0004696	endocrine	Placenta	24	0.299679	1.17926	0.2378775313550579	8
EFO_0004696	sex hormone-binding globulin measurement	Network	34662886_EFO_0004696_GCST90025958_EFO_0004696	endocrine	Prostate	13	0.203865	1.18534	0.24529500291753595	9
EFO_0004696	sex hormone-binding globulin measurement	Network	34662886_EFO_0004696_GCST90025958_EFO_0004696	endocrine	Rectum	27	5.31036	2.84285	1.5073382063482788	4
EFO_0004696	sex hormone-binding globulin measurement	Network	34662886_EFO_0004696_GCST90025958_EFO_0004696	endocrine	Salivary Gland	6	0.167441	1.21992	0.2867871318360004	3
EFO_0004696	sex hormone-binding globulin measurement	Network	34662886_EFO_0004696_GCST90025958_EFO_0004696	endocrine	Seminal Vesicle	6	6.77874e-12	0.617053	-0.6965341270173694	3
EFO_0004696	sex hormone-binding globulin measurement	Network	34662886_EFO_0004696_GCST90025958_EFO_0004696	endocrine	Skeletal Muscle	10	6.77874e-12	0.547642	-0.8686941328429911	5
EFO_0004696	sex hormone-binding globulin measurement	Network	34662886_EFO_0004696_GCST90025958_EFO_0004696	endocrine	Skin	18	6.77874e-12	0.692172	-0.5307969225384921	3
EFO_0004696	sex hormone-binding globulin measurement	Network	34662886_EFO_0004696_GCST90025958_EFO_0004696	endocrine	Small Intestine	80	26.5986	4.16208	2.057305285713231	4
EFO_0004696	sex hormone-binding globulin measurement	Network	34662886_EFO_0004696_GCST90025958_EFO_0004696	endocrine	Smooth Muscle	4	6.77874e-12	0.795004	-0.3309653040028256	3
EFO_0004696	sex hormone-binding globulin measurement	Network	34662886_EFO_0004696_GCST90025958_EFO_0004696	endocrine	Spleen	5	6.77874e-12	0.289981	-1.7859692105993128	5
EFO_0004696	sex hormone-binding globulin measurement	Network	34662886_EFO_0004696_GCST90025958_EFO_0004696	endocrine	Stomach	13	0.493557	1.40216	0.4876558404865848	4
EFO_0004696	sex hormone-binding globulin measurement	Network	34662886_EFO_0004696_GCST90025958_EFO_0004696	endocrine	Testis	85	6.77874e-12	0.705562	-0.5031558146814308	10
EFO_0004696	sex hormone-binding globulin measurement	Network	34662886_EFO_0004696_GCST90025958_EFO_0004696	endocrine	Thyroid Gland	20	0.579155	1.36593	0.4498879341643756	5
EFO_0004696	sex hormone-binding globulin measurement	Network	34662886_EFO_0004696_GCST90025958_EFO_0004696	endocrine	Tonsil	5	6.77874e-12	0.502524	-0.9927353967863628	5
EFO_0004696	sex hormone-binding globulin measurement	Network	34662886_EFO_0004696_GCST90025958_EFO_0004696	endocrine	Urinary Bladder	4	0.0869251	1.14122	0.19057181657669625	2
EFO_0009188	Red cell distribution width	Network	36138231_EFO_0009188_GCST90025988_EFO_0009188	hematological	Adipose Tissue	13	0.876957	1.76184	0.8170791052903804	5
EFO_0009188	Red cell distribution width	Network	36138231_EFO_0009188_GCST90025988_EFO_0009188	hematological	Adrenal Gland	5	7.2758e-06	0.431218	-1.2135092145430386	3
EFO_0009188	Red cell distribution width	Network	36138231_EFO_0009188_GCST90025988_EFO_0009188	hematological	Appendix	4	7.2758e-06	0.48759	-1.036259512000347	3
EFO_0009188	Red cell distribution width	Network	36138231_EFO_0009188_GCST90025988_EFO_0009188	hematological	Bone Marrow	55	17.8165	4.18147	2.064009052112882	4
EFO_0009188	Red cell distribution width	Network	36138231_EFO_0009188_GCST90025988_EFO_0009188	hematological	Breast	7	0.0545073	1.13139	0.1780955902706862	4
EFO_0009188	Red cell distribution width	Network	36138231_EFO_0009188_GCST90025988_EFO_0009188	hematological	Cerebral Cortex	38	7.2758e-06	0.565971	-0.8212011706021145	3
EFO_0009188	Red cell distribution width	Network	36138231_EFO_0009188_GCST90025988_EFO_0009188	hematological	Cervix, uterine	4	7.2758e-06	0.566744	-0.8192302754309919	2
EFO_0009188	Red cell distribution width	Network	36138231_EFO_0009188_GCST90025988_EFO_0009188	hematological	Colon	13	0.902337	1.80672	0.8533752345133728	13
EFO_0009188	Red cell distribution width	Network	36138231_EFO_0009188_GCST90025988_EFO_0009188	hematological	Duodenum	45	9.73357	3.08769	1.6265264063092284	2
EFO_0009188	Red cell distribution width	Network	36138231_EFO_0009188_GCST90025988_EFO_0009188	hematological	Endometrium	4	7.2758e-06	0.745971	-0.4228084543194957	5
EFO_0009188	Red cell distribution width	Network	36138231_EFO_0009188_GCST90025988_EFO_0009188	hematological	Esophagus	8	7.2758e-06	0.695447	-0.5239872886868628	3
EFO_0009188	Red cell distribution width	Network	36138231_EFO_0009188_GCST90025988_EFO_0009188	hematological	Fallopian Tube	10	7.2758e-06	0.497031	-1.0085927693840864	5
EFO_0009188	Red cell distribution width	Network	36138231_EFO_0009188_GCST90025988_EFO_0009188	hematological	Gallbladder	15	1.89564	2.27288	1.1845218594301177	3
EFO_0009188	Red cell distribution width	Network	36138231_EFO_0009188_GCST90025988_EFO_0009188	hematological	Heart Muscle	10	0.0545073	1.07486	0.10414844296609298	4
EFO_0009188	Red cell distribution width	Network	36138231_EFO_0009188_GCST90025988_EFO_0009188	hematological	Kidney	37	5.23241	2.39563	1.2604048497109985	9
EFO_0009188	Red cell distribution width	Network	36138231_EFO_0009188_GCST90025988_EFO_0009188	hematological	Liver	150	91.7179	7.7558	2.955275767052605	10
EFO_0009188	Red cell distribution width	Network	36138231_EFO_0009188_GCST90025988_EFO_0009188	hematological	Lung	12	0.414729	1.43866	0.5247241257863651	9
EFO_0009188	Red cell distribution width	Network	36138231_EFO_0009188_GCST90025988_EFO_0009188	hematological	Lymph Node	10	7.2758e-06	0.865859	-0.20779556334864496	5
EFO_0009188	Red cell distribution width	Network	36138231_EFO_0009188_GCST90025988_EFO_0009188	hematological	Ovary	5	7.2758e-06	0.839217	-0.2528834528771828	3
EFO_0009188	Red cell distribution width	Network	36138231_EFO_0009188_GCST90025988_EFO_0009188	hematological	Pancreas	3	7.2758e-06	0.896698	-0.15730579289495195	2
EFO_0009188	Red cell distribution width	Network	36138231_EFO_0009188_GCST90025988_EFO_0009188	hematological	Placenta	34	3.48327	2.06075	1.0431660101845766	8
EFO_0009188	Red cell distribution width	Network	36138231_EFO_0009188_GCST90025988_EFO_0009188	hematological	Prostate	7	7.2758e-06	0.787307	-0.3450016548656142	9
EFO_0009188	Red cell distribution width	Network	36138231_EFO_0009188_GCST90025988_EFO_0009188	hematological	Rectum	10	0.185257	1.29879	0.37716693737251666	4
EFO_0009188	Red cell distribution width	Network	36138231_EFO_0009188_GCST90025988_EFO_0009188	hematological	Salivary Gland	8	0.794619	2.0064	1.0046127694151818	3
EFO_0009188	Red cell distribution width	Network	36138231_EFO_0009188_GCST90025988_EFO_0009188	hematological	Seminal Vesicle	9	0.0545073	1.14173	0.19121651200412665	3
EFO_0009188	Red cell distribution width	Network	36138231_EFO_0009188_GCST90025988_EFO_0009188	hematological	Skeletal Muscle	16	0.0545073	1.08085	0.11216591056998677	5
EFO_0009188	Red cell distribution width	Network	36138231_EFO_0009188_GCST90025988_EFO_0009188	hematological	Skin	22	0.0545073	1.04355	0.061497832956827314	3
EFO_0009188	Red cell distribution width	Network	36138231_EFO_0009188_GCST90025988_EFO_0009188	hematological	Small Intestine	44	8.35297	2.82372	1.4975969477635043	4
EFO_0009188	Red cell distribution width	Network	36138231_EFO_0009188_GCST90025988_EFO_0009188	hematological	Smooth Muscle	1	7.2758e-06	0.245165	-2.0281771657024907	3
EFO_0009188	Red cell distribution width	Network	36138231_EFO_0009188_GCST90025988_EFO_0009188	hematological	Spleen	14	0.00510541	1.00156	0.002245754871264776	5
EFO_0009188	Red cell distribution width	Network	36138231_EFO_0009188_GCST90025988_EFO_0009188	hematological	Stomach	12	0.625163	1.59656	0.6749667613669779	4
EFO_0009188	Red cell distribution width	Network	36138231_EFO_0009188_GCST90025988_EFO_0009188	hematological	Testis	77	7.2758e-06	0.788415	-0.34297207182389283	10
EFO_0009188	Red cell distribution width	Network	36138231_EFO_0009188_GCST90025988_EFO_0009188	hematological	Thyroid Gland	7	7.2758e-06	0.58972	-0.7618971003650394	5
EFO_0009188	Red cell distribution width	Network	36138231_EFO_0009188_GCST90025988_EFO_0009188	hematological	Tonsil	3	7.2758e-06	0.371926	-1.4269128526522306	5
EFO_0009188	Red cell distribution width	Network	36138231_EFO_0009188_GCST90025988_EFO_0009188	hematological	Urinary Bladder	1	7.2758e-06	0.35193	-1.5066400451229642	2
EFO_0022250	cholesteryl esters to total lipids in large VLDL percentage	Network	36809768_EFO_0022250_GCST90269688_EFO_0022250	lipid measurement	Adipose Tissue	35	13.1284	4.74889	2.247591224454876	5
EFO_0022250	cholesteryl esters to total lipids in large VLDL percentage	Network	36809768_EFO_0022250_GCST90269688_EFO_0022250	lipid measurement	Adrenal Gland	18	0.861803	1.55418	0.6361565123725257	3
EFO_0022250	cholesteryl esters to total lipids in large VLDL percentage	Network	36809768_EFO_0022250_GCST90269688_EFO_0022250	lipid measurement	Appendix	4	0	0.488154	-1.0345906916397292	3
EFO_0022250	cholesteryl esters to total lipids in large VLDL percentage	Network	36809768_EFO_0022250_GCST90269688_EFO_0022250	lipid measurement	Bone Marrow	17	0.486117	1.29395	0.3717810001991824	4
EFO_0022250	cholesteryl esters to total lipids in large VLDL percentage	Network	36809768_EFO_0022250_GCST90269688_EFO_0022250	lipid measurement	Breast	14	1.80397	2.2654	1.179764410631301	4
EFO_0022250	cholesteryl esters to total lipids in large VLDL percentage	Network	36809768_EFO_0022250_GCST90269688_EFO_0022250	lipid measurement	Cerebral Cortex	35	0	0.521892	-0.9381768467401155	3
EFO_0022250	cholesteryl esters to total lipids in large VLDL percentage	Network	36809768_EFO_0022250_GCST90269688_EFO_0022250	lipid measurement	Cervix, uterine	4	0	0.5674	-0.8175614550703745	2
EFO_0022250	cholesteryl esters to total lipids in large VLDL percentage	Network	36809768_EFO_0022250_GCST90269688_EFO_0022250	lipid measurement	Colon	15	1.65527	2.08709	1.0614949323414182	13
EFO_0022250	cholesteryl esters to total lipids in large VLDL percentage	Network	36809768_EFO_0022250_GCST90269688_EFO_0022250	lipid measurement	Duodenum	49	12.3046	3.36604	1.7510519744553803	2
EFO_0022250	cholesteryl esters to total lipids in large VLDL percentage	Network	36809768_EFO_0022250_GCST90269688_EFO_0022250	lipid measurement	Endometrium	4	0	0.746834	-0.4211396339588762	5
EFO_0022250	cholesteryl esters to total lipids in large VLDL percentage	Network	36809768_EFO_0022250_GCST90269688_EFO_0022250	lipid measurement	Esophagus	6	0	0.522189	-0.9373559676050872	3
EFO_0022250	cholesteryl esters to total lipids in large VLDL percentage	Network	36809768_EFO_0022250_GCST90269688_EFO_0022250	lipid measurement	Fallopian Tube	14	0	0.696649	-0.5214971218532273	5
EFO_0022250	cholesteryl esters to total lipids in large VLDL percentage	Network	36809768_EFO_0022250_GCST90269688_EFO_0022250	lipid measurement	Gallbladder	17	2.72717	2.57891	1.3667629254325535	3
EFO_0022250	cholesteryl esters to total lipids in large VLDL percentage	Network	36809768_EFO_0022250_GCST90269688_EFO_0022250	lipid measurement	Heart Muscle	11	0.242861	1.18371	0.24332078707665303	4
EFO_0022250	cholesteryl esters to total lipids in large VLDL percentage	Network	36809768_EFO_0022250_GCST90269688_EFO_0022250	lipid measurement	Kidney	60	17.8732	3.8893	1.9595109000511879	9
EFO_0022250	cholesteryl esters to total lipids in large VLDL percentage	Network	36809768_EFO_0022250_GCST90269688_EFO_0022250	lipid measurement	Liver	224	189.425	11.5954	3.535480818974949	10
EFO_0022250	cholesteryl esters to total lipids in large VLDL percentage	Network	36809768_EFO_0022250_GCST90269688_EFO_0022250	lipid measurement	Lung	13	0.725368	1.56035	0.6418701635669245	9
EFO_0022250	cholesteryl esters to total lipids in large VLDL percentage	Network	36809768_EFO_0022250_GCST90269688_EFO_0022250	lipid measurement	Lymph Node	8	0	0.693489	-0.5280548378753878	5
EFO_0022250	cholesteryl esters to total lipids in large VLDL percentage	Network	36809768_EFO_0022250_GCST90269688_EFO_0022250	lipid measurement	Ovary	6	0.0575495	1.00823	0.011819773317235485	3
EFO_0022250	cholesteryl esters to total lipids in large VLDL percentage	Network	36809768_EFO_0022250_GCST90269688_EFO_0022250	lipid measurement	Pancreas	11	2.63865	3.2917	1.7188321453818076	2
EFO_0022250	cholesteryl esters to total lipids in large VLDL percentage	Network	36809768_EFO_0022250_GCST90269688_EFO_0022250	lipid measurement	Placenta	21	0.501932	1.27429	0.3496894120736149	8
EFO_0022250	cholesteryl esters to total lipids in large VLDL percentage	Network	36809768_EFO_0022250_GCST90269688_EFO_0022250	lipid measurement	Prostate	13	0.620744	1.46383	0.5497519615784918	9
EFO_0022250	cholesteryl esters to total lipids in large VLDL percentage	Network	36809768_EFO_0022250_GCST90269688_EFO_0022250	lipid measurement	Rectum	15	1.43924	1.95044	0.9637982584542851	4
EFO_0022250	cholesteryl esters to total lipids in large VLDL percentage	Network	36809768_EFO_0022250_GCST90269688_EFO_0022250	lipid measurement	Salivary Gland	7	0.620744	1.75764	0.8136365118334076	3
EFO_0022250	cholesteryl esters to total lipids in large VLDL percentage	Network	36809768_EFO_0022250_GCST90269688_EFO_0022250	lipid measurement	Seminal Vesicle	13	0.812783	1.65107	0.7234000490635206	3
EFO_0022250	cholesteryl esters to total lipids in large VLDL percentage	Network	36809768_EFO_0022250_GCST90269688_EFO_0022250	lipid measurement	Skeletal Muscle	14	0.0240905	0.946838	-0.07881034701179289	5
EFO_0022250	cholesteryl esters to total lipids in large VLDL percentage	Network	36809768_EFO_0022250_GCST90269688_EFO_0022250	lipid measurement	Skin	19	0	0.90229	-0.14833745187626193	3
EFO_0022250	cholesteryl esters to total lipids in large VLDL percentage	Network	36809768_EFO_0022250_GCST90269688_EFO_0022250	lipid measurement	Small Intestine	53	13.3281	3.40524	1.7677546040500245	4
EFO_0022250	cholesteryl esters to total lipids in large VLDL percentage	Network	36809768_EFO_0022250_GCST90269688_EFO_0022250	lipid measurement	Smooth Muscle	0	0	0	-inf	3
EFO_0022250	cholesteryl esters to total lipids in large VLDL percentage	Network	36809768_EFO_0022250_GCST90269688_EFO_0022250	lipid measurement	Spleen	15	0.149403	1.07434	0.10345024878279768	5
EFO_0022250	cholesteryl esters to total lipids in large VLDL percentage	Network	36809768_EFO_0022250_GCST90269688_EFO_0022250	lipid measurement	Stomach	10	0.393056	1.33201	0.41360117589380757	4
EFO_0022250	cholesteryl esters to total lipids in large VLDL percentage	Network	36809768_EFO_0022250_GCST90269688_EFO_0022250	lipid measurement	Testis	55	0	0.563806	-0.8267300786335162	10
EFO_0022250	cholesteryl esters to total lipids in large VLDL percentage	Network	36809768_EFO_0022250_GCST90269688_EFO_0022250	lipid measurement	Thyroid Gland	10	0	0.843433	-0.2456551071746644	5
EFO_0022250	cholesteryl esters to total lipids in large VLDL percentage	Network	36809768_EFO_0022250_GCST90269688_EFO_0022250	lipid measurement	Tonsil	6	0	0.744713	-0.4252440322916142	5
EFO_0022250	cholesteryl esters to total lipids in large VLDL percentage	Network	36809768_EFO_0022250_GCST90269688_EFO_0022250	lipid measurement	Urinary Bladder	6	0.76628	2.11402	1.079991275958809	2
EFO_0021902	cholesterol in large VLDL measurement	Network	36809768_EFO_0021902_GCST90269595_EFO_0021902	lipid measurement	Adipose Tissue	37	15.0741	5.25758	2.3943987661691515	5
EFO_0021902	cholesterol in large VLDL measurement	Network	36809768_EFO_0021902_GCST90269595_EFO_0021902	lipid measurement	Adrenal Gland	11	0.0951725	0.994677	-0.00769967740219443	3
EFO_0021902	cholesterol in large VLDL measurement	Network	36809768_EFO_0021902_GCST90269595_EFO_0021902	lipid measurement	Appendix	10	0.27498	1.27808	0.3539745962779286	3
EFO_0021902	cholesterol in large VLDL measurement	Network	36809768_EFO_0021902_GCST90269595_EFO_0021902	lipid measurement	Bone Marrow	18	0.632066	1.43483	0.5208803534214426	4
EFO_0021902	cholesterol in large VLDL measurement	Network	36809768_EFO_0021902_GCST90269595_EFO_0021902	lipid measurement	Breast	8	0.282459	1.35571	0.4390466816039912	4
EFO_0021902	cholesterol in large VLDL measurement	Network	36809768_EFO_0021902_GCST90269595_EFO_0021902	lipid measurement	Cerebral Cortex	41	1.38605e-06	0.64026	-0.6432706660367093	3
EFO_0021902	cholesterol in large VLDL measurement	Network	36809768_EFO_0021902_GCST90269595_EFO_0021902	lipid measurement	Cervix, uterine	11	0.632066	1.63411	0.7085073565972105	2
EFO_0021902	cholesterol in large VLDL measurement	Network	36809768_EFO_0021902_GCST90269595_EFO_0021902	lipid measurement	Colon	10	0.455151	1.45717	0.5431696246505554	13
EFO_0021902	cholesterol in large VLDL measurement	Network	36809768_EFO_0021902_GCST90269595_EFO_0021902	lipid measurement	Duodenum	46	11.14	3.30933	1.7265412794274744	2
EFO_0021902	cholesterol in large VLDL measurement	Network	36809768_EFO_0021902_GCST90269595_EFO_0021902	lipid measurement	Endometrium	3	1.38605e-06	0.586605	-0.7695399402074291	5
EFO_0021902	cholesterol in large VLDL measurement	Network	36809768_EFO_0021902_GCST90269595_EFO_0021902	lipid measurement	Esophagus	7	1.38605e-06	0.63802	-0.6483263532383485	3
EFO_0021902	cholesterol in large VLDL measurement	Network	36809768_EFO_0021902_GCST90269595_EFO_0021902	lipid measurement	Fallopian Tube	10	1.38605e-06	0.521129	-0.9402867559931777	5
EFO_0021902	cholesterol in large VLDL measurement	Network	36809768_EFO_0021902_GCST90269595_EFO_0021902	lipid measurement	Gallbladder	14	1.67023	2.22421	1.1532921992701073	3
EFO_0021902	cholesterol in large VLDL measurement	Network	36809768_EFO_0021902_GCST90269595_EFO_0021902	lipid measurement	Heart Muscle	13	0.564081	1.46507	0.5509660796107356	4
EFO_0021902	cholesterol in large VLDL measurement	Network	36809768_EFO_0021902_GCST90269595_EFO_0021902	lipid measurement	Kidney	38	6.19245	2.57967	1.3671850109165422	9
EFO_0021902	cholesterol in large VLDL measurement	Network	36809768_EFO_0021902_GCST90269595_EFO_0021902	lipid measurement	Liver	201	160.64	10.8967	3.4458147811265625	10
EFO_0021902	cholesterol in large VLDL measurement	Network	36809768_EFO_0021902_GCST90269595_EFO_0021902	lipid measurement	Lung	19	2.63054	2.38832	1.2559951518997086	9
EFO_0021902	cholesterol in large VLDL measurement	Network	36809768_EFO_0021902_GCST90269595_EFO_0021902	lipid measurement	Lymph Node	7	1.38605e-06	0.635488	-0.654062722787493	5
EFO_0021902	cholesterol in large VLDL measurement	Network	36809768_EFO_0021902_GCST90269595_EFO_0021902	lipid measurement	Ovary	6	0.107548	1.05589	0.07845696634751738	3
EFO_0021902	cholesterol in large VLDL measurement	Network	36809768_EFO_0021902_GCST90269595_EFO_0021902	lipid measurement	Pancreas	6	0.572706	1.88035	0.9110002204959595	2
EFO_0021902	cholesterol in large VLDL measurement	Network	36809768_EFO_0021902_GCST90269595_EFO_0021902	lipid measurement	Placenta	26	1.42012	1.65227	0.7244489004662356	8
EFO_0021902	cholesterol in large VLDL measurement	Network	36809768_EFO_0021902_GCST90269595_EFO_0021902	lipid measurement	Prostate	10	0.219661	1.17926	0.2378775313550579	9
EFO_0021902	cholesterol in large VLDL measurement	Network	36809768_EFO_0021902_GCST90269595_EFO_0021902	lipid measurement	Rectum	12	0.642151	1.63411	0.7085073565972105	4
EFO_0021902	cholesterol in large VLDL measurement	Network	36809768_EFO_0021902_GCST90269595_EFO_0021902	lipid measurement	Salivary Gland	5	0.219661	1.3148	0.39484687769345567	3
EFO_0021902	cholesterol in large VLDL measurement	Network	36809768_EFO_0021902_GCST90269595_EFO_0021902	lipid measurement	Seminal Vesicle	8	0.107548	1.06407	0.0895975239527266	3
EFO_0021902	cholesterol in large VLDL measurement	Network	36809768_EFO_0021902_GCST90269595_EFO_0021902	lipid measurement	Skeletal Muscle	13	0.0346688	0.920769	-0.11908835789801397	5
EFO_0021902	cholesterol in large VLDL measurement	Network	36809768_EFO_0021902_GCST90269595_EFO_0021902	lipid measurement	Skin	17	1.38605e-06	0.845476	-0.24216493103921735	3
EFO_0021902	cholesterol in large VLDL measurement	Network	36809768_EFO_0021902_GCST90269595_EFO_0021902	lipid measurement	Small Intestine	48	11.14	3.22978	1.6914338432382732	4
EFO_0021902	cholesterol in large VLDL measurement	Network	36809768_EFO_0021902_GCST90269595_EFO_0021902	lipid measurement	Smooth Muscle	2	1.38605e-06	0.514103	-0.9598711523115806	3
EFO_0021902	cholesterol in large VLDL measurement	Network	36809768_EFO_0021902_GCST90269595_EFO_0021902	lipid measurement	Spleen	11	1.38605e-06	0.825093	-0.2773715351581338	5
EFO_0021902	cholesterol in large VLDL measurement	Network	36809768_EFO_0021902_GCST90269595_EFO_0021902	lipid measurement	Stomach	14	1.29764	1.95296	0.9656651960943414	4
EFO_0021902	cholesterol in large VLDL measurement	Network	36809768_EFO_0021902_GCST90269595_EFO_0021902	lipid measurement	Testis	56	1.38605e-06	0.601194	-0.7340976770702816	10
EFO_0021902	cholesterol in large VLDL measurement	Network	36809768_EFO_0021902_GCST90269595_EFO_0021902	lipid measurement	Thyroid Gland	13	0.219661	1.1483	0.19949370910935868	5
EFO_0021902	cholesterol in large VLDL measurement	Network	36809768_EFO_0021902_GCST90269595_EFO_0021902	lipid measurement	Tonsil	5	1.38605e-06	0.649931	-0.6216412450951165	5
EFO_0021902	cholesterol in large VLDL measurement	Network	36809768_EFO_0021902_GCST90269595_EFO_0021902	lipid measurement	Urinary Bladder	3	0.107548	1.10698	0.14662846898909598	2
EFO_0009767	glycine measurement	Network	31367044_EFO_0009767_GCST90301967_EFO_0009767	metabolic	Adipose Tissue	9	0	1.39008	0.4751646357002224	5
EFO_0009767	glycine measurement	Network	31367044_EFO_0009767_GCST90301967_EFO_0009767	metabolic	Adrenal Gland	7	0	0.688018	-0.539482140264177	3
EFO_0009767	glycine measurement	Network	31367044_EFO_0009767_GCST90301967_EFO_0009767	metabolic	Appendix	4	0	0.555686	-0.8476592648917266	3
EFO_0009767	glycine measurement	Network	31367044_EFO_0009767_GCST90301967_EFO_0009767	metabolic	Bone Marrow	5	0	0.433222	-1.2068223194157939	4
EFO_0009767	glycine measurement	Network	31367044_EFO_0009767_GCST90301967_EFO_0009767	metabolic	Breast	6	0	1.1052	0.14430341604284966	4
EFO_0009767	glycine measurement	Network	31367044_EFO_0009767_GCST90301967_EFO_0009767	metabolic	Cerebral Cortex	30	0	0.50922	-0.9736378413285623	3
EFO_0009767	glycine measurement	Network	31367044_EFO_0009767_GCST90301967_EFO_0009767	metabolic	Cervix, uterine	4	0	0.645894	-0.630630028322371	2
EFO_0009767	glycine measurement	Network	31367044_EFO_0009767_GCST90301967_EFO_0009767	metabolic	Colon	4	0	0.633552	-0.6584642365190962	13
EFO_0009767	glycine measurement	Network	31367044_EFO_0009767_GCST90301967_EFO_0009767	metabolic	Duodenum	22	1.06806	1.72035	0.782705175725469	2
EFO_0009767	glycine measurement	Network	31367044_EFO_0009767_GCST90301967_EFO_0009767	metabolic	Endometrium	0	0	0	-inf	5
EFO_0009767	glycine measurement	Network	31367044_EFO_0009767_GCST90301967_EFO_0009767	metabolic	Esophagus	8	0	0.792571	-0.3353870415782426	3
EFO_0009767	glycine measurement	Network	31367044_EFO_0009767_GCST90301967_EFO_0009767	metabolic	Fallopian Tube	6	0	0.339867	-1.5569581164416744	5
EFO_0009767	glycine measurement	Network	31367044_EFO_0009767_GCST90301967_EFO_0009767	metabolic	Gallbladder	4	0	0.690748	-0.5337684890697818	3
EFO_0009767	glycine measurement	Network	31367044_EFO_0009767_GCST90301967_EFO_0009767	metabolic	Heart Muscle	8	0	0.979978	-0.029179404812645606	4
EFO_0009767	glycine measurement	Network	31367044_EFO_0009767_GCST90301967_EFO_0009767	metabolic	Kidney	66	25.3355	4.87008	2.283945850549125	9
EFO_0009767	glycine measurement	Network	31367044_EFO_0009767_GCST90301967_EFO_0009767	metabolic	Liver	106	52.5098	6.2462	2.642977778228545	10
EFO_0009767	glycine measurement	Network	31367044_EFO_0009767_GCST90301967_EFO_0009767	metabolic	Lung	4	0	0.546526	-0.8716381278261652	9
EFO_0009767	glycine measurement	Network	31367044_EFO_0009767_GCST90301967_EFO_0009767	metabolic	Lymph Node	2	0	0.197357	-2.34112341112739	5
EFO_0009767	glycine measurement	Network	31367044_EFO_0009767_GCST90301967_EFO_0009767	metabolic	Ovary	1	0	0.191284	-2.3862113006559245	3
EFO_0009767	glycine measurement	Network	31367044_EFO_0009767_GCST90301967_EFO_0009767	metabolic	Pancreas	5	0.00353997	1.70321	0.7682600483798723	2
EFO_0009767	glycine measurement	Network	31367044_EFO_0009767_GCST90301967_EFO_0009767	metabolic	Placenta	7	0	0.483524	-1.0483416618995418	8
EFO_0009767	glycine measurement	Network	31367044_EFO_0009767_GCST90301967_EFO_0009767	metabolic	Prostate	8	0	1.02544	0.03624367018539642	9
EFO_0009767	glycine measurement	Network	31367044_EFO_0009767_GCST90301967_EFO_0009767	metabolic	Rectum	4	0	0.59207	-0.7561609104062312	4
EFO_0009767	glycine measurement	Network	31367044_EFO_0009767_GCST90301967_EFO_0009767	metabolic	Salivary Gland	4	0	1.14331	0.19321301652379902	3
EFO_0009767	glycine measurement	Network	31367044_EFO_0009767_GCST90301967_EFO_0009767	metabolic	Seminal Vesicle	4	0	0.578301	-0.7901082423295674	3
EFO_0009767	glycine measurement	Network	31367044_EFO_0009767_GCST90301967_EFO_0009767	metabolic	Skeletal Muscle	13	0	1.00084	0.001205875819702926	5
EFO_0009767	glycine measurement	Network	31367044_EFO_0009767_GCST90301967_EFO_0009767	metabolic	Skin	6	0	0.324351	-1.6243710378506893	3
EFO_0009767	glycine measurement	Network	31367044_EFO_0009767_GCST90301967_EFO_0009767	metabolic	Small Intestine	28	2.48168	2.04786	1.0341204982924335	4
EFO_0009767	glycine measurement	Network	31367044_EFO_0009767_GCST90301967_EFO_0009767	metabolic	Smooth Muscle	0	0	0	-inf	3
EFO_0009767	glycine measurement	Network	31367044_EFO_0009767_GCST90301967_EFO_0009767	metabolic	Spleen	2	0	0.163062	-2.61650892007772	5
EFO_0009767	glycine measurement	Network	31367044_EFO_0009767_GCST90301967_EFO_0009767	metabolic	Stomach	8	0	1.21302	0.27860450775444606	4
EFO_0009767	glycine measurement	Network	31367044_EFO_0009767_GCST90301967_EFO_0009767	metabolic	Testis	46	0	0.53678	-0.8975964093531598	10
EFO_0009767	glycine measurement	Network	31367044_EFO_0009767_GCST90301967_EFO_0009767	metabolic	Thyroid Gland	6	0	0.576068	-0.7956892745928689	5
EFO_0009767	glycine measurement	Network	31367044_EFO_0009767_GCST90301967_EFO_0009767	metabolic	Tonsil	2	0	0.282579	-1.8232751062647665	5
EFO_0009767	glycine measurement	Network	31367044_EFO_0009767_GCST90301967_EFO_0009767	metabolic	Urinary Bladder	6	0.57602	2.40648	1.2669227027068088	2
EFO_0022325	triglycerides in very large VLDL measurement	Network	36809768_EFO_0022325_GCST90269591_EFO_0022325	lipid measurement	Adipose Tissue	39	17.2058	5.7007	2.5111395020807064	5
EFO_0022325	triglycerides in very large VLDL measurement	Network	36809768_EFO_0022325_GCST90269591_EFO_0022325	lipid measurement	Adrenal Gland	12	0.04088	1.11622	0.1586230873599171	3
EFO_0022325	triglycerides in very large VLDL measurement	Network	36809768_EFO_0022325_GCST90269591_EFO_0022325	lipid measurement	Appendix	8	0.0309253	1.05178	0.0728383840688187	3
EFO_0022325	triglycerides in very large VLDL measurement	Network	36809768_EFO_0022325_GCST90269591_EFO_0022325	lipid measurement	Bone Marrow	11	2.92172e-06	0.901987	-0.148821146705314	4
EFO_0022325	triglycerides in very large VLDL measurement	Network	36809768_EFO_0022325_GCST90269591_EFO_0022325	lipid measurement	Breast	6	0.0309253	1.04594	0.06480106500340765	4
EFO_0022325	triglycerides in very large VLDL measurement	Network	36809768_EFO_0022325_GCST90269591_EFO_0022325	lipid measurement	Cerebral Cortex	33	2.92172e-06	0.53011	-0.9156366686180799	3
EFO_0022325	triglycerides in very large VLDL measurement	Network	36809768_EFO_0022325_GCST90269591_EFO_0022325	lipid measurement	Cervix, uterine	5	2.92172e-06	0.76408	-0.3882042844744621	2
EFO_0022325	triglycerides in very large VLDL measurement	Network	36809768_EFO_0022325_GCST90269591_EFO_0022325	lipid measurement	Colon	13	1.0812	1.94865	0.9624731305825382	13
EFO_0022325	triglycerides in very large VLDL measurement	Network	36809768_EFO_0022325_GCST90269591_EFO_0022325	lipid measurement	Duodenum	45	10.8474	3.33024	1.7356243023783946	2
EFO_0022325	triglycerides in very large VLDL measurement	Network	36809768_EFO_0022325_GCST90269591_EFO_0022325	lipid measurement	Endometrium	5	0.0309253	1.00571	0.008217536637027628	5
EFO_0022325	triglycerides in very large VLDL measurement	Network	36809768_EFO_0022325_GCST90269591_EFO_0022325	lipid measurement	Esophagus	6	2.92172e-06	0.562558	-0.829926891896539	3
EFO_0022325	triglycerides in very large VLDL measurement	Network	36809768_EFO_0022325_GCST90269591_EFO_0022325	lipid measurement	Fallopian Tube	12	2.92172e-06	0.643289	-0.6364604674811252	5
EFO_0022325	triglycerides in very large VLDL measurement	Network	36809768_EFO_0022325_GCST90269591_EFO_0022325	lipid measurement	Gallbladder	11	0.823836	1.79771	0.8461607785280632	3
EFO_0022325	triglycerides in very large VLDL measurement	Network	36809768_EFO_0022325_GCST90269591_EFO_0022325	lipid measurement	Heart Muscle	10	0.0433029	1.15929	0.21324633903526652	4
EFO_0022325	triglycerides in very large VLDL measurement	Network	36809768_EFO_0022325_GCST90269591_EFO_0022325	lipid measurement	Kidney	45	10.1848	3.14248	1.6519024764808907	9
EFO_0022325	triglycerides in very large VLDL measurement	Network	36809768_EFO_0022325_GCST90269591_EFO_0022325	lipid measurement	Liver	207	172.028	11.5438	3.5290419301252163	10
EFO_0022325	triglycerides in very large VLDL measurement	Network	36809768_EFO_0022325_GCST90269591_EFO_0022325	lipid measurement	Lung	13	0.823836	1.68098	0.7492992392754725	9
EFO_0022325	triglycerides in very large VLDL measurement	Network	36809768_EFO_0022325_GCST90269591_EFO_0022325	lipid measurement	Lymph Node	5	2.92172e-06	0.466938	-1.0986976672794782	5
EFO_0022325	triglycerides in very large VLDL measurement	Network	36809768_EFO_0022325_GCST90269591_EFO_0022325	lipid measurement	Ovary	7	0.0704923	1.2672	0.34164127036222486	3
EFO_0022325	triglycerides in very large VLDL measurement	Network	36809768_EFO_0022325_GCST90269591_EFO_0022325	lipid measurement	Pancreas	7	0.864226	2.25665	1.1741845245106646	2
EFO_0022325	triglycerides in very large VLDL measurement	Network	36809768_EFO_0022325_GCST90269591_EFO_0022325	lipid measurement	Placenta	18	0.100539	1.17668	0.23472606644570942	8
EFO_0022325	triglycerides in very large VLDL measurement	Network	36809768_EFO_0022325_GCST90269591_EFO_0022325	lipid measurement	Prostate	9	0.034771	1.09177	0.1266663205882633	9
EFO_0022325	triglycerides in very large VLDL measurement	Network	36809768_EFO_0022325_GCST90269591_EFO_0022325	lipid measurement	Rectum	14	1.13477	1.96114	0.971691660611918	4
EFO_0022325	triglycerides in very large VLDL measurement	Network	36809768_EFO_0022325_GCST90269591_EFO_0022325	lipid measurement	Salivary Gland	2	2.92172e-06	0.541004	-0.8862893345156515	3
EFO_0022325	triglycerides in very large VLDL measurement	Network	36809768_EFO_0022325_GCST90269591_EFO_0022325	lipid measurement	Seminal Vesicle	8	0.034771	1.09459	0.13038940663097895	3
EFO_0022325	triglycerides in very large VLDL measurement	Network	36809768_EFO_0022325_GCST90269591_EFO_0022325	lipid measurement	Skeletal Muscle	12	2.92172e-06	0.874316	-0.19377369263969313	5
EFO_0022325	triglycerides in very large VLDL measurement	Network	36809768_EFO_0022325_GCST90269591_EFO_0022325	lipid measurement	Skin	14	2.92172e-06	0.716242	-0.4814809675536953	3
EFO_0022325	triglycerides in very large VLDL measurement	Network	36809768_EFO_0022325_GCST90269591_EFO_0022325	lipid measurement	Small Intestine	46	10.5228	3.18397	1.6708251812523878	4
EFO_0022325	triglycerides in very large VLDL measurement	Network	36809768_EFO_0022325_GCST90269591_EFO_0022325	lipid measurement	Smooth Muscle	1	2.92172e-06	0.264423	-1.9190792696333205	3
EFO_0022325	triglycerides in very large VLDL measurement	Network	36809768_EFO_0022325_GCST90269591_EFO_0022325	lipid measurement	Spleen	12	2.92172e-06	0.925915	-0.11104877039601666	5
EFO_0022325	triglycerides in very large VLDL measurement	Network	36809768_EFO_0022325_GCST90269591_EFO_0022325	lipid measurement	Stomach	13	0.998952	1.86547	0.8995418748560828	4
EFO_0022325	triglycerides in very large VLDL measurement	Network	36809768_EFO_0022325_GCST90269591_EFO_0022325	lipid measurement	Testis	62	2.92172e-06	0.684696	-0.5464644060627525	10
EFO_0022325	triglycerides in very large VLDL measurement	Network	36809768_EFO_0022325_GCST90269591_EFO_0022325	lipid measurement	Thyroid Gland	11	0.0309253	0.999499	-0.0007225077161802703	5
EFO_0022325	triglycerides in very large VLDL measurement	Network	36809768_EFO_0022325_GCST90269591_EFO_0022325	lipid measurement	Tonsil	2	2.92172e-06	0.267428	-1.9027774573042187	5
EFO_0022325	triglycerides in very large VLDL measurement	Network	36809768_EFO_0022325_GCST90269591_EFO_0022325	lipid measurement	Urinary Bladder	2	2.92172e-06	0.759151	-0.39754214905379903	2
EFO_0022256	cholesteryl esters to total lipids in small VLDL percentage	Network	36809768_EFO_0022256_GCST90269698_EFO_0022256	lipid measurement	Adipose Tissue	43	14.6581	4.2575	2.0900070987465273	5
EFO_0022256	cholesteryl esters to total lipids in small VLDL percentage	Network	36809768_EFO_0022256_GCST90269698_EFO_0022256	lipid measurement	Adrenal Gland	22	0.690679	1.38616	0.4710972661020298	3
EFO_0022256	cholesteryl esters to total lipids in small VLDL percentage	Network	36809768_EFO_0022256_GCST90269698_EFO_0022256	lipid measurement	Appendix	21	1.83166	1.87016	0.903160867673551	3
EFO_0022256	cholesteryl esters to total lipids in small VLDL percentage	Network	36809768_EFO_0022256_GCST90269698_EFO_0022256	lipid measurement	Bone Marrow	24	0.635679	1.33304	0.4147147962045122	4
EFO_0022256	cholesteryl esters to total lipids in small VLDL percentage	Network	36809768_EFO_0022256_GCST90269698_EFO_0022256	lipid measurement	Breast	15	1.15084	1.77121	0.8247342207167353	4
EFO_0022256	cholesteryl esters to total lipids in small VLDL percentage	Network	36809768_EFO_0022256_GCST90269698_EFO_0022256	lipid measurement	Cerebral Cortex	75	9.00585e-13	0.816086	-0.2932070366546824	3
EFO_0022256	cholesteryl esters to total lipids in small VLDL percentage	Network	36809768_EFO_0022256_GCST90269698_EFO_0022256	lipid measurement	Cervix, uterine	14	0.614625	1.44917	0.5352276035217477	2
EFO_0022256	cholesteryl esters to total lipids in small VLDL percentage	Network	36809768_EFO_0022256_GCST90269698_EFO_0022256	lipid measurement	Colon	15	0.699644	1.52301	0.6069290688759368	13
EFO_0022256	cholesteryl esters to total lipids in small VLDL percentage	Network	36809768_EFO_0022256_GCST90269698_EFO_0022256	lipid measurement	Duodenum	56	10.9201	2.8072	1.4891311889322931	2
EFO_0022256	cholesteryl esters to total lipids in small VLDL percentage	Network	36809768_EFO_0022256_GCST90269698_EFO_0022256	lipid measurement	Endometrium	7	0.0653389	0.953728	-0.06835057536675418	5
EFO_0022256	cholesteryl esters to total lipids in small VLDL percentage	Network	36809768_EFO_0022256_GCST90269698_EFO_0022256	lipid measurement	Esophagus	15	0.0653389	0.952642	-0.06999373618320613	3
EFO_0022256	cholesteryl esters to total lipids in small VLDL percentage	Network	36809768_EFO_0022256_GCST90269698_EFO_0022256	lipid measurement	Fallopian Tube	18	9.00585e-13	0.653612	-0.6134929059339993	5
EFO_0022256	cholesteryl esters to total lipids in small VLDL percentage	Network	36809768_EFO_0022256_GCST90269698_EFO_0022256	lipid measurement	Gallbladder	23	3.73602	2.54611	1.3482961767737478	3
EFO_0022256	cholesteryl esters to total lipids in small VLDL percentage	Network	36809768_EFO_0022256_GCST90269698_EFO_0022256	lipid measurement	Heart Muscle	12	0.0653389	0.942318	-0.08571419430497348	4
EFO_0022256	cholesteryl esters to total lipids in small VLDL percentage	Network	36809768_EFO_0022256_GCST90269698_EFO_0022256	lipid measurement	Kidney	66	14.8875	3.12195	1.6424485603356416	9
EFO_0022256	cholesteryl esters to total lipids in small VLDL percentage	Network	36809768_EFO_0022256_GCST90269698_EFO_0022256	lipid measurement	Liver	223	155	8.42373	3.074459933372166	10
EFO_0022256	cholesteryl esters to total lipids in small VLDL percentage	Network	36809768_EFO_0022256_GCST90269698_EFO_0022256	lipid measurement	Lung	25	3.03872	2.18968	1.1307207717350778	9
EFO_0022256	cholesteryl esters to total lipids in small VLDL percentage	Network	36809768_EFO_0022256_GCST90269698_EFO_0022256	lipid measurement	Lymph Node	11	9.00585e-13	0.695832	-0.5231890827035719	5
EFO_0022256	cholesteryl esters to total lipids in small VLDL percentage	Network	36809768_EFO_0022256_GCST90269698_EFO_0022256	lipid measurement	Ovary	7	0.0492219	0.858355	-0.22035366881180313	3
EFO_0022256	cholesteryl esters to total lipids in small VLDL percentage	Network	36809768_EFO_0022256_GCST90269698_EFO_0022256	lipid measurement	Pancreas	13	2.61522	2.83879	1.5052743814201237	2
EFO_0022256	cholesteryl esters to total lipids in small VLDL percentage	Network	36809768_EFO_0022256_GCST90269698_EFO_0022256	lipid measurement	Placenta	39	2.61435	1.72693	0.7882083446916195	8
EFO_0022256	cholesteryl esters to total lipids in small VLDL percentage	Network	36809768_EFO_0022256_GCST90269698_EFO_0022256	lipid measurement	Prostate	12	0.0653389	0.986034	-0.020291119306924406	9
EFO_0022256	cholesteryl esters to total lipids in small VLDL percentage	Network	36809768_EFO_0022256_GCST90269698_EFO_0022256	lipid measurement	Rectum	14	0.429198	1.32841	0.4096967214378888	4
EFO_0022256	cholesteryl esters to total lipids in small VLDL percentage	Network	36809768_EFO_0022256_GCST90269698_EFO_0022256	lipid measurement	Salivary Gland	5	0.0653389	0.916142	-0.1263561788023198	3
EFO_0022256	cholesteryl esters to total lipids in small VLDL percentage	Network	36809768_EFO_0022256_GCST90269698_EFO_0022256	lipid measurement	Seminal Vesicle	8	9.00585e-13	0.741436	-0.43160553254305134	3
EFO_0022256	cholesteryl esters to total lipids in small VLDL percentage	Network	36809768_EFO_0022256_GCST90269698_EFO_0022256	lipid measurement	Skeletal Muscle	10	9.00585e-13	0.493526	-1.0188030376475175	5
EFO_0022256	cholesteryl esters to total lipids in small VLDL percentage	Network	36809768_EFO_0022256_GCST90269698_EFO_0022256	lipid measurement	Skin	30	0.113838	1.03962	0.05605976682318938	3
EFO_0022256	cholesteryl esters to total lipids in small VLDL percentage	Network	36809768_EFO_0022256_GCST90269698_EFO_0022256	lipid measurement	Small Intestine	61	12.1951	2.85998	1.5160056235842316	4
EFO_0022256	cholesteryl esters to total lipids in small VLDL percentage	Network	36809768_EFO_0022256_GCST90269698_EFO_0022256	lipid measurement	Smooth Muscle	5	0.0653389	0.895555	-0.15914611391998876	3
EFO_0022256	cholesteryl esters to total lipids in small VLDL percentage	Network	36809768_EFO_0022256_GCST90269698_EFO_0022256	lipid measurement	Spleen	22	0.26587	1.14983	0.20142540834609987	5
EFO_0022256	cholesteryl esters to total lipids in small VLDL percentage	Network	36809768_EFO_0022256_GCST90269698_EFO_0022256	lipid measurement	Stomach	12	0.211946	1.16641	0.22206971826212396	4
EFO_0022256	cholesteryl esters to total lipids in small VLDL percentage	Network	36809768_EFO_0022256_GCST90269698_EFO_0022256	lipid measurement	Testis	67	9.00585e-13	0.501191	-0.9965664651658855	10
EFO_0022256	cholesteryl esters to total lipids in small VLDL percentage	Network	36809768_EFO_0022256_GCST90269698_EFO_0022256	lipid measurement	Thyroid Gland	16	0.0653389	0.984765	-0.02214906552750758	5
EFO_0022256	cholesteryl esters to total lipids in small VLDL percentage	Network	36809768_EFO_0022256_GCST90269698_EFO_0022256	lipid measurement	Tonsil	7	9.00585e-13	0.634012	-0.6574174744206469	5
EFO_0022256	cholesteryl esters to total lipids in small VLDL percentage	Network	36809768_EFO_0022256_GCST90269698_EFO_0022256	lipid measurement	Urinary Bladder	6	0.403229	1.54267	0.6254254124933292	2
EFO_0022237	cholesterol to total lipids in medium HDL percentage	Network	36809768_EFO_0022237_GCST90269737_EFO_0022237	lipid measurement	Adipose Tissue	42	19.3541	5.93211	2.568545606217852	5
EFO_0022237	cholesterol to total lipids in medium HDL percentage	Network	36809768_EFO_0022237_GCST90269737_EFO_0022237	lipid measurement	Adrenal Gland	9	0.00721581	0.808924	-0.30592351169828774	3
EFO_0022237	cholesterol to total lipids in medium HDL percentage	Network	36809768_EFO_0022237_GCST90269737_EFO_0022237	lipid measurement	Appendix	11	0.382097	1.39742	0.48276090292674545	3
EFO_0022237	cholesterol to total lipids in medium HDL percentage	Network	36809768_EFO_0022237_GCST90269737_EFO_0022237	lipid measurement	Bone Marrow	14	0.150301	1.10926	0.14959305693563074	4
EFO_0022237	cholesterol to total lipids in medium HDL percentage	Network	36809768_EFO_0022237_GCST90269737_EFO_0022237	lipid measurement	Breast	9	0.42126	1.51598	0.6002544659451889	4
EFO_0022237	cholesterol to total lipids in medium HDL percentage	Network	36809768_EFO_0022237_GCST90269737_EFO_0022237	lipid measurement	Cerebral Cortex	47	2.93372e-07	0.729535	-0.4549510360782631	3
EFO_0022237	cholesterol to total lipids in medium HDL percentage	Network	36809768_EFO_0022237_GCST90269737_EFO_0022237	lipid measurement	Cervix, uterine	12	0.814964	1.77193	0.8253210215799612	2
EFO_0022237	cholesterol to total lipids in medium HDL percentage	Network	36809768_EFO_0022237_GCST90269737_EFO_0022237	lipid measurement	Colon	6	0.0127924	0.869035	-0.20251318661676124	13
EFO_0022237	cholesterol to total lipids in medium HDL percentage	Network	36809768_EFO_0022237_GCST90269737_EFO_0022237	lipid measurement	Duodenum	41	8.2381	2.93186	1.5518141108874393	2
EFO_0022237	cholesterol to total lipids in medium HDL percentage	Network	36809768_EFO_0022237_GCST90269737_EFO_0022237	lipid measurement	Endometrium	5	0.0278059	0.971785	-0.041291563142332476	5
EFO_0022237	cholesterol to total lipids in medium HDL percentage	Network	36809768_EFO_0022237_GCST90269737_EFO_0022237	lipid measurement	Esophagus	7	2.93372e-07	0.634177	-0.657043570339459	3
EFO_0022237	cholesterol to total lipids in medium HDL percentage	Network	36809768_EFO_0022237_GCST90269737_EFO_0022237	lipid measurement	Fallopian Tube	10	2.93372e-07	0.51799	-0.9490039730942874	5
EFO_0022237	cholesterol to total lipids in medium HDL percentage	Network	36809768_EFO_0022237_GCST90269737_EFO_0022237	lipid measurement	Gallbladder	11	0.731108	1.73706	0.7966516787486981	3
EFO_0022237	cholesterol to total lipids in medium HDL percentage	Network	36809768_EFO_0022237_GCST90269737_EFO_0022237	lipid measurement	Heart Muscle	12	0.366315	1.34422	0.4267716450896923	4
EFO_0022237	cholesterol to total lipids in medium HDL percentage	Network	36809768_EFO_0022237_GCST90269737_EFO_0022237	lipid measurement	Kidney	39	6.59735	2.6316	1.3959424992340974	9
EFO_0022237	cholesterol to total lipids in medium HDL percentage	Network	36809768_EFO_0022237_GCST90269737_EFO_0022237	lipid measurement	Liver	173	122.453	9.32222	3.2206741004832486	10
EFO_0022237	cholesterol to total lipids in medium HDL percentage	Network	36809768_EFO_0022237_GCST90269737_EFO_0022237	lipid measurement	Lung	14	0.876987	1.74921	0.8067053434126148	9
EFO_0022237	cholesterol to total lipids in medium HDL percentage	Network	36809768_EFO_0022237_GCST90269737_EFO_0022237	lipid measurement	Lymph Node	9	0.00721581	0.812134	-0.3002098605038945	5
EFO_0022237	cholesterol to total lipids in medium HDL percentage	Network	36809768_EFO_0022237_GCST90269737_EFO_0022237	lipid measurement	Ovary	8	0.341434	1.39937	0.48477724852525844	3
EFO_0022237	cholesterol to total lipids in medium HDL percentage	Network	36809768_EFO_0022237_GCST90269737_EFO_0022237	lipid measurement	Pancreas	11	2.71924	3.42654	1.7767521213109878	2
EFO_0022237	cholesterol to total lipids in medium HDL percentage	Network	36809768_EFO_0022237_GCST90269737_EFO_0022237	lipid measurement	Placenta	26	1.33036	1.64232	0.715731683365127	8
EFO_0022237	cholesterol to total lipids in medium HDL percentage	Network	36809768_EFO_0022237_GCST90269737_EFO_0022237	lipid measurement	Prostate	5	2.93372e-07	0.586076	-0.7708396857460567	9
EFO_0022237	cholesterol to total lipids in medium HDL percentage	Network	36809768_EFO_0022237_GCST90269737_EFO_0022237	lipid measurement	Rectum	9	0.205543	1.2182	0.28475264021726526	4
EFO_0022237	cholesterol to total lipids in medium HDL percentage	Network	36809768_EFO_0022237_GCST90269737_EFO_0022237	lipid measurement	Salivary Gland	3	0.00721581	0.78413	-0.3508359335738628	3
EFO_0022237	cholesterol to total lipids in medium HDL percentage	Network	36809768_EFO_0022237_GCST90269737_EFO_0022237	lipid measurement	Seminal Vesicle	7	0.0166214	0.925455	-0.11176477109078482	3
EFO_0022237	cholesterol to total lipids in medium HDL percentage	Network	36809768_EFO_0022237_GCST90269737_EFO_0022237	lipid measurement	Skeletal Muscle	14	0.0292395	0.985624	-0.020890371082611905	5
EFO_0022237	cholesterol to total lipids in medium HDL percentage	Network	36809768_EFO_0022237_GCST90269737_EFO_0022237	lipid measurement	Skin	24	0.341434	1.18642	0.24661751133049464	3
EFO_0022237	cholesterol to total lipids in medium HDL percentage	Network	36809768_EFO_0022237_GCST90269737_EFO_0022237	lipid measurement	Small Intestine	48	11.0228	3.21032	1.6827166261371624	4
EFO_0022237	cholesterol to total lipids in medium HDL percentage	Network	36809768_EFO_0022237_GCST90269737_EFO_0022237	lipid measurement	Smooth Muscle	1	2.93372e-07	0.255503	-1.9685883694126907	3
EFO_0022237	cholesterol to total lipids in medium HDL percentage	Network	36809768_EFO_0022237_GCST90269737_EFO_0022237	lipid measurement	Spleen	14	0.0815829	1.04379	0.061834551161067584	5
EFO_0022237	cholesterol to total lipids in medium HDL percentage	Network	36809768_EFO_0022237_GCST90269737_EFO_0022237	lipid measurement	Stomach	12	0.730881	1.66388	0.7345555576567782	4
EFO_0022237	cholesterol to total lipids in medium HDL percentage	Network	36809768_EFO_0022237_GCST90269737_EFO_0022237	lipid measurement	Testis	54	2.93372e-07	0.57623	-0.7952823140655259	10
EFO_0022237	cholesterol to total lipids in medium HDL percentage	Network	36809768_EFO_0022237_GCST90269737_EFO_0022237	lipid measurement	Thyroid Gland	16	0.5001	1.40477	0.49033677386715896	5
EFO_0022237	cholesterol to total lipids in medium HDL percentage	Network	36809768_EFO_0022237_GCST90269737_EFO_0022237	lipid measurement	Tonsil	7	0.0166214	0.904422	-0.14493163502598377	5
EFO_0022237	cholesterol to total lipids in medium HDL percentage	Network	36809768_EFO_0022237_GCST90269737_EFO_0022237	lipid measurement	Urinary Bladder	1	2.93372e-07	0.36677	-1.4470512488331657	2
EFO_0022269	free cholesterol in medium VLDL measurement	Network	36809768_EFO_0022269_GCST90269604_EFO_0022269	lipid measurement	Adipose Tissue	41	11.4386	3.54456	1.8256062511551177	5
EFO_0022269	free cholesterol in medium VLDL measurement	Network	36809768_EFO_0022269_GCST90269604_EFO_0022269	lipid measurement	Adrenal Gland	30	1.86208	1.65046	0.72286814556586	3
EFO_0022269	free cholesterol in medium VLDL measurement	Network	36809768_EFO_0022269_GCST90269604_EFO_0022269	lipid measurement	Appendix	19	0.908309	1.47742	0.5630828608309826	3
EFO_0022269	free cholesterol in medium VLDL measurement	Network	36809768_EFO_0022269_GCST90269604_EFO_0022269	lipid measurement	Bone Marrow	26	0.614946	1.26094	0.33450391611706237	4
EFO_0022269	free cholesterol in medium VLDL measurement	Network	36809768_EFO_0022269_GCST90269604_EFO_0022269	lipid measurement	Breast	19	1.89527	1.95895	0.9700830410444035	4
EFO_0022269	free cholesterol in medium VLDL measurement	Network	36809768_EFO_0022269_GCST90269604_EFO_0022269	lipid measurement	Cerebral Cortex	93	3.85731e-16	0.883588	-0.17855501354992703	3
EFO_0022269	free cholesterol in medium VLDL measurement	Network	36809768_EFO_0022269_GCST90269604_EFO_0022269	lipid measurement	Cervix, uterine	18	1.15562	1.62688	0.7021095853990615	2
EFO_0022269	free cholesterol in medium VLDL measurement	Network	36809768_EFO_0022269_GCST90269604_EFO_0022269	lipid measurement	Colon	27	4.01978	2.39369	1.2592378779234936	13
EFO_0022269	free cholesterol in medium VLDL measurement	Network	36809768_EFO_0022269_GCST90269604_EFO_0022269	lipid measurement	Duodenum	73	17.6586	3.19521	1.675912728247314	2
EFO_0022269	free cholesterol in medium VLDL measurement	Network	36809768_EFO_0022269_GCST90269604_EFO_0022269	lipid measurement	Endometrium	14	1.01932	1.66551	0.7359613271258509	5
EFO_0022269	free cholesterol in medium VLDL measurement	Network	36809768_EFO_0022269_GCST90269604_EFO_0022269	lipid measurement	Esophagus	16	0.00972873	0.887259	-0.172572429299119	3
EFO_0022269	free cholesterol in medium VLDL measurement	Network	36809768_EFO_0022269_GCST90269604_EFO_0022269	lipid measurement	Fallopian Tube	20	3.85731e-16	0.634117	-0.6571779099963438	5
EFO_0022269	free cholesterol in medium VLDL measurement	Network	36809768_EFO_0022269_GCST90269604_EFO_0022269	lipid measurement	Gallbladder	26	4.18718	2.51313	1.3294858413504331	3
EFO_0022269	free cholesterol in medium VLDL measurement	Network	36809768_EFO_0022269_GCST90269604_EFO_0022269	lipid measurement	Heart Muscle	20	0.715113	1.37132	0.4555633023538396	4
EFO_0022269	free cholesterol in medium VLDL measurement	Network	36809768_EFO_0022269_GCST90269604_EFO_0022269	lipid measurement	Kidney	77	18.3985	3.18028	1.6691528841646959	9
EFO_0022269	free cholesterol in medium VLDL measurement	Network	36809768_EFO_0022269_GCST90269604_EFO_0022269	lipid measurement	Liver	249	175.019	8.2128	3.037873868012548	10
EFO_0022269	free cholesterol in medium VLDL measurement	Network	36809768_EFO_0022269_GCST90269604_EFO_0022269	lipid measurement	Lung	24	1.95586	1.83546	0.8761389851741118	9
EFO_0022269	free cholesterol in medium VLDL measurement	Network	36809768_EFO_0022269_GCST90269604_EFO_0022269	lipid measurement	Lymph Node	15	3.85731e-16	0.828505	-0.2714182032397457	5
EFO_0022269	free cholesterol in medium VLDL measurement	Network	36809768_EFO_0022269_GCST90269604_EFO_0022269	lipid measurement	Ovary	8	0.00972873	0.856546	-0.22339668837680263	3
EFO_0022269	free cholesterol in medium VLDL measurement	Network	36809768_EFO_0022269_GCST90269604_EFO_0022269	lipid measurement	Pancreas	12	1.82525	2.28803	1.1941090664927934	2
EFO_0022269	free cholesterol in medium VLDL measurement	Network	36809768_EFO_0022269_GCST90269604_EFO_0022269	lipid measurement	Placenta	40	1.89494	1.54654	0.6290461232093425	8
EFO_0022269	free cholesterol in medium VLDL measurement	Network	36809768_EFO_0022269_GCST90269604_EFO_0022269	lipid measurement	Prostate	17	0.393287	1.2197	0.2865211237148651	9
EFO_0022269	free cholesterol in medium VLDL measurement	Network	36809768_EFO_0022269_GCST90269604_EFO_0022269	lipid measurement	Rectum	26	3.13807	2.15411	1.1070934200139864	4
EFO_0022269	free cholesterol in medium VLDL measurement	Network	36809768_EFO_0022269_GCST90269604_EFO_0022269	lipid measurement	Salivary Gland	6	0.0412044	0.959923	-0.059009870475920274	3
EFO_0022269	free cholesterol in medium VLDL measurement	Network	36809768_EFO_0022269_GCST90269604_EFO_0022269	lipid measurement	Seminal Vesicle	10	3.85731e-16	0.809237	-0.30536553516308257	3
EFO_0022269	free cholesterol in medium VLDL measurement	Network	36809768_EFO_0022269_GCST90269604_EFO_0022269	lipid measurement	Skeletal Muscle	17	3.85731e-16	0.732573	-0.448956388791933	5
EFO_0022269	free cholesterol in medium VLDL measurement	Network	36809768_EFO_0022269_GCST90269604_EFO_0022269	lipid measurement	Skin	26	3.85731e-16	0.786719	-0.3460792081516307	3
EFO_0022269	free cholesterol in medium VLDL measurement	Network	36809768_EFO_0022269_GCST90269604_EFO_0022269	lipid measurement	Small Intestine	82	21.0756	3.35691	1.7471321931320338	4
EFO_0022269	free cholesterol in medium VLDL measurement	Network	36809768_EFO_0022269_GCST90269604_EFO_0022269	lipid measurement	Smooth Muscle	6	0.0412044	0.938351	-0.09179980559358873	3
EFO_0022269	free cholesterol in medium VLDL measurement	Network	36809768_EFO_0022269_GCST90269604_EFO_0022269	lipid measurement	Spleen	15	3.85731e-16	0.684535	-0.5468037121900773	5
EFO_0022269	free cholesterol in medium VLDL measurement	Network	36809768_EFO_0022269_GCST90269604_EFO_0022269	lipid measurement	Stomach	16	0.614946	1.35794	0.44141912003357336	4
EFO_0022269	free cholesterol in medium VLDL measurement	Network	36809768_EFO_0022269_GCST90269604_EFO_0022269	lipid measurement	Testis	72	3.85731e-16	0.470277	-1.0884187516887376	10
EFO_0022269	free cholesterol in medium VLDL measurement	Network	36809768_EFO_0022269_GCST90269604_EFO_0022269	lipid measurement	Thyroid Gland	18	0.0412044	0.967335	-0.0479121615925892	5
EFO_0022269	free cholesterol in medium VLDL measurement	Network	36809768_EFO_0022269_GCST90269604_EFO_0022269	lipid measurement	Tonsil	8	3.85731e-16	0.632676	-0.6604604939856449	5
EFO_0022269	free cholesterol in medium VLDL measurement	Network	36809768_EFO_0022269_GCST90269604_EFO_0022269	lipid measurement	Urinary Bladder	6	0.322529	1.34699	0.42973731498593026	2
EFO_0022330	triglycerides to total lipids in large HDL percentage	Network	36809768_EFO_0022330_GCST90269735_EFO_0022330	lipid measurement	Adipose Tissue	40	17.5823	5.65644	2.4998955130649905	5
EFO_0022330	triglycerides to total lipids in large HDL percentage	Network	36809768_EFO_0022330_GCST90269735_EFO_0022330	lipid measurement	Adrenal Gland	8	1.11271e-06	0.719911	-0.47410927840206496	3
EFO_0022330	triglycerides to total lipids in large HDL percentage	Network	36809768_EFO_0022330_GCST90269735_EFO_0022330	lipid measurement	Appendix	11	0.468816	1.3991	0.4845001376652903	3
EFO_0022330	triglycerides to total lipids in large HDL percentage	Network	36809768_EFO_0022330_GCST90269735_EFO_0022330	lipid measurement	Bone Marrow	13	0.10374	1.03127	0.044417087757646204	4
EFO_0022330	triglycerides to total lipids in large HDL percentage	Network	36809768_EFO_0022330_GCST90269735_EFO_0022330	lipid measurement	Breast	9	0.485637	1.51781	0.6019937006837295	4
EFO_0022330	triglycerides to total lipids in large HDL percentage	Network	36809768_EFO_0022330_GCST90269735_EFO_0022330	lipid measurement	Cerebral Cortex	47	1.11271e-06	0.730415	-0.4532118013397261	3
EFO_0022330	triglycerides to total lipids in large HDL percentage	Network	36809768_EFO_0022330_GCST90269735_EFO_0022330	lipid measurement	Cervix, uterine	12	0.818306	1.77407	0.827060256318504	2
EFO_0022330	triglycerides to total lipids in large HDL percentage	Network	36809768_EFO_0022330_GCST90269735_EFO_0022330	lipid measurement	Colon	10	0.473859	1.45014	0.5361916422879833	13
EFO_0022330	triglycerides to total lipids in large HDL percentage	Network	36809768_EFO_0022330_GCST90269735_EFO_0022330	lipid measurement	Duodenum	38	6.71224	2.72061	1.4439288544514746	2
EFO_0022330	triglycerides to total lipids in large HDL percentage	Network	36809768_EFO_0022330_GCST90269735_EFO_0022330	lipid measurement	Endometrium	3	1.11271e-06	0.583774	-0.7765179225700031	5
EFO_0022330	triglycerides to total lipids in large HDL percentage	Network	36809768_EFO_0022330_GCST90269735_EFO_0022330	lipid measurement	Esophagus	8	1.11271e-06	0.725647	-0.4626592576585265	3
EFO_0022330	triglycerides to total lipids in large HDL percentage	Network	36809768_EFO_0022330_GCST90269735_EFO_0022330	lipid measurement	Fallopian Tube	11	1.11271e-06	0.570476	-0.809761214605816	5
EFO_0022330	triglycerides to total lipids in large HDL percentage	Network	36809768_EFO_0022330_GCST90269735_EFO_0022330	lipid measurement	Gallbladder	12	0.9614	1.89727	0.923921795571092	3
EFO_0022330	triglycerides to total lipids in large HDL percentage	Network	36809768_EFO_0022330_GCST90269735_EFO_0022330	lipid measurement	Heart Muscle	13	0.527409	1.458	0.5439880972481628	4
EFO_0022330	triglycerides to total lipids in large HDL percentage	Network	36809768_EFO_0022330_GCST90269735_EFO_0022330	lipid measurement	Kidney	32	3.58293	2.16187	1.1122795151103884	9
EFO_0022330	triglycerides to total lipids in large HDL percentage	Network	36809768_EFO_0022330_GCST90269735_EFO_0022330	lipid measurement	Liver	155	100.393	8.36236	3.063909512859299	10
EFO_0022330	triglycerides to total lipids in large HDL percentage	Network	36809768_EFO_0022330_GCST90269735_EFO_0022330	lipid measurement	Lung	12	0.527409	1.50113	0.586052156814703	9
EFO_0022330	triglycerides to total lipids in large HDL percentage	Network	36809768_EFO_0022330_GCST90269735_EFO_0022330	lipid measurement	Lymph Node	8	1.11271e-06	0.722768	-0.4683956272076714	5
EFO_0022330	triglycerides to total lipids in large HDL percentage	Network	36809768_EFO_0022330_GCST90269735_EFO_0022330	lipid measurement	Ovary	9	0.527409	1.57619	0.6564414847060998	3
EFO_0022330	triglycerides to total lipids in large HDL percentage	Network	36809768_EFO_0022330_GCST90269735_EFO_0022330	lipid measurement	Pancreas	6	0.527409	1.87128	0.9040222381333813	2
EFO_0022330	triglycerides to total lipids in large HDL percentage	Network	36809768_EFO_0022330_GCST90269735_EFO_0022330	lipid measurement	Placenta	26	1.26973	1.6443	0.7174709181036598	8
EFO_0022330	triglycerides to total lipids in large HDL percentage	Network	36809768_EFO_0022330_GCST90269735_EFO_0022330	lipid measurement	Prostate	4	1.11271e-06	0.469427	-1.091028545894882	9
EFO_0022330	triglycerides to total lipids in large HDL percentage	Network	36809768_EFO_0022330_GCST90269735_EFO_0022330	lipid measurement	Rectum	12	0.629776	1.62623	0.7015293742346429	4
EFO_0022330	triglycerides to total lipids in large HDL percentage	Network	36809768_EFO_0022330_GCST90269735_EFO_0022330	lipid measurement	Salivary Gland	1	1.11271e-06	0.261692	-1.934059199556485	3
EFO_0022330	triglycerides to total lipids in large HDL percentage	Network	36809768_EFO_0022330_GCST90269735_EFO_0022330	lipid measurement	Seminal Vesicle	9	0.241811	1.19131	0.2525445430324545	3
EFO_0022330	triglycerides to total lipids in large HDL percentage	Network	36809768_EFO_0022330_GCST90269735_EFO_0022330	lipid measurement	Skeletal Muscle	14	0.0701753	0.986813	-0.019151136344075607	5
EFO_0022330	triglycerides to total lipids in large HDL percentage	Network	36809768_EFO_0022330_GCST90269735_EFO_0022330	lipid measurement	Skin	23	0.294198	1.13836	0.18695620140488592	3
EFO_0022330	triglycerides to total lipids in large HDL percentage	Network	36809768_EFO_0022330_GCST90269735_EFO_0022330	lipid measurement	Small Intestine	42	7.76458	2.81242	1.491810782933305	4
EFO_0022330	triglycerides to total lipids in large HDL percentage	Network	36809768_EFO_0022330_GCST90269735_EFO_0022330	lipid measurement	Smooth Muscle	1	1.11271e-06	0.255811	-1.9668491346741515	3
EFO_0022330	triglycerides to total lipids in large HDL percentage	Network	36809768_EFO_0022330_GCST90269735_EFO_0022330	lipid measurement	Spleen	17	0.437142	1.26899	0.3436817050923315	5
EFO_0022330	triglycerides to total lipids in large HDL percentage	Network	36809768_EFO_0022330_GCST90269735_EFO_0022330	lipid measurement	Stomach	14	1.17177	1.94354	0.9586872137317688	4
EFO_0022330	triglycerides to total lipids in large HDL percentage	Network	36809768_EFO_0022330_GCST90269735_EFO_0022330	lipid measurement	Testis	56	1.11271e-06	0.598293	-0.7410756594328535	10
EFO_0022330	triglycerides to total lipids in large HDL percentage	Network	36809768_EFO_0022330_GCST90269735_EFO_0022330	lipid measurement	Thyroid Gland	14	0.336994	1.23066	0.2994309306632998	5
EFO_0022330	triglycerides to total lipids in large HDL percentage	Network	36809768_EFO_0022330_GCST90269735_EFO_0022330	lipid measurement	Tonsil	5	1.11271e-06	0.646795	-0.6286192274576894	5
EFO_0022330	triglycerides to total lipids in large HDL percentage	Network	36809768_EFO_0022330_GCST90269735_EFO_0022330	lipid measurement	Urinary Bladder	1	1.11271e-06	0.367213	-1.4453120140946285	2
EFO_0022274	free cholesterol in very large VLDL measurement	Network	36809768_EFO_0022274_GCST90269590_EFO_0022274	lipid measurement	Adipose Tissue	35	13.768	5.10329	2.351427035439416	5
EFO_0022274	free cholesterol in very large VLDL measurement	Network	36809768_EFO_0022274_GCST90269590_EFO_0022274	lipid measurement	Adrenal Gland	13	0.207684	1.20623	0.27050704005585124	3
EFO_0022274	free cholesterol in very large VLDL measurement	Network	36809768_EFO_0022274_GCST90269590_EFO_0022274	lipid measurement	Appendix	5	1.33167e-05	0.65573	-0.6088267857678255	3
EFO_0022274	free cholesterol in very large VLDL measurement	Network	36809768_EFO_0022274_GCST90269590_EFO_0022274	lipid measurement	Bone Marrow	10	1.33167e-05	0.817949	-0.28991793517925735	4
EFO_0022274	free cholesterol in very large VLDL measurement	Network	36809768_EFO_0022274_GCST90269590_EFO_0022274	lipid measurement	Breast	7	0.163847	1.21723	0.2836002216158443	4
EFO_0022274	free cholesterol in very large VLDL measurement	Network	36809768_EFO_0022274_GCST90269590_EFO_0022274	lipid measurement	Cerebral Cortex	40	1.33167e-05	0.640959	-0.6416959578131802	3
EFO_0022274	free cholesterol in very large VLDL measurement	Network	36809768_EFO_0022274_GCST90269590_EFO_0022274	lipid measurement	Cervix, uterine	9	0.307634	1.37192	0.45619935735648215	2
EFO_0022274	free cholesterol in very large VLDL measurement	Network	36809768_EFO_0022274_GCST90269590_EFO_0022274	lipid measurement	Colon	10	0.417376	1.49523	0.5803682426048007	13
EFO_0022274	free cholesterol in very large VLDL measurement	Network	36809768_EFO_0022274_GCST90269590_EFO_0022274	lipid measurement	Duodenum	38	7.06617	2.8052	1.4881054547683	2
EFO_0022274	free cholesterol in very large VLDL measurement	Network	36809768_EFO_0022274_GCST90269590_EFO_0022274	lipid measurement	Endometrium	4	1.33167e-05	0.802568	-0.3173038229743363	5
EFO_0022274	free cholesterol in very large VLDL measurement	Network	36809768_EFO_0022274_GCST90269590_EFO_0022274	lipid measurement	Esophagus	6	1.33167e-05	0.561158	-0.8335201566205481	3
EFO_0022274	free cholesterol in very large VLDL measurement	Network	36809768_EFO_0022274_GCST90269590_EFO_0022274	lipid measurement	Fallopian Tube	10	1.33167e-05	0.534741	-0.9030881380389287	5
EFO_0022274	free cholesterol in very large VLDL measurement	Network	36809768_EFO_0022274_GCST90269590_EFO_0022274	lipid measurement	Gallbladder	10	0.437504	1.63022	0.7050639900541218	3
EFO_0022274	free cholesterol in very large VLDL measurement	Network	36809768_EFO_0022274_GCST90269590_EFO_0022274	lipid measurement	Heart Muscle	13	0.437504	1.50333	0.5881646975649792	4
EFO_0022274	free cholesterol in very large VLDL measurement	Network	36809768_EFO_0022274_GCST90269590_EFO_0022274	lipid measurement	Kidney	39	6.96852	2.71671	1.44185833428946	9
EFO_0022274	free cholesterol in very large VLDL measurement	Network	36809768_EFO_0022274_GCST90269590_EFO_0022274	lipid measurement	Liver	171	122.406	9.51243	3.24981422278778	10
EFO_0022274	free cholesterol in very large VLDL measurement	Network	36809768_EFO_0022274_GCST90269590_EFO_0022274	lipid measurement	Lung	8	0.0664233	1.03187	0.0452662564103742	9
EFO_0022274	free cholesterol in very large VLDL measurement	Network	36809768_EFO_0022274_GCST90269590_EFO_0022274	lipid measurement	Lymph Node	7	1.33167e-05	0.652087	-0.6168641048332448	5
EFO_0022274	free cholesterol in very large VLDL measurement	Network	36809768_EFO_0022274_GCST90269590_EFO_0022274	lipid measurement	Ovary	7	0.183957	1.26405	0.33804800563821935	3
EFO_0022274	free cholesterol in very large VLDL measurement	Network	36809768_EFO_0022274_GCST90269590_EFO_0022274	lipid measurement	Pancreas	9	1.6618	2.89419	1.533161339171364	2
EFO_0022274	free cholesterol in very large VLDL measurement	Network	36809768_EFO_0022274_GCST90269590_EFO_0022274	lipid measurement	Placenta	23	0.753126	1.4998	0.5847697563364043	8
EFO_0022274	free cholesterol in very large VLDL measurement	Network	36809768_EFO_0022274_GCST90269590_EFO_0022274	lipid measurement	Prostate	4	1.33167e-05	0.484023	-1.0468519455780605	9
EFO_0022274	free cholesterol in very large VLDL measurement	Network	36809768_EFO_0022274_GCST90269590_EFO_0022274	lipid measurement	Rectum	11	0.437504	1.53706	0.6201750924676076	4
EFO_0022274	free cholesterol in very large VLDL measurement	Network	36809768_EFO_0022274_GCST90269590_EFO_0022274	lipid measurement	Salivary Gland	3	1.33167e-05	0.809487	-0.30492009851850377	3
EFO_0022274	free cholesterol in very large VLDL measurement	Network	36809768_EFO_0022274_GCST90269590_EFO_0022274	lipid measurement	Seminal Vesicle	11	0.426857	1.50132	0.5862277605442666	3
EFO_0022274	free cholesterol in very large VLDL measurement	Network	36809768_EFO_0022274_GCST90269590_EFO_0022274	lipid measurement	Skeletal Muscle	14	0.0664233	1.0175	0.025025463972750395	5
EFO_0022274	free cholesterol in very large VLDL measurement	Network	36809768_EFO_0022274_GCST90269590_EFO_0022274	lipid measurement	Skin	20	0.0664233	1.02066	0.02949894055205116	3
EFO_0022274	free cholesterol in very large VLDL measurement	Network	36809768_EFO_0022274_GCST90269590_EFO_0022274	lipid measurement	Small Intestine	45	9.79387	3.107	1.6355230568010402	4
EFO_0022274	free cholesterol in very large VLDL measurement	Network	36809768_EFO_0022274_GCST90269590_EFO_0022274	lipid measurement	Smooth Muscle	2	1.33167e-05	0.527531	-0.92267253435733	3
EFO_0022274	free cholesterol in very large VLDL measurement	Network	36809768_EFO_0022274_GCST90269590_EFO_0022274	lipid measurement	Spleen	11	1.33167e-05	0.846644	-0.24017291720388367	5
EFO_0022274	free cholesterol in very large VLDL measurement	Network	36809768_EFO_0022274_GCST90269590_EFO_0022274	lipid measurement	Stomach	10	0.390628	1.43141	0.5174369868783419	4
EFO_0022274	free cholesterol in very large VLDL measurement	Network	36809768_EFO_0022274_GCST90269590_EFO_0022274	lipid measurement	Testis	58	1.33167e-05	0.638929	-0.6462729860460625	10
EFO_0022274	free cholesterol in very large VLDL measurement	Network	36809768_EFO_0022274_GCST90269590_EFO_0022274	lipid measurement	Thyroid Gland	15	0.417376	1.35956	0.4431432045310358	5
EFO_0022274	free cholesterol in very large VLDL measurement	Network	36809768_EFO_0022274_GCST90269590_EFO_0022274	lipid measurement	Tonsil	4	1.33167e-05	0.533526	-0.9063707220282298	5
EFO_0022274	free cholesterol in very large VLDL measurement	Network	36809768_EFO_0022274_GCST90269590_EFO_0022274	lipid measurement	Urinary Bladder	2	1.33167e-05	0.757262	-0.4011354137778077	2
EFO_0022313	total lipids in very large VLDL measurement	Network	36809768_EFO_0022313_GCST90269586_EFO_0022313	lipid measurement	Adipose Tissue	37	14.922	5.20084	2.378745501857665	5
EFO_0022313	total lipids in very large VLDL measurement	Network	36809768_EFO_0022313_GCST90269586_EFO_0022313	lipid measurement	Adrenal Gland	11	0.0459872	0.983943	-0.023352941713680023	3
EFO_0022313	total lipids in very large VLDL measurement	Network	36809768_EFO_0022313_GCST90269586_EFO_0022313	lipid measurement	Appendix	10	0.282301	1.26428	0.3383213319664388	3
EFO_0022313	total lipids in very large VLDL measurement	Network	36809768_EFO_0022313_GCST90269586_EFO_0022313	lipid measurement	Bone Marrow	15	0.274132	1.18279	0.24219268327616936	4
EFO_0022313	total lipids in very large VLDL measurement	Network	36809768_EFO_0022313_GCST90269586_EFO_0022313	lipid measurement	Breast	8	0.292867	1.34108	0.42339341729250063	4
EFO_0022313	total lipids in very large VLDL measurement	Network	36809768_EFO_0022313_GCST90269586_EFO_0022313	lipid measurement	Cerebral Cortex	44	0.000690317	0.679693	-0.5570443163289802	3
EFO_0022313	total lipids in very large VLDL measurement	Network	36809768_EFO_0022313_GCST90269586_EFO_0022313	lipid measurement	Cervix, uterine	8	0.187113	1.17562	0.23342247364843474	2
EFO_0022313	total lipids in very large VLDL measurement	Network	36809768_EFO_0022313_GCST90269586_EFO_0022313	lipid measurement	Colon	11	0.550488	1.58559	0.6650198840889987	13
EFO_0022313	total lipids in very large VLDL measurement	Network	36809768_EFO_0022313_GCST90269586_EFO_0022313	lipid measurement	Duodenum	47	11.6661	3.34479	1.7419149107366163	2
EFO_0022313	total lipids in very large VLDL measurement	Network	36809768_EFO_0022313_GCST90269586_EFO_0022313	lipid measurement	Endometrium	4	0.000690317	0.773699	-0.3701557052400712	5
EFO_0022313	total lipids in very large VLDL measurement	Network	36809768_EFO_0022313_GCST90269586_EFO_0022313	lipid measurement	Esophagus	9	0.000690317	0.811459	-0.3014095381651267	3
EFO_0022313	total lipids in very large VLDL measurement	Network	36809768_EFO_0022313_GCST90269586_EFO_0022313	lipid measurement	Fallopian Tube	11	0.000690317	0.567056	-0.8184364965547272	5
EFO_0022313	total lipids in very large VLDL measurement	Network	36809768_EFO_0022313_GCST90269586_EFO_0022313	lipid measurement	Gallbladder	14	1.62972	2.20021	1.1376389349586218	3
EFO_0022313	total lipids in very large VLDL measurement	Network	36809768_EFO_0022313_GCST90269586_EFO_0022313	lipid measurement	Heart Muscle	13	0.53789	1.44926	0.5353128152992486	4
EFO_0022313	total lipids in very large VLDL measurement	Network	36809768_EFO_0022313_GCST90269586_EFO_0022313	lipid measurement	Kidney	49	11.8029	3.29052	1.718314077276681	9
EFO_0022313	total lipids in very large VLDL measurement	Network	36809768_EFO_0022313_GCST90269586_EFO_0022313	lipid measurement	Liver	217	182.754	11.6371	3.540661058080621	10
EFO_0022313	total lipids in very large VLDL measurement	Network	36809768_EFO_0022313_GCST90269586_EFO_0022313	lipid measurement	Lung	14	0.913019	1.74082	0.7997692962022429	9
EFO_0022313	total lipids in very large VLDL measurement	Network	36809768_EFO_0022313_GCST90269586_EFO_0022313	lipid measurement	Lymph Node	6	0.000690317	0.538826	-0.8921084084354265	5
EFO_0022313	total lipids in very large VLDL measurement	Network	36809768_EFO_0022313_GCST90269586_EFO_0022313	lipid measurement	Ovary	8	0.323057	1.39266	0.4778412013148784	3
EFO_0022313	total lipids in very large VLDL measurement	Network	36809768_EFO_0022313_GCST90269586_EFO_0022313	lipid measurement	Pancreas	10	2.10686	3.1001	1.6323125503506772	2
EFO_0022313	total lipids in very large VLDL measurement	Network	36809768_EFO_0022313_GCST90269586_EFO_0022313	lipid measurement	Placenta	27	1.62972	1.6973	0.7632434201771255	8
EFO_0022313	total lipids in very large VLDL measurement	Network	36809768_EFO_0022313_GCST90269586_EFO_0022313	lipid measurement	Prostate	7	0.000690317	0.816571	-0.29234890578619127	9
EFO_0022313	total lipids in very large VLDL measurement	Network	36809768_EFO_0022313_GCST90269586_EFO_0022313	lipid measurement	Rectum	13	0.903233	1.75118	0.8083313097056677	4
EFO_0022313	total lipids in very large VLDL measurement	Network	36809768_EFO_0022313_GCST90269586_EFO_0022313	lipid measurement	Salivary Gland	2	0.000690317	0.520246	-0.9427344815053957	3
EFO_0022313	total lipids in very large VLDL measurement	Network	36809768_EFO_0022313_GCST90269586_EFO_0022313	lipid measurement	Seminal Vesicle	8	0.0858767	1.05259	0.07394425964122922	3
EFO_0022313	total lipids in very large VLDL measurement	Network	36809768_EFO_0022313_GCST90269586_EFO_0022313	lipid measurement	Skeletal Muscle	9	0.000690317	0.630577	-0.6652563389082793	5
EFO_0022313	total lipids in very large VLDL measurement	Network	36809768_EFO_0022313_GCST90269586_EFO_0022313	lipid measurement	Skin	17	0.000690317	0.836352	-0.25781819535070244	3
EFO_0022313	total lipids in very large VLDL measurement	Network	36809768_EFO_0022313_GCST90269586_EFO_0022313	lipid measurement	Small Intestine	52	13.3397	3.46117	1.791257796346723	4
EFO_0022313	total lipids in very large VLDL measurement	Network	36809768_EFO_0022313_GCST90269586_EFO_0022313	lipid measurement	Smooth Muscle	3	0.000690317	0.762832	-0.39056191590190836	3
EFO_0022313	total lipids in very large VLDL measurement	Network	36809768_EFO_0022313_GCST90269586_EFO_0022313	lipid measurement	Spleen	18	0.515316	1.33558	0.41746858333539333	5
EFO_0022313	total lipids in very large VLDL measurement	Network	36809768_EFO_0022313_GCST90269586_EFO_0022313	lipid measurement	Stomach	11	0.53789	1.51791	0.6020886283625486	4
EFO_0022313	total lipids in very large VLDL measurement	Network	36809768_EFO_0022313_GCST90269586_EFO_0022313	lipid measurement	Testis	70	0.000690317	0.743383	-0.4278228464944049	10
EFO_0022313	total lipids in very large VLDL measurement	Network	36809768_EFO_0022313_GCST90269586_EFO_0022313	lipid measurement	Thyroid Gland	16	0.53789	1.39804	0.4834007266567806	5
EFO_0022313	total lipids in very large VLDL measurement	Network	36809768_EFO_0022313_GCST90269586_EFO_0022313	lipid measurement	Tonsil	3	0.000690317	0.38575	-1.3742601035728068	5
EFO_0022313	total lipids in very large VLDL measurement	Network	36809768_EFO_0022313_GCST90269586_EFO_0022313	lipid measurement	Urinary Bladder	1	0.000690317	0.365011	-1.4539872960435434	2
EFO_0022336	triglycerides to total lipids in small HDL percentage	Network	36809768_EFO_0022336_GCST90269745_EFO_0022336	lipid measurement	Adipose Tissue	39	16.6545	5.49515	2.4581582103945356	5
EFO_0022336	triglycerides to total lipids in small HDL percentage	Network	36809768_EFO_0022336_GCST90269745_EFO_0022336	lipid measurement	Adrenal Gland	10	0.00204708	0.896644	-0.1573926101600443	3
EFO_0022336	triglycerides to total lipids in small HDL percentage	Network	36809768_EFO_0022336_GCST90269745_EFO_0022336	lipid measurement	Appendix	15	1.29592	1.90099	0.9267476879911676	3
EFO_0022336	triglycerides to total lipids in small HDL percentage	Network	36809768_EFO_0022336_GCST90269745_EFO_0022336	lipid measurement	Bone Marrow	12	0.00885851	0.948506	-0.07627155630762715	4
EFO_0022336	triglycerides to total lipids in small HDL percentage	Network	36809768_EFO_0022336_GCST90269745_EFO_0022336	lipid measurement	Breast	8	0.270043	1.3443	0.42685727259606876	4
EFO_0022336	triglycerides to total lipids in small HDL percentage	Network	36809768_EFO_0022336_GCST90269745_EFO_0022336	lipid measurement	Cerebral Cortex	38	9.75882e-06	0.588419	-0.7650845662191216	3
EFO_0022336	triglycerides to total lipids in small HDL percentage	Network	36809768_EFO_0022336_GCST90269745_EFO_0022336	lipid measurement	Cervix, uterine	12	0.895452	1.76767	0.8218488296731588	2
EFO_0022336	triglycerides to total lipids in small HDL percentage	Network	36809768_EFO_0022336_GCST90269745_EFO_0022336	lipid measurement	Colon	11	0.628575	1.5894	0.668483739392576	13
EFO_0022336	triglycerides to total lipids in small HDL percentage	Network	36809768_EFO_0022336_GCST90269745_EFO_0022336	lipid measurement	Duodenum	37	6.18448	2.63946	1.4002432799914983	2
EFO_0022336	triglycerides to total lipids in small HDL percentage	Network	36809768_EFO_0022336_GCST90269745_EFO_0022336	lipid measurement	Endometrium	6	0.162908	1.16334	0.21827065078465246	5
EFO_0022336	triglycerides to total lipids in small HDL percentage	Network	36809768_EFO_0022336_GCST90269745_EFO_0022336	lipid measurement	Esophagus	10	0.00204708	0.903789	-0.14594258941650545	3
EFO_0022336	triglycerides to total lipids in small HDL percentage	Network	36809768_EFO_0022336_GCST90269745_EFO_0022336	lipid measurement	Fallopian Tube	11	9.75882e-06	0.568419	-0.8149726412511561	5
EFO_0022336	triglycerides to total lipids in small HDL percentage	Network	36809768_EFO_0022336_GCST90269745_EFO_0022336	lipid measurement	Gallbladder	15	1.99101	2.36303	1.2406384638131076	3
EFO_0022336	triglycerides to total lipids in small HDL percentage	Network	36809768_EFO_0022336_GCST90269745_EFO_0022336	lipid measurement	Heart Muscle	10	0.162908	1.11749	0.16026504734908825	4
EFO_0022336	triglycerides to total lipids in small HDL percentage	Network	36809768_EFO_0022336_GCST90269745_EFO_0022336	lipid measurement	Kidney	36	5.19562	2.42333	1.2769930899073576	9
EFO_0022336	triglycerides to total lipids in small HDL percentage	Network	36809768_EFO_0022336_GCST90269745_EFO_0022336	lipid measurement	Liver	179	129.992	9.62235	3.266389458203976	10
EFO_0022336	triglycerides to total lipids in small HDL percentage	Network	36809768_EFO_0022336_GCST90269745_EFO_0022336	lipid measurement	Lung	13	0.759459	1.62036	0.6963179475892993	9
EFO_0022336	triglycerides to total lipids in small HDL percentage	Network	36809768_EFO_0022336_GCST90269745_EFO_0022336	lipid measurement	Lymph Node	7	9.75882e-06	0.630142	-0.6662521317954079	5
EFO_0022336	triglycerides to total lipids in small HDL percentage	Network	36809768_EFO_0022336_GCST90269745_EFO_0022336	lipid measurement	Ovary	9	0.538827	1.57051	0.6512300580607585	3
EFO_0022336	triglycerides to total lipids in small HDL percentage	Network	36809768_EFO_0022336_GCST90269745_EFO_0022336	lipid measurement	Pancreas	8	1.28564	2.48604	1.3138483107668861	2
EFO_0022336	triglycerides to total lipids in small HDL percentage	Network	36809768_EFO_0022336_GCST90269745_EFO_0022336	lipid measurement	Placenta	28	1.86882	1.7644	0.8191746953748357	8
EFO_0022336	triglycerides to total lipids in small HDL percentage	Network	36809768_EFO_0022336_GCST90269745_EFO_0022336	lipid measurement	Prostate	5	9.75882e-06	0.584667	-0.7743118776528624	9
EFO_0022336	triglycerides to total lipids in small HDL percentage	Network	36809768_EFO_0022336_GCST90269745_EFO_0022336	lipid measurement	Rectum	11	0.538827	1.48533	0.5707870655054444	4
EFO_0022336	triglycerides to total lipids in small HDL percentage	Network	36809768_EFO_0022336_GCST90269745_EFO_0022336	lipid measurement	Salivary Gland	2	9.75882e-06	0.521496	-0.9392706262018244	3
EFO_0022336	triglycerides to total lipids in small HDL percentage	Network	36809768_EFO_0022336_GCST90269745_EFO_0022336	lipid measurement	Seminal Vesicle	6	9.75882e-06	0.791341	-0.3376293843340379	3
EFO_0022336	triglycerides to total lipids in small HDL percentage	Network	36809768_EFO_0022336_GCST90269745_EFO_0022336	lipid measurement	Skeletal Muscle	12	9.75882e-06	0.84279	-0.24675498432586526	5
EFO_0022336	triglycerides to total lipids in small HDL percentage	Network	36809768_EFO_0022336_GCST90269745_EFO_0022336	lipid measurement	Skin	22	0.162908	1.08494	0.11761443733982231	3
EFO_0022336	triglycerides to total lipids in small HDL percentage	Network	36809768_EFO_0022336_GCST90269745_EFO_0022336	lipid measurement	Small Intestine	41	7.21416	2.73556	1.4518339381272845	4
EFO_0022336	triglycerides to total lipids in small HDL percentage	Network	36809768_EFO_0022336_GCST90269745_EFO_0022336	lipid measurement	Smooth Muscle	2	9.75882e-06	0.509777	-0.9720605613194938	3
EFO_0022336	triglycerides to total lipids in small HDL percentage	Network	36809768_EFO_0022336_GCST90269745_EFO_0022336	lipid measurement	Spleen	15	0.162908	1.11566	0.15789803280517703	5
EFO_0022336	triglycerides to total lipids in small HDL percentage	Network	36809768_EFO_0022336_GCST90269745_EFO_0022336	lipid measurement	Stomach	15	1.57809	2.07486	1.0530114606373397	4
EFO_0022336	triglycerides to total lipids in small HDL percentage	Network	36809768_EFO_0022336_GCST90269745_EFO_0022336	lipid measurement	Testis	60	9.75882e-06	0.638717	-0.6467514125272806	10
EFO_0022336	triglycerides to total lipids in small HDL percentage	Network	36809768_EFO_0022336_GCST90269745_EFO_0022336	lipid measurement	Thyroid Gland	13	0.162908	1.13863	0.1873043001014426	5
EFO_0022336	triglycerides to total lipids in small HDL percentage	Network	36809768_EFO_0022336_GCST90269745_EFO_0022336	lipid measurement	Tonsil	6	9.75882e-06	0.773356	-0.3707962482692364	5
EFO_0022336	triglycerides to total lipids in small HDL percentage	Network	36809768_EFO_0022336_GCST90269745_EFO_0022336	lipid measurement	Urinary Bladder	1	9.75882e-06	0.365889	-1.4505234407399707	2
EFO_0004617	cystatin C measurement	Network	34662886_EFO_0004617_GCST90025945_EFO_0004617	renal	Adipose Tissue	13	0.176707	1.20283	0.2664346186736597	5
EFO_0004617	cystatin C measurement	Network	34662886_EFO_0004617_GCST90025945_EFO_0004617	renal	Adrenal Gland	11	1.37643e-10	0.647679	-0.6266501774098261	3
EFO_0004617	cystatin C measurement	Network	34662886_EFO_0004617_GCST90025945_EFO_0004617	renal	Appendix	4	1.37643e-10	0.332885	-1.586903998617069	3
EFO_0004617	cystatin C measurement	Network	34662886_EFO_0004617_GCST90025945_EFO_0004617	renal	Bone Marrow	15	1.37643e-10	0.778568	-0.3611045524199817	4
EFO_0004617	cystatin C measurement	Network	34662886_EFO_0004617_GCST90025945_EFO_0004617	renal	Breast	13	0.489285	1.43449	0.5205358997374516	4
EFO_0004617	cystatin C measurement	Network	34662886_EFO_0004617_GCST90025945_EFO_0004617	renal	Cerebral Cortex	47	1.37643e-10	0.477912	-1.065184318984785	3
EFO_0004617	cystatin C measurement	Network	34662886_EFO_0004617_GCST90025945_EFO_0004617	renal	Cervix, uterine	16	0.800876	1.5477	0.6301252379522821	2
EFO_0004617	cystatin C measurement	Network	34662886_EFO_0004617_GCST90025945_EFO_0004617	renal	Colon	25	3.5607	2.37207	1.246147219530284	13
EFO_0004617	cystatin C measurement	Network	34662886_EFO_0004617_GCST90025945_EFO_0004617	renal	Duodenum	56	9.66204	2.6233	1.3913837454204367	2
EFO_0004617	cystatin C measurement	Network	34662886_EFO_0004617_GCST90025945_EFO_0004617	renal	Endometrium	7	1.37643e-10	0.89125	-0.1660980188786133	5
EFO_0004617	cystatin C measurement	Network	34662886_EFO_0004617_GCST90025945_EFO_0004617	renal	Esophagus	15	1.37643e-10	0.890235	-0.16774117969506597	3
EFO_0004617	cystatin C measurement	Network	34662886_EFO_0004617_GCST90025945_EFO_0004617	renal	Fallopian Tube	15	1.37643e-10	0.508996	-0.9742747552796541	5
EFO_0004617	cystatin C measurement	Network	34662886_EFO_0004617_GCST90025945_EFO_0004617	renal	Gallbladder	16	0.946536	1.65518	0.726986777204878	3
EFO_0004617	cystatin C measurement	Network	34662886_EFO_0004617_GCST90025945_EFO_0004617	renal	Heart Muscle	6	1.37643e-10	0.440294	-1.1834616378168346	4
EFO_0004617	cystatin C measurement	Network	34662886_EFO_0004617_GCST90025945_EFO_0004617	renal	Kidney	81	22.3109	3.58049	1.8401570003499539	9
EFO_0004617	cystatin C measurement	Network	34662886_EFO_0004617_GCST90025945_EFO_0004617	renal	Liver	64	8.33024	2.2592	1.1758125899400018	10
EFO_0004617	cystatin C measurement	Network	34662886_EFO_0004617_GCST90025945_EFO_0004617	renal	Lung	19	0.929319	1.55514	0.6370446518920716	9
EFO_0004617	cystatin C measurement	Network	34662886_EFO_0004617_GCST90025945_EFO_0004617	renal	Lymph Node	11	1.37643e-10	0.650249	-0.6209365262154318	5
EFO_0004617	cystatin C measurement	Network	34662886_EFO_0004617_GCST90025945_EFO_0004617	renal	Ovary	10	0.0858271	1.14589	0.19647206050609814	3
EFO_0004617	cystatin C measurement	Network	34662886_EFO_0004617_GCST90025945_EFO_0004617	renal	Pancreas	3	1.37643e-10	0.612189	-0.707950279511675	2
EFO_0004617	cystatin C measurement	Network	34662886_EFO_0004617_GCST90025945_EFO_0004617	renal	Placenta	20	1.37643e-10	0.827589	-0.27301322279512547	8
EFO_0004617	cystatin C measurement	Network	34662886_EFO_0004617_GCST90025945_EFO_0004617	renal	Prostate	14	0.0534037	1.07501	0.10435385851765724	9
EFO_0004617	cystatin C measurement	Network	34662886_EFO_0004617_GCST90025945_EFO_0004617	renal	Rectum	22	2.05953	1.95075	0.9640259745057216	4
EFO_0004617	cystatin C measurement	Network	34662886_EFO_0004617_GCST90025945_EFO_0004617	renal	Salivary Gland	38	20.1382	6.50656	2.701895796242043	3
EFO_0004617	cystatin C measurement	Network	34662886_EFO_0004617_GCST90025945_EFO_0004617	renal	Seminal Vesicle	15	0.345804	1.29912	0.3775376195536027	3
EFO_0004617	cystatin C measurement	Network	34662886_EFO_0004617_GCST90025945_EFO_0004617	renal	Skeletal Muscle	10	1.37643e-10	0.461195	-1.1165504811593767	5
EFO_0004617	cystatin C measurement	Network	34662886_EFO_0004617_GCST90025945_EFO_0004617	renal	Skin	28	1.37643e-10	0.90675	-0.14122335023958496	3
EFO_0004617	cystatin C measurement	Network	34662886_EFO_0004617_GCST90025945_EFO_0004617	renal	Small Intestine	59	9.8006	2.585	1.370163891871327	4
EFO_0004617	cystatin C measurement	Network	34662886_EFO_0004617_GCST90025945_EFO_0004617	renal	Smooth Muscle	4	1.37643e-10	0.66951	-0.5788216523192117	3
EFO_0004617	cystatin C measurement	Network	34662886_EFO_0004617_GCST90025945_EFO_0004617	renal	Spleen	14	1.37643e-10	0.683779	-0.5483987317454578	5
EFO_0004617	cystatin C measurement	Network	34662886_EFO_0004617_GCST90025945_EFO_0004617	renal	Stomach	23	2.50792	2.08916	1.0629217300861131	4
EFO_0004617	cystatin C measurement	Network	34662886_EFO_0004617_GCST90025945_EFO_0004617	renal	Testis	88	1.37643e-10	0.615158	-0.70097148049822	10
EFO_0004617	cystatin C measurement	Network	34662886_EFO_0004617_GCST90025945_EFO_0004617	renal	Thyroid Gland	26	0.991726	1.49541	0.5805432091017257	5
EFO_0004617	cystatin C measurement	Network	34662886_EFO_0004617_GCST90025945_EFO_0004617	renal	Tonsil	4	1.37643e-10	0.338559	-1.5625198399901112	5
EFO_0004617	cystatin C measurement	Network	34662886_EFO_0004617_GCST90025945_EFO_0004617	renal	Urinary Bladder	3	1.37643e-10	0.720804	-0.4723220310185313	2
EFO_0004530	triglyceride measurement	Network	36564505_EFO_0004530_GCST90101748_EFO_0004530	lipid measurement	Adipose Tissue	36	9.28279	3.37622	1.7554083315662412	5
EFO_0004530	triglyceride measurement	Network	36564505_EFO_0004530_GCST90101748_EFO_0004530	lipid measurement	Adrenal Gland	23	0.846206	1.37265	0.4569685896012545	3
EFO_0004530	triglyceride measurement	Network	36564505_EFO_0004530_GCST90101748_EFO_0004530	lipid measurement	Appendix	11	0.0776109	0.927884	-0.1079839503884115	3
EFO_0004530	triglyceride measurement	Network	36564505_EFO_0004530_GCST90101748_EFO_0004530	lipid measurement	Bone Marrow	34	2.64019	1.78876	0.8389561228131952	4
EFO_0004530	triglyceride measurement	Network	36564505_EFO_0004530_GCST90101748_EFO_0004530	lipid measurement	Breast	16	1.4075	1.78953	0.8395846111877122	4
EFO_0004530	triglyceride measurement	Network	36564505_EFO_0004530_GCST90101748_EFO_0004530	lipid measurement	Cerebral Cortex	51	1.07411e-10	0.525638	-0.9278593990995687	3
EFO_0004530	triglyceride measurement	Network	36564505_EFO_0004530_GCST90101748_EFO_0004530	lipid measurement	Cervix, uterine	25	4.02295	2.45117	1.2934698573183698	2
EFO_0004530	triglyceride measurement	Network	36564505_EFO_0004530_GCST90101748_EFO_0004530	lipid measurement	Colon	12	0.258764	1.15408	0.20674196006807646	13
EFO_0004530	triglyceride measurement	Network	36564505_EFO_0004530_GCST90101748_EFO_0004530	lipid measurement	Duodenum	59	11.1307	2.80142	1.4861603023160332	2
EFO_0004530	triglyceride measurement	Network	36564505_EFO_0004530_GCST90101748_EFO_0004530	lipid measurement	Endometrium	11	0.574948	1.41958	0.5054671072924437	5
EFO_0004530	triglyceride measurement	Network	36564505_EFO_0004530_GCST90101748_EFO_0004530	lipid measurement	Esophagus	18	0.23607	1.08281	0.11478165573009266	3
EFO_0004530	triglyceride measurement	Network	36564505_EFO_0004530_GCST90101748_EFO_0004530	lipid measurement	Fallopian Tube	22	1.07411e-10	0.75668	-0.4022453026595133	5
EFO_0004530	triglyceride measurement	Network	36564505_EFO_0004530_GCST90101748_EFO_0004530	lipid measurement	Gallbladder	30	7.09433	3.14567	1.6533658024047546	3
EFO_0004530	triglyceride measurement	Network	36564505_EFO_0004530_GCST90101748_EFO_0004530	lipid measurement	Heart Muscle	9	1.07411e-10	0.669423	-0.5790107075043172	4
EFO_0004530	triglyceride measurement	Network	36564505_EFO_0004530_GCST90101748_EFO_0004530	lipid measurement	Kidney	44	4.26356	1.97141	0.9792270456939847	9
EFO_0004530	triglyceride measurement	Network	36564505_EFO_0004530_GCST90101748_EFO_0004530	lipid measurement	Liver	231	159.901	8.2652	3.04705006094742	10
EFO_0004530	triglyceride measurement	Network	36564505_EFO_0004530_GCST90101748_EFO_0004530	lipid measurement	Lung	20	1.4075	1.65925	0.7305336629272154	9
EFO_0004530	triglyceride measurement	Network	36564505_EFO_0004530_GCST90101748_EFO_0004530	lipid measurement	Lymph Node	12	1.07411e-10	0.71901	-0.47591721454021296	5
EFO_0004530	triglyceride measurement	Network	36564505_EFO_0004530_GCST90101748_EFO_0004530	lipid measurement	Ovary	15	1.28612	1.74222	0.8009229908186073	3
EFO_0004530	triglyceride measurement	Network	36564505_EFO_0004530_GCST90101748_EFO_0004530	lipid measurement	Pancreas	16	4.15459	3.30941	1.7265756493585311	2
EFO_0004530	triglyceride measurement	Network	36564505_EFO_0004530_GCST90101748_EFO_0004530	lipid measurement	Placenta	63	11.0451	2.64236	1.4018270354087887	8
EFO_0004530	triglyceride measurement	Network	36564505_EFO_0004530_GCST90101748_EFO_0004530	lipid measurement	Prostate	15	0.294215	1.16746	0.2233779616599338	9
EFO_0004530	triglyceride measurement	Network	36564505_EFO_0004530_GCST90101748_EFO_0004530	lipid measurement	Rectum	9	0.00579449	0.808886	-0.3059922130979015	4
EFO_0004530	triglyceride measurement	Network	36564505_EFO_0004530_GCST90101748_EFO_0004530	lipid measurement	Salivary Gland	25	8.90498	4.33885	2.1173129021645423	3
EFO_0004530	triglyceride measurement	Network	36564505_EFO_0004530_GCST90101748_EFO_0004530	lipid measurement	Seminal Vesicle	21	1.87948	1.84351	0.8824528763152124	3
EFO_0004530	triglyceride measurement	Network	36564505_EFO_0004530_GCST90101748_EFO_0004530	lipid measurement	Skeletal Muscle	11	1.07411e-10	0.514214	-0.959558527818081	5
EFO_0004530	triglyceride measurement	Network	36564505_EFO_0004530_GCST90101748_EFO_0004530	lipid measurement	Skin	46	1.99609	1.50992	0.5944721133511846	3
EFO_0004530	triglyceride measurement	Network	36564505_EFO_0004530_GCST90101748_EFO_0004530	lipid measurement	Small Intestine	61	11.0451	2.70897	1.4377466096637321	4
EFO_0004530	triglyceride measurement	Network	36564505_EFO_0004530_GCST90101748_EFO_0004530	lipid measurement	Smooth Muscle	7	0.24246	1.18758	0.2480216993297561	3
EFO_0004530	triglyceride measurement	Network	36564505_EFO_0004530_GCST90101748_EFO_0004530	lipid measurement	Spleen	19	0.0776109	0.940606	-0.08833771076811658	5
EFO_0004530	triglyceride measurement	Network	36564505_EFO_0004530_GCST90101748_EFO_0004530	lipid measurement	Stomach	16	0.846206	1.47309	0.5588482036204641	4
EFO_0004530	triglyceride measurement	Network	36564505_EFO_0004530_GCST90101748_EFO_0004530	lipid measurement	Testis	79	1.07411e-10	0.559754	-0.8371339213670544	10
EFO_0004530	triglyceride measurement	Network	36564505_EFO_0004530_GCST90101748_EFO_0004530	lipid measurement	Thyroid Gland	27	1.48517	1.57405	0.6544794227154649	5
EFO_0004530	triglyceride measurement	Network	36564505_EFO_0004530_GCST90101748_EFO_0004530	lipid measurement	Tonsil	7	1.07411e-10	0.600536	-0.7356764883411453	5
EFO_0004530	triglyceride measurement	Network	36564505_EFO_0004530_GCST90101748_EFO_0004530	lipid measurement	Urinary Bladder	4	0.0796804	0.974142	-0.03779610214832826	2
EFO_0021903	cholesterol in medium HDL measurement	Network	36809768_EFO_0021903_GCST90269665_EFO_0021903	lipid measurement	Adipose Tissue	39	13.6985	4.49112	2.167076082459931	5
EFO_0021903	cholesterol in medium HDL measurement	Network	36809768_EFO_0021903_GCST90269665_EFO_0021903	lipid measurement	Adrenal Gland	10	9.62129e-11	0.732817	-0.4484747380946463	3
EFO_0021903	cholesterol in medium HDL measurement	Network	36809768_EFO_0021903_GCST90269665_EFO_0021903	lipid measurement	Appendix	16	0.836619	1.65723	0.7287749644480443	3
EFO_0021903	cholesterol in medium HDL measurement	Network	36809768_EFO_0021903_GCST90269665_EFO_0021903	lipid measurement	Bone Marrow	17	0.154147	1.0982	0.13514665628695818	4
EFO_0021903	cholesterol in medium HDL measurement	Network	36809768_EFO_0021903_GCST90269665_EFO_0021903	lipid measurement	Breast	10	0.39383	1.37335	0.45770323954883296	4
EFO_0021903	cholesterol in medium HDL measurement	Network	36809768_EFO_0021903_GCST90269665_EFO_0021903	lipid measurement	Cerebral Cortex	52	9.62129e-11	0.658085	-0.6036544894562164	3
EFO_0021903	cholesterol in medium HDL measurement	Network	36809768_EFO_0021903_GCST90269665_EFO_0021903	lipid measurement	Cervix, uterine	13	0.632947	1.56509	0.6462439191584938	2
EFO_0021903	cholesterol in medium HDL measurement	Network	36809768_EFO_0021903_GCST90269665_EFO_0021903	lipid measurement	Colon	12	0.39383	1.41709	0.5029324935418298	13
EFO_0021903	cholesterol in medium HDL measurement	Network	36809768_EFO_0021903_GCST90269665_EFO_0021903	lipid measurement	Duodenum	46	8.07399	2.68193	1.4232697424849579	2
EFO_0021903	cholesterol in medium HDL measurement	Network	36809768_EFO_0021903_GCST90269665_EFO_0021903	lipid measurement	Endometrium	3	9.62129e-11	0.475392	-1.0728114771499475	5
EFO_0021903	cholesterol in medium HDL measurement	Network	36809768_EFO_0021903_GCST90269665_EFO_0021903	lipid measurement	Esophagus	8	9.62129e-11	0.590925	-0.7589528122384711	3
EFO_0021903	cholesterol in medium HDL measurement	Network	36809768_EFO_0021903_GCST90269665_EFO_0021903	lipid measurement	Fallopian Tube	13	9.62129e-11	0.549029	-0.865046669681966	5
EFO_0021903	cholesterol in medium HDL measurement	Network	36809768_EFO_0021903_GCST90269665_EFO_0021903	lipid measurement	Gallbladder	11	0.39383	1.41627	0.5020973589072815	3
EFO_0021903	cholesterol in medium HDL measurement	Network	36809768_EFO_0021903_GCST90269665_EFO_0021903	lipid measurement	Heart Muscle	14	0.39383	1.27864	0.35460974658473093	4
EFO_0021903	cholesterol in medium HDL measurement	Network	36809768_EFO_0021903_GCST90269665_EFO_0021903	lipid measurement	Kidney	37	3.63519	2.03558	1.025439326159393	9
EFO_0021903	cholesterol in medium HDL measurement	Network	36809768_EFO_0021903_GCST90269665_EFO_0021903	lipid measurement	Liver	178	112.463	7.82031	2.967224983971514	10
EFO_0021903	cholesterol in medium HDL measurement	Network	36809768_EFO_0021903_GCST90269665_EFO_0021903	lipid measurement	Lung	16	0.836619	1.62991	0.7047961015136063	9
EFO_0021903	cholesterol in medium HDL measurement	Network	36809768_EFO_0021903_GCST90269665_EFO_0021903	lipid measurement	Lymph Node	9	9.62129e-11	0.662153	-0.5947641803453039	5
EFO_0021903	cholesterol in medium HDL measurement	Network	36809768_EFO_0021903_GCST90269665_EFO_0021903	lipid measurement	Ovary	8	0.151628	1.14094	0.19022292868384952	3
EFO_0021903	cholesterol in medium HDL measurement	Network	36809768_EFO_0021903_GCST90269665_EFO_0021903	lipid measurement	Pancreas	10	1.48318	2.53976	1.3446942777196438	2
EFO_0021903	cholesterol in medium HDL measurement	Network	36809768_EFO_0021903_GCST90269665_EFO_0021903	lipid measurement	Placenta	28	0.836619	1.44202	0.5280925674402349	8
EFO_0021903	cholesterol in medium HDL measurement	Network	36809768_EFO_0021903_GCST90269665_EFO_0021903	lipid measurement	Prostate	6	9.62129e-11	0.573411	-0.8023595997536708	9
EFO_0021903	cholesterol in medium HDL measurement	Network	36809768_EFO_0021903_GCST90269665_EFO_0021903	lipid measurement	Rectum	12	0.39383	1.32431	0.40523581965470046	4
EFO_0021903	cholesterol in medium HDL measurement	Network	36809768_EFO_0021903_GCST90269665_EFO_0021903	lipid measurement	Salivary Gland	3	9.62129e-11	0.63932	-0.6453902534152713	3
EFO_0021903	cholesterol in medium HDL measurement	Network	36809768_EFO_0021903_GCST90269665_EFO_0021903	lipid measurement	Seminal Vesicle	6	9.62129e-11	0.646754	-0.6287115122686413	3
EFO_0021903	cholesterol in medium HDL measurement	Network	36809768_EFO_0021903_GCST90269665_EFO_0021903	lipid measurement	Skeletal Muscle	10	9.62129e-11	0.574002	-0.8008715180942608	5
EFO_0021903	cholesterol in medium HDL measurement	Network	36809768_EFO_0021903_GCST90269665_EFO_0021903	lipid measurement	Skin	26	0.143324	1.04793	0.06754040890901998	3
EFO_0021903	cholesterol in medium HDL measurement	Network	36809768_EFO_0021903_GCST90269665_EFO_0021903	lipid measurement	Small Intestine	55	11.5817	2.99916	1.5845595190992576	4
EFO_0021903	cholesterol in medium HDL measurement	Network	36809768_EFO_0021903_GCST90269665_EFO_0021903	lipid measurement	Smooth Muscle	3	9.62129e-11	0.624953	-0.6781801885329406	3
EFO_0021903	cholesterol in medium HDL measurement	Network	36809768_EFO_0021903_GCST90269665_EFO_0021903	lipid measurement	Spleen	23	0.634646	1.39812	0.4834872653190667	5
EFO_0021903	cholesterol in medium HDL measurement	Network	36809768_EFO_0021903_GCST90269665_EFO_0021903	lipid measurement	Stomach	12	0.39383	1.35661	0.4400012378153785	4
EFO_0021903	cholesterol in medium HDL measurement	Network	36809768_EFO_0021903_GCST90269665_EFO_0021903	lipid measurement	Testis	59	9.62129e-11	0.513316	-0.9620810867085623	10
EFO_0021903	cholesterol in medium HDL measurement	Network	36809768_EFO_0021903_GCST90269665_EFO_0021903	lipid measurement	Thyroid Gland	18	0.39383	1.28851	0.3657074554680578	5
EFO_0021903	cholesterol in medium HDL measurement	Network	36809768_EFO_0021903_GCST90269665_EFO_0021903	lipid measurement	Tonsil	7	9.62129e-11	0.737397	-0.4394859548673911	5
EFO_0021903	cholesterol in medium HDL measurement	Network	36809768_EFO_0021903_GCST90269665_EFO_0021903	lipid measurement	Urinary Bladder	3	9.62129e-11	0.89711	-0.15664306795341756	2
EFO_0004536	total blood protein measurement	Network	34662886_EFO_0004536_GCST90448632_EFO_0004536	metabolic	Adipose Tissue	11	0.550519	1.68126	0.7495445608077458	5
EFO_0004536	total blood protein measurement	Network	34662886_EFO_0004536_GCST90448632_EFO_0004536	metabolic	Adrenal Gland	5	0	0.486315	-1.040035659521884	3
EFO_0004536	total blood protein measurement	Network	34662886_EFO_0004536_GCST90448632_EFO_0004536	metabolic	Appendix	68	46.3241	9.34812	3.2246768842711466	3
EFO_0004536	total blood protein measurement	Network	34662886_EFO_0004536_GCST90448632_EFO_0004536	metabolic	Bone Marrow	35	7.32009	3.00092	1.5854059105543432	4
EFO_0004536	total blood protein measurement	Network	34662886_EFO_0004536_GCST90448632_EFO_0004536	metabolic	Breast	6	0	1.09367	0.12917672395539095	4
EFO_0004536	total blood protein measurement	Network	34662886_EFO_0004536_GCST90448632_EFO_0004536	metabolic	Cerebral Cortex	15	0	0.251955	-1.9887645334160267	3
EFO_0004536	total blood protein measurement	Network	34662886_EFO_0004536_GCST90448632_EFO_0004536	metabolic	Cervix, uterine	6	0	0.958736	-0.0607942196886825	2
EFO_0004536	total blood protein measurement	Network	34662886_EFO_0004536_GCST90448632_EFO_0004536	metabolic	Colon	6	0	0.940416	-0.08862842788540755	13
EFO_0004536	total blood protein measurement	Network	34662886_EFO_0004536_GCST90448632_EFO_0004536	metabolic	Duodenum	11	0	0.851205	-0.23242151636199493	2
EFO_0004536	total blood protein measurement	Network	34662886_EFO_0004536_GCST90448632_EFO_0004536	metabolic	Endometrium	0	0	0	-inf	5
EFO_0004536	total blood protein measurement	Network	34662886_EFO_0004536_GCST90448632_EFO_0004536	metabolic	Esophagus	11	0	1.07842	0.10891788497159227	3
EFO_0004536	total blood protein measurement	Network	34662886_EFO_0004536_GCST90448632_EFO_0004536	metabolic	Fallopian Tube	12	0	0.672644	-0.5720848085291381	5
EFO_0004536	total blood protein measurement	Network	34662886_EFO_0004536_GCST90448632_EFO_0004536	metabolic	Gallbladder	4	0	0.683543	-0.5488951811572502	3
EFO_0004536	total blood protein measurement	Network	34662886_EFO_0004536_GCST90448632_EFO_0004536	metabolic	Heart Muscle	0	0	0	-inf	4
EFO_0004536	total blood protein measurement	Network	34662886_EFO_0004536_GCST90448632_EFO_0004536	metabolic	Kidney	12	0	0.876234	-0.19061246017563896	9
EFO_0004536	total blood protein measurement	Network	34662886_EFO_0004536_GCST90448632_EFO_0004536	metabolic	Liver	15	0	0.874676	-0.19317877281360366	10
EFO_0004536	total blood protein measurement	Network	34662886_EFO_0004536_GCST90448632_EFO_0004536	metabolic	Lung	21	4.01117	2.83933	1.5055526028651276	9
EFO_0004536	total blood protein measurement	Network	34662886_EFO_0004536_GCST90448632_EFO_0004536	metabolic	Lymph Node	108	80.7729	10.5461	3.398637398948617	5
EFO_0004536	total blood protein measurement	Network	34662886_EFO_0004536_GCST90448632_EFO_0004536	metabolic	Ovary	3	0	0.567867	-0.8163754920222347	3
EFO_0004536	total blood protein measurement	Network	34662886_EFO_0004536_GCST90448632_EFO_0004536	metabolic	Pancreas	1	0	0.33709	-1.568794738594955	2
EFO_0004536	total blood protein measurement	Network	34662886_EFO_0004536_GCST90448632_EFO_0004536	metabolic	Placenta	16	0	1.09367	0.12917672395539095	8
EFO_0004536	total blood protein measurement	Network	34662886_EFO_0004536_GCST90448632_EFO_0004536	metabolic	Prostate	4	0	0.507372	-0.9788830219020636	9
EFO_0004536	total blood protein measurement	Network	34662886_EFO_0004536_GCST90448632_EFO_0004536	metabolic	Rectum	7	0	1.02532	0.036067319563912306	4
EFO_0004536	total blood protein measurement	Network	34662886_EFO_0004536_GCST90448632_EFO_0004536	metabolic	Salivary Gland	3	0	0.848537	-0.23695117484250944	3
EFO_0004536	total blood protein measurement	Network	34662886_EFO_0004536_GCST90448632_EFO_0004536	metabolic	Seminal Vesicle	3	0	0.429202	-1.2202724336958786	3
EFO_0004536	total blood protein measurement	Network	34662886_EFO_0004536_GCST90448632_EFO_0004536	metabolic	Skeletal Muscle	6	0	0.457106	-1.1293980336877047	5
EFO_0004536	total blood protein measurement	Network	34662886_EFO_0004536_GCST90448632_EFO_0004536	metabolic	Skin	14	0	0.748926	-0.41710530860170886	3
EFO_0004536	total blood protein measurement	Network	34662886_EFO_0004536_GCST90448632_EFO_0004536	metabolic	Small Intestine	12	0	0.868502	-0.20339861513148258	4
EFO_0004536	total blood protein measurement	Network	34662886_EFO_0004536_GCST90448632_EFO_0004536	metabolic	Smooth Muscle	0	0	0	-inf	3
EFO_0004536	total blood protein measurement	Network	34662886_EFO_0004536_GCST90448632_EFO_0004536	metabolic	Spleen	90	50.7507	7.26125	2.86021748416449	5
EFO_0004536	total blood protein measurement	Network	34662886_EFO_0004536_GCST90448632_EFO_0004536	metabolic	Stomach	1	0	0.150046	-2.736522184333019	4
EFO_0004536	total blood protein measurement	Network	34662886_EFO_0004536_GCST90448632_EFO_0004536	metabolic	Testis	40	0	0.461897	-1.1143569626102796	10
EFO_0004536	total blood protein measurement	Network	34662886_EFO_0004536_GCST90448632_EFO_0004536	metabolic	Thyroid Gland	14	0.177303	1.33014	0.411576454656118	5
EFO_0004536	total blood protein measurement	Network	34662886_EFO_0004536_GCST90448632_EFO_0004536	metabolic	Tonsil	72	51.5342	10.0667	3.331523203090078	5
EFO_0004536	total blood protein measurement	Network	34662886_EFO_0004536_GCST90448632_EFO_0004536	metabolic	Urinary Bladder	6	0.703438	2.38138	1.2517960106193449	2
EFO_0022283	free cholesterol to total lipids in medium LDL percentage	Network	36809768_EFO_0022283_GCST90269719_EFO_0022283	lipid measurement	Adipose Tissue	38	16.3496	5.56146	2.475464790708253	5
EFO_0022283	free cholesterol to total lipids in medium LDL percentage	Network	36809768_EFO_0022283_GCST90269719_EFO_0022283	lipid measurement	Adrenal Gland	10	0.0327446	0.931346	-0.10261132442766224	3
EFO_0022283	free cholesterol to total lipids in medium LDL percentage	Network	36809768_EFO_0022283_GCST90269719_EFO_0022283	lipid measurement	Appendix	15	1.34996	1.97456	0.9815289737235501	3
EFO_0022283	free cholesterol to total lipids in medium LDL percentage	Network	36809768_EFO_0022283_GCST90269719_EFO_0022283	lipid measurement	Bone Marrow	17	0.581257	1.39572	0.4810100699539348	4
EFO_0022283	free cholesterol to total lipids in medium LDL percentage	Network	36809768_EFO_0022283_GCST90269719_EFO_0022283	lipid measurement	Breast	8	0.353158	1.39633	0.4816385583284577	4
EFO_0022283	free cholesterol to total lipids in medium LDL percentage	Network	36809768_EFO_0022283_GCST90269719_EFO_0022283	lipid measurement	Cerebral Cortex	38	4.19268e-07	0.611192	-0.7103032804867375	3
EFO_0022283	free cholesterol to total lipids in medium LDL percentage	Network	36809768_EFO_0022283_GCST90269719_EFO_0022283	lipid measurement	Cervix, uterine	10	0.552359	1.53007	0.6135957095717504	2
EFO_0022283	free cholesterol to total lipids in medium LDL percentage	Network	36809768_EFO_0022283_GCST90269719_EFO_0022283	lipid measurement	Colon	11	0.645362	1.65091	0.723265025124959	13
EFO_0022283	free cholesterol to total lipids in medium LDL percentage	Network	36809768_EFO_0022283_GCST90269719_EFO_0022283	lipid measurement	Duodenum	42	9.2543	3.1121	1.6378886228736926	2
EFO_0022283	free cholesterol to total lipids in medium LDL percentage	Network	36809768_EFO_0022283_GCST90269719_EFO_0022283	lipid measurement	Endometrium	5	0.0713063	1.00697	0.010017530683239526	5
EFO_0022283	free cholesterol to total lipids in medium LDL percentage	Network	36809768_EFO_0022283_GCST90269719_EFO_0022283	lipid measurement	Esophagus	8	0.00860886	0.751013	-0.413089398571485	3
EFO_0022283	free cholesterol to total lipids in medium LDL percentage	Network	36809768_EFO_0022283_GCST90269719_EFO_0022283	lipid measurement	Fallopian Tube	11	4.19268e-07	0.590418	-0.7601913555187745	5
EFO_0022283	free cholesterol to total lipids in medium LDL percentage	Network	36809768_EFO_0022283_GCST90269719_EFO_0022283	lipid measurement	Gallbladder	11	0.776203	1.79995	0.8479607725742705	3
EFO_0022283	free cholesterol to total lipids in medium LDL percentage	Network	36809768_EFO_0022283_GCST90269719_EFO_0022283	lipid measurement	Heart Muscle	10	0.221127	1.16074	0.2150463330814725	4
EFO_0022283	free cholesterol to total lipids in medium LDL percentage	Network	36809768_EFO_0022283_GCST90269719_EFO_0022283	lipid measurement	Kidney	42	8.55369	2.93664	1.5541667969761894	9
EFO_0022283	free cholesterol to total lipids in medium LDL percentage	Network	36809768_EFO_0022283_GCST90269719_EFO_0022283	lipid measurement	Liver	167	117.598	9.32471	3.221059259146153	10
EFO_0022283	free cholesterol to total lipids in medium LDL percentage	Network	36809768_EFO_0022283_GCST90269719_EFO_0022283	lipid measurement	Lung	10	0.320896	1.29467	0.3725876100679572	9
EFO_0022283	free cholesterol to total lipids in medium LDL percentage	Network	36809768_EFO_0022283_GCST90269719_EFO_0022283	lipid measurement	Lymph Node	8	0.00860886	0.748033	-0.41882576812063055	5
EFO_0022283	free cholesterol to total lipids in medium LDL percentage	Network	36809768_EFO_0022283_GCST90269719_EFO_0022283	lipid measurement	Ovary	8	0.386055	1.45003	0.5360863423508271	3
EFO_0022283	free cholesterol to total lipids in medium LDL percentage	Network	36809768_EFO_0022283_GCST90269719_EFO_0022283	lipid measurement	Pancreas	9	1.67247	2.90503	1.538554597941582	2
EFO_0022283	free cholesterol to total lipids in medium LDL percentage	Network	36809768_EFO_0022283_GCST90269719_EFO_0022283	lipid measurement	Placenta	21	0.62335	1.37451	0.4589184818283672	8
EFO_0022283	free cholesterol to total lipids in medium LDL percentage	Network	36809768_EFO_0022283_GCST90269719_EFO_0022283	lipid measurement	Prostate	10	0.257462	1.21459	0.28046940807951787	9
EFO_0022283	free cholesterol to total lipids in medium LDL percentage	Network	36809768_EFO_0022283_GCST90269719_EFO_0022283	lipid measurement	Rectum	12	0.718967	1.68307	0.7510992333216837	4
EFO_0022283	free cholesterol to total lipids in medium LDL percentage	Network	36809768_EFO_0022283_GCST90269719_EFO_0022283	lipid measurement	Salivary Gland	2	0.00860886	0.541679	-0.8844893404694427	3
EFO_0022283	free cholesterol to total lipids in medium LDL percentage	Network	36809768_EFO_0022283_GCST90269719_EFO_0022283	lipid measurement	Seminal Vesicle	6	0.00860886	0.821967	-0.2828480986016563	3
EFO_0022283	free cholesterol to total lipids in medium LDL percentage	Network	36809768_EFO_0022283_GCST90269719_EFO_0022283	lipid measurement	Skeletal Muscle	11	0.00860886	0.802457	-0.3175045806773409	5
EFO_0022283	free cholesterol to total lipids in medium LDL percentage	Network	36809768_EFO_0022283_GCST90269719_EFO_0022283	lipid measurement	Skin	20	0.109558	1.02448	0.034892199322271306	3
EFO_0022283	free cholesterol to total lipids in medium LDL percentage	Network	36809768_EFO_0022283_GCST90269719_EFO_0022283	lipid measurement	Small Intestine	47	10.9962	3.25724	1.703652070919222	4
EFO_0022283	free cholesterol to total lipids in medium LDL percentage	Network	36809768_EFO_0022283_GCST90269719_EFO_0022283	lipid measurement	Smooth Muscle	2	0.00860886	0.529507	-0.9172792755871125	3
EFO_0022283	free cholesterol to total lipids in medium LDL percentage	Network	36809768_EFO_0022283_GCST90269719_EFO_0022283	lipid measurement	Spleen	15	0.257462	1.15884	0.2126793185375606	5
EFO_0022283	free cholesterol to total lipids in medium LDL percentage	Network	36809768_EFO_0022283_GCST90269719_EFO_0022283	lipid measurement	Stomach	14	1.34996	2.01148	1.0082570728188087	4
EFO_0022283	free cholesterol to total lipids in medium LDL percentage	Network	36809768_EFO_0022283_GCST90269719_EFO_0022283	lipid measurement	Testis	52	4.19268e-07	0.574978	-0.7984210042623254	10
EFO_0022283	free cholesterol to total lipids in medium LDL percentage	Network	36809768_EFO_0022283_GCST90269719_EFO_0022283	lipid measurement	Thyroid Gland	16	0.62335	1.45563	0.5416458676927314	5
EFO_0022283	free cholesterol to total lipids in medium LDL percentage	Network	36809768_EFO_0022283_GCST90269719_EFO_0022283	lipid measurement	Tonsil	5	0.00860886	0.669405	-0.5790493683706497	5
EFO_0022283	free cholesterol to total lipids in medium LDL percentage	Network	36809768_EFO_0022283_GCST90269719_EFO_0022283	lipid measurement	Urinary Bladder	2	0.00860886	0.760098	-0.39574215500758925	2
EFO_0010701	mean reticulocyte volume	Network	34662886_EFO_0010701_GCST90025975_EFO_0010701	hematological	Adipose Tissue	3	1.2734e-06	0.402852	-1.3116796332349048	5
EFO_0010701	mean reticulocyte volume	Network	34662886_EFO_0010701_GCST90025975_EFO_0010701	hematological	Adrenal Gland	6	1.2734e-06	0.51272	-0.9637563298145979	3
EFO_0010701	mean reticulocyte volume	Network	34662886_EFO_0010701_GCST90025975_EFO_0010701	hematological	Appendix	3	1.2734e-06	0.362341	-1.464578532384545	3
EFO_0010701	mean reticulocyte volume	Network	34662886_EFO_0010701_GCST90025975_EFO_0010701	hematological	Bone Marrow	72	30.897	5.42376	2.43929281892518	4
EFO_0010701	mean reticulocyte volume	Network	34662886_EFO_0010701_GCST90025975_EFO_0010701	hematological	Breast	4	1.2734e-06	0.640584	-0.6425408528922739	4
EFO_0010701	mean reticulocyte volume	Network	34662886_EFO_0010701_GCST90025975_EFO_0010701	hematological	Cerebral Cortex	36	1.2734e-06	0.531269	-0.9124852037087415	3
EFO_0010701	mean reticulocyte volume	Network	34662886_EFO_0010701_GCST90025975_EFO_0010701	hematological	Cervix, uterine	5	1.2734e-06	0.701938	-0.5105837016489836	2
EFO_0010701	mean reticulocyte volume	Network	34662886_EFO_0010701_GCST90025975_EFO_0010701	hematological	Colon	14	1.00015	1.92787	0.9470089173245341	13
EFO_0010701	mean reticulocyte volume	Network	34662886_EFO_0010701_GCST90025975_EFO_0010701	hematological	Duodenum	22	0.702373	1.4957	0.5808234075115024	2
EFO_0010701	mean reticulocyte volume	Network	34662886_EFO_0010701_GCST90025975_EFO_0010701	hematological	Endometrium	4	1.2734e-06	0.739135	-0.43608997542484823	5
EFO_0010701	mean reticulocyte volume	Network	34662886_EFO_0010701_GCST90025975_EFO_0010701	hematological	Esophagus	3	1.2734e-06	0.258403	-1.9523063090710586	3
EFO_0010701	mean reticulocyte volume	Network	34662886_EFO_0010701_GCST90025975_EFO_0010701	hematological	Fallopian Tube	11	1.2734e-06	0.541724	-0.8843707667395035	5
EFO_0010701	mean reticulocyte volume	Network	34662886_EFO_0010701_GCST90025975_EFO_0010701	hematological	Gallbladder	6	1.2734e-06	0.900821	-0.1506877565626003	3
EFO_0010701	mean reticulocyte volume	Network	34662886_EFO_0010701_GCST90025975_EFO_0010701	hematological	Heart Muscle	8	1.2734e-06	0.852008	-0.23106117302661908	4
EFO_0010701	mean reticulocyte volume	Network	34662886_EFO_0010701_GCST90025975_EFO_0010701	hematological	Kidney	18	0.0950507	1.15476	0.20759496441901054	9
EFO_0010701	mean reticulocyte volume	Network	34662886_EFO_0010701_GCST90025975_EFO_0010701	hematological	Liver	29	0.887415	1.48571	0.5711565505789458	10
EFO_0010701	mean reticulocyte volume	Network	34662886_EFO_0010701_GCST90025975_EFO_0010701	hematological	Lung	5	1.2734e-06	0.593948	-0.7515918011527779	9
EFO_0010701	mean reticulocyte volume	Network	34662886_EFO_0010701_GCST90025975_EFO_0010701	hematological	Lymph Node	8	1.2734e-06	0.68634	-0.5430051793413598	5
EFO_0010701	mean reticulocyte volume	Network	34662886_EFO_0010701_GCST90025975_EFO_0010701	hematological	Ovary	8	0.130235	1.33044	0.4119069311300996	3
EFO_0010701	mean reticulocyte volume	Network	34662886_EFO_0010701_GCST90025975_EFO_0010701	hematological	Pancreas	4	1.2734e-06	1.18464	0.24445018527853762	2
EFO_0010701	mean reticulocyte volume	Network	34662886_EFO_0010701_GCST90025975_EFO_0010701	hematological	Placenta	28	1.21499	1.68153	0.7497765698864881	8
EFO_0010701	mean reticulocyte volume	Network	34662886_EFO_0010701_GCST90025975_EFO_0010701	hematological	Prostate	5	1.2734e-06	0.557209	-0.8437100031412095	9
EFO_0010701	mean reticulocyte volume	Network	34662886_EFO_0010701_GCST90025975_EFO_0010701	hematological	Rectum	13	0.674354	1.67295	0.742397039520889	4
EFO_0010701	mean reticulocyte volume	Network	34662886_EFO_0010701_GCST90025975_EFO_0010701	hematological	Salivary Gland	7	0.415485	1.73952	0.7986861703674282	3
EFO_0010701	mean reticulocyte volume	Network	34662886_EFO_0010701_GCST90025975_EFO_0010701	hematological	Seminal Vesicle	15	1.00015	1.88544	0.914900585064979	3
EFO_0010701	mean reticulocyte volume	Network	34662886_EFO_0010701_GCST90025975_EFO_0010701	hematological	Skeletal Muscle	13	1.2734e-06	0.870143	-0.20067589239427627	5
EFO_0010701	mean reticulocyte volume	Network	34662886_EFO_0010701_GCST90025975_EFO_0010701	hematological	Skin	19	1.2734e-06	0.892988	-0.16328779334223376	3
EFO_0010701	mean reticulocyte volume	Network	34662886_EFO_0010701_GCST90025975_EFO_0010701	hematological	Small Intestine	21	0.415485	1.33533	0.417201230799615	4
EFO_0010701	mean reticulocyte volume	Network	34662886_EFO_0010701_GCST90025975_EFO_0010701	hematological	Smooth Muscle	3	1.2734e-06	0.728754	-0.4564961860866843	3
EFO_0010701	mean reticulocyte volume	Network	34662886_EFO_0010701_GCST90025975_EFO_0010701	hematological	Spleen	10	1.2734e-06	0.708843	-0.49646259340432963	5
EFO_0010701	mean reticulocyte volume	Network	34662886_EFO_0010701_GCST90025975_EFO_0010701	hematological	Stomach	11	0.353726	1.4501	0.5361543581777732	4
EFO_0010701	mean reticulocyte volume	Network	34662886_EFO_0010701_GCST90025975_EFO_0010701	hematological	Testis	190	17.887	1.92761	0.9468154747067977	10
EFO_0010701	mean reticulocyte volume	Network	34662886_EFO_0010701_GCST90025975_EFO_0010701	hematological	Thyroid Gland	10	1.2734e-06	0.834738	-0.26060544864063456	5
EFO_0010701	mean reticulocyte volume	Network	34662886_EFO_0010701_GCST90025975_EFO_0010701	hematological	Tonsil	1	1.2734e-06	0.122839	-3.025156874478739	5
EFO_0010701	mean reticulocyte volume	Network	34662886_EFO_0010701_GCST90025975_EFO_0010701	hematological	Urinary Bladder	2	1.2734e-06	0.69741	-0.5199215662283188	2
EFO_0007989	monocyte percentage of leukocytes	Network	34662886_EFO_0007989_GCST004609_EFO_0007989	immunological	Adipose Tissue	9	4.82164e-17	0.990674	-0.013517003997509599	5
EFO_0007989	monocyte percentage of leukocytes	Network	34662886_EFO_0007989_GCST004609_EFO_0007989	immunological	Adrenal Gland	3	4.82164e-17	0.210143	-2.2505562012983575	3
EFO_0007989	monocyte percentage of leukocytes	Network	34662886_EFO_0007989_GCST004609_EFO_0007989	immunological	Appendix	105	82.3842	10.3956	3.377904613076656	3
EFO_0007989	monocyte percentage of leukocytes	Network	34662886_EFO_0007989_GCST004609_EFO_0007989	immunological	Bone Marrow	100	50.8698	6.17494	2.6264241357738327	4
EFO_0007989	monocyte percentage of leukocytes	Network	34662886_EFO_0007989_GCST004609_EFO_0007989	immunological	Breast	10	4.82164e-17	1.31275	0.39258737051132236	4
EFO_0007989	monocyte percentage of leukocytes	Network	34662886_EFO_0007989_GCST004609_EFO_0007989	immunological	Cerebral Cortex	27	4.82164e-17	0.326618	-1.614322574471346	3
EFO_0007989	monocyte percentage of leukocytes	Network	34662886_EFO_0007989_GCST004609_EFO_0007989	immunological	Cervix, uterine	9	4.82164e-17	1.03571	0.050613333422203866	2
EFO_0007989	monocyte percentage of leukocytes	Network	34662886_EFO_0007989_GCST004609_EFO_0007989	immunological	Colon	6	4.82164e-17	0.677276	-0.5621833754956744	13
EFO_0007989	monocyte percentage of leukocytes	Network	34662886_EFO_0007989_GCST004609_EFO_0007989	immunological	Duodenum	13	4.82164e-17	0.724487	-0.4649683644684677	2
EFO_0007989	monocyte percentage of leukocytes	Network	34662886_EFO_0007989_GCST004609_EFO_0007989	immunological	Endometrium	4	4.82164e-17	0.605883	-0.7228898469086077	5
EFO_0007989	monocyte percentage of leukocytes	Network	34662886_EFO_0007989_GCST004609_EFO_0007989	immunological	Esophagus	15	4.82164e-17	1.05909	0.08282191433254693	3
EFO_0007989	monocyte percentage of leukocytes	Network	34662886_EFO_0007989_GCST004609_EFO_0007989	immunological	Fallopian Tube	8	4.82164e-17	0.322953	-1.6306022568605645	5
EFO_0007989	monocyte percentage of leukocytes	Network	34662886_EFO_0007989_GCST004609_EFO_0007989	immunological	Gallbladder	7	4.82164e-17	0.861489	-0.2150952067099126	3
EFO_0007989	monocyte percentage of leukocytes	Network	34662886_EFO_0007989_GCST004609_EFO_0007989	immunological	Heart Muscle	1	4.82164e-17	0.0873008	-3.5178610445103806	4
EFO_0007989	monocyte percentage of leukocytes	Network	34662886_EFO_0007989_GCST004609_EFO_0007989	immunological	Kidney	5	4.82164e-17	0.262939	-1.9272018136197002	9
EFO_0007989	monocyte percentage of leukocytes	Network	34662886_EFO_0007989_GCST004609_EFO_0007989	immunological	Liver	8	4.82164e-17	0.335963	-1.5736243160323886	10
EFO_0007989	monocyte percentage of leukocytes	Network	34662886_EFO_0007989_GCST004609_EFO_0007989	immunological	Lung	23	2.84454	2.2396	1.1632421885331128	9
EFO_0007989	monocyte percentage of leukocytes	Network	34662886_EFO_0007989_GCST004609_EFO_0007989	immunological	Lymph Node	138	103.001	9.70494	3.2787194059530482	5
EFO_0007989	monocyte percentage of leukocytes	Network	34662886_EFO_0007989_GCST004609_EFO_0007989	immunological	Ovary	5	4.82164e-17	0.681618	-0.5529648454662965	3
EFO_0007989	monocyte percentage of leukocytes	Network	34662886_EFO_0007989_GCST004609_EFO_0007989	immunological	Pancreas	2	4.82164e-17	0.485536	-1.0423496862052206	2
EFO_0007989	monocyte percentage of leukocytes	Network	34662886_EFO_0007989_GCST004609_EFO_0007989	immunological	Placenta	16	4.82164e-17	0.787647	-0.34437822365487847	8
EFO_0007989	monocyte percentage of leukocytes	Network	34662886_EFO_0007989_GCST004609_EFO_0007989	immunological	Prostate	7	4.82164e-17	0.639456	-0.6450830474547278	9
EFO_0007989	monocyte percentage of leukocytes	Network	34662886_EFO_0007989_GCST004609_EFO_0007989	immunological	Rectum	8	4.82164e-17	0.843908	-0.2448425501039641	4
EFO_0007989	monocyte percentage of leukocytes	Network	34662886_EFO_0007989_GCST004609_EFO_0007989	immunological	Salivary Gland	4	4.82164e-17	0.814808	-0.29546862317393296	3
EFO_0007989	monocyte percentage of leukocytes	Network	34662886_EFO_0007989_GCST004609_EFO_0007989	immunological	Seminal Vesicle	2	4.82164e-17	0.206071	-2.278789882027305	3
EFO_0007989	monocyte percentage of leukocytes	Network	34662886_EFO_0007989_GCST004609_EFO_0007989	immunological	Skeletal Muscle	5	4.82164e-17	0.274335	-1.8659873871317694	5
EFO_0007989	monocyte percentage of leukocytes	Network	34662886_EFO_0007989_GCST004609_EFO_0007989	immunological	Skin	25	4.82164e-17	0.963156	-0.05415898849485419	3
EFO_0007989	monocyte percentage of leukocytes	Network	34662886_EFO_0007989_GCST004609_EFO_0007989	immunological	Small Intestine	15	4.82164e-17	0.781856	-0.3550254678543882	4
EFO_0007989	monocyte percentage of leukocytes	Network	34662886_EFO_0007989_GCST004609_EFO_0007989	immunological	Smooth Muscle	3	4.82164e-17	0.597373	-0.7432960575704446	3
EFO_0007989	monocyte percentage of leukocytes	Network	34662886_EFO_0007989_GCST004609_EFO_0007989	immunological	Spleen	133	82.7514	7.72798	2.950091875725736	5
EFO_0007989	monocyte percentage of leukocytes	Network	34662886_EFO_0007989_GCST004609_EFO_0007989	immunological	Stomach	1	4.82164e-17	0.108061	-3.210077131943285	4
EFO_0007989	monocyte percentage of leukocytes	Network	34662886_EFO_0007989_GCST004609_EFO_0007989	immunological	Testis	47	4.82164e-17	0.390867	-1.355251153430269	10
EFO_0007989	monocyte percentage of leukocytes	Network	34662886_EFO_0007989_GCST004609_EFO_0007989	immunological	Thyroid Gland	12	4.82164e-17	0.8211	-0.2843709142906021	5
EFO_0007989	monocyte percentage of leukocytes	Network	34662886_EFO_0007989_GCST004609_EFO_0007989	immunological	Tonsil	73	43.0787	7.35063	2.877867812917515	5
EFO_0007989	monocyte percentage of leukocytes	Network	34662886_EFO_0007989_GCST004609_EFO_0007989	immunological	Urinary Bladder	7	0.52814	2.00088	1.0006334843455265	2
EFO_0022251	cholesteryl esters to total lipids in medium HDL percentage	Network	36809768_EFO_0022251_GCST90269738_EFO_0022251	lipid measurement	Adipose Tissue	39	17.4141	5.77998	2.5310640440628362	5
EFO_0022251	cholesteryl esters to total lipids in medium HDL percentage	Network	36809768_EFO_0022251_GCST90269738_EFO_0022251	lipid measurement	Adrenal Gland	9	0.0331525	0.848808	-0.23648986993679402	3
EFO_0022251	cholesteryl esters to total lipids in medium HDL percentage	Network	36809768_EFO_0022251_GCST90269738_EFO_0022251	lipid measurement	Appendix	13	0.870409	1.73292	0.7932026441920415	3
EFO_0022251	cholesteryl esters to total lipids in medium HDL percentage	Network	36809768_EFO_0022251_GCST90269738_EFO_0022251	lipid measurement	Bone Marrow	10	0.0331525	0.831391	-0.2664001284731216	4
EFO_0022251	cholesteryl esters to total lipids in medium HDL percentage	Network	36809768_EFO_0022251_GCST90269738_EFO_0022251	lipid measurement	Breast	8	0.29058	1.41398	0.4997631062643712	4
EFO_0022251	cholesteryl esters to total lipids in medium HDL percentage	Network	36809768_EFO_0022251_GCST90269738_EFO_0022251	lipid measurement	Cerebral Cortex	37	3.85603e-07	0.602631	-0.7306528803654568	3
EFO_0022251	cholesteryl esters to total lipids in medium HDL percentage	Network	36809768_EFO_0022251_GCST90269738_EFO_0022251	lipid measurement	Cervix, uterine	8	0.208186	1.23953	0.3097921626203057	2
EFO_0022251	cholesteryl esters to total lipids in medium HDL percentage	Network	36809768_EFO_0022251_GCST90269738_EFO_0022251	lipid measurement	Colon	6	0.0331525	0.911883	-0.13307954485526646	13
EFO_0022251	cholesteryl esters to total lipids in medium HDL percentage	Network	36809768_EFO_0022251_GCST90269738_EFO_0022251	lipid measurement	Duodenum	34	5.3952	2.55117	1.3511585892811884	2
EFO_0022251	cholesteryl esters to total lipids in medium HDL percentage	Network	36809768_EFO_0022251_GCST90269738_EFO_0022251	lipid measurement	Endometrium	4	0.0331525	0.815758	-0.29378601626819933	5
EFO_0022251	cholesteryl esters to total lipids in medium HDL percentage	Network	36809768_EFO_0022251_GCST90269738_EFO_0022251	lipid measurement	Esophagus	8	0.0137259	0.760508	-0.3949648506355675	3
EFO_0022251	cholesteryl esters to total lipids in medium HDL percentage	Network	36809768_EFO_0022251_GCST90269738_EFO_0022251	lipid measurement	Fallopian Tube	9	3.85603e-07	0.489176	-1.0315734247778414	5
EFO_0022251	cholesteryl esters to total lipids in medium HDL percentage	Network	36809768_EFO_0022251_GCST90269738_EFO_0022251	lipid measurement	Gallbladder	12	1.15274	1.98841	0.9916162025940497	3
EFO_0022251	cholesteryl esters to total lipids in medium HDL percentage	Network	36809768_EFO_0022251_GCST90269738_EFO_0022251	lipid measurement	Heart Muscle	10	0.195324	1.17542	0.23317088101738812	4
EFO_0022251	cholesteryl esters to total lipids in medium HDL percentage	Network	36809768_EFO_0022251_GCST90269738_EFO_0022251	lipid measurement	Kidney	36	5.61973	2.54894	1.3498989235756575	9
EFO_0022251	cholesteryl esters to total lipids in medium HDL percentage	Network	36809768_EFO_0022251_GCST90269738_EFO_0022251	lipid measurement	Liver	192	151.92	10.8562	3.440442015329178	10
EFO_0022251	cholesteryl esters to total lipids in medium HDL percentage	Network	36809768_EFO_0022251_GCST90269738_EFO_0022251	lipid measurement	Lung	12	0.586431	1.57325	0.6537465638376614	9
EFO_0022251	cholesteryl esters to total lipids in medium HDL percentage	Network	36809768_EFO_0022251_GCST90269738_EFO_0022251	lipid measurement	Lymph Node	6	3.85603e-07	0.568118	-0.8157387194635566	5
EFO_0022251	cholesteryl esters to total lipids in medium HDL percentage	Network	36809768_EFO_0022251_GCST90269738_EFO_0022251	lipid measurement	Ovary	8	0.29058	1.46837	0.5542108902867514	3
EFO_0022251	cholesteryl esters to total lipids in medium HDL percentage	Network	36809768_EFO_0022251_GCST90269738_EFO_0022251	lipid measurement	Pancreas	9	1.70845	2.94176	1.5566791458775016	2
EFO_0022251	cholesteryl esters to total lipids in medium HDL percentage	Network	36809768_EFO_0022251_GCST90269738_EFO_0022251	lipid measurement	Placenta	26	1.5896	1.72329	0.7851653251266238	8
EFO_0022251	cholesteryl esters to total lipids in medium HDL percentage	Network	36809768_EFO_0022251_GCST90269738_EFO_0022251	lipid measurement	Prostate	10	0.210495	1.22995	0.29859395601544086	9
EFO_0022251	cholesteryl esters to total lipids in medium HDL percentage	Network	36809768_EFO_0022251_GCST90269738_EFO_0022251	lipid measurement	Rectum	8	0.146864	1.13624	0.1842612805364384	4
EFO_0022251	cholesteryl esters to total lipids in medium HDL percentage	Network	36809768_EFO_0022251_GCST90269738_EFO_0022251	lipid measurement	Salivary Gland	3	0.0331525	0.822791	-0.2814022918123684	3
EFO_0022251	cholesteryl esters to total lipids in medium HDL percentage	Network	36809768_EFO_0022251_GCST90269738_EFO_0022251	lipid measurement	Seminal Vesicle	6	0.0331525	0.832358	-0.26472355066573783	3
EFO_0022251	cholesteryl esters to total lipids in medium HDL percentage	Network	36809768_EFO_0022251_GCST90269738_EFO_0022251	lipid measurement	Skeletal Muscle	12	0.0331525	0.886474	-0.1738491506575645	5
EFO_0022251	cholesteryl esters to total lipids in medium HDL percentage	Network	36809768_EFO_0022251_GCST90269738_EFO_0022251	lipid measurement	Skin	23	0.29058	1.19305	0.2546506084278459	3
EFO_0022251	cholesteryl esters to total lipids in medium HDL percentage	Network	36809768_EFO_0022251_GCST90269738_EFO_0022251	lipid measurement	Small Intestine	39	6.83196	2.73699	1.4525899860397533	4
EFO_0022251	cholesteryl esters to total lipids in medium HDL percentage	Network	36809768_EFO_0022251_GCST90269738_EFO_0022251	lipid measurement	Smooth Muscle	1	3.85603e-07	0.2681	-1.8991547276511935	3
EFO_0022251	cholesteryl esters to total lipids in medium HDL percentage	Network	36809768_EFO_0022251_GCST90269738_EFO_0022251	lipid measurement	Spleen	15	0.210495	1.17349	0.2308038664734732	5
EFO_0022251	cholesteryl esters to total lipids in medium HDL percentage	Network	36809768_EFO_0022251_GCST90269738_EFO_0022251	lipid measurement	Stomach	14	1.39467	2.03691	1.026381620754726	4
EFO_0022251	cholesteryl esters to total lipids in medium HDL percentage	Network	36809768_EFO_0022251_GCST90269738_EFO_0022251	lipid measurement	Testis	51	3.85603e-07	0.57105	-0.8083108324960033	10
EFO_0022251	cholesteryl esters to total lipids in medium HDL percentage	Network	36809768_EFO_0022251_GCST90269738_EFO_0022251	lipid measurement	Thyroid Gland	14	0.29058	1.28978	0.3671253376862592	5
EFO_0022251	cholesteryl esters to total lipids in medium HDL percentage	Network	36809768_EFO_0022251_GCST90269738_EFO_0022251	lipid measurement	Tonsil	6	0.0331525	0.813441	-0.29789041460093674	5
EFO_0022251	cholesteryl esters to total lipids in medium HDL percentage	Network	36809768_EFO_0022251_GCST90269738_EFO_0022251	lipid measurement	Urinary Bladder	2	0.0331525	0.769708	-0.3776176070716713	2
EFO_0022302	polyunsaturated fatty acids to monounsaturated fatty acids ratio	Network	36809768_EFO_0022302_GCST90269555_EFO_0022302	lipid measurement	Adipose Tissue	36	15.7168	5.69538	2.509790978809858	5
EFO_0022302	polyunsaturated fatty acids to monounsaturated fatty acids ratio	Network	36809768_EFO_0022302_GCST90269555_EFO_0022302	lipid measurement	Adrenal Gland	12	0.245374	1.20811	0.2727517815090106	3
EFO_0022302	polyunsaturated fatty acids to monounsaturated fatty acids ratio	Network	36809768_EFO_0022302_GCST90269555_EFO_0022302	lipid measurement	Appendix	14	1.25333	1.99214	0.9943220002755101	3
EFO_0022302	polyunsaturated fatty acids to monounsaturated fatty acids ratio	Network	36809768_EFO_0022302_GCST90269555_EFO_0022302	lipid measurement	Bone Marrow	12	0.141778	1.06499	0.09083842952763728	4
EFO_0022302	polyunsaturated fatty acids to monounsaturated fatty acids ratio	Network	36809768_EFO_0022302_GCST90269555_EFO_0022302	lipid measurement	Breast	7	0.245374	1.32072	0.40132218048893115	4
EFO_0022302	polyunsaturated fatty acids to monounsaturated fatty acids ratio	Network	36809768_EFO_0022302_GCST90269555_EFO_0022302	lipid measurement	Cerebral Cortex	31	6.38295e-06	0.538976	-0.8917057834405714	3
EFO_0022302	polyunsaturated fatty acids to monounsaturated fatty acids ratio	Network	36809768_EFO_0022302_GCST90269555_EFO_0022302	lipid measurement	Cervix, uterine	9	0.418616	1.48856	0.5739213162295774	2
EFO_0022302	polyunsaturated fatty acids to monounsaturated fatty acids ratio	Network	36809768_EFO_0022302_GCST90269555_EFO_0022302	lipid measurement	Colon	7	0.141778	1.13565	0.18351702864814437	13
EFO_0022302	polyunsaturated fatty acids to monounsaturated fatty acids ratio	Network	36809768_EFO_0022302_GCST90269555_EFO_0022302	lipid measurement	Duodenum	38	8.03544	3.0437	1.6058274136413933	2
EFO_0022302	polyunsaturated fatty acids to monounsaturated fatty acids ratio	Network	36809768_EFO_0022302_GCST90269555_EFO_0022302	lipid measurement	Endometrium	1	6.38295e-06	0.217701	-2.199581864101244	5
EFO_0022302	polyunsaturated fatty acids to monounsaturated fatty acids ratio	Network	36809768_EFO_0022302_GCST90269555_EFO_0022302	lipid measurement	Esophagus	6	6.38295e-06	0.608868	-0.7157981977474537	3
EFO_0022302	polyunsaturated fatty acids to monounsaturated fatty acids ratio	Network	36809768_EFO_0022302_GCST90269555_EFO_0022302	lipid measurement	Fallopian Tube	10	6.38295e-06	0.580205	-0.7853661791658323	5
EFO_0022302	polyunsaturated fatty acids to monounsaturated fatty acids ratio	Network	36809768_EFO_0022302_GCST90269555_EFO_0022302	lipid measurement	Gallbladder	11	0.933276	1.9457	0.9602894726771465	3
EFO_0022302	polyunsaturated fatty acids to monounsaturated fatty acids ratio	Network	36809768_EFO_0022302_GCST90269555_EFO_0022302	lipid measurement	Heart Muscle	10	0.245374	1.25473	0.32737503318434835	4
EFO_0022302	polyunsaturated fatty acids to monounsaturated fatty acids ratio	Network	36809768_EFO_0022302_GCST90269555_EFO_0022302	lipid measurement	Kidney	32	4.5563	2.41861	1.2741780743003046	9
EFO_0022302	polyunsaturated fatty acids to monounsaturated fatty acids ratio	Network	36809768_EFO_0022302_GCST90269555_EFO_0022302	lipid measurement	Liver	168	124.904	10.1401	3.342001089553736	10
EFO_0022302	polyunsaturated fatty acids to monounsaturated fatty acids ratio	Network	36809768_EFO_0022302_GCST90269555_EFO_0022302	lipid measurement	Lung	11	0.485282	1.53946	0.6224198339207672	9
EFO_0022302	polyunsaturated fatty acids to monounsaturated fatty acids ratio	Network	36809768_EFO_0022302_GCST90269555_EFO_0022302	lipid measurement	Lymph Node	8	0.0125451	0.808603	-0.3064970680177548	5
EFO_0022302	polyunsaturated fatty acids to monounsaturated fatty acids ratio	Network	36809768_EFO_0022302_GCST90269555_EFO_0022302	lipid measurement	Ovary	9	0.608476	1.76338	0.8183400438960196	3
EFO_0022302	polyunsaturated fatty acids to monounsaturated fatty acids ratio	Network	36809768_EFO_0022302_GCST90269555_EFO_0022302	lipid measurement	Pancreas	6	0.608476	2.09351	1.0659207973233045	2
EFO_0022302	polyunsaturated fatty acids to monounsaturated fatty acids ratio	Network	36809768_EFO_0022302_GCST90269555_EFO_0022302	lipid measurement	Placenta	24	1.31055	1.69807	0.7638922598736478	8
EFO_0022302	polyunsaturated fatty acids to monounsaturated fatty acids ratio	Network	36809768_EFO_0022302_GCST90269555_EFO_0022302	lipid measurement	Prostate	7	0.0387801	0.919056	-0.12177506464736047	9
EFO_0022302	polyunsaturated fatty acids to monounsaturated fatty acids ratio	Network	36809768_EFO_0022302_GCST90269555_EFO_0022302	lipid measurement	Rectum	9	0.298226	1.36452	0.44839043414571156	4
EFO_0022302	polyunsaturated fatty acids to monounsaturated fatty acids ratio	Network	36809768_EFO_0022302_GCST90269555_EFO_0022302	lipid measurement	Salivary Gland	2	6.38295e-06	0.58554	-0.772160640366566	3
EFO_0022302	polyunsaturated fatty acids to monounsaturated fatty acids ratio	Network	36809768_EFO_0022302_GCST90269555_EFO_0022302	lipid measurement	Seminal Vesicle	6	0.0387801	0.888523	-0.1705193984987798	3
EFO_0022302	polyunsaturated fatty acids to monounsaturated fatty acids ratio	Network	36809768_EFO_0022302_GCST90269555_EFO_0022302	lipid measurement	Skeletal Muscle	12	0.0387801	0.94629	-0.07964499849060565	5
EFO_0022302	polyunsaturated fatty acids to monounsaturated fatty acids ratio	Network	36809768_EFO_0022302_GCST90269555_EFO_0022302	lipid measurement	Skin	19	0.141778	1.05206	0.07322031798137286	3
EFO_0022302	polyunsaturated fatty acids to monounsaturated fatty acids ratio	Network	36809768_EFO_0022302_GCST90269555_EFO_0022302	lipid measurement	Small Intestine	41	8.69514	3.0715	1.6189439239625423	4
EFO_0022302	polyunsaturated fatty acids to monounsaturated fatty acids ratio	Network	36809768_EFO_0022302_GCST90269555_EFO_0022302	lipid measurement	Smooth Muscle	1	6.38295e-06	0.286191	-1.8049505754842348	3
EFO_0022302	polyunsaturated fatty acids to monounsaturated fatty acids ratio	Network	36809768_EFO_0022302_GCST90269555_EFO_0022302	lipid measurement	Spleen	13	0.141778	1.08565	0.1185571411730002	5
EFO_0022302	polyunsaturated fatty acids to monounsaturated fatty acids ratio	Network	36809768_EFO_0022302_GCST90269555_EFO_0022302	lipid measurement	Stomach	10	0.485282	1.55311	0.635158945751445	4
EFO_0022302	polyunsaturated fatty acids to monounsaturated fatty acids ratio	Network	36809768_EFO_0022302_GCST90269555_EFO_0022302	lipid measurement	Testis	51	6.38295e-06	0.609582	-0.7141066803290455	10
EFO_0022302	polyunsaturated fatty acids to monounsaturated fatty acids ratio	Network	36809768_EFO_0022302_GCST90269555_EFO_0022302	lipid measurement	Thyroid Gland	14	0.418616	1.37681	0.46132948985321726	5
EFO_0022302	polyunsaturated fatty acids to monounsaturated fatty acids ratio	Network	36809768_EFO_0022302_GCST90269555_EFO_0022302	lipid measurement	Tonsil	6	0.0387801	0.868329	-0.2036862624339784	5
EFO_0022302	polyunsaturated fatty acids to monounsaturated fatty acids ratio	Network	36809768_EFO_0022302_GCST90269555_EFO_0022302	lipid measurement	Urinary Bladder	2	0.0387801	0.821645	-0.2834134549047129	2
EFO_0022275	free cholesterol in very small VLDL measurement	Network	36809768_EFO_0022275_GCST90269618_EFO_0022275	lipid measurement	Adipose Tissue	25	5.55668	3.04335	1.6056599116046453	5
EFO_0022275	free cholesterol in very small VLDL measurement	Network	36809768_EFO_0022275_GCST90269618_EFO_0022275	lipid measurement	Adrenal Gland	18	0.613514	1.39441	0.4796520266925394	3
EFO_0022275	free cholesterol in very small VLDL measurement	Network	36809768_EFO_0022275_GCST90269618_EFO_0022275	lipid measurement	Appendix	3	0	0.328478	-1.6061326765985622	3
EFO_0022275	free cholesterol in very small VLDL measurement	Network	36809768_EFO_0022275_GCST90269618_EFO_0022275	lipid measurement	Bone Marrow	12	0	0.819477	-0.2872238260099948	4
EFO_0022275	free cholesterol in very small VLDL measurement	Network	36809768_EFO_0022275_GCST90269618_EFO_0022275	lipid measurement	Breast	19	3.66266	2.7584	1.4638325163372896	4
EFO_0022275	free cholesterol in very small VLDL measurement	Network	36809768_EFO_0022275_GCST90269618_EFO_0022275	lipid measurement	Cerebral Cortex	48	0	0.642157	-0.6390018486439174	3
EFO_0022275	free cholesterol in very small VLDL measurement	Network	36809768_EFO_0022275_GCST90269618_EFO_0022275	lipid measurement	Cervix, uterine	6	0	0.763604	-0.3891034400292083	2
EFO_0022275	free cholesterol in very small VLDL measurement	Network	36809768_EFO_0022275_GCST90269618_EFO_0022275	lipid measurement	Colon	28	7.43846	3.49539	1.805454773110514	13
EFO_0022275	free cholesterol in very small VLDL measurement	Network	36809768_EFO_0022275_GCST90269618_EFO_0022275	lipid measurement	Duodenum	83	34.5585	5.11551	2.3548770760071056	2
EFO_0022275	free cholesterol in very small VLDL measurement	Network	36809768_EFO_0022275_GCST90269618_EFO_0022275	lipid measurement	Endometrium	7	0.188635	1.1726	0.22971080241874273	5
EFO_0022275	free cholesterol in very small VLDL measurement	Network	36809768_EFO_0022275_GCST90269618_EFO_0022275	lipid measurement	Esophagus	17	0.502733	1.32743	0.4086398872441029	3
EFO_0022275	free cholesterol in very small VLDL measurement	Network	36809768_EFO_0022275_GCST90269618_EFO_0022275	lipid measurement	Fallopian Tube	19	0	0.848256	-0.23742901614723644	5
EFO_0022275	free cholesterol in very small VLDL measurement	Network	36809768_EFO_0022275_GCST90269618_EFO_0022275	lipid measurement	Gallbladder	30	9.62482	4.08316	2.0296861941107447	3
EFO_0022275	free cholesterol in very small VLDL measurement	Network	36809768_EFO_0022275_GCST90269618_EFO_0022275	lipid measurement	Heart Muscle	13	0.358691	1.25512	0.32782440090045195	4
EFO_0022275	free cholesterol in very small VLDL measurement	Network	36809768_EFO_0022275_GCST90269618_EFO_0022275	lipid measurement	Kidney	80	30.2454	4.65262	2.2180439136500403	9
EFO_0022275	free cholesterol in very small VLDL measurement	Network	36809768_EFO_0022275_GCST90269618_EFO_0022275	lipid measurement	Liver	250	216.667	11.6109	3.5374056958994338	10
EFO_0022275	free cholesterol in very small VLDL measurement	Network	36809768_EFO_0022275_GCST90269618_EFO_0022275	lipid measurement	Lung	14	0.652593	1.50763	0.5922808818034482	9
EFO_0022275	free cholesterol in very small VLDL measurement	Network	36809768_EFO_0022275_GCST90269618_EFO_0022275	lipid measurement	Lymph Node	8	0	0.622196	-0.6845593235553789	5
EFO_0022275	free cholesterol in very small VLDL measurement	Network	36809768_EFO_0022275_GCST90269618_EFO_0022275	lipid measurement	Ovary	6	0	0.904577	-0.1446847123627611	3
EFO_0022275	free cholesterol in very small VLDL measurement	Network	36809768_EFO_0022275_GCST90269618_EFO_0022275	lipid measurement	Pancreas	11	2.40479	2.9533	1.5623276597018172	2
EFO_0022275	free cholesterol in very small VLDL measurement	Network	36809768_EFO_0022275_GCST90269618_EFO_0022275	lipid measurement	Placenta	16	0	0.871074	-0.1991324963851373	8
EFO_0022275	free cholesterol in very small VLDL measurement	Network	36809768_EFO_0022275_GCST90269618_EFO_0022275	lipid measurement	Prostate	14	0.548059	1.41437	0.5001626798150136	9
EFO_0022275	free cholesterol in very small VLDL measurement	Network	36809768_EFO_0022275_GCST90269618_EFO_0022275	lipid measurement	Rectum	27	6.25561	3.14987	1.6552906793292474	4
EFO_0022275	free cholesterol in very small VLDL measurement	Network	36809768_EFO_0022275_GCST90269618_EFO_0022275	lipid measurement	Salivary Gland	3	0	0.675833	-0.5652603951830344	3
EFO_0022275	free cholesterol in very small VLDL measurement	Network	36809768_EFO_0022275_GCST90269618_EFO_0022275	lipid measurement	Seminal Vesicle	12	0.457413	1.36738	0.4514183459635964	3
EFO_0022275	free cholesterol in very small VLDL measurement	Network	36809768_EFO_0022275_GCST90269618_EFO_0022275	lipid measurement	Skeletal Muscle	11	0	0.667464	-0.5832381361120913	5
EFO_0022275	free cholesterol in very small VLDL measurement	Network	36809768_EFO_0022275_GCST90269618_EFO_0022275	lipid measurement	Skin	32	0.860502	1.36342	0.4472305490001585	3
EFO_0022275	free cholesterol in very small VLDL measurement	Network	36809768_EFO_0022275_GCST90269618_EFO_0022275	lipid measurement	Small Intestine	90	37.9441	5.18802	2.3751827601365108	4
EFO_0022275	free cholesterol in very small VLDL measurement	Network	36809768_EFO_0022275_GCST90269618_EFO_0022275	lipid measurement	Smooth Muscle	0	0	0	-inf	3
EFO_0022275	free cholesterol in very small VLDL measurement	Network	36809768_EFO_0022275_GCST90269618_EFO_0022275	lipid measurement	Spleen	12	0	0.771115	-0.3749823317845556	5
EFO_0022275	free cholesterol in very small VLDL measurement	Network	36809768_EFO_0022275_GCST90269618_EFO_0022275	lipid measurement	Stomach	17	1.85931	2.03162	1.0226314365767941	4
EFO_0022275	free cholesterol in very small VLDL measurement	Network	36809768_EFO_0022275_GCST90269618_EFO_0022275	lipid measurement	Testis	60	0	0.55183	-0.8577036822296467	10
EFO_0022275	free cholesterol in very small VLDL measurement	Network	36809768_EFO_0022275_GCST90269618_EFO_0022275	lipid measurement	Thyroid Gland	16	0.358691	1.21076	0.27591231225797963	5
EFO_0022275	free cholesterol in very small VLDL measurement	Network	36809768_EFO_0022275_GCST90269618_EFO_0022275	lipid measurement	Tonsil	6	0	0.668153	-0.5817485179716038	5
EFO_0022275	free cholesterol in very small VLDL measurement	Network	36809768_EFO_0022275_GCST90269618_EFO_0022275	lipid measurement	Urinary Bladder	5	0.391728	1.58058	0.6604523844450235	2
EFO_0022340	triglycerides to total lipids in very large VLDL percentage	Network	36809768_EFO_0022340_GCST90269685_EFO_0022340	lipid measurement	Adipose Tissue	40	14.1487	4.49156	2.167217807990856	5
EFO_0022340	triglycerides to total lipids in very large VLDL percentage	Network	36809768_EFO_0022340_GCST90269685_EFO_0022340	lipid measurement	Adrenal Gland	19	0.511528	1.35768	0.4411405299673839	3
EFO_0022340	triglycerides to total lipids in very large VLDL percentage	Network	36809768_EFO_0022340_GCST90269685_EFO_0022340	lipid measurement	Appendix	14	0.511528	1.41396	0.49974573601145567	3
EFO_0022340	triglycerides to total lipids in very large VLDL percentage	Network	36809768_EFO_0022340_GCST90269685_EFO_0022340	lipid measurement	Bone Marrow	23	0.815398	1.4488	0.5348616205994401	4
EFO_0022340	triglycerides to total lipids in very large VLDL percentage	Network	36809768_EFO_0022340_GCST90269685_EFO_0022340	lipid measurement	Breast	14	1.21537	1.87481	0.9067459162248885	4
EFO_0022340	triglycerides to total lipids in very large VLDL percentage	Network	36809768_EFO_0022340_GCST90269685_EFO_0022340	lipid measurement	Cerebral Cortex	61	3.81142e-11	0.752758	-0.4097410205286112	3
EFO_0022340	triglycerides to total lipids in very large VLDL percentage	Network	36809768_EFO_0022340_GCST90269685_EFO_0022340	lipid measurement	Cervix, uterine	12	0.467958	1.40872	0.4943825512443701	2
EFO_0022340	triglycerides to total lipids in very large VLDL percentage	Network	36809768_EFO_0022340_GCST90269685_EFO_0022340	lipid measurement	Colon	10	0.210374	1.1515	0.20351393721384195	13
EFO_0022340	triglycerides to total lipids in very large VLDL percentage	Network	36809768_EFO_0022340_GCST90269685_EFO_0022340	lipid measurement	Duodenum	47	8.31164	2.67199	1.4179124876113933	2
EFO_0022340	triglycerides to total lipids in very large VLDL percentage	Network	36809768_EFO_0022340_GCST90269685_EFO_0022340	lipid measurement	Endometrium	9	0.386938	1.39066	0.47576687307701787	5
EFO_0022340	triglycerides to total lipids in very large VLDL percentage	Network	36809768_EFO_0022340_GCST90269685_EFO_0022340	lipid measurement	Esophagus	11	0.0183163	0.792287	-0.3359053440953633	3
EFO_0022340	triglycerides to total lipids in very large VLDL percentage	Network	36809768_EFO_0022340_GCST90269685_EFO_0022340	lipid measurement	Fallopian Tube	17	3.81142e-11	0.70008	-0.5144076970669069	5
EFO_0022340	triglycerides to total lipids in very large VLDL percentage	Network	36809768_EFO_0022340_GCST90269685_EFO_0022340	lipid measurement	Gallbladder	20	3.11379	2.51091	1.328209684663162	3
EFO_0022340	triglycerides to total lipids in very large VLDL percentage	Network	36809768_EFO_0022340_GCST90269685_EFO_0022340	lipid measurement	Heart Muscle	13	0.233795	1.15774	0.21131039217403028	4
EFO_0022340	triglycerides to total lipids in very large VLDL percentage	Network	36809768_EFO_0022340_GCST90269685_EFO_0022340	lipid measurement	Kidney	60	14.1487	3.21873	1.6864924056447739	9
EFO_0022340	triglycerides to total lipids in very large VLDL percentage	Network	36809768_EFO_0022340_GCST90269685_EFO_0022340	lipid measurement	Liver	225	170.687	9.63903	3.268888593727964	10
EFO_0022340	triglycerides to total lipids in very large VLDL percentage	Network	36809768_EFO_0022340_GCST90269685_EFO_0022340	lipid measurement	Lung	19	1.59081	1.88732	0.9163394644630026	9
EFO_0022340	triglycerides to total lipids in very large VLDL percentage	Network	36809768_EFO_0022340_GCST90269685_EFO_0022340	lipid measurement	Lymph Node	12	0.0201171	0.860883	-0.2161108315606483	5
EFO_0022340	triglycerides to total lipids in very large VLDL percentage	Network	36809768_EFO_0022340_GCST90269685_EFO_0022340	lipid measurement	Ovary	8	0.164332	1.11253	0.15383877818966094	3
EFO_0022340	triglycerides to total lipids in very large VLDL percentage	Network	36809768_EFO_0022340_GCST90269685_EFO_0022340	lipid measurement	Pancreas	11	1.97054	2.72416	1.4458136509753907	2
EFO_0022340	triglycerides to total lipids in very large VLDL percentage	Network	36809768_EFO_0022340_GCST90269685_EFO_0022340	lipid measurement	Placenta	30	1.21537	1.50655	0.5912440904969556	8
EFO_0022340	triglycerides to total lipids in very large VLDL percentage	Network	36809768_EFO_0022340_GCST90269685_EFO_0022340	lipid measurement	Prostate	14	0.386938	1.30464	0.3836486710885844	9
EFO_0022340	triglycerides to total lipids in very large VLDL percentage	Network	36809768_EFO_0022340_GCST90269685_EFO_0022340	lipid measurement	Rectum	11	0.233795	1.18371	0.24332078707665303	4
EFO_0022340	triglycerides to total lipids in very large VLDL percentage	Network	36809768_EFO_0022340_GCST90269685_EFO_0022340	lipid measurement	Salivary Gland	4	0.0201171	0.831197	-0.2667369046306171	3
EFO_0022340	triglycerides to total lipids in very large VLDL percentage	Network	36809768_EFO_0022340_GCST90269685_EFO_0022340	lipid measurement	Seminal Vesicle	10	0.152941	1.05108	0.0718699314033719	3
EFO_0022340	triglycerides to total lipids in very large VLDL percentage	Network	36809768_EFO_0022340_GCST90269685_EFO_0022340	lipid measurement	Skeletal Muscle	18	0.13635	1.00747	0.010741237966504405	5
EFO_0022340	triglycerides to total lipids in very large VLDL percentage	Network	36809768_EFO_0022340_GCST90269685_EFO_0022340	lipid measurement	Skin	21	0.0183163	0.825325	-0.27696603694750377	3
EFO_0022340	triglycerides to total lipids in very large VLDL percentage	Network	36809768_EFO_0022340_GCST90269685_EFO_0022340	lipid measurement	Small Intestine	52	9.68521	2.76495	1.4672553732215032	4
EFO_0022340	triglycerides to total lipids in very large VLDL percentage	Network	36809768_EFO_0022340_GCST90269685_EFO_0022340	lipid measurement	Smooth Muscle	3	0.0183163	0.609389	-0.7145643390271301	3
EFO_0022340	triglycerides to total lipids in very large VLDL percentage	Network	36809768_EFO_0022340_GCST90269685_EFO_0022340	lipid measurement	Spleen	22	0.511528	1.30403	0.3829727774051642	5
EFO_0022340	triglycerides to total lipids in very large VLDL percentage	Network	36809768_EFO_0022340_GCST90269685_EFO_0022340	lipid measurement	Stomach	11	0.235874	1.21259	0.2780862052373275	4
EFO_0022340	triglycerides to total lipids in very large VLDL percentage	Network	36809768_EFO_0022340_GCST90269685_EFO_0022340	lipid measurement	Testis	60	3.81142e-11	0.509016	-0.9742176909560724	10
EFO_0022340	triglycerides to total lipids in very large VLDL percentage	Network	36809768_EFO_0022340_GCST90269685_EFO_0022340	lipid measurement	Thyroid Gland	11	0.0183163	0.767815	-0.38117007783114454	5
EFO_0022340	triglycerides to total lipids in very large VLDL percentage	Network	36809768_EFO_0022340_GCST90269685_EFO_0022340	lipid measurement	Tonsil	8	0.0201171	0.821752	-0.28322502741918465	5
EFO_0022340	triglycerides to total lipids in very large VLDL percentage	Network	36809768_EFO_0022340_GCST90269685_EFO_0022340	lipid measurement	Urinary Bladder	4	0.163618	1.16636	0.22201028083124077	2
EFO_0009270	heel bone mineral density	Network	34662886_EFO_0009270_GCST90025982_EFO_0009270	skeletal	Adipose Tissue	23	5.82734	3.45235	1.7875789275884113	5
EFO_0009270	heel bone mineral density	Network	34662886_EFO_0009270_GCST90025982_EFO_0009270	skeletal	Adrenal Gland	18	1.44921	1.71935	0.7818652763940176	3
EFO_0009270	heel bone mineral density	Network	34662886_EFO_0009270_GCST90025982_EFO_0009270	skeletal	Appendix	0	0	0	-inf	3
EFO_0009270	heel bone mineral density	Network	34662886_EFO_0009270_GCST90025982_EFO_0009270	skeletal	Bone Marrow	8	0	0.673629	-0.569973077029671	4
EFO_0009270	heel bone mineral density	Network	34662886_EFO_0009270_GCST90025982_EFO_0009270	skeletal	Breast	15	2.7332	2.68516	1.4250088482037055	4
EFO_0009270	heel bone mineral density	Network	34662886_EFO_0009270_GCST90025982_EFO_0009270	skeletal	Cerebral Cortex	50	0	0.824794	-0.2778949098888691	3
EFO_0009270	heel bone mineral density	Network	34662886_EFO_0009270_GCST90025982_EFO_0009270	skeletal	Cervix, uterine	24	6.73359	3.7662	1.9131098096722707	2
EFO_0009270	heel bone mineral density	Network	34662886_EFO_0009270_GCST90025982_EFO_0009270	skeletal	Colon	9	0.50925	1.38534	0.4702381021967066	13
EFO_0009270	heel bone mineral density	Network	34662886_EFO_0009270_GCST90025982_EFO_0009270	skeletal	Duodenum	26	2.56839	1.97587	0.982490612502753	2
EFO_0009270	heel bone mineral density	Network	34662886_EFO_0009270_GCST90025982_EFO_0009270	skeletal	Endometrium	24	9.12247	4.95722	2.309531630783767	5
EFO_0009270	heel bone mineral density	Network	34662886_EFO_0009270_GCST90025982_EFO_0009270	skeletal	Esophagus	4	0	0.385123	-1.376609704304756	3
EFO_0009270	heel bone mineral density	Network	34662886_EFO_0009270_GCST90025982_EFO_0009270	skeletal	Fallopian Tube	19	0.197092	1.04593	0.0647842335542467	5
EFO_0009270	heel bone mineral density	Network	34662886_EFO_0009270_GCST90025982_EFO_0009270	skeletal	Gallbladder	19	4.33885	3.18863	1.6729363616472908	3
EFO_0009270	heel bone mineral density	Network	34662886_EFO_0009270_GCST90025982_EFO_0009270	skeletal	Heart Muscle	17	1.93085	2.02379	1.017060773711178	4
EFO_0009270	heel bone mineral density	Network	34662886_EFO_0009270_GCST90025982_EFO_0009270	skeletal	Kidney	27	2.56839	1.93618	0.9532165706276251	9
EFO_0009270	heel bone mineral density	Network	34662886_EFO_0009270_GCST90025982_EFO_0009270	skeletal	Liver	106	51.262	6.07025	2.6017551155020318	10
EFO_0009270	heel bone mineral density	Network	34662886_EFO_0009270_GCST90025982_EFO_0009270	skeletal	Lung	17	2.3931	2.25731	1.1746020506976584	9
EFO_0009270	heel bone mineral density	Network	34662886_EFO_0009270_GCST90025982_EFO_0009270	skeletal	Lymph Node	6	0	0.575392	-0.7973835731327431	5
EFO_0009270	heel bone mineral density	Network	34662886_EFO_0009270_GCST90025982_EFO_0009270	skeletal	Ovary	16	3.32699	2.97433	1.5725660366175638	3
EFO_0009270	heel bone mineral density	Network	34662886_EFO_0009270_GCST90025982_EFO_0009270	skeletal	Pancreas	6	0.867879	1.98628	0.9900717914871535	2
EFO_0009270	heel bone mineral density	Network	34662886_EFO_0009270_GCST90025982_EFO_0009270	skeletal	Placenta	58	17.184	3.89348	1.9610617484439148	8
EFO_0009270	heel bone mineral density	Network	34662886_EFO_0009270_GCST90025982_EFO_0009270	skeletal	Prostate	15	1.50643	1.86854	0.9019116030674104	9
EFO_0009270	heel bone mineral density	Network	34662886_EFO_0009270_GCST90025982_EFO_0009270	skeletal	Rectum	6	0.0290557	0.863088	-0.2124210724115877	4
EFO_0009270	heel bone mineral density	Network	34662886_EFO_0009270_GCST90025982_EFO_0009270	skeletal	Salivary Gland	12	2.98338	3.3333	1.7369528545184445	3
EFO_0009270	heel bone mineral density	Network	34662886_EFO_0009270_GCST90025982_EFO_0009270	skeletal	Seminal Vesicle	14	1.54195	1.96704	0.9760240170015244	3
EFO_0009270	heel bone mineral density	Network	34662886_EFO_0009270_GCST90025982_EFO_0009270	skeletal	Skeletal Muscle	11	0.00753049	0.823006	-0.2810248864106113	5
EFO_0009270	heel bone mineral density	Network	34662886_EFO_0009270_GCST90025982_EFO_0009270	skeletal	Skin	24	0.63578	1.26086	0.3344062994227986	3
EFO_0009270	heel bone mineral density	Network	34662886_EFO_0009270_GCST90025982_EFO_0009270	skeletal	Small Intestine	23	1.50643	1.63479	0.7091048695653273	4
EFO_0009270	heel bone mineral density	Network	34662886_EFO_0009270_GCST90025982_EFO_0009270	skeletal	Smooth Muscle	7	0.878723	1.90073	0.9265553407372251	3
EFO_0009270	heel bone mineral density	Network	34662886_EFO_0009270_GCST90025982_EFO_0009270	skeletal	Spleen	11	0.0290557	0.871577	-0.19829996416693477	5
EFO_0009270	heel bone mineral density	Network	34662886_EFO_0009270_GCST90025982_EFO_0009270	skeletal	Stomach	9	0.456809	1.32621	0.40730684647024784	4
EFO_0009270	heel bone mineral density	Network	34662886_EFO_0009270_GCST90025982_EFO_0009270	skeletal	Testis	66	0	0.748468	-0.4179869087782325	10
EFO_0009270	heel bone mineral density	Network	34662886_EFO_0009270_GCST90025982_EFO_0009270	skeletal	Thyroid Gland	22	2.46405	2.05275	1.0375571805967585	5
EFO_0009270	heel bone mineral density	Network	34662886_EFO_0009270_GCST90025982_EFO_0009270	skeletal	Tonsil	3	0	0.411928	-1.279535268270124	5
EFO_0009270	heel bone mineral density	Network	34662886_EFO_0009270_GCST90025982_EFO_0009270	skeletal	Urinary Bladder	6	1.10503	2.33869	1.225700039980299	2
EFO_0022153	total lipids in medium VLDL	Network	36809768_EFO_0022153_GCST90269600_EFO_0022153	metabolic	Adipose Tissue	39	14.27	4.57654	2.194257060743211	5
EFO_0022153	total lipids in medium VLDL	Network	36809768_EFO_0022153_GCST90269600_EFO_0022153	metabolic	Adrenal Gland	20	0.813662	1.49351	0.578706240188634	3
EFO_0022153	total lipids in medium VLDL	Network	36809768_EFO_0022153_GCST90269600_EFO_0022153	metabolic	Appendix	5	0	0.527734	-0.9221159623813172	3
EFO_0022153	total lipids in medium VLDL	Network	36809768_EFO_0022153_GCST90269600_EFO_0022153	metabolic	Bone Marrow	18	0.26823	1.18492	0.24478979476220247	4
EFO_0022153	total lipids in medium VLDL	Network	36809768_EFO_0022153_GCST90269600_EFO_0022153	metabolic	Breast	11	0.621197	1.53942	0.6223877415820489	4
EFO_0022153	total lipids in medium VLDL	Network	36809768_EFO_0022153_GCST90269600_EFO_0022153	metabolic	Cerebral Cortex	75	0.0530034	0.967213	-0.04809453881815133	3
EFO_0022153	total lipids in medium VLDL	Network	36809768_EFO_0022153_GCST90269600_EFO_0022153	metabolic	Cervix, uterine	9	0.124348	1.10413	0.14291018074298353	2
EFO_0022153	total lipids in medium VLDL	Network	36809768_EFO_0022153_GCST90269600_EFO_0022153	metabolic	Colon	16	1.39831	1.92539	0.9451509711039529	13
EFO_0022153	total lipids in medium VLDL	Network	36809768_EFO_0022153_GCST90269600_EFO_0022153	metabolic	Duodenum	60	16.281	3.5647	1.8337793603197403	2
EFO_0022153	total lipids in medium VLDL	Network	36809768_EFO_0022153_GCST90269600_EFO_0022153	metabolic	Endometrium	4	0	0.645911	-0.6305929995878274	5
EFO_0022153	total lipids in medium VLDL	Network	36809768_EFO_0022153_GCST90269600_EFO_0022153	metabolic	Esophagus	12	0.0530034	0.903246	-0.1468093332340381	3
EFO_0022153	total lipids in medium VLDL	Network	36809768_EFO_0022153_GCST90269600_EFO_0022153	metabolic	Fallopian Tube	12	0	0.516434	-0.9533429088186253	5
EFO_0022153	total lipids in medium VLDL	Network	36809768_EFO_0022153_GCST90269600_EFO_0022153	metabolic	Gallbladder	17	2.09437	2.23041	1.1573095598036067	3
EFO_0022153	total lipids in medium VLDL	Network	36809768_EFO_0022153_GCST90269600_EFO_0022153	metabolic	Heart Muscle	13	0.265222	1.20989	0.27487552095149004	4
EFO_0022153	total lipids in medium VLDL	Network	36809768_EFO_0022153_GCST90269600_EFO_0022153	metabolic	Kidney	57	13.4542	3.19553	1.6760569529784588	9
EFO_0022153	total lipids in medium VLDL	Network	36809768_EFO_0022153_GCST90269600_EFO_0022153	metabolic	Liver	228	179.602	10.2075	3.351562545453138	10
EFO_0022153	total lipids in medium VLDL	Network	36809768_EFO_0022153_GCST90269600_EFO_0022153	metabolic	Lung	15	0.759912	1.55711	0.638867675405403	9
EFO_0022153	total lipids in medium VLDL	Network	36809768_EFO_0022153_GCST90269600_EFO_0022153	metabolic	Lymph Node	7	0	0.524803	-0.9301532814467341	5
EFO_0022153	total lipids in medium VLDL	Network	36809768_EFO_0022153_GCST90269600_EFO_0022153	metabolic	Ovary	7	0.0530034	1.01731	0.024758829024731602	3
EFO_0022153	total lipids in medium VLDL	Network	36809768_EFO_0022153_GCST90269600_EFO_0022153	metabolic	Pancreas	12	2.61209	3.10568	1.6349096618367158	2
EFO_0022153	total lipids in medium VLDL	Network	36809768_EFO_0022153_GCST90269600_EFO_0022153	metabolic	Placenta	25	0.621197	1.31201	0.3917748134406282	8
EFO_0022153	total lipids in medium VLDL	Network	36809768_EFO_0022153_GCST90269600_EFO_0022153	metabolic	Prostate	12	0.214513	1.16863	0.22482137852960785	9
EFO_0022153	total lipids in medium VLDL	Network	36809768_EFO_0022153_GCST90269600_EFO_0022153	metabolic	Rectum	16	1.23351	1.79932	0.847454297216821	4
EFO_0022153	total lipids in medium VLDL	Network	36809768_EFO_0022153_GCST90269600_EFO_0022153	metabolic	Salivary Gland	4	0.0530034	0.868639	-0.20317177585315022	3
EFO_0022153	total lipids in medium VLDL	Network	36809768_EFO_0022153_GCST90269600_EFO_0022153	metabolic	Seminal Vesicle	14	0.708181	1.53779	0.6208618873510848	3
EFO_0022153	total lipids in medium VLDL	Network	36809768_EFO_0022153_GCST90269600_EFO_0022153	metabolic	Skeletal Muscle	16	0.0530034	0.935871	-0.09561863469834744	5
EFO_0022153	total lipids in medium VLDL	Network	36809768_EFO_0022153_GCST90269600_EFO_0022153	metabolic	Skin	24	0.0530034	0.985716	-0.020755830227641305	3
EFO_0022153	total lipids in medium VLDL	Network	36809768_EFO_0022153_GCST90269600_EFO_0022153	metabolic	Small Intestine	63	16.5372	3.50074	1.807660707357794	4
EFO_0022153	total lipids in medium VLDL	Network	36809768_EFO_0022153_GCST90269600_EFO_0022153	metabolic	Smooth Muscle	0	0	0	-inf	3
EFO_0022153	total lipids in medium VLDL	Network	36809768_EFO_0022153_GCST90269600_EFO_0022153	metabolic	Spleen	10	0	0.619439	-0.690965617567308	5
EFO_0022153	total lipids in medium VLDL	Network	36809768_EFO_0022153_GCST90269600_EFO_0022153	metabolic	Stomach	16	1.279	1.84321	0.8822197153774961	4
EFO_0022153	total lipids in medium VLDL	Network	36809768_EFO_0022153_GCST90269600_EFO_0022153	metabolic	Testis	65	0	0.576273	-0.795175344758672	10
EFO_0022153	total lipids in medium VLDL	Network	36809768_EFO_0022153_GCST90269600_EFO_0022153	metabolic	Thyroid Gland	18	0.498235	1.31302	0.3928884337513325	5
EFO_0022153	total lipids in medium VLDL	Network	36809768_EFO_0022153_GCST90269600_EFO_0022153	metabolic	Tonsil	1	0	0.107346	-3.2196598986417237	5
EFO_0022153	total lipids in medium VLDL	Network	36809768_EFO_0022153_GCST90269600_EFO_0022153	metabolic	Urinary Bladder	3	0.0530034	0.914172	-0.12946208967014095	2
EFO_0004570	bilirubin measurement	Network	34375979_EFO_0004570_GCST90018973_EFO_0004570	hematological	Adipose Tissue	10	0.821501	1.86672	0.9005030556691171	5
EFO_0004570	bilirubin measurement	Network	34375979_EFO_0004570_GCST90018973_EFO_0004570	hematological	Adrenal Gland	17	1.66711	2.01945	1.0139611054523958	3
EFO_0004570	bilirubin measurement	Network	34375979_EFO_0004570_GCST90018973_EFO_0004570	hematological	Appendix	0	0	0	-inf	3
EFO_0004570	bilirubin measurement	Network	34375979_EFO_0004570_GCST90018973_EFO_0004570	hematological	Bone Marrow	31	7.20907	3.24627	1.6987812226075585	4
EFO_0004570	bilirubin measurement	Network	34375979_EFO_0004570_GCST90018973_EFO_0004570	hematological	Breast	7	0.355272	1.55836	0.640031163903146	4
EFO_0004570	bilirubin measurement	Network	34375979_EFO_0004570_GCST90018973_EFO_0004570	hematological	Cerebral Cortex	22	0	0.451325	-1.1477614917759447	3
EFO_0004570	bilirubin measurement	Network	34375979_EFO_0004570_GCST90018973_EFO_0004570	hematological	Cervix, uterine	2	0	0.390314	-1.3572947017985322	2
EFO_0004570	bilirubin measurement	Network	34375979_EFO_0004570_GCST90018973_EFO_0004570	hematological	Colon	14	2.40995	2.67999	1.4222260120623442	13
EFO_0004570	bilirubin measurement	Network	34375979_EFO_0004570_GCST90018973_EFO_0004570	hematological	Duodenum	56	23.1804	5.29255	2.403963805669617	2
EFO_0004570	bilirubin measurement	Network	34375979_EFO_0004570_GCST90018973_EFO_0004570	hematological	Endometrium	2	0	0.513746	-0.9608728806870345	5
EFO_0004570	bilirubin measurement	Network	34375979_EFO_0004570_GCST90018973_EFO_0004570	hematological	Esophagus	7	0	0.838163	-0.2546967929967989	3
EFO_0004570	bilirubin measurement	Network	34375979_EFO_0004570_GCST90018973_EFO_0004570	hematological	Fallopian Tube	12	0	0.821525	-0.2836227899178327	5
EFO_0004570	bilirubin measurement	Network	34375979_EFO_0004570_GCST90018973_EFO_0004570	hematological	Gallbladder	16	3.83976	3.33935	1.7395668374540567	3
EFO_0004570	bilirubin measurement	Network	34375979_EFO_0004570_GCST90018973_EFO_0004570	hematological	Heart Muscle	1	0	0.14805	-2.7558440782888067	4
EFO_0004570	bilirubin measurement	Network	34375979_EFO_0004570_GCST90018973_EFO_0004570	hematological	Kidney	65	29.3102	5.79679	2.535254870742965	9
EFO_0004570	bilirubin measurement	Network	34375979_EFO_0004570_GCST90018973_EFO_0004570	hematological	Liver	147	109.566	10.4691	3.388064995025546	10
EFO_0004570	bilirubin measurement	Network	34375979_EFO_0004570_GCST90018973_EFO_0004570	hematological	Lung	8	0.270058	1.32106	0.4016971986976786	9
EFO_0004570	bilirubin measurement	Network	34375979_EFO_0004570_GCST90018973_EFO_0004570	hematological	Lymph Node	0	0	0	-inf	5
EFO_0004570	bilirubin measurement	Network	34375979_EFO_0004570_GCST90018973_EFO_0004570	hematological	Ovary	1	0	0.231186	-2.112875974132086	3
EFO_0004570	bilirubin measurement	Network	34375979_EFO_0004570_GCST90018973_EFO_0004570	hematological	Pancreas	4	0.307821	1.6468	0.7196672800163559	2
EFO_0004570	bilirubin measurement	Network	34375979_EFO_0004570_GCST90018973_EFO_0004570	hematological	Placenta	15	0.307821	1.25226	0.3245293381752143	8
EFO_0004570	bilirubin measurement	Network	34375979_EFO_0004570_GCST90018973_EFO_0004570	hematological	Prostate	9	0.307821	1.39426	0.47950399815155303	9
EFO_0004570	bilirubin measurement	Network	34375979_EFO_0004570_GCST90018973_EFO_0004570	hematological	Rectum	11	1.01068	1.96783	0.9766060347549055	4
EFO_0004570	bilirubin measurement	Network	34375979_EFO_0004570_GCST90018973_EFO_0004570	hematological	Salivary Gland	2	0	0.6909	-0.5334516569523582	3
EFO_0004570	bilirubin measurement	Network	34375979_EFO_0004570_GCST90018973_EFO_0004570	hematological	Seminal Vesicle	5	0	0.873667	-0.19484482091836686	3
EFO_0004570	bilirubin measurement	Network	34375979_EFO_0004570_GCST90018973_EFO_0004570	hematological	Skeletal Muscle	3	0	0.279141	-1.8409360150763976	5
EFO_0004570	bilirubin measurement	Network	34375979_EFO_0004570_GCST90018973_EFO_0004570	hematological	Skin	9	0	0.588016	-0.7660732106056936	3
EFO_0004570	bilirubin measurement	Network	34375979_EFO_0004570_GCST90018973_EFO_0004570	hematological	Small Intestine	54	20.245	4.7733	2.254988404922136	4
EFO_0004570	bilirubin measurement	Network	34375979_EFO_0004570_GCST90018973_EFO_0004570	hematological	Smooth Muscle	0	0	0	-inf	3
EFO_0004570	bilirubin measurement	Network	34375979_EFO_0004570_GCST90018973_EFO_0004570	hematological	Spleen	2	0	0.197076	-2.34317359355388	5
EFO_0004570	bilirubin measurement	Network	34375979_EFO_0004570_GCST90018973_EFO_0004570	hematological	Stomach	10	0.817844	1.83257	0.8738679291656516	4
EFO_0004570	bilirubin measurement	Network	34375979_EFO_0004570_GCST90018973_EFO_0004570	hematological	Testis	48	0	0.676959	-0.5628605381651781	10
EFO_0004570	bilirubin measurement	Network	34375979_EFO_0004570_GCST90018973_EFO_0004570	hematological	Thyroid Gland	4	0	0.464157	-1.1073164487901839	5
EFO_0004570	bilirubin measurement	Network	34375979_EFO_0004570_GCST90018973_EFO_0004570	hematological	Tonsil	1	0	0.170762	-2.5499397797409245	5
EFO_0004570	bilirubin measurement	Network	34375979_EFO_0004570_GCST90018973_EFO_0004570	hematological	Urinary Bladder	4	0.355792	1.93898	0.9552955285094915	2
EFO_0005110	fatty acid measurement	Network	31367044_EFO_0005110_GCST90092987_EFO_0005110	lipid measurement	Adipose Tissue	30	10.0151	4.26808	2.0935857780986784	5
EFO_0005110	fatty acid measurement	Network	31367044_EFO_0005110_GCST90092987_EFO_0005110	lipid measurement	Adrenal Gland	12	0.0303749	1.08642	0.11958098663162456	3
EFO_0005110	fatty acid measurement	Network	31367044_EFO_0005110_GCST90092987_EFO_0005110	lipid measurement	Appendix	2	0	0.255926	-1.9662037166594806	3
EFO_0005110	fatty acid measurement	Network	31367044_EFO_0005110_GCST90092987_EFO_0005110	lipid measurement	Bone Marrow	6	0	0.478857	-1.0623323653497523	4
EFO_0005110	fatty acid measurement	Network	31367044_EFO_0005110_GCST90092987_EFO_0005110	lipid measurement	Breast	9	0.362166	1.52702	0.6107214649962567	4
EFO_0005110	fatty acid measurement	Network	31367044_EFO_0005110_GCST90092987_EFO_0005110	lipid measurement	Cerebral Cortex	42	0	0.656672	-0.6067554659260714	3
EFO_0005110	fatty acid measurement	Network	31367044_EFO_0005110_GCST90092987_EFO_0005110	lipid measurement	Cervix, uterine	8	0.0769453	1.18989	0.25082551990987445	2
EFO_0005110	fatty acid measurement	Network	31367044_EFO_0005110_GCST90092987_EFO_0005110	lipid measurement	Colon	13	1.05279	1.89662	0.9234310298542465	13
EFO_0005110	fatty acid measurement	Network	31367044_EFO_0005110_GCST90092987_EFO_0005110	lipid measurement	Duodenum	53	15.2869	3.81756	1.932649559883623	2
EFO_0005110	fatty acid measurement	Network	31367044_EFO_0005110_GCST90092987_EFO_0005110	lipid measurement	Endometrium	3	0	0.587316	-0.7677901582574711	5
EFO_0005110	fatty acid measurement	Network	31367044_EFO_0005110_GCST90092987_EFO_0005110	lipid measurement	Esophagus	7	0	0.638794	-0.6465765712883893	3
EFO_0005110	fatty acid measurement	Network	31367044_EFO_0005110_GCST90092987_EFO_0005110	lipid measurement	Fallopian Tube	12	0	0.626114	-0.6755025682094238	5
EFO_0005110	fatty acid measurement	Network	31367044_EFO_0005110_GCST90092987_EFO_0005110	lipid measurement	Gallbladder	15	2.0319	2.38597	1.2545776547709844	3
EFO_0005110	fatty acid measurement	Network	31367044_EFO_0005110_GCST90092987_EFO_0005110	lipid measurement	Heart Muscle	12	0.318925	1.35401	0.43723864414076	4
EFO_0005110	fatty acid measurement	Network	31367044_EFO_0005110_GCST90092987_EFO_0005110	lipid measurement	Kidney	48	11.4069	3.26248	1.7059697801440759	9
EFO_0005110	fatty acid measurement	Network	31367044_EFO_0005110_GCST90092987_EFO_0005110	lipid measurement	Liver	226	197.653	12.2668	3.6166918343127756	10
EFO_0005110	fatty acid measurement	Network	31367044_EFO_0005110_GCST90092987_EFO_0005110	lipid measurement	Lung	8	0	1.00683	0.009817420406085157	9
EFO_0005110	fatty acid measurement	Network	31367044_EFO_0005110_GCST90092987_EFO_0005110	lipid measurement	Lymph Node	6	0	0.545365	-0.8747053621739811	5
EFO_0005110	fatty acid measurement	Network	31367044_EFO_0005110_GCST90092987_EFO_0005110	lipid measurement	Ovary	6	0	1.05717	0.08020674829748424	3
EFO_0005110	fatty acid measurement	Network	31367044_EFO_0005110_GCST90092987_EFO_0005110	lipid measurement	Pancreas	7	0.8105	2.1964	1.1351424237823664	2
EFO_0005110	fatty acid measurement	Network	31367044_EFO_0005110_GCST90092987_EFO_0005110	lipid measurement	Placenta	20	0.32696	1.27252	0.347687059162463	8
EFO_0005110	fatty acid measurement	Network	31367044_EFO_0005110_GCST90092987_EFO_0005110	lipid measurement	Prostate	8	0	0.94455	-0.08230078158234978	9
EFO_0005110	fatty acid measurement	Network	31367044_EFO_0005110_GCST90092987_EFO_0005110	lipid measurement	Rectum	14	1.10866	1.90878	0.9326495598836191	4
EFO_0005110	fatty acid measurement	Network	31367044_EFO_0005110_GCST90092987_EFO_0005110	lipid measurement	Salivary Gland	4	0	1.05312	0.07466856475604286	3
EFO_0005110	fatty acid measurement	Network	31367044_EFO_0005110_GCST90092987_EFO_0005110	lipid measurement	Seminal Vesicle	4	0	0.532682	-0.9086526940973207	3
EFO_0005110	fatty acid measurement	Network	31367044_EFO_0005110_GCST90092987_EFO_0005110	lipid measurement	Skeletal Muscle	10	0	0.709144	-0.4958501992017838	5
EFO_0005110	fatty acid measurement	Network	31367044_EFO_0005110_GCST90092987_EFO_0005110	lipid measurement	Skin	16	0	0.796707	-0.32787799033959725	3
EFO_0005110	fatty acid measurement	Network	31367044_EFO_0005110_GCST90092987_EFO_0005110	lipid measurement	Small Intestine	51	12.9331	3.4358	1.7806464664385735	4
EFO_0005110	fatty acid measurement	Network	31367044_EFO_0005110_GCST90092987_EFO_0005110	lipid measurement	Smooth Muscle	0	0	0	-inf	3
EFO_0005110	fatty acid measurement	Network	31367044_EFO_0005110_GCST90092987_EFO_0005110	lipid measurement	Spleen	10	0	0.750995	-0.4131252769581085	5
EFO_0005110	fatty acid measurement	Network	31367044_EFO_0005110_GCST90092987_EFO_0005110	lipid measurement	Stomach	11	0.436844	1.53633	0.6194916746239931	4
EFO_0005110	fatty acid measurement	Network	31367044_EFO_0005110_GCST90092987_EFO_0005110	lipid measurement	Testis	54	0	0.580426	-0.7848153150144568	10
EFO_0005110	fatty acid measurement	Network	31367044_EFO_0005110_GCST90092987_EFO_0005110	lipid measurement	Thyroid Gland	14	0.21643	1.23813	0.3081586949758238	5
EFO_0005110	fatty acid measurement	Network	31367044_EFO_0005110_GCST90092987_EFO_0005110	lipid measurement	Tonsil	1	0	0.130144	-2.941819558032515	5
EFO_0005110	fatty acid measurement	Network	31367044_EFO_0005110_GCST90092987_EFO_0005110	lipid measurement	Urinary Bladder	1	0	0.369441	-1.4365842497820955	2
EFO_0022332	triglycerides to total lipids in large VLDL percentage	Network	36809768_EFO_0022332_GCST90269690_EFO_0022332	lipid measurement	Adipose Tissue	27	7.05324	3.4936	1.8047159717906147	5
EFO_0022332	triglycerides to total lipids in large VLDL percentage	Network	36809768_EFO_0022332_GCST90269690_EFO_0022332	lipid measurement	Adrenal Gland	17	0.621494	1.39979	0.4852146142977918	3
EFO_0022332	triglycerides to total lipids in large VLDL percentage	Network	36809768_EFO_0022332_GCST90269690_EFO_0022332	lipid measurement	Appendix	7	0	0.814668	-0.29571550746489067	3
EFO_0022332	triglycerides to total lipids in large VLDL percentage	Network	36809768_EFO_0022332_GCST90269690_EFO_0022332	lipid measurement	Bone Marrow	22	1.24701	1.5969	0.675270039703368	4
EFO_0022332	triglycerides to total lipids in large VLDL percentage	Network	36809768_EFO_0022332_GCST90269690_EFO_0022332	lipid measurement	Breast	17	2.89054	2.62332	1.3913925919412706	4
EFO_0022332	triglycerides to total lipids in large VLDL percentage	Network	36809768_EFO_0022332_GCST90269690_EFO_0022332	lipid measurement	Cerebral Cortex	45	0	0.639898	-0.6440865052381755	3
EFO_0022332	triglycerides to total lipids in large VLDL percentage	Network	36809768_EFO_0022332_GCST90269690_EFO_0022332	lipid measurement	Cervix, uterine	8	0.11429	1.08219	0.11395880704685973	2
EFO_0022332	triglycerides to total lipids in large VLDL percentage	Network	36809768_EFO_0022332_GCST90269690_EFO_0022332	lipid measurement	Colon	14	1.25473	1.85765	0.8934795209077393	13
EFO_0022332	triglycerides to total lipids in large VLDL percentage	Network	36809768_EFO_0022332_GCST90269690_EFO_0022332	lipid measurement	Duodenum	64	21.179	4.19265	2.067862392457405	2
EFO_0022332	triglycerides to total lipids in large VLDL percentage	Network	36809768_EFO_0022332_GCST90269690_EFO_0022332	lipid measurement	Endometrium	3	0	0.53416	-0.9046568711204858	5
EFO_0022332	triglycerides to total lipids in large VLDL percentage	Network	36809768_EFO_0022332_GCST90269690_EFO_0022332	lipid measurement	Esophagus	5	0	0.414985	-1.2688701113216487	3
EFO_0022332	triglycerides to total lipids in large VLDL percentage	Network	36809768_EFO_0022332_GCST90269690_EFO_0022332	lipid measurement	Fallopian Tube	18	0	0.854169	-0.2274067803512843	5
EFO_0022332	triglycerides to total lipids in large VLDL percentage	Network	36809768_EFO_0022332_GCST90269690_EFO_0022332	lipid measurement	Gallbladder	20	3.96962	2.89337	1.5327484411868113	3
EFO_0022332	triglycerides to total lipids in large VLDL percentage	Network	36809768_EFO_0022332_GCST90269690_EFO_0022332	lipid measurement	Heart Muscle	8	0	0.820975	-0.2845905694434147	4
EFO_0022332	triglycerides to total lipids in large VLDL percentage	Network	36809768_EFO_0022332_GCST90269690_EFO_0022332	lipid measurement	Kidney	58	15.8673	3.58537	1.8421215616874762	9
EFO_0022332	triglycerides to total lipids in large VLDL percentage	Network	36809768_EFO_0022332_GCST90269690_EFO_0022332	lipid measurement	Liver	234	199.237	11.5515	3.530010878617981	10
EFO_0022332	triglycerides to total lipids in large VLDL percentage	Network	36809768_EFO_0022332_GCST90269690_EFO_0022332	lipid measurement	Lung	14	0.855242	1.60248	0.6803056296006704	9
EFO_0022332	triglycerides to total lipids in large VLDL percentage	Network	36809768_EFO_0022332_GCST90269690_EFO_0022332	lipid measurement	Lymph Node	11	0	0.909343	-0.13710295712085815	5
EFO_0022332	triglycerides to total lipids in large VLDL percentage	Network	36809768_EFO_0022332_GCST90269690_EFO_0022332	lipid measurement	Ovary	7	0.11429	1.12174	0.16573245677090828	3
EFO_0022332	triglycerides to total lipids in large VLDL percentage	Network	36809768_EFO_0022332_GCST90269690_EFO_0022332	lipid measurement	Pancreas	11	2.52471	3.1391	1.6503524074990432	2
EFO_0022332	triglycerides to total lipids in large VLDL percentage	Network	36809768_EFO_0022332_GCST90269690_EFO_0022332	lipid measurement	Placenta	22	0.518697	1.27308	0.3483238700493835	8
EFO_0022332	triglycerides to total lipids in large VLDL percentage	Network	36809768_EFO_0022332_GCST90269690_EFO_0022332	lipid measurement	Prostate	10	0.11429	1.07383	0.10276060044198992	9
EFO_0022332	triglycerides to total lipids in large VLDL percentage	Network	36809768_EFO_0022332_GCST90269690_EFO_0022332	lipid measurement	Rectum	16	1.60855	1.98402	0.9884279249630032	4
EFO_0022332	triglycerides to total lipids in large VLDL percentage	Network	36809768_EFO_0022332_GCST90269690_EFO_0022332	lipid measurement	Salivary Gland	11	1.94368	2.63396	1.3972334705303309	3
EFO_0022332	triglycerides to total lipids in large VLDL percentage	Network	36809768_EFO_0022332_GCST90269690_EFO_0022332	lipid measurement	Seminal Vesicle	12	0.563322	1.45341	0.5394430937608148	3
EFO_0022332	triglycerides to total lipids in large VLDL percentage	Network	36809768_EFO_0022332_GCST90269690_EFO_0022332	lipid measurement	Skeletal Muscle	12	0	0.773953	-0.36968250623100823	5
EFO_0022332	triglycerides to total lipids in large VLDL percentage	Network	36809768_EFO_0022332_GCST90269690_EFO_0022332	lipid measurement	Skin	19	0	0.860462	-0.2168171897590285	3
EFO_0022332	triglycerides to total lipids in large VLDL percentage	Network	36809768_EFO_0022332_GCST90269690_EFO_0022332	lipid measurement	Small Intestine	70	23.6821	4.28899	2.100637428549025	4
EFO_0022332	triglycerides to total lipids in large VLDL percentage	Network	36809768_EFO_0022332_GCST90269690_EFO_0022332	lipid measurement	Smooth Muscle	0	0	0	-inf	3
EFO_0022332	triglycerides to total lipids in large VLDL percentage	Network	36809768_EFO_0022332_GCST90269690_EFO_0022332	lipid measurement	Spleen	15	0.0999766	1.02454	0.03497051090002587	5
EFO_0022332	triglycerides to total lipids in large VLDL percentage	Network	36809768_EFO_0022332_GCST90269690_EFO_0022332	lipid measurement	Stomach	15	1.39642	1.90539	0.9300839387321932	4
EFO_0022332	triglycerides to total lipids in large VLDL percentage	Network	36809768_EFO_0022332_GCST90269690_EFO_0022332	lipid measurement	Testis	58	0	0.566996	-0.8185885349133707	10
EFO_0022332	triglycerides to total lipids in large VLDL percentage	Network	36809768_EFO_0022332_GCST90269690_EFO_0022332	lipid measurement	Thyroid Gland	10	0	0.804333	-0.3141348450574297	5
EFO_0022332	triglycerides to total lipids in large VLDL percentage	Network	36809768_EFO_0022332_GCST90269690_EFO_0022332	lipid measurement	Tonsil	5	0	0.591825	-0.7567581760081741	5
EFO_0022332	triglycerides to total lipids in large VLDL percentage	Network	36809768_EFO_0022332_GCST90269690_EFO_0022332	lipid measurement	Urinary Bladder	5	0.465277	1.68002	0.7484771322422523	2
EFO_0007788	BMI-adjusted waist-hip ratio	Network	34226706_EFO_0007788_GCST90025996_EFO_0007788	anthropometric	Adipose Tissue	43	27.1023	9.14861	3.1935519558043195	5
EFO_0007788	BMI-adjusted waist-hip ratio	Network	34226706_EFO_0007788_GCST90025996_EFO_0007788	anthropometric	Adrenal Gland	4	5.01292e-07	0.541567	-0.8847894954774713	3
EFO_0007788	BMI-adjusted waist-hip ratio	Network	34226706_EFO_0007788_GCST90025996_EFO_0007788	anthropometric	Appendix	1	5.01292e-07	0.191364	-2.3856116980474216	3
EFO_0007788	BMI-adjusted waist-hip ratio	Network	34226706_EFO_0007788_GCST90025996_EFO_0007788	anthropometric	Bone Marrow	7	5.01292e-07	0.835465	-0.2593479254012453	4
EFO_0007788	BMI-adjusted waist-hip ratio	Network	34226706_EFO_0007788_GCST90025996_EFO_0007788	anthropometric	Breast	10	1.2591	2.53734	1.3433165770533733	4
EFO_0007788	BMI-adjusted waist-hip ratio	Network	34226706_EFO_0007788_GCST90025996_EFO_0007788	anthropometric	Cerebral Cortex	21	5.01292e-07	0.491014	-1.0261634473140124	3
EFO_0007788	BMI-adjusted waist-hip ratio	Network	34226706_EFO_0007788_GCST90025996_EFO_0007788	anthropometric	Cervix, uterine	6	0.100529	1.33457	0.4163800392430941	2
EFO_0007788	BMI-adjusted waist-hip ratio	Network	34226706_EFO_0007788_GCST90025996_EFO_0007788	anthropometric	Colon	4	5.01292e-07	0.872716	-0.19641666967478766	13
EFO_0007788	BMI-adjusted waist-hip ratio	Network	34226706_EFO_0007788_GCST90025996_EFO_0007788	anthropometric	Duodenum	12	0.152624	1.29261	0.3702836246536396	2
EFO_0007788	BMI-adjusted waist-hip ratio	Network	34226706_EFO_0007788_GCST90025996_EFO_0007788	anthropometric	Endometrium	1	5.01292e-07	0.29277	-1.772160640366566	5
EFO_0007788	BMI-adjusted waist-hip ratio	Network	34226706_EFO_0007788_GCST90025996_EFO_0007788	anthropometric	Esophagus	3	5.01292e-07	0.409411	-1.2883769740127762	3
EFO_0007788	BMI-adjusted waist-hip ratio	Network	34226706_EFO_0007788_GCST90025996_EFO_0007788	anthropometric	Fallopian Tube	8	5.01292e-07	0.62422	-0.6798730503185199	5
EFO_0007788	BMI-adjusted waist-hip ratio	Network	34226706_EFO_0007788_GCST90025996_EFO_0007788	anthropometric	Gallbladder	4	5.01292e-07	0.951502	-0.07172092222547312	3
EFO_0007788	BMI-adjusted waist-hip ratio	Network	34226706_EFO_0007788_GCST90025996_EFO_0007788	anthropometric	Heart Muscle	12	0.948393	2.02487	1.0178306627528177	4
EFO_0007788	BMI-adjusted waist-hip ratio	Network	34226706_EFO_0007788_GCST90025996_EFO_0007788	anthropometric	Kidney	14	0.284245	1.42302	0.5089542200925855	9
EFO_0007788	BMI-adjusted waist-hip ratio	Network	34226706_EFO_0007788_GCST90025996_EFO_0007788	anthropometric	Liver	34	5.75241	2.75981	1.4645677317599946	10
EFO_0007788	BMI-adjusted waist-hip ratio	Network	34226706_EFO_0007788_GCST90025996_EFO_0007788	anthropometric	Lung	7	0.100529	1.31746	0.39776436107574314	9
EFO_0007788	BMI-adjusted waist-hip ratio	Network	34226706_EFO_0007788_GCST90025996_EFO_0007788	anthropometric	Lymph Node	3	5.01292e-07	0.407787	-1.29411334356192	5
EFO_0007788	BMI-adjusted waist-hip ratio	Network	34226706_EFO_0007788_GCST90025996_EFO_0007788	anthropometric	Ovary	3	5.01292e-07	0.790479	-0.3392012330904595	3
EFO_0007788	BMI-adjusted waist-hip ratio	Network	34226706_EFO_0007788_GCST90025996_EFO_0007788	anthropometric	Pancreas	2	5.01292e-07	0.938468	-0.09162047966317802	2
EFO_0007788	BMI-adjusted waist-hip ratio	Network	34226706_EFO_0007788_GCST90025996_EFO_0007788	anthropometric	Placenta	18	0.948393	1.7127	0.7762759843294804	8
EFO_0007788	BMI-adjusted waist-hip ratio	Network	34226706_EFO_0007788_GCST90025996_EFO_0007788	anthropometric	Prostate	4	5.01292e-07	0.70627	-0.5017087629702885	9
EFO_0007788	BMI-adjusted waist-hip ratio	Network	34226706_EFO_0007788_GCST90025996_EFO_0007788	anthropometric	Rectum	7	0.152624	1.42725	0.5132415784956865	4
EFO_0007788	BMI-adjusted waist-hip ratio	Network	34226706_EFO_0007788_GCST90025996_EFO_0007788	anthropometric	Salivary Gland	9	1.94186	3.54353	1.8251855848104226	3
EFO_0007788	BMI-adjusted waist-hip ratio	Network	34226706_EFO_0007788_GCST90025996_EFO_0007788	anthropometric	Seminal Vesicle	4	5.01292e-07	0.796607	-0.32806067548525936	3
EFO_0007788	BMI-adjusted waist-hip ratio	Network	34226706_EFO_0007788_GCST90025996_EFO_0007788	anthropometric	Skeletal Muscle	16	0.847626	1.6968	0.7628137245229121	5
EFO_0007788	BMI-adjusted waist-hip ratio	Network	34226706_EFO_0007788_GCST90025996_EFO_0007788	anthropometric	Skin	9	5.01292e-07	0.670189	-0.5773609702852232	3
EFO_0007788	BMI-adjusted waist-hip ratio	Network	34226706_EFO_0007788_GCST90025996_EFO_0007788	anthropometric	Small Intestine	13	0.152624	1.30971	0.38925286122022407	4
EFO_0007788	BMI-adjusted waist-hip ratio	Network	34226706_EFO_0007788_GCST90025996_EFO_0007788	anthropometric	Smooth Muscle	3	5.01292e-07	1.15463	0.20743314897159304	3
EFO_0007788	BMI-adjusted waist-hip ratio	Network	34226706_EFO_0007788_GCST90025996_EFO_0007788	anthropometric	Spleen	10	0.000419539	1.12308	0.1674667416539577	5
EFO_0007788	BMI-adjusted waist-hip ratio	Network	34226706_EFO_0007788_GCST90025996_EFO_0007788	anthropometric	Stomach	5	5.01292e-07	1.04433	0.06258016948611714	4
EFO_0007788	BMI-adjusted waist-hip ratio	Network	34226706_EFO_0007788_GCST90025996_EFO_0007788	anthropometric	Testis	31	5.01292e-07	0.4983	-1.00491448817899	10
EFO_0007788	BMI-adjusted waist-hip ratio	Network	34226706_EFO_0007788_GCST90025996_EFO_0007788	anthropometric	Thyroid Gland	6	5.01292e-07	0.793531	-0.33364170774855945	5
EFO_0007788	BMI-adjusted waist-hip ratio	Network	34226706_EFO_0007788_GCST90025996_EFO_0007788	anthropometric	Tonsil	1	5.01292e-07	0.194625	-2.361227539420456	5
EFO_0007788	BMI-adjusted waist-hip ratio	Network	34226706_EFO_0007788_GCST90025996_EFO_0007788	anthropometric	Urinary Bladder	1	5.01292e-07	0.552485	-0.8559922311700365	2
EFO_0022262	docosahexaenoic acid to total fatty acids percentage	Network	36809768_EFO_0022262_GCST90269554_EFO_0022262	lipid measurement	Adipose Tissue	34	12.4337	4.75634	2.2498521172243686	5
EFO_0022262	docosahexaenoic acid to total fatty acids percentage	Network	36809768_EFO_0022262_GCST90269554_EFO_0022262	lipid measurement	Adrenal Gland	13	0.135716	1.15729	0.21075229753542704	3
EFO_0022262	docosahexaenoic acid to total fatty acids percentage	Network	36809768_EFO_0022262_GCST90269554_EFO_0022262	lipid measurement	Appendix	3	9.34571e-08	0.377475	-1.4055471224544556	3
EFO_0022262	docosahexaenoic acid to total fatty acids percentage	Network	36809768_EFO_0022262_GCST90269554_EFO_0022262	lipid measurement	Bone Marrow	11	9.34571e-08	0.863238	-0.21216915394974514	4
EFO_0022262	docosahexaenoic acid to total fatty acids percentage	Network	36809768_EFO_0022262_GCST90269554_EFO_0022262	lipid measurement	Breast	8	0.201591	1.33468	0.41649055703781257	4
EFO_0022262	docosahexaenoic acid to total fatty acids percentage	Network	36809768_EFO_0022262_GCST90269554_EFO_0022262	lipid measurement	Cerebral Cortex	74	0.339194	1.13766	0.18607457040798647	3
EFO_0022262	docosahexaenoic acid to total fatty acids percentage	Network	36809768_EFO_0022262_GCST90269554_EFO_0022262	lipid measurement	Cervix, uterine	4	9.34571e-08	0.585004	-0.7734803866062571	2
EFO_0022262	docosahexaenoic acid to total fatty acids percentage	Network	36809768_EFO_0022262_GCST90269554_EFO_0022262	lipid measurement	Colon	4	9.34571e-08	0.573826	-0.8013145948029828	13
EFO_0022262	docosahexaenoic acid to total fatty acids percentage	Network	36809768_EFO_0022262_GCST90269554_EFO_0022262	lipid measurement	Duodenum	43	9.19439	3.04552	1.606687953506386	2
EFO_0022262	docosahexaenoic acid to total fatty acids percentage	Network	36809768_EFO_0022262_GCST90269554_EFO_0022262	lipid measurement	Endometrium	6	0.112463	1.15501	0.20790393522639433	5
EFO_0022262	docosahexaenoic acid to total fatty acids percentage	Network	36809768_EFO_0022262_GCST90269554_EFO_0022262	lipid measurement	Esophagus	5	9.34571e-08	0.448659	-1.156309304974765	3
EFO_0022262	docosahexaenoic acid to total fatty acids percentage	Network	36809768_EFO_0022262_GCST90269554_EFO_0022262	lipid measurement	Fallopian Tube	13	9.34571e-08	0.666958	-0.5843312573056216	5
EFO_0022262	docosahexaenoic acid to total fatty acids percentage	Network	36809768_EFO_0022262_GCST90269554_EFO_0022262	lipid measurement	Gallbladder	14	1.61106	2.1897	1.1307360747039392	3
EFO_0022262	docosahexaenoic acid to total fatty acids percentage	Network	36809768_EFO_0022262_GCST90269554_EFO_0022262	lipid measurement	Heart Muscle	11	0.16637	1.22044	0.28740185554076514	4
EFO_0022262	docosahexaenoic acid to total fatty acids percentage	Network	36809768_EFO_0022262_GCST90269554_EFO_0022262	lipid measurement	Kidney	37	5.56441	2.47282	1.3061547385357364	9
EFO_0022262	docosahexaenoic acid to total fatty acids percentage	Network	36809768_EFO_0022262_GCST90269554_EFO_0022262	lipid measurement	Liver	187	139.945	9.98043	3.3191014252690962	10
EFO_0022262	docosahexaenoic acid to total fatty acids percentage	Network	36809768_EFO_0022262_GCST90269554_EFO_0022262	lipid measurement	Lung	11	0.292412	1.36126	0.4449431325272467	9
EFO_0022262	docosahexaenoic acid to total fatty acids percentage	Network	36809768_EFO_0022262_GCST90269554_EFO_0022262	lipid measurement	Lymph Node	4	9.34571e-08	0.357503	-1.4839737694112727	5
EFO_0022262	docosahexaenoic acid to total fatty acids percentage	Network	36809768_EFO_0022262_GCST90269554_EFO_0022262	lipid measurement	Ovary	7	0.134807	1.21276	0.2782932631177946	3
EFO_0022262	docosahexaenoic acid to total fatty acids percentage	Network	36809768_EFO_0022262_GCST90269554_EFO_0022262	lipid measurement	Pancreas	4	0.112463	1.23412	0.30348159520862844	2
EFO_0022262	docosahexaenoic acid to total fatty acids percentage	Network	36809768_EFO_0022262_GCST90269554_EFO_0022262	lipid measurement	Placenta	22	0.49788	1.37639	0.46088467639626624	8
EFO_0022262	docosahexaenoic acid to total fatty acids percentage	Network	36809768_EFO_0022262_GCST90269554_EFO_0022262	lipid measurement	Prostate	8	9.34571e-08	0.92877	-0.1066066880984827	9
EFO_0022262	docosahexaenoic acid to total fatty acids percentage	Network	36809768_EFO_0022262_GCST90269554_EFO_0022262	lipid measurement	Rectum	5	9.34571e-08	0.670318	-0.5770831738027536	4
EFO_0022262	docosahexaenoic acid to total fatty acids percentage	Network	36809768_EFO_0022262_GCST90269554_EFO_0022262	lipid measurement	Salivary Gland	6	0.292412	1.55329	0.6353251589610728	3
EFO_0022262	docosahexaenoic acid to total fatty acids percentage	Network	36809768_EFO_0022262_GCST90269554_EFO_0022262	lipid measurement	Seminal Vesicle	11	0.339194	1.4404	0.5264730180238435	3
EFO_0022262	docosahexaenoic acid to total fatty acids percentage	Network	36809768_EFO_0022262_GCST90269554_EFO_0022262	lipid measurement	Skeletal Muscle	10	9.34571e-08	0.697296	-0.5201561057179187	5
EFO_0022262	docosahexaenoic acid to total fatty acids percentage	Network	36809768_EFO_0022262_GCST90269554_EFO_0022262	lipid measurement	Skin	16	9.34571e-08	0.783397	-0.3521838968557313	3
EFO_0022262	docosahexaenoic acid to total fatty acids percentage	Network	36809768_EFO_0022262_GCST90269554_EFO_0022262	lipid measurement	Small Intestine	49	11.452	3.24591	1.698625062066149	4
EFO_0022262	docosahexaenoic acid to total fatty acids percentage	Network	36809768_EFO_0022262_GCST90269554_EFO_0022262	lipid measurement	Smooth Muscle	3	9.34571e-08	0.759191	-0.3974647761565966	3
EFO_0022262	docosahexaenoic acid to total fatty acids percentage	Network	36809768_EFO_0022262_GCST90269554_EFO_0022262	lipid measurement	Spleen	7	9.34571e-08	0.516914	-0.9520043563039997	5
EFO_0022262	docosahexaenoic acid to total fatty acids percentage	Network	36809768_EFO_0022262_GCST90269554_EFO_0022262	lipid measurement	Stomach	17	2.22532	2.33467	1.223216990720902	4
EFO_0022262	docosahexaenoic acid to total fatty acids percentage	Network	36809768_EFO_0022262_GCST90269554_EFO_0022262	lipid measurement	Testis	53	9.34571e-08	0.56016	-0.8360882691308605	10
EFO_0022262	docosahexaenoic acid to total fatty acids percentage	Network	36809768_EFO_0022262_GCST90269554_EFO_0022262	lipid measurement	Thyroid Gland	17	0.511504	1.47832	0.5639607076524319	5
EFO_0022262	docosahexaenoic acid to total fatty acids percentage	Network	36809768_EFO_0022262_GCST90269554_EFO_0022262	lipid measurement	Tonsil	1	9.34571e-08	0.12797	-2.9661254645486523	5
EFO_0022262	docosahexaenoic acid to total fatty acids percentage	Network	36809768_EFO_0022262_GCST90269554_EFO_0022262	lipid measurement	Urinary Bladder	3	0.0379326	1.08981	0.1240723444229306	2
EFO_0022312	total lipids in very large HDL measurement	Network	36809768_EFO_0022312_GCST90269649_EFO_0022312	lipid measurement	Adipose Tissue	42	18.8691	5.75866	2.52573252267888	5
EFO_0022312	total lipids in very large HDL measurement	Network	36809768_EFO_0022312_GCST90269649_EFO_0022312	lipid measurement	Adrenal Gland	10	0	0.872524	-0.19673350179221188	3
EFO_0022312	total lipids in very large HDL measurement	Network	36809768_EFO_0022312_GCST90269649_EFO_0022312	lipid measurement	Appendix	7	0	0.863262	-0.2121288771919168	3
EFO_0022312	total lipids in very large HDL measurement	Network	36809768_EFO_0022312_GCST90269649_EFO_0022312	lipid measurement	Bone Marrow	14	0.0559197	1.07682	0.10677997339665372	4
EFO_0022312	total lipids in very large HDL measurement	Network	36809768_EFO_0022312_GCST90269649_EFO_0022312	lipid measurement	Breast	14	1.84445	2.28924	1.1948713030215101	4
EFO_0022312	total lipids in very large HDL measurement	Network	36809768_EFO_0022312_GCST90269649_EFO_0022312	lipid measurement	Cerebral Cortex	36	0	0.542454	-0.882427969852563	3
EFO_0022312	total lipids in very large HDL measurement	Network	36809768_EFO_0022312_GCST90269649_EFO_0022312	lipid measurement	Cervix, uterine	13	1.13662	1.86346	0.8979851554609299	2
EFO_0022312	total lipids in very large HDL measurement	Network	36809768_EFO_0022312_GCST90269649_EFO_0022312	lipid measurement	Colon	16	1.98446	2.24967	1.169711229123111	13
EFO_0022312	total lipids in very large HDL measurement	Network	36809768_EFO_0022312_GCST90269649_EFO_0022312	lipid measurement	Duodenum	48	11.6502	3.33205	1.7364115234515383	2
EFO_0022312	total lipids in very large HDL measurement	Network	36809768_EFO_0022312_GCST90269649_EFO_0022312	lipid measurement	Endometrium	2	0	0.377348	-1.4060327415686693	5
EFO_0022312	total lipids in very large HDL measurement	Network	36809768_EFO_0022312_GCST90269649_EFO_0022312	lipid measurement	Esophagus	5	0	0.439738	-1.1852834810486725	3
EFO_0022312	total lipids in very large HDL measurement	Network	36809768_EFO_0022312_GCST90269649_EFO_0022312	lipid measurement	Fallopian Tube	11	0	0.553128	-0.8543135328833251	5
EFO_0022312	total lipids in very large HDL measurement	Network	36809768_EFO_0022312_GCST90269649_EFO_0022312	lipid measurement	Gallbladder	11	0.771366	1.68627	0.7538385952097209	3
EFO_0022312	total lipids in very large HDL measurement	Network	36809768_EFO_0022312_GCST90269649_EFO_0022312	lipid measurement	Heart Muscle	8	0	0.869945	-0.20100393917043968	4
EFO_0022312	total lipids in very large HDL measurement	Network	36809768_EFO_0022312_GCST90269649_EFO_0022312	lipid measurement	Kidney	38	5.79879	2.48915	1.3156547102764649	9
EFO_0022312	total lipids in very large HDL measurement	Network	36809768_EFO_0022312_GCST90269649_EFO_0022312	lipid measurement	Liver	205	162.851	10.7236	3.422712888812991	10
EFO_0022312	total lipids in very large HDL measurement	Network	36809768_EFO_0022312_GCST90269649_EFO_0022312	lipid measurement	Lung	14	0.960828	1.69807	0.7638922598736478	9
EFO_0022312	total lipids in very large HDL measurement	Network	36809768_EFO_0022312_GCST90269649_EFO_0022312	lipid measurement	Lymph Node	9	0	0.788388	-0.34302294404286765	5
EFO_0022312	total lipids in very large HDL measurement	Network	36809768_EFO_0022312_GCST90269649_EFO_0022312	lipid measurement	Ovary	6	0.0455938	1.01884	0.026926665707441837	3
EFO_0022312	total lipids in very large HDL measurement	Network	36809768_EFO_0022312_GCST90269649_EFO_0022312	lipid measurement	Pancreas	5	0.288237	1.51198	0.5964355140220796	2
EFO_0022312	total lipids in very large HDL measurement	Network	36809768_EFO_0022312_GCST90269649_EFO_0022312	lipid measurement	Placenta	21	0.47857	1.2877	0.36479630446382605	8
EFO_0022312	total lipids in very large HDL measurement	Network	36809768_EFO_0022312_GCST90269649_EFO_0022312	lipid measurement	Prostate	8	0	0.910303	-0.13558086417239096	9
EFO_0022312	total lipids in very large HDL measurement	Network	36809768_EFO_0022312_GCST90269649_EFO_0022312	lipid measurement	Rectum	16	1.79899	2.10237	1.0720145552359772	4
EFO_0022312	total lipids in very large HDL measurement	Network	36809768_EFO_0022312_GCST90269649_EFO_0022312	lipid measurement	Salivary Gland	13	3.08307	3.29854	1.7218282003071004	3
EFO_0022312	total lipids in very large HDL measurement	Network	36809768_EFO_0022312_GCST90269649_EFO_0022312	lipid measurement	Seminal Vesicle	15	1.3898	1.92513	0.9449578189211579	3
EFO_0022312	total lipids in very large HDL measurement	Network	36809768_EFO_0022312_GCST90269649_EFO_0022312	lipid measurement	Skeletal Muscle	8	0	0.546746	-0.8710583766791876	5
EFO_0022312	total lipids in very large HDL measurement	Network	36809768_EFO_0022312_GCST90269649_EFO_0022312	lipid measurement	Skin	17	0	0.81581	-0.29369523167929973	3
EFO_0022312	total lipids in very large HDL measurement	Network	36809768_EFO_0022312_GCST90269649_EFO_0022312	lipid measurement	Small Intestine	49	11.2538	3.18138	1.6696508859922434	4
EFO_0022312	total lipids in very large HDL measurement	Network	36809768_EFO_0022312_GCST90269649_EFO_0022312	lipid measurement	Smooth Muscle	0	0	0	-inf	3
EFO_0022312	total lipids in very large HDL measurement	Network	36809768_EFO_0022312_GCST90269649_EFO_0022312	lipid measurement	Spleen	14	0.0455938	1.01327	0.019021467622085567	5
EFO_0022312	total lipids in very large HDL measurement	Network	36809768_EFO_0022312_GCST90269649_EFO_0022312	lipid measurement	Stomach	11	0.502427	1.48063	0.5662115920339533	4
EFO_0022312	total lipids in very large HDL measurement	Network	36809768_EFO_0022312_GCST90269649_EFO_0022312	lipid measurement	Testis	55	0	0.56974	-0.811623186243308	10
EFO_0022312	total lipids in very large HDL measurement	Network	36809768_EFO_0022312_GCST90269649_EFO_0022312	lipid measurement	Thyroid Gland	12	0.0455938	1.02277	0.032486191049340495	5
EFO_0022312	total lipids in very large HDL measurement	Network	36809768_EFO_0022312_GCST90269649_EFO_0022312	lipid measurement	Tonsil	3	0	0.376276	-1.410137139901404	5
EFO_0022312	total lipids in very large HDL measurement	Network	36809768_EFO_0022312_GCST90269649_EFO_0022312	lipid measurement	Urinary Bladder	3	0.0455938	1.06814	0.09509816834902095	2
EFO_0022323	triglycerides in small LDL measurement	Network	36809768_EFO_0022323_GCST90269647_EFO_0022323	lipid measurement	Adipose Tissue	35	13.7189	5.08432	2.3460538633405643	5
EFO_0022323	triglycerides in small LDL measurement	Network	36809768_EFO_0022323_GCST90269647_EFO_0022323	lipid measurement	Adrenal Gland	14	0.308834	1.29419	0.37204907187351466	3
EFO_0022323	triglycerides in small LDL measurement	Network	36809768_EFO_0022323_GCST90269647_EFO_0022323	lipid measurement	Appendix	10	0.257626	1.30658	0.3858000421333226	3
EFO_0022323	triglycerides in small LDL measurement	Network	36809768_EFO_0022323_GCST90269647_EFO_0022323	lipid measurement	Bone Marrow	11	0.0337772	0.896399	-0.15778758352817446	4
EFO_0022323	triglycerides in small LDL measurement	Network	36809768_EFO_0022323_GCST90269647_EFO_0022323	lipid measurement	Breast	7	0.205299	1.2127	0.27822704951699384	4
EFO_0022323	triglycerides in small LDL measurement	Network	36809768_EFO_0022323_GCST90269647_EFO_0022323	lipid measurement	Cerebral Cortex	37	7.43272e-08	0.590683	-0.7595438591704443	3
EFO_0022323	triglycerides in small LDL measurement	Network	36809768_EFO_0022323_GCST90269647_EFO_0022323	lipid measurement	Cervix, uterine	8	0.205774	1.21495	0.2809011838153202	2
EFO_0022323	triglycerides in small LDL measurement	Network	36809768_EFO_0022323_GCST90269647_EFO_0022323	lipid measurement	Colon	14	1.53358	2.08554	1.0604218976761903	13
EFO_0022323	triglycerides in small LDL measurement	Network	36809768_EFO_0022323_GCST90269647_EFO_0022323	lipid measurement	Duodenum	47	12.0882	3.4567	1.7893936209035002	2
EFO_0022323	triglycerides in small LDL measurement	Network	36809768_EFO_0022323_GCST90269647_EFO_0022323	lipid measurement	Endometrium	6	0.193307	1.19938	0.2622855056479683	5
EFO_0022323	triglycerides in small LDL measurement	Network	36809768_EFO_0022323_GCST90269647_EFO_0022323	lipid measurement	Esophagus	8	7.43272e-08	0.74543	-0.42385582944055683	3
EFO_0022323	triglycerides in small LDL measurement	Network	36809768_EFO_0022323_GCST90269647_EFO_0022323	lipid measurement	Fallopian Tube	10	7.43272e-08	0.532753	-0.9084613101377803	5
EFO_0022323	triglycerides in small LDL measurement	Network	36809768_EFO_0022323_GCST90269647_EFO_0022323	lipid measurement	Gallbladder	18	3.59365	2.92348	1.5476877245102152	3
EFO_0022323	triglycerides in small LDL measurement	Network	36809768_EFO_0022323_GCST90269647_EFO_0022323	lipid measurement	Heart Muscle	11	0.257626	1.26732	0.3417834259623348	4
EFO_0022323	triglycerides in small LDL measurement	Network	36809768_EFO_0022323_GCST90269647_EFO_0022323	lipid measurement	Kidney	42	8.45542	2.91481	1.5434003661071198	9
EFO_0022323	triglycerides in small LDL measurement	Network	36809768_EFO_0022323_GCST90269647_EFO_0022323	lipid measurement	Liver	205	168.504	11.3614	3.5060686353084756	10
EFO_0022323	triglycerides in small LDL measurement	Network	36809768_EFO_0022323_GCST90269647_EFO_0022323	lipid measurement	Lung	13	0.806283	1.67056	0.740332802452611	9
EFO_0022323	triglycerides in small LDL measurement	Network	36809768_EFO_0022323_GCST90269647_EFO_0022323	lipid measurement	Lymph Node	6	7.43272e-08	0.556854	-0.8446296982685433	5
EFO_0022323	triglycerides in small LDL measurement	Network	36809768_EFO_0022323_GCST90269647_EFO_0022323	lipid measurement	Ovary	7	0.205774	1.25935	0.33267483353936017	3
EFO_0022323	triglycerides in small LDL measurement	Network	36809768_EFO_0022323_GCST90269647_EFO_0022323	lipid measurement	Pancreas	7	0.897577	2.24267	1.165218087687803	2
EFO_0022323	triglycerides in small LDL measurement	Network	36809768_EFO_0022323_GCST90269647_EFO_0022323	lipid measurement	Placenta	22	0.758869	1.42926	0.5152662468178348	8
EFO_0022323	triglycerides in small LDL measurement	Network	36809768_EFO_0022323_GCST90269647_EFO_0022323	lipid measurement	Prostate	9	0.159396	1.085	0.11769988376540166	9
EFO_0022323	triglycerides in small LDL measurement	Network	36809768_EFO_0022323_GCST90269647_EFO_0022323	lipid measurement	Rectum	16	1.99301	2.22741	1.1553703017314527	4
EFO_0022323	triglycerides in small LDL measurement	Network	36809768_EFO_0022323_GCST90269647_EFO_0022323	lipid measurement	Salivary Gland	2	7.43272e-08	0.537652	-0.8952557713385118	3
EFO_0022323	triglycerides in small LDL measurement	Network	36809768_EFO_0022323_GCST90269647_EFO_0022323	lipid measurement	Seminal Vesicle	8	0.159396	1.08781	0.1214229698081173	3
EFO_0022323	triglycerides in small LDL measurement	Network	36809768_EFO_0022323_GCST90269647_EFO_0022323	lipid measurement	Skeletal Muscle	12	0.0232688	0.868899	-0.20274012946255324	5
EFO_0022323	triglycerides in small LDL measurement	Network	36809768_EFO_0022323_GCST90269647_EFO_0022323	lipid measurement	Skin	19	0.0792699	0.96602	-0.049874812990573496	3
EFO_0022323	triglycerides in small LDL measurement	Network	36809768_EFO_0022323_GCST90269647_EFO_0022323	lipid measurement	Small Intestine	51	13.2936	3.50818	1.81072213034401	4
EFO_0022323	triglycerides in small LDL measurement	Network	36809768_EFO_0022323_GCST90269647_EFO_0022323	lipid measurement	Smooth Muscle	2	7.43272e-08	0.52557	-0.9280457064561803	3
EFO_0022323	triglycerides in small LDL measurement	Network	36809768_EFO_0022323_GCST90269647_EFO_0022323	lipid measurement	Spleen	15	0.205774	1.15022	0.20191288766848764	5
EFO_0022323	triglycerides in small LDL measurement	Network	36809768_EFO_0022323_GCST90269647_EFO_0022323	lipid measurement	Stomach	18	2.92927	2.56696	1.360060721334442	4
EFO_0022323	triglycerides in small LDL measurement	Network	36809768_EFO_0022323_GCST90269647_EFO_0022323	lipid measurement	Testis	50	7.43272e-08	0.548753	-0.8657709634977627	10
EFO_0022323	triglycerides in small LDL measurement	Network	36809768_EFO_0022323_GCST90269647_EFO_0022323	lipid measurement	Thyroid Gland	16	0.613514	1.44481	0.5308794368236605	5
EFO_0022323	triglycerides in small LDL measurement	Network	36809768_EFO_0022323_GCST90269647_EFO_0022323	lipid measurement	Tonsil	3	7.43272e-08	0.398657	-1.3267813934059232	5
EFO_0022323	triglycerides in small LDL measurement	Network	36809768_EFO_0022323_GCST90269647_EFO_0022323	lipid measurement	Urinary Bladder	3	0.138857	1.13167	0.17845391484449366	2
EFO_0022272	free cholesterol in small VLDL measurement	Network	36809768_EFO_0022272_GCST90269611_EFO_0022272	lipid measurement	Adipose Tissue	42	11.6637	3.52193	1.8163644870767017	5
EFO_0022272	free cholesterol in small VLDL measurement	Network	36809768_EFO_0022272_GCST90269611_EFO_0022272	lipid measurement	Adrenal Gland	29	1.46706	1.54751	0.6299513628458225	3
EFO_0022272	free cholesterol in small VLDL measurement	Network	36809768_EFO_0022272_GCST90269611_EFO_0022272	lipid measurement	Appendix	16	0.332265	1.20677	0.27114816514830753	3
EFO_0022272	free cholesterol in small VLDL measurement	Network	36809768_EFO_0022272_GCST90269611_EFO_0022272	lipid measurement	Bone Marrow	24	0.286888	1.12898	0.17501951645802988	4
EFO_0022272	free cholesterol in small VLDL measurement	Network	36809768_EFO_0022272_GCST90269611_EFO_0022272	lipid measurement	Breast	19	1.79412	1.9001	0.9260758588053108	4
EFO_0022272	free cholesterol in small VLDL measurement	Network	36809768_EFO_0022272_GCST90269611_EFO_0022272	lipid measurement	Cerebral Cortex	111	0.181785	1.02292	0.0326948594530511	3
EFO_0022272	free cholesterol in small VLDL measurement	Network	36809768_EFO_0022272_GCST90269611_EFO_0022272	lipid measurement	Cervix, uterine	17	0.797032	1.49034	0.5756402429679934	2
EFO_0022272	free cholesterol in small VLDL measurement	Network	36809768_EFO_0022272_GCST90269611_EFO_0022272	lipid measurement	Colon	28	4.23223	2.40777	1.2676981155785354	13
EFO_0022272	free cholesterol in small VLDL measurement	Network	36809768_EFO_0022272_GCST90269611_EFO_0022272	lipid measurement	Duodenum	81	21.7842	3.43886	1.7819309900128282	2
EFO_0022272	free cholesterol in small VLDL measurement	Network	36809768_EFO_0022272_GCST90269611_EFO_0022272	lipid measurement	Endometrium	9	0.127212	1.03852	0.054524224271464625	5
EFO_0022272	free cholesterol in small VLDL measurement	Network	36809768_EFO_0022272_GCST90269611_EFO_0022272	lipid measurement	Esophagus	22	0.34029	1.18333	0.242852007099089	3
EFO_0022272	free cholesterol in small VLDL measurement	Network	36809768_EFO_0022272_GCST90269611_EFO_0022272	lipid measurement	Fallopian Tube	24	0.00658727	0.73808	-0.43815068640164256	5
EFO_0022272	free cholesterol in small VLDL measurement	Network	36809768_EFO_0022272_GCST90269611_EFO_0022272	lipid measurement	Gallbladder	27	4.42703	2.53138	1.339926443133714	3
EFO_0022272	free cholesterol in small VLDL measurement	Network	36809768_EFO_0022272_GCST90269611_EFO_0022272	lipid measurement	Heart Muscle	20	0.563918	1.33012	0.41155612011474774	4
EFO_0022272	free cholesterol in small VLDL measurement	Network	36809768_EFO_0022272_GCST90269611_EFO_0022272	lipid measurement	Kidney	77	17.7422	3.08473	1.6251457019256041	9
EFO_0022272	free cholesterol in small VLDL measurement	Network	36809768_EFO_0022272_GCST90269611_EFO_0022272	lipid measurement	Liver	243	163.632	7.77411	2.958677257311156	10
EFO_0022272	free cholesterol in small VLDL measurement	Network	36809768_EFO_0022272_GCST90269611_EFO_0022272	lipid measurement	Lung	25	2.10474	1.85449	0.8910254919885889	9
EFO_0022272	free cholesterol in small VLDL measurement	Network	36809768_EFO_0022272_GCST90269611_EFO_0022272	lipid measurement	Lymph Node	14	0.00658727	0.75004	-0.4149610590297516	5
EFO_0022272	free cholesterol in small VLDL measurement	Network	36809768_EFO_0022272_GCST90269611_EFO_0022272	lipid measurement	Ovary	9	0.0700562	0.934665	-0.09747886917358238	3
EFO_0022272	free cholesterol in small VLDL measurement	Network	36809768_EFO_0022272_GCST90269611_EFO_0022272	lipid measurement	Pancreas	12	1.68721	2.2193	1.1501018842536965	2
EFO_0022272	free cholesterol in small VLDL measurement	Network	36809768_EFO_0022272_GCST90269611_EFO_0022272	lipid measurement	Placenta	41	1.85823	1.53758	0.6206628507009714	8
EFO_0022272	free cholesterol in small VLDL measurement	Network	36809768_EFO_0022272_GCST90269611_EFO_0022272	lipid measurement	Prostate	13	0.0505973	0.904687	-0.1445091816334761	9
EFO_0022272	free cholesterol in small VLDL measurement	Network	36809768_EFO_0022272_GCST90269611_EFO_0022272	lipid measurement	Rectum	25	2.55585	2.00904	1.0065027094085208	4
EFO_0022272	free cholesterol in small VLDL measurement	Network	36809768_EFO_0022272_GCST90269611_EFO_0022272	lipid measurement	Salivary Gland	5	0.0150338	0.775903	-0.36605145854880533	3
EFO_0022272	free cholesterol in small VLDL measurement	Network	36809768_EFO_0022272_GCST90269611_EFO_0022272	lipid measurement	Seminal Vesicle	13	0.127212	1.0204	0.029138905851549636	3
EFO_0022272	free cholesterol in small VLDL measurement	Network	36809768_EFO_0022272_GCST90269611_EFO_0022272	lipid measurement	Skeletal Muscle	20	0.0150338	0.835958	-0.2584983173940027	5
EFO_0022272	free cholesterol in small VLDL measurement	Network	36809768_EFO_0022272_GCST90269611_EFO_0022272	lipid measurement	Skin	40	0.472861	1.17398	0.2314019863555496	3
EFO_0022272	free cholesterol in small VLDL measurement	Network	36809768_EFO_0022272_GCST90269611_EFO_0022272	lipid measurement	Small Intestine	91	26.1145	3.61343	1.8533676464735533	4
EFO_0022272	free cholesterol in small VLDL measurement	Network	36809768_EFO_0022272_GCST90269611_EFO_0022272	lipid measurement	Smooth Muscle	4	0.00658727	0.606774	-0.7207694885538385	3
EFO_0022272	free cholesterol in small VLDL measurement	Network	36809768_EFO_0022272_GCST90269611_EFO_0022272	lipid measurement	Spleen	19	0.0150338	0.841028	-0.24977397659410278	5
EFO_0022272	free cholesterol in small VLDL measurement	Network	36809768_EFO_0022272_GCST90269611_EFO_0022272	lipid measurement	Stomach	12	0.105117	0.987857	-0.01762556148436802	4
EFO_0022272	free cholesterol in small VLDL measurement	Network	36809768_EFO_0022272_GCST90269611_EFO_0022272	lipid measurement	Testis	80	1.75508e-14	0.506831	-0.980422840482782	10
EFO_0022272	free cholesterol in small VLDL measurement	Network	36809768_EFO_0022272_GCST90269611_EFO_0022272	lipid measurement	Thyroid Gland	24	0.480184	1.25103	0.3231181554471659	5
EFO_0022272	free cholesterol in small VLDL measurement	Network	36809768_EFO_0022272_GCST90269611_EFO_0022272	lipid measurement	Tonsil	8	0.00658727	0.613669	-0.7044676762247384	5
EFO_0022272	free cholesterol in small VLDL measurement	Network	36809768_EFO_0022272_GCST90269611_EFO_0022272	lipid measurement	Urinary Bladder	6	0.286888	1.30652	0.385730132746843	2
EFO_0022247	cholesteryl esters to total lipids in IDL percentage	Network	36809768_EFO_0022247_GCST90269708_EFO_0022247	lipid measurement	Adipose Tissue	39	14.3794	4.70851	2.2352704431164336	5
EFO_0022247	cholesteryl esters to total lipids in IDL percentage	Network	36809768_EFO_0022247_GCST90269708_EFO_0022247	lipid measurement	Adrenal Gland	11	3.90107e-07	0.845117	-0.24277685368820903	3
EFO_0022247	cholesteryl esters to total lipids in IDL percentage	Network	36809768_EFO_0022247_GCST90269708_EFO_0022247	lipid measurement	Appendix	11	0.211571	1.1945	0.2564009437418427	3
EFO_0022247	cholesteryl esters to total lipids in IDL percentage	Network	36809768_EFO_0022247_GCST90269708_EFO_0022247	lipid measurement	Bone Marrow	15	0.0682054	1.01591	0.022768771301640067	4
[truncated: 36,711 more rows]
