# Supplementary material for: Common and rare genetic variants show network convergence for a majority of human traits
Source: EMBO Rep. 2026 Mar 26;27(8):1918–43. doi: 10.1038/s44319-026-00733-4 (PMC13121720; doi:10.1038/s44319-026-00733-4)
Supplement: Supplementary file 8 — Source data Fig. 3 [file 44319_2026_733_MOESM8_ESM.zip › Figure 3/README.txt]

Source Data for Figure 3
Subpanel(s)	File	Data Type	Description
3A-C	DatasetB_Overlap_And_Colocalization_Results.xlsx	Numerical Data	All overlap and network colocalization results from application of the NetColoc pipeline to all study combinations for 373 traits.
3D	DatasetA_Input_Information.xlsx	Numerical Data	All input common and rare studies, properties, and gene sets for 373 traits.
3D	DatasetB_Overlap_And_Colocalization_Results.xlsx	Numerical Data	All overlap and network colocalization results from application of the NetColoc pipeline to all study combinations for 373 traits.
3E	DatasetA_Input_Information.xlsx	Numerical Data	All input common and rare studies, properties, and gene sets for 373 traits.
3E	Figure3E_input_gene_z_scores.xlsx	Numerical Data	All NPS (Z-scores) for input genes across the best performing study combinations for all 373 traits.
3F	Figure3F_Tissue_Specific_Enrichment_Results.xlsx	Numerical Data	Tissue specific enrichment analysis for varying gene sets associated with each trait
