# Supplementary material for: Common and rare genetic variants show network convergence for a majority of human traits
Source: EMBO Rep. 2026 Mar 26;27(8):1918–43. doi: 10.1038/s44319-026-00733-4 (PMC13121720; doi:10.1038/s44319-026-00733-4)
Supplement: Supplementary file 9 — Source data Fig. 4 [file 44319_2026_733_MOESM9_ESM.zip]

Archive with 10 entries (6 files):
- Figure 4/
- Figure 4/Figure 4A-B/
- Figure 4/Figure 4A-B/DatasetB_Overlap_And_Colocalization_Results.xlsx
- Figure 4/Figure 4A-B/DatasetC_Heritability_And_Prevalence.xlsx
- Figure 4/Figure 4C/
- Figure 4/Figure 4C/DatasetC_Heritability_And_Prevalence.xlsx
- Figure 4/Figure 4C/DatasetD_GeneSet_Features.xlsx
- Figure 4/Figure 4D-H/
- Figure 4/Figure 4D-H/DatasetD_GeneSet_Features.xlsx
- Figure 4/README.txt
