# Supplementary material for: Common and rare genetic variants show network convergence for a majority of human traits
Source: EMBO Rep. 2026 Mar 26;27(8):1918–43. doi: 10.1038/s44319-026-00733-4 (PMC13121720; doi:10.1038/s44319-026-00733-4)
Supplement: Supplementary file 9 — Source data Fig. 4 [file 44319_2026_733_MOESM9_ESM.zip › Figure 4/Figure 4A-B/DatasetC_Heritability_And_Prevalence.xlsx]

## Sheet: Legend
DatasetC. SNP heritability and disease prevalence estimates.
Columns
EFO	Mapped Experimental Factor Ontology (EFO) term for each trait
SNP-Heritability	Trait SNP heritability estimates were sourced from the Neale Lab Heritability browser. Observed h2 estimates are reported.
5 Year Prevalence	Disease prevalence estimates were sourced from the Global Burden of Disease study and averaged across the five-year period from 2017 to 2021.

## Sheet: DatasetC- Herit. & Prev.
EFO	SNP-Heritability	5 Year Prevalence
EFO_0000095	0.00188262	9.27343e-05
EFO_0000198	0.000180176	0.000746154
EFO_0000217	0.00108426	0.00501252
EFO_0000275	0.00372539	0.00658548
EFO_0000280	0.00352675
EFO_0000284	0.00567097	0.0142315
EFO_0000319		0.0778231
EFO_0000341	0.00330659	0.0273117
EFO_0000384	0.00439916	0.000501468
EFO_0000400	0.044821	0.0644567
EFO_0000403	-0.000369471
EFO_0000407	0.00221414	0.000547963
EFO_0000464	0.0115392
EFO_0000474	-0.00393344	0.00311983
EFO_0000537	0.00389775	0.00157287
EFO_0000538	0.00221414	0.000547963
EFO_0000555	0.00320807
EFO_0000571	0.00591769	0.000416948
EFO_0000649	0.00114508	0.138179
EFO_0000668	0.0024265
EFO_0000676	0.00230248	0.00554121
EFO_0000681	0.00167853
EFO_0000685	0.00281366	0.00229515
EFO_0000699	-0.000743587
EFO_0000707	0.00315344	0.000274222
EFO_0000712	0.0026873	0.0119431
EFO_0000729	-0.000272622	0.000501468
EFO_0000756	0.00615357	0.000288902
EFO_0000783	-0.00158327
EFO_0001060	0.00526007
EFO_0001065	0.00100943	0.00299156
EFO_0001068	0.00222269	0.0221694
EFO_0001073	0.00556684
EFO_0001075	-0.00176622	0.000157878
EFO_0001378	-0.00138777	5.08856e-05
EFO_0001422	-6.30764e-05	0.220287
EFO_0001645	0.0310504
EFO_0001663	0.0314252	0.00131965
EFO_0002496	0.00555459
EFO_0003106	-0.00237146
EFO_0003144	0.00292138
EFO_0003756	0.00144049	0.00811916
EFO_0003770	0.00216643
EFO_0003819	0.00362599	0.294862
EFO_0003827	0.00507722
EFO_0003875	0.00410055
EFO_0003877	0.00333402
EFO_0003882	0.00143401
EFO_0003884	0.00185761	0.0871042
EFO_0003894	0.00527344	0.0313391
EFO_0003898	0.0038218
EFO_0003913	0.00924136
EFO_0003931	0.00779533
EFO_0003948	0.0129671	0.10667
EFO_0004143	0.0194744
EFO_0004192		0.00230123
EFO_0004193	0.0122968	5.85472e-05
EFO_0004197		0.00100395
EFO_0004208	0.00888416
EFO_0004210	0.0090004	0.0326668
EFO_0004213	0.00233716
EFO_0004234	0.00217708
EFO_0004238	0.00334593	0.197736
EFO_0004242	0.0151274
EFO_0004244	0.00310213	0.000550868
EFO_0004253	0.00992687	0.00110471
EFO_0004262	-0.000853666
EFO_0004269	-0.00251188
EFO_0004274	0.0028713	0.007237
EFO_0004283	0.00235385
EFO_0004289	0.00156683
EFO_0004309	0.307884
EFO_0004312	0.236934
EFO_0004314	0.191973
EFO_0004338	0.265415
EFO_0004340	0.248198
EFO_0004458	0.192542
EFO_0004468	0.0891545
EFO_0004509	0.173933
EFO_0004527	0.253001
EFO_0004528	0.0531758
EFO_0004530	0.218169
EFO_0004531	0.119294
EFO_0004532	0.228267
EFO_0004533	0.308597
EFO_0004536	0.166598
EFO_0004541	0.195971
EFO_0004574	0.112142
EFO_0004587	0.210252
EFO_0004593	0.0511859
EFO_0004607	0.000194633
EFO_0004615	0.0915113
EFO_0004617	0.321398
EFO_0004627	0.253212
EFO_0004698	0.0623926
EFO_0004705	0.00391011
EFO_0004736	0.142546
EFO_0004799	0.0213923
EFO_0004833	0.164108
EFO_0004842	0.18403
EFO_0004992	0.00106134	0.0160541
EFO_0004994	-0.00098488
EFO_0005090	0.0242111
EFO_0005091	0.230464
EFO_0005531	-0.00330543	0.00876667
EFO_0005763	0.143208
EFO_0005773	0.00415151
EFO_0005854	0.0914303
EFO_0005938	-0.00305208	0.00208975
EFO_0005952	0.00143781	0.000378324
EFO_0006335	0.135106
EFO_0006336	0.1193
EFO_0006788	0.00177454	0.042066
EFO_0006803	0.00260419
EFO_0006925	0.126789
EFO_0006927	-0.00348715
EFO_0006941	0.11688
EFO_0007167	0.00375875
EFO_0007204	0.000760096	0.000693029
EFO_0007326	-0.00291156
EFO_0007429	0.000118169
EFO_0007490	0.00469027
EFO_0007777	0.296321
EFO_0007800	0.229999
EFO_0007984	0.203399
EFO_0007985	0.255684
EFO_0007986	0.227442
EFO_0007989	0.213031
EFO_0007990	0.152658
EFO_0007991	0.215265
EFO_0007992	0.0486499
EFO_0007993	0.163168
EFO_0008561	0.00975317
EFO_0009130	0.00047119
EFO_0009188	0.217173
EFO_0009189	0.0069406
EFO_0009270	0.332595
EFO_0009454	0.00172827	0.000853652
EFO_0009819	0.141969
EFO_0009959	0.0125424
EFO_0010067	0.335975
EFO_0010701	0.199967
EFO_0010822	-0.00130172
EFO_0010967	0.0425538
EFO_0010968	0.13365
EFO_0022264	0.329514
EFO_1000049	0.00238983	0.254329
EFO_1000391	0.00521397
EFO_1000652	0.0018021	0.000774769
EFO_1000657	0.00154146	0.00148233
EFO_1000726	0.000105859
EFO_1000764		0.00273695
EFO_1000786	0.0213769	0.00460644
EFO_1000802		0.000388335
EFO_1000910	-0.00262735
EFO_1000941	0.00379746
EFO_1001160	-0.000651549
EFO_1001178	0.0036159
EFO_1001494		0.00554121
EFO_1001513	0.00271421	9.66183e-05
EFO_1001864	0.013348	0.016118
HP_0000360	0.0155061
HP_0000486	0.00432379
HP_0000964	0.00908816	0.0316795
HP_0001082	-0.000327302
HP_0001537	0.00220538
HP_0001634	-0.0021662	0.00199735
HP_0002015	-0.000662464
HP_0002315	0.0487808	0.3668
HP_0002321	-0.00247249
HP_0002619	0.00332162
HP_0003418	0.0114582
HP_0012115	0.00152489	0.00290795
HP_0100790	0.0164622	0.00212896
MONDO_0001627	0.0019964
MONDO_0001823	-0.00022287
MONDO_0002009	0.00693335	0.0270964
MONDO_0002108	3.17547e-05	0.000254999
MONDO_0002253	0.00688707
MONDO_0002367	0.00193165	0.000255311
MONDO_0002974	0.000113213	0.000441454
MONDO_0004867	0.000949771	0.0233387
MONDO_0004975	-0.00176259	0.00706867
MONDO_0004979	0.00152441	0.03395
MONDO_0004985	0.575511	0.00489101
MONDO_0004986	0.00659495	0.000387907
MONDO_0005041	0.00198029	0.000988858
MONDO_0005090	4.79031e-05	0.0030254
MONDO_0005129	0.0145215	0.0128051
MONDO_0005147	0.00369972	0.00249989
MONDO_0005148	0.0033305	0.0619568
MONDO_0005178	0.0219409	0.0770867
MONDO_0005180		0.00145964
MONDO_0005277	0.00122305	0.151583
MONDO_0005301	0.000910054	0.00024574
MONDO_0005575	0.00264309	0.00148233
MONDO_0007254	0.0155912	0.00263637
MONDO_0007915	-0.00116103
MONDO_0008315	0.0314252	0.00131965
MONDO_0008903	0.00685669	0.000416948
MONDO_0018076	0.00238983	0.254329
MONDO_0018364		0.000157878
MONDO_0019338	0.0104726
MONDO_0021108	-0.00149381	0.000937685
MONDO_0024647	0.00992687	0.000522051
