# Supplementary material for: Common and rare genetic variants show network convergence for a majority of human traits
Source: EMBO Rep. 2026 Mar 26;27(8):1918–43. doi: 10.1038/s44319-026-00733-4 (PMC13121720; doi:10.1038/s44319-026-00733-4)
Supplement: Supplementary file 9 — Source data Fig. 4 [file 44319_2026_733_MOESM9_ESM.zip › Figure 4/Figure 4C/DatasetD_GeneSet_Features.xlsx]

## Sheet: Legend
DatasetD. Trait and gene set features for all common-rare study combinations.
Columns
EFO	Mapped Experimental Factor Ontology (EFO) term for each trait
Common Study	Common variant study (GWAS catalog Accession)
Rare Study	Rare variant study (RAVAR provided PMID)
log2COLOC	Log2-transformed COLOC score from NetColoc analysis
N_C	Common variant population size
N_R	Rare variant population size
binary	Categorical trait status (1 = categorical, 0 = continuous)
g_C	Number of CVGs
g_R	Number of RVGs
J_RC	Jaccard similarity between CVGs and RVGs
jaccard_zero	Flag for whether J_RC=0
density_C	CVG subnetwork density
density_R	RVG subnetwork density
assortativity_RC	Subnetwork assortativity of CVGs and RVGs
Mean_Constraint	Mean selective constraint for all associated genes
DiffRC_Constraint	Difference in mean selective constraint between CVGs and RVGs
Mean_GeneSize	Mean gene length for all associated genes
DiffRC_GeneSize	Difference in mean gene length constraint between CVGs and RVGs
Mean_GO	Mean number of GO annotations for all associated genes
DiffRC_GO	Difference in mean GO annotations between CVGs and RVGs
Mean_mRNA	Mean mRNA expression for all associated genes
DiffRC_mRNA	Difference in mean mRNA expression between CVGs and RVGs
Mean_nTissues	Mean number of tissues with non-zero expression for all associated genes
DiffRC_nTissues	Difference in mean number of tissues with non-zero expression between CVGs and RVGs

## Sheet: DatasetD - Gene Set Features
EFO	Common Study	Rare Study	log2COLOC	N_C	N_R	binary	g_C	g_R	J_RC	jaccard_zero	density_C	density_R	assortativity_RC	Mean_Constraint	DiffRC_Constraint	Mean_GeneSize	DiffRC_GeneSize	Mean_GO	DiffRC_GO	Mean_mRNA	DiffRC_mRNA	Mean_nTissues	DiffRC_nTissues
EFO_0001645	GCST010866	19847924	0.114939	649058	4764	1	99	6	0	1	0.0455576	0	0.00552114	0.0456042	-1.15068	111587	-1.38955	19.7714	-0.222222	13.8014	-0.415252	52.9714	-0.00947867
EFO_0001645	GCST011488	19847924	-0.114747	66643	4764	1	5	6	0	1	0.3	0	0.000445861	0.0124988	0.0582495	75381.1	-1.47818	17.3636	-0.171429	7.95601	0.360069	52.7273	-0.00947867
EFO_0001645	GCST90132305	19847924	0.257235	1077578	4764	1	35	6	0	1	0.00840336	0	-0.000512218	0.0198417	-0.485055	156237	-1.57934	15.1463	0.0645161	8.08987	0.156914	52.0732	0.00956938
EFO_0001645	GCST90446534	19847924	-0.107372	459138	4764	1	33	6	0	1	0.106061	0	0.00453479	0.0440843	-1.18021	92777	-1.33538	21.0769	-0.315789	9.98404	-0.0911969	51.2308	0.0289855
EFO_0001645	GCST90449059	19847924	0.0201302	640258	4764	1	32	6	0	1	0.110887	0	0.00413677	0.0351412	-1.01607	85553.1	-1.28964	22.3158	-0.379747	13.6662	-0.443203	52.5	0
EFO_0000384	GCST004132	20549515	1.68059	40266	4686	1	63	9	0.0140845	0	0.061956	0.0833333	0.00597952	0.0137623	-1.43102	75644.9	-0.686972	15.875	-0.0645161	6.96059	-0.937825	48.25	-1.11765
MONDO_0005148	GCST006867	20549515	0.722506	659316	4901	1	75	3	0	1	0.0825225	0	0.0113421	0.0435141	-0.617289	136360	-0.527666	14.7692	-0.5	12.6707	-0.985331	54	0
EFO_0001645	GCST010866	20549515	0.390869	649058	4174	1	99	4	0	1	0.0455576	0	0.00565205	0.0459083	-1.67062	113024	-1.60466	20	0	13.9299	-0.313306	52.7282	-0.141414
EFO_0001645	GCST011488	20549515	0.164247	66643	4174	1	5	4	0	1	0.3	0	0.00106642	0.00862173	-0.956708	83782.8	-1.66514	19.4444	0.0512821	8.12797	0.461069	49.8889	-0.141414
EFO_0000685	GCST90013534	20549515	1.20486	311292	4798	1	48	5	0	1	0.10461	0.1	0.00943885	0.0311868	-0.30992	79245.6	-0.8345	19.8868	-0.376812	8.51115	-1.6142	49.2264	-1.21212
EFO_0000685	GCST90018910	20549515	1.06513	595872	4798	1	11	5	0	1	0.236364	0.1	0.00358544	0.0464366	-0.834032	75928.4	-0.932353	23.625	-0.666667	7.02238	-1.63102	41.1875	-1.22388
MONDO_0005148	GCST90018926	20549515	0.699258	667504	4901	1	106	3	0	1	0.0562444	0	0.0104477	0.0348973	-0.402798	142631	-0.565589	14.8349	-0.5	10.6416	-0.839947	53.0275	0.0186916
EFO_0000384	GCST90020071	20549515	0.343867	1219	4686	1	8	9	0	1	0	0.0833333	0.00214551	0.0191609	-1.74772	148665	-1.49207	18.0588	-0.356164	6.43588	-1.1796	25.1176	-0.834951
MONDO_0005148	GCST90100587	20549515	0.516248	312646	4901	1	3	3	0	1	0	0	-9.59305e-05	0.0650796	-1.28047	112554	-0.565589	10	-0.2	8.57713	-0.969639	47	0.297872
EFO_0000685	GCST90131437	20549515	1.34377	1026690	4798	1	26	5	0	1	0.144615	0.1	0.00579921	0.0466397	-0.743342	69331.4	-0.75144	22.3871	-0.526316	9.18466	-1.66232	47.3871	-1.22388
MONDO_0005148	GCST90132184	20549515	0.659964	251740	4901	1	135	3	0	1	0.0577114	0	0.0119006	0.0325786	-0.333447	114646	-0.353609	17.8043	-0.666667	9.80976	-0.768144	53.0217	0.0186916
EFO_0000685	GCST90132222	20549515	1.34344	276020	4798	1	76	5	0.0125	0	0.0638596	0.1	0.00952998	0.0304931	-0.277661	90645.3	-0.928873	15.8765	-0.133333	5.80761	-1.44235	45.8395	-1.14754
EFO_0001645	GCST90132305	20549515	0.115392	1077578	4174	1	35	4	0	1	0.00840336	0	-0.000518709	0.0193236	-1.3252	162322	-1.73284	15.5128	0.285714	8.13642	0.261207	51.3846	-0.122449
EFO_0000384	GCST90301327	20549515	1.37269	58538	4686	1	10	9	0.0555556	0	0.111111	0.0833333	0.00331772	0.0329054	-1.83765	55846.9	-0.564793	19.4737	-0.441558	5.89665	-1.04684	35.5263	-1.13043
EFO_0000384	GCST90319897	20549515	1.50866	79121	4686	1	10	9	0.0555556	0	0.111111	0.0833333	0.00313761	0.0279849	-1.80924	52600.6	-0.479584	20.7895	-0.536585	6.41283	-1.12188	35	-1.11765
MONDO_0005148	GCST90444202	20549515	0.561193	421743	4901	1	122	3	0	1	0.0552771	0	0.0100643	0.0485861	-0.710342	93376.9	-0.148659	19.248	-0.736842	11.0842	-0.871821	53.024	0.0186916
EFO_0000685	GCST90446530	20549515	0.754046	459138	4798	1	5	5	0	1	0.2	0.1	0.00238775	0.0166851	0.806194	31862.5	0.165618	22	-0.727273	19.0408	-1.89579	33.5	-1.22388
EFO_0001645	GCST90446534	20549515	0.270673	459138	4174	1	33	4	0	1	0.106061	0	0.00497365	0.0448485	-1.68389	95761	-1.56714	21.7838	-0.0952381	10.1355	0.0142106	50.4595	-0.103093
EFO_0000384	GCST90446792	20549515	1.78881	367592	4686	1	98	9	0.00943396	0	0.0540711	0.0833333	0.009859	0.0255747	-1.66294	92455.7	-0.845427	15	0	7.92779	-1.01796	49.8037	-1.11765
EFO_0001645	GCST90449059	20549515	0.287134	640258	4174	1	32	4	0	1	0.110887	0	0.00456779	0.0354299	-1.60817	88218.7	-1.53512	23.1111	-0.16092	14.0264	-0.341821	51.7778	-0.13198
EFO_0000384	GCST004132	21738570	1.51387	40266	4690	1	63	19	0.0512821	0	0.061956	0.169591	0.00716835	0.0127512	-1.15961	68730.4	-0.952314	17.8537	0.4	7.15939	-0.261161	48.8293	-0.409091
EFO_0000384	GCST90020071	21738570	0.259699	1219	4690	1	8	19	0	1	0	0.169591	0.00544546	0.0140907	-1.61022	100621	-1.61785	23.2593	0.10989	7.234	-0.582657	35.4444	-0.041958
EFO_0000384	GCST90301327	21738570	1.10192	58538	4690	1	10	19	0.0740741	0	0.111111	0.169591	0.00613642	0.0234454	-1.74583	43122.5	-0.844205	23.8276	0.0210526	6.82567	-0.401852	41.5517	-0.426966
EFO_0000384	GCST90319897	21738570	1.49192	79121	4690	1	10	19	0.16	0	0.111111	0.169591	0.00435984	0.0202216	-1.7026	40995.6	-0.767614	24.6897	-0.08	7.16385	-0.502713	41.2069	-0.409091
EFO_0000384	GCST90446792	21738570	1.62763	367592	4690	1	98	19	0.0353982	0	0.0540711	0.169591	0.0102223	0.0238565	-1.48557	86172.8	-1.0896	16.4615	0.461538	7.98445	-0.363918	50.0769	-0.409091
EFO_0003756	GCST003130	24151499	-0.629808	1430	1657	1	3	12	0	1	0	0.030303	0.00140619	0.0451124	1.71838	101953	0.911758	9	0.30303	9.56001	1.69558	38.8	0.646154
EFO_0003756	GCST007556	24151499	0.771435	46350	1657	1	20	12	0	1	0.0368421	0.030303	0.00171112	0.0565772	-0.0350655	185200	-0.640565	12.3125	-0.382979	8.93736	0.467192	47.6875	-0.160428
EFO_0003756	GCST010515	24151499	0.964302	12444	1657	1	8	12	0	1	0.0357143	0.030303	9.21782e-05	0.0343764	1.79907	102985	0.340544	7.7	0.62069	7.89111	1.37594	31.6	0.991304
EFO_0003756	GCST010643	24151499	1.25761	60817	1657	1	6	12	0	1	0.0666667	0.030303	0.00251458	0.0491221	0.40558	380977	-1.54578	10	-0.146341	9.15019	0.975259	36.3333	0.606061
EFO_0003756	GCST012466	24151499	-0.278723	658	1657	1	4	12	0	1	0	0.030303	0.00106729	0.0485299	0.653234	122776	-0.193018	9.875	-0.146341	10.9019	0.319771	43.625	-0.0564972
EFO_0000676	GCST002738	24212883	1.12401	12244	1457	1	12	6	0.0588235	0	0.106061	0.2	0.00464369	0.0328324	-1.86941	39923.7	-0.380046	18.3333	0.358974	13.0058	-0.601896	48.3333	-0.373626
EFO_0000676	GCST002874	24212883	1.274	13816	1457	1	19	6	0	1	0.140351	0.2	0.00641268	0.010579	-1.56523	46522.2	-0.516916	23.76	-0.0425532	9.8331	-0.222267	49.16	-0.355556
EFO_0000676	GCST004346	24212883	1.39531	287323	1457	1	8	6	0.0769231	0	0.0714286	0.2	0.00193109	0.0069752	-1.48173	25327.3	0.342664	20.4286	0.216867	11.5321	-0.514344	46.7143	-0.373626
EFO_0000676	GCST90435379	24212883	0.795009	925649	1457	1	4	6	0	1	0	0.2	0.00313039	0.0102543	-1.73656	64572	-1.1681	23.4	-0.0425532	13.0303	-0.838034	43.2	-0.346369
EFO_0000676	GCST90435380	24212883	0.192599	69688	1457	1	85	6	0	1	0.0187675	0.2	0.00199293	0.0175494	-1.67804	78411.7	-0.915935	13.6593	0.555556	8.39578	-0.0170812	48.2088	-0.27907
EFO_0001645	GCST010866	24507775	0.565373	649058	2005	1	99	4	0	1	0.0455576	0.666667	0.00641953	0.0459089	-1.66945	113847	-1.09924	21.6311	1.02439	13.7138	-0.998928	51.3301	-1.36508
EFO_0001645	GCST011488	24507775	1.12412	66643	2005	1	5	4	0	1	0.3	0.666667	0.00273323	0.00862905	-0.953737	93198.6	-1.22033	38.1111	1.06173	5.65451	-0.309268	33.8889	-1.36508
EFO_0001645	GCST90132305	24507775	0.418111	1077578	2005	1	35	4	0	1	0.00840336	0.666667	0.000881543	0.0193252	-1.32304	164495	-1.36232	19.8205	1.22078	7.56562	-0.507252	47.6923	-1.35484
EFO_0001645	GCST90446534	24507775	1.60295	459138	2005	1	33	4	0.0277778	0	0.106061	0.666667	0.00596512	0.0448503	-1.68276	98051.3	-1.02671	26.3243	0.952381	9.53384	-0.731543	46.5676	-1.34426
EFO_0001645	GCST90449059	24507775	1.37814	640258	2005	1	32	4	0.0285714	0	0.110887	0.666667	0.00606278	0.0354317	-1.60681	90572.6	-0.966313	27.7778	0.900585	13.4081	-1.02076	47.7778	-1.36
EFO_0000319	GCST007072	25187575	0.697867	459000	9159	1	164	5	0.00595238	0	0.0235673	0.2	0.00185261	0.028992	0.535786	99215.4	-1.23592	16.5621	0.745098	10.1471	0.273226	52.0592	0.0377358
EFO_0000319	GCST90446535	25187575	1.25876	459138	9159	1	26	5	0.0333333	0	0.129231	0.2	0.00411735	0.0245841	0.848754	82636.7	-1.18672	26.6129	0.333333	9.63523	0.386989	50.6452	0.0769231
EFO_0004340	GCST008158	25583502	0.642294	56793	360	0	66	5	0	1	0.0386946	0.1	0.0039611	0.0517915	0.308577	165974	-1.58335	15.493	0.378378	9.82891	-0.169745	53.0704	0.0186916
EFO_0004340	GCST90103755	25583502	0.216877	890751	360	0	4	5	0	1	0.166667	0.1	0.000499823	0.104441	-0.734072	80676.8	-1.5333	20.6667	0.146341	7.49577	0.270443	53.5556	0.0186916
EFO_0004340	GCST90179150	25583502	0.532382	694649	360	0	624	5	0	1	0.0300757	0.1	0.0189086	0.0471447	0.378774	148511	-1.51612	14.0636	0.444444	8.85723	-0.0553948	52.0159	0.0377358
EFO_0004340	GCST90255621	25583502	0.589231	1122049	360	0	966	5	0	1	0.0281101	0.1	0.0193323	0.044086	0.442265	119497	-1.41449	14.0412	0.444444	9.72467	-0.14885	53.0051	0.0186916
EFO_0004340	GCST90446645	25583502	0.677601	650000	360	0	397	5	0	1	0.0367784	0.1	0.0144056	0.064429	0.0682037	174222	-1.58159	13.1119	0.514286	8.90165	-0.060697	52.0249	0.0377358
MONDO_0004975	GCST009021	26394601	0.994574	61571	77	1	12	5	0.0625	0	0.515152	0	0.00980422	0.00466772	-0.565279	113676	-1.24288	31.1176	-0.740741	8.86267	-0.950609	46.8824	-0.532544
MONDO_0004975	GCST90038452	26394601	0.0977512	12772	77	1	6	5	0	1	0.4	0	0.00207185	0.045255	-1.85626	25366.7	0.624841	22.7273	-0.47191	18.5325	-1.55071	43.2727	-0.532544
MONDO_0004975	GCST90301303	26394601	0.969615	644188	77	1	44	5	0.0208333	0	0.137421	0	0.0105733	0.0279899	-1.64535	55271	-0.508969	17.898	-0.0571429	11.5446	-1.04584	50.7551	-0.52381
MONDO_0004975	GCST90399479	26394601	0.961971	488904	77	1	53	5	0.0175439	0	0.137155	0	0.011563	0.0253551	-1.60617	66904.3	-0.685257	21.1121	-0.233766	13.8958	-1.1694	52.0172	-0.541176
MONDO_0004975	GCST90444373	26394601	0.565876	1152284	77	1	6	5	0	1	0	0	-0.000214993	0.0809978	-1.91948	75753.1	-1.05209	14.5455	0.305085	5.06651	-0.434476	40.8182	-0.45
EFO_0000341	GCST007692	26736064	0.454016	257811	347	1	60	9	0	1	0.0468927	0.0277778	0.00370059	0.0195079	-1.20638	127909	-1.55697	13.8696	-0.0740741	10.6292	0.296957	50.2609	-0.494118
EFO_0000341	GCST90018587	26736064	-0.476263	166670	347	1	4	9	0	1	0	0.0277778	0.000278788	0.00444674	0.759985	82681.5	-1.70784	10.8462	0.736842	11.8605	0.562279	38.1538	-0.47619
EFO_0000341	GCST90018807	26736064	-0.0877359	635145	347	1	6	9	0	1	0.0666667	0.0277778	0.000545825	0.00460803	0.421768	57162.4	-1.46279	12.6	0.08	12.082	0.349121	39.8	-0.467066
EFO_0000341	GCST90103985	26736064	0.522746	135025	347	1	6	9	0	1	0.266667	0.0277778	0.00200615	0.00898295	-0.917316	85933.8	-1.65051	13.6	-0.109091	12.8086	0.179553	40.2	-0.485207
EFO_0000341	GCST90399695	26736064	0.864675	1392366	347	1	8	9	0	1	0.142857	0.0277778	0.00294043	0.00950359	-0.903204	31965.5	-0.904664	16.2941	-0.424242	11.633	0.384104	39.0588	-0.379747
EFO_0004340	GCST008158	27646141	0.552035	56793	399	0	66	5	0	1	0.0386946	0	0.00421367	0.0473611	-1.57474	168205	-1.08818	14.6479	-0.4	10.2362	0.350843	52.7183	-0.0784314
EFO_0004340	GCST90103755	27646141	0.0715688	890751	399	0	4	5	0	1	0.166667	0	0.000863605	0.0694902	-1.84484	98276.2	-0.995314	14	-0.62069	10.7089	0.757135	50.7778	-0.0784314
EFO_0004340	GCST90179150	27646141	0.284456	694649	399	0	624	5	0	1	0.0300757	0	0.0190481	0.0466446	-1.54646	148763	-0.964134	13.9682	-0.333333	8.9032	0.460829	51.9762	-0.0594059
EFO_0004340	GCST90255621	27646141	0.172261	1122049	399	0	966	5	0	1	0.0281101	0	0.0192906	0.0437621	-1.51911	119660	-0.786581	13.9794	-0.333333	9.75445	0.371185	52.9794	-0.0784314
EFO_0004340	GCST90446645	27646141	0.307661	650000	399	0	397	5	0	1	0.0367784	0	0.0145847	0.0636465	-1.6586	174616	-1.08486	12.9627	-0.26087	8.97358	0.455801	51.9627	-0.0594059
EFO_0006336	GCST001228	27980654	-0.617155	69395	1851	0	11	4	0	1	0.0181818	0	-0.000425656	0.0402632	0.867579	106555	-1.35033	20.3333	-1.07692	7.76224	-0.0329408	52.4	0.028436
EFO_0006336	GCST012378	27980654	-0.83175	670472	1851	0	3	4	0	1	0	0	-0.000308497	0.0565971	0.682465	32791.4	-0.445822	8.57143	-0.285714	5.55927	0.901006	37.8571	1.03546
EFO_0006336	GCST90018952	27980654	0.00511231	485677	1851	0	135	4	0	1	0.0385849	0	0.00341488	0.051124	0.35625	131297	-1.34498	16.7266	-0.77551	13.2224	-0.554569	53.0144	0.00938967
EFO_0006336	GCST90132904	27980654	0.0500756	526001	1851	0	256	4	0	1	0.0293199	0	0.00782746	0.0381283	0.632662	108480	-1.22636	15.8692	-0.723404	11.2521	-0.395364	53.0077	0.00938967
EFO_0006336	GCST90310295	27980654	0.0925555	1028980	1851	0	576	4	0	1	0.0305072	0	0.0155077	0.0430275	0.513132	120453	-1.28588	14.9483	-0.666667	11.0142	-0.371966	53.0034	0.00938967
EFO_0006925	GCST003127	28089252	1.87937	2895	1860	0	4	3	0	1	0	0.333333	0.00183701	0.00138882	0.941337	93002.7	-0.818577	21.1429	0.844444	10.2774	1.43157	40	-0.267516
EFO_0006925	GCST004398	28089252	2.50419	13781	1860	0	7	3	0.25	0	0.666667	0.333333	0.00624163	0.00213244	0.0380816	88510.2	-0.670023	41.8	-0.358974	11.2728	0.875027	13	1.57895
EFO_0004833	GCST004629	28089252	0.905002	170702	1860	0	73	7	0	1	0.0369102	0.142857	0.00186168	0.0149588	-1.49186	71508	-1.2338	16.175	0.117647	11.6914	0.574657	53.5625	-0.0970874
EFO_0006925	GCST012232	28089252	1.67451	371212	1860	0	25	3	0	1	0.0533333	0.333333	0.00124371	0.0137104	-1.4932	61983.4	-0.196184	17.7143	0.666667	14.6147	0.334636	50.9643	-0.436782
EFO_0004833	GCST90002355	28089252	1.04807	627215	1860	0	200	7	0	1	0.038995	0.142857	0.00564221	0.0323747	-1.73697	90422.6	-1.3464	15.1014	0.181818	11.7131	0.53237	52.8647	-0.0784314
EFO_0004833	GCST90018968	28089252	0.720524	432666	1860	0	180	7	0	1	0.0433892	0.142857	0.00469057	0.0429749	-1.79937	90308.5	-1.34735	15.1123	0.181818	11.305	0.569912	53.8128	-0.0970874
EFO_0006925	GCST90019513	28089252	2.07655	284044	1860	0	23	3	0.0833333	0	0.146245	0.333333	0.00325161	0.00686757	-1.09398	45347.1	0.153763	29.3462	0.0983607	13.7362	0.409498	47.7115	-0.371257
EFO_0004833	GCST90025977	28089252	1.38772	443782	1860	0	9	7	0	1	0.138889	0.142857	0.00181998	0.00605013	-1.1656	14931.3	0.374832	28.125	-0.666667	12.9508	0.87906	28.1875	1.21311
EFO_0006925	GCST90025993	28089252	1.97274	348806	1860	0	4	3	0	1	0	0.333333	0.00282584	0.00153306	0.711491	93002.7	-0.818577	21.1429	0.844444	10.4534	1.38602	29.4286	0.266667
EFO_0004833	GCST90448621	28089252	-0.00570062	38000	1860	0	7	7	0	1	0.047619	0.142857	0.00111161	0.0156127	-1.69861	26389.5	-0.624074	15.5	0.322581	11.8437	1.33119	49.5	-0.020202
MONDO_0004985	GCST004139	28195573	0.458496	81582	242	1	12	4	0	1	0.0151515	0.166667	-0.000258257	0.076529	0.633078	146449	0.0224882	17.875	0.786517	11.0479	0.585484	52.75	0.0188679
MONDO_0004985	GCST008103	28195573	0.959186	51710	242	1	73	4	0	1	0.0494673	0.166667	0.00482596	0.0752438	0.487154	173145	-0.157938	16.7792	0.638298	10.3284	0.505715	52.0779	0.028436
MONDO_0004985	GCST011102	28195573	1.04278	58182	242	1	12	4	0	1	0.0909091	0.166667	0.000918802	0.135695	-0.163617	106837	0.464376	18.25	0.755556	11.1312	0.574436	51.625	0.0478469
MONDO_0004985	GCST011767	28195573	-0.238217	119005	242	1	5	4	0	1	0	0.166667	-9.08498e-05	0.0887509	0.606503	188775	-0.388092	20.4444	0.883721	10.2584	1.06832	50.4444	0.108374
MONDO_0004985	GCST012465	28195573	1.00981	413466	242	1	41	4	0	1	0.0585366	0.166667	0.00211697	0.0925587	0.284215	145707	0.0240618	20.9778	0.431373	10.4793	0.515909	53.9556	-0.00930233
MONDO_0004975	GCST009021	28539126	0.665982	61571	818	1	12	9	0	1	0.515152	0.0277778	0.0104914	0.0191603	1.5002	151494	0.0724869	28.8571	-0.690909	11.6303	0.13812	53.2857	-0.00938967
MONDO_0004975	GCST90038452	28539126	0.28567	12772	818	1	6	9	0	1	0.4	0.0277778	0.00275004	0.0547214	-0.727154	101862	1.59144	21.8	-0.417582	19.8286	-0.839769	53.2	-0.00938967
MONDO_0004975	GCST90301303	28539126	1.02852	644188	818	1	44	9	0	1	0.137421	0.0277778	0.0115233	0.0319721	0.19674	74663.6	0.929583	18	0	12.4388	0.0114373	53	0
MONDO_0004975	GCST90399479	28539126	1.03808	488904	818	1	53	9	0	1	0.137155	0.0277778	0.0127179	0.0289292	0.310446	82731.3	0.771063	20.9919	-0.177215	14.5085	-0.166621	53.8548	-0.0186916
MONDO_0004975	GCST90444373	28539126	0.0632911	1152284	818	1	6	9	0	1	0	0.0277778	8.09599e-05	0.0809327	-1.18156	138812	0.354125	15.8	0.360656	9.95352	0.699774	51.4	0.0784314
EFO_0001645	GCST010866	28642624	-0.328697	649058	985	1	99	3	0	1	0.0455576	0	0.005425	0.047197	-0.327223	115534	-0.574864	20.0882	0.139535	13.8598	-0.715445	53	0
EFO_0001645	GCST011488	28642624	-0.0429229	66643	985	1	5	3	0	1	0.3	0	0.000272333	0.020392	0.954641	112134	-0.737725	20.5	0.190476	6.50901	0.0368678	53	0
EFO_0001645	GCST90132305	28642624	0.142471	1077578	985	1	35	3	0	1	0.00840336	0	-0.000227163	0.0220831	0.476498	170358	-0.938637	15.6316	0.421053	7.79581	-0.16952	52.0789	0.0190476
EFO_0001645	GCST90446534	28642624	-0.802241	459138	985	1	33	3	0	1	0.106061	0	0.00444193	0.0484705	-0.370579	102394	-0.480807	22.0833	0.0444444	9.83149	-0.412425	51.1667	0.0384615
EFO_0001645	GCST90449059	28642624	-0.751145	640258	985	1	32	3	0	1	0.110887	0	0.00415183	0.0388862	-0.139185	94825.8	-0.404388	23.4571	-0.0215054	13.8249	-0.740861	52.5429	0.00947867
EFO_0001065	GCST003819	28900119	-0.568001	100	28169	1	4	7	0	1	0	0	-0.000629011	0.0193574	-1.31295	59481	-1.66231	15.3636	0.305085	19.1359	-0.228941	53.6364	0.0186916
EFO_0001065	GCST004549	28900119	-0.402951	208903	28169	1	6	7	0	1	0.333333	0	0.00072195	0.0182735	-1.15278	73367.5	-1.6687	17.4615	-0.0571429	13.5167	0.653145	42.6923	0.586826
EFO_0001065	GCST004873	28900119	0.121333	3105	28169	1	15	7	0.047619	0	0.00952381	0	-0.000679368	0.0245801	-1.19744	42944.7	-1.25695	15.6364	0.125	11.93	0.608124	46.5	0.226804
EFO_0001065	GCST90018839	28900119	0.790623	314532	28169	1	5	7	0	1	0.1	0	0.00057483	0.0148021	-0.996442	60565.8	-1.62937	12	1.09091	11.5607	1.37198	40.6667	0.842105
EFO_0001065	GCST90258638	28900119	0.139723	762600	28169	1	20	7	0	1	0.0368421	0	0.00123392	0.024659	-1.15964	164609	-1.77479	15.1481	0.15873	12.1868	0.514802	52.1481	0.0473934
GO_0070527	GCST000693	29185836	0.167088	3991	4213	0	5	22	0	1	0	0.034632	0.00113915	0.00381009	-0.649442	78391.7	-1.20874	12.2593	0.363636	8.43714	-1.04833	52	0
EFO_0001073	GCST000426	29273807	0.629187	3972	526508	1	9	8	0	1	0	0.0357143	2.84155e-06	0.0238053	0.376929	231758	-1.62878	18	0.465753	8.47298	0.581804	44.8235	-0.247191
EFO_0001073	GCST001057	29273807	0.599856	1060	526508	1	7	8	0	1	0.190476	0.0357143	0.00132247	0.0508009	-0.907765	292540	-1.73559	17.1333	0.686567	8.45744	0.692306	32.9333	0.4
EFO_0001073	GCST007241	29273807	0.961408	7916	526508	1	4	8	0	1	0.5	0.0357143	0.00362295	0.0228469	0.865783	50431.5	-0.510583	21.3333	0.168675	14.6859	-0.648239	43.5	-0.295082
EFO_0001073	GCST009382	29273807	0.96724	28604	526508	1	20	8	0	1	0.0421053	0.0357143	0.00263793	0.0163984	0.852117	85112.5	-0.858037	17.8571	0.337662	6.76531	0.756491	45.0714	-0.196532
EFO_0001073	GCST009700	29273807	0.542399	2996	526508	1	4	8	0	1	0	0.0357143	0.000622909	0.0271575	0.164728	48101	-0.409731	18	0.857143	8.99118	0.809207	37.1667	0.151724
EFO_0004611	GCST90002412	30140000	1.39296	431167	16324	0	80	4	0	1	0.031962	1	0.00141005	0.0220238	-0.932731	61804.1	-0.60004	17.4524	1.2638	14.5296	-0.0166651	53.0238	-0.468571
EFO_0004611	GCST90019512	30140000	1.85746	355197	16324	0	202	4	0.019802	0	0.0520664	1	0.00939772	0.0132248	-0.468577	42461	-0.224452	16.9806	1.22424	12.0156	0.177413	52.6214	-0.450867
EFO_0004611	GCST90239612	30140000	1.65133	76650	16324	0	31	4	0.0606061	0	0.0903226	1	0.00641389	0.0168588	-0.739723	41659	-0.224822	21.7714	1.22424	10.4291	0.360803	49.8857	-0.432749
EFO_0004611	GCST90239655	30140000	1.52856	1654960	16324	0	222	4	0.00892857	0	0.0347316	1	0.00503795	0.0200762	-0.842176	60211.7	-0.562945	16.8938	1.22424	11.4671	0.22434	52.6549	-0.450867
EFO_0004611	GCST90278638	30140000	1.624	92615	16324	0	28	4	0.0322581	0	0.0740741	1	0.00665771	0.0123971	-0.444392	67135.1	-0.714691	23.625	1.16667	9.67316	0.453713	49.25	-0.423529
EFO_0004713	GCST007080	30175238	0.622321	370000	68470	0	354	11	0.00828729	0	0.0301372	0	0.0131544	0.0337016	-0.634646	129028	-1.49294	13.8795	-0.333333	10.4044	0.137925	51.9699	-0.0194175
EFO_0004713	GCST007431	30175238	0.787185	321047	68470	0	83	11	0.0217391	0	0.0384954	0	0.00512605	0.0248314	-0.370197	125695	-1.51642	12.6489	-0.26087	10.084	0.188473	51.883	-0.0194175
EFO_0004314	GCST007432	30175238	-0.420535	321047	68470	0	102	8	0	1	0.0211609	0	0.0014065	0.0258004	-1.82663	143410	-0.835658	12.8818	-0.918919	9.96254	-0.360131	52.6727	-0.08867
EFO_0004713	GCST90025978	30175238	0.541776	371898	68470	0	4	11	0	1	0	0	0.000229468	0.0181977	-0.0957324	60923.7	-1.60525	14.2667	-0.888889	10.7586	0.43548	50.3333	0.0502513
EFO_0004713	GCST90054785	30175238	0.781349	100285	68470	0	3	11	0	1	0.333333	0	0.00144902	0.0142097	1.72086	22084.6	-0.515137	8.92857	0.666667	12.0027	-0.0422554	51.6429	-0.0571429
EFO_0004713	GCST90244094	30175238	0.878044	588452	68470	0	192	11	0.015	0	0.0393761	0	0.00717966	0.0459159	-0.913623	120836	-1.47284	13.7833	-0.333333	12.2881	-0.0345421	51.9458	-0.0194175
EFO_0004314	GCST90270081	30175238	-0.346899	383471	68470	0	117	8	0	1	0.0284409	0	0.0023315	0.0345416	-1.86803	119513	-0.669787	13.424	-0.947368	10.4554	-0.406056	52.712	-0.08867
EFO_0004312	GCST90270083	30175238	0.238625	383471	68470	0	129	7	0	1	0.0285853	0	0.00120108	0.0344495	-1.77735	94989.3	-1.35772	14.9485	-0.0689655	11.4649	-0.286273	52.1765	-0.355556
EFO_0004312	GCST90278629	30175238	0.557191	62901	68470	0	10	7	0	1	0.177778	0	0.00196359	0.0837448	-1.94031	45937.8	-1.09484	15.7647	-0.193548	8.94769	-0.0461042	41.1176	-0.17284
EFO_0004842	GCST007065	30206357	-0.70857	440000	1214	0	372	3	0	1	0.044257	0	0.0128131	0.0308605	-1.42122	89180.7	-1.50222	16.072	0.439024	11.3849	0.617802	53.008	0.0186916
EFO_0004842	GCST90002302	30206357	-0.547096	583850	1214	0	181	3	0	1	0.0500921	0	0.00988809	0.0306462	-1.42122	87370.4	-1.49638	16.6386	0.409639	10.9048	0.664503	53.0163	0.0186916
EFO_0004842	GCST90018733	30206357	-0.669661	93063	1214	0	20	3	0	1	0.0789474	0	-8.19181e-05	0.0184089	-1.17999	72968.7	-1.46126	22.3913	0.12766	8.66891	1.04032	53.5652	0.00930233
EFO_0004842	GCST90018953	30206357	-0.638778	442919	1214	0	171	3	0	1	0.0601995	0	0.0110159	0.04089	-1.55051	82016	-1.46818	18.1207	0.325581	10.6784	0.684597	53.0172	0.0186916
EFO_0004842	GCST90025987	30206357	-0.986295	440275	1214	0	10	3	0	1	0.133333	0	0.00103545	0.00841528	-0.561929	25079.9	-0.770957	20.7692	0.247191	9.79693	1.08908	41.6923	0.347826
MONDO_0004975	GCST009021	30255815	0.618603	61571	695	1	12	5	0	1	0.515152	0.1	0.0103303	0.00549284	0.0791377	114187	-1.21206	28.4706	-1.28889	11.8637	0.252319	49.5294	-0.28877
MONDO_0004975	GCST90038452	30255815	1.07498	12772	695	1	6	5	0	1	0.4	0.1	0.00262302	0.0465302	-1.73087	26156.3	0.669113	18.6364	-1.09859	23.1704	-0.742525	47.3636	-0.28877
MONDO_0004975	GCST90301303	30255815	1.07619	644188	695	1	44	5	0	1	0.137421	0.1	0.0106633	0.0282761	-1.3662	55448.2	-0.462439	16.9796	-0.769231	12.5858	0.126599	51.6735	-0.27957
MONDO_0004975	GCST90399479	30255815	1.04588	488904	695	1	53	5	0	1	0.137155	0.1	0.0117225	0.025597	-1.30208	67054.1	-0.641248	20.3362	-0.915254	14.7754	-0.051666	52.7931	-0.297872
MONDO_0004975	GCST90444373	30255815	-0.515396	1152284	695	1	6	5	0	1	0	0.1	0.00119458	0.082273	-1.84704	76542.6	-1.01586	10.4545	-0.439024	9.70441	0.798877	44.9091	-0.202247
EFO_0004531	GCST90025965	30315176	2.37161	437354	16189	0	15	8	0.15	0	0.047619	0.357143	0.00499509	0.0036625	-0.977633	29963.4	0.378803	14.9565	-0.206897	3.21382	-0.97217	24.5652	-0.297872
EFO_0004502	GCST001463	31367044	1.029	35355	14172	0	4	6	0.111111	0	0.166667	0.133333	0.0011046	0.0712849	-1.68241	96169.9	-1.57155	20.8	0.271605	19.7765	0.486912	37.2	-0.7
EFO_0004458	GCST002086	31367044	1.22373	6692	17927	0	3	4	0.166667	0	0	0.166667	0.000593797	0.0401161	-1.67398	15199	-0.941839	25.4286	0.24	33.7946	1.66454	35.4286	-0.594595
EFO_0004502	GCST002233	31367044	1.50842	7827	14172	0	5	6	0.222222	0	0.1	0.133333	0.00168486	0.126701	-1.80278	106619	-1.57429	17.5455	0.705882	19.1878	0.499723	38.7273	-0.7
EFO_0004502	GCST003096	31367044	-0.324822	737	14172	0	3	6	0	1	0	0.133333	0.00108424	0.0180268	-0.654922	289108	-1.884	16.3333	1.53846	16.6122	1.55468	21	0.810811
EFO_0004574	GCST006614	31367044	1.59206	297626	19291	0	80	12	0.0222222	0	0.071519	0.227273	0.00656861	0.0193794	-1.22598	59493.4	-0.814701	18.4783	0.352941	10.8455	-1.02095	48.1087	-1.09489
EFO_0009767	GCST007838	31367044	2.05186	19112	8206	0	4	3	0	1	0.333333	0.333333	0.00350873	0.00666764	-1.41389	78795.1	0.725806	14.4286	-0.690909	6.83126	-0.956747	36	-0.715328
EFO_0004614	GCST010241	31367044	1.76919	393193	14458	0	212	16	0.027027	0	0.0308504	0.2	0.00681434	0.0210299	-1.099	83629.1	-0.867678	15.6316	0.461538	14.2247	-0.397698	52.6316	-0.440678
EFO_0004502	GCST012168	31367044	-0.375306	954	14172	0	3	6	0	1	0	0.133333	0.000896526	0.0117174	0.526877	30805.7	-0.561587	18.6667	0.787879	21.2021	0.335784	35.3333	-0.7
EFO_0004611	GCST90002412	31367044	1.46134	431167	12519	0	80	8	0	1	0.031962	0.392857	0.00167291	0.0208948	-1.57144	58511.9	-1.37506	17.5909	0.974359	13.4986	-1.30207	50.0455	-1.34884
EFO_0009765	GCST90010722	31367044	0.56918	86413	8758	0	13	3	0	1	0.153846	0.333333	0.000836021	0.00969836	-0.0610071	37191.6	-0.413469	16.0625	-0.344828	13.8403	1.29687	53.1875	0.0186916
EFO_0009767	GCST90010729	31367044	2.05254	80003	8206	0	9	3	0.0909091	0	0.333333	0.333333	0.00212588	0.00739651	-1.35727	100171	0.166978	17.25	-0.758621	15.3311	-1.41135	44.5	-0.810811
EFO_0005001	GCST90010736	31367044	2.26673	84297	8757	0	4	3	0.166667	0	0.166667	0	0.003104	0.00208717	-0.282081	75295.6	0.997789	12.7143	-0.530612	7.78916	0.805564	22.7143	-0.454545
EFO_0005058	GCST90010741	31367044	-0.200676	86507	8754	0	3	3	0	1	0.333333	0	0.000137043	0.0856917	-1.28359	215212	-1.25468	16	0	11.4457	-0.900082	53	0
EFO_0004458	GCST90018730	31367044	1.43764	83025	17927	0	4	4	0.142857	0	0	0.166667	0.00204322	0.00768517	-0.067059	26367.2	-1.34604	29.5	-0.101695	31.2595	1.54075	28.75	-0.191304
EFO_0004458	GCST90018950	31367044	1.41669	436491	17927	0	104	4	0.00934579	0	0.0382748	0.166667	0.00275059	0.0336516	-1.29409	78845.1	-1.61753	18.3704	0.434783	12.938	1.32138	52	-0.683544
EFO_0004574	GCST90018974	31367044	1.50269	480086	19291	0	105	12	0.0173913	0	0.0435897	0.227273	0.00543009	0.0191212	-1.20219	65017.5	-0.876128	16.9231	0.439024	10.5428	-0.983045	50.0513	-1.10791
EFO_0004614	GCST90019495	31367044	1.88202	323833	14458	0	157	16	0.0613497	0	0.0482607	0.2	0.00603421	0.0148484	-0.837519	48901.9	-0.374395	17.6474	0.341463	14.0162	-0.390349	51.289	-0.422857
EFO_0004611	GCST90019512	31367044	1.89292	355197	12519	0	202	8	0.0243902	0	0.0520664	0.392857	0.00953878	0.0129193	-1.32072	41449.8	-1.13851	17.0476	0.92437	11.6314	-1.18281	51.381	-1.33858
EFO_0004574	GCST90025953	31367044	1.94721	437878	19291	0	8	12	0.25	0	0.571429	0.227273	0.00857471	0.00923054	-0.992669	33668.9	-0.465107	37	-0.75	6.91539	-0.996236	22.5	-0.721649
EFO_0004614	GCST90025955	31367044	2.1712	398508	14458	0	23	16	0.181818	0	0.407115	0.2	0.0174706	0.00887754	-0.487043	49483.2	-0.53876	26.9487	-0.188679	11.0762	-0.20958	36.5641	-0.0965517
EFO_0004458	GCST90025959	31367044	1.84325	436939	17927	0	11	4	0.25	0	0.181818	0.166667	0.00485667	0.0162796	-0.896606	21200	-0.997369	33.1333	-0.222222	22.3928	1.36662	42.1333	-0.594595
EFO_0004458	GCST90029070	31367044	1.31209	575531	17927	0	145	4	0.00675676	0	0.0423372	0.166667	0.00454588	0.0467228	-1.46211	88866.3	-1.65411	17.2953	0.488889	15.2997	1.18344	52.2752	-0.683544
EFO_0010733	GCST90091585	31367044	1.70488	5705	8751	0	4	10	0.166667	0	0	0.288889	0.00395328	0.0118039	-1.46331	43785.1	-1.65733	31.2857	-0.434783	9.63464	-0.0661948	43.1429	-0.313514
EFO_0004614	GCST90091649	31367044	2.00333	5705	14458	0	3	16	0.117647	0	0.333333	0.2	0.00835987	0.00670737	-0.236837	39389.6	-0.620946	27.6316	-0.647887	9.31259	0.316453	34.2632	0.0444444
EFO_0008595	GCST90091671	31367044	1.33205	5705	10987	0	4	12	0.142857	0	0	0.287879	0.00234092	0.0155816	-1.27809	30836.9	-1.03835	47.5	-0.237624	16.7985	-0.281031	38.625	-0.161491
EFO_0010733	GCST90091725	31367044	1.15193	5705	8751	0	3	10	0.0833333	0	0	0.288889	0.00395328	0.00581277	-0.720137	12235	-0.20148	31.6154	-0.540541	10.2968	-0.325242	42.4615	-0.322581
EFO_0010815	GCST90091726	31367044	1.51136	5705	10984	0	4	23	0.125	0	0.333333	0.209486	0.00646561	0.00612626	-0.459288	17560.1	-0.617683	21.2963	-0.920635	12.138	-1.15049	52.2963	-0.0377358
EFO_0009765	GCST90092806	31367044	1.07948	115078	8758	0	17	3	0	1	0.102941	0.333333	0.00411169	0.0174395	-0.687322	66381.3	-0.950849	12.85	-0.08	13.3845	1.24149	51.45	0.0571429
EFO_0010116	GCST90092812	31367044	1.6361	115006	10970	0	39	6	0.0465116	0	0.139001	0.2	0.0085126	0.0134879	-0.0728068	87676.5	0.164278	20.9333	0.297872	8.85395	-0.601769	46.2	-1.43802
EFO_0009767	GCST90092820	31367044	1.92264	114978	8206	0	29	3	0.103448	0	0.0689655	0.333333	0.00268612	0.0126908	-1.54478	118911	-0.053558	17.1562	-0.666667	8.44785	-0.916378	47.375	-0.777778
EFO_0005110	GCST90092928	31367044	2.04122	115006	8751	0	50	17	0.0983607	0	0.0946939	0.294118	0.0151041	0.0120839	-0.846482	56003.1	-0.690169	17.7612	0.162162	11.6846	-0.168992	50.7313	-0.10101
EFO_0010119	GCST90092931	31367044	0.724656	115006	8751	0	27	11	0.027027	0	0.17094	0.0727273	0.00806004	0.00622548	-0.164818	45499.1	-0.167288	18.9737	-0.4	11.265	0.259127	51.2895	0.0194175
EFO_0005001	GCST90092936	31367044	1.96753	115030	8757	0	8	3	0.1	0	0.214286	0	0.00157563	0.00352857	-0.818592	87080.3	0.484	12.2727	-0.4	7.69359	0.601694	31.9091	-0.752294
EFO_0010733	GCST90092939	31367044	1.89514	115006	8751	0	44	10	0.08	0	0.176533	0.288889	0.0124164	0.00789655	-0.60769	58301.6	-1.42224	22.1111	0.25	9.09311	0.0474224	49.1852	-0.276243
EFO_0010117	GCST90092942	31367044	0.267932	114749	10900	0	17	5	0	1	0.125	0.1	0.00121927	0.0148604	-0.434697	53820	0.309174	18	0	9.06869	0.208144	43.1818	0.297872
EFO_0005110	GCST90092980	31367044	1.97918	115006	8751	0	36	17	0.12766	0	0.18254	0.294118	0.0196695	0.0062248	-0.110354	44209.5	-0.463877	17.9623	0.162162	9.58764	0.102833	49.717	-0.0816327
EFO_0005110	GCST90092987	31367044	2.06307	115006	8751	0	41	17	0.137255	0	0.186585	0.294118	0.0190287	0.00624343	-0.110354	45272.7	-0.478112	17.8793	0.162162	9.68037	0.0846415	49.1207	-0.0618557
EFO_0005058	GCST90092993	31367044	-0.375834	114913	8754	0	18	3	0	1	0.0980392	0	0.00175352	0.0267155	0.163644	81092	-0.0128777	14.2857	0.133333	5.35781	0.190144	29.4286	0.700637
EFO_0010119	GCST90133362	31367044	0.814291	114999	8751	0	20	11	0.0333333	0	0.152632	0.0727273	0.00533148	0.0254525	-1.4734	47473.7	-0.243338	15.9355	-0.193548	12.5247	0.113685	52.6452	-0.0190476
EFO_0004611	GCST90239612	31367044	1.68856	76650	12519	0	31	8	0.0540541	0	0.0903226	0.392857	0.00763174	0.0148411	-1.47319	36296.7	-1.13876	21.641	0.92437	8.52317	-1.05455	43.4872	-1.328
EFO_0004611	GCST90239655	31367044	1.64082	1654960	12519	0	222	8	0.0132159	0	0.0347316	0.392857	0.00517052	0.0196781	-1.52633	58979.8	-1.3534	16.9565	0.92437	11.1259	-1.15155	51.5217	-1.33858
EFO_0004574	GCST90239673	31367044	1.58264	1654960	19291	0	266	12	0.0145985	0	0.0363456	0.227273	0.00748839	0.0232402	-1.29337	71008.2	-0.916978	16.3885	0.439024	11.4725	-1.01608	52.3381	-1.10791
EFO_0004574	GCST90244008	31367044	1.41256	288127	19291	0	55	12	0.0307692	0	0.0659933	0.227273	0.00889531	0.0135524	-0.995069	55440.5	-0.778249	19.2537	0.325581	9.93538	-0.980013	45.4627	-1.08148
EFO_0010116	GCST90245142	31367044	0.836774	14296	10970	0	3	6	0	1	0	0.2	0.00288592	0.017396	-0.719031	132030	-0.631663	24	0.4	7.94343	-0.918719	23	-1.43802
EFO_0009767	GCST90245226	31367044	2.02626	14296	8206	0	4	3	0.166667	0	0.166667	0.333333	0.00147464	0.00512801	-1.2462	94726.6	0.334252	10.7143	-0.285714	4.94723	-0.594352	33.1429	-0.614173
EFO_0005110	GCST90269539	31367044	1.82146	88268	8751	0	17	17	0.0967742	0	0.235294	0.294118	0.0177175	0.00672375	-0.284512	34917.5	-0.204396	22.5	-0.222222	8.97788	0.287823	48	-0.0416667
EFO_0010119	GCST90269541	31367044	1.11072	88268	8751	0	8	11	0.117647	0	0.0714286	0.0727273	0.00146069	0.0274074	-1.64959	49774.4	-0.437606	16.5263	-0.352941	13.2984	0.0286864	51.5789	0.0194175
EFO_0010733	GCST90269543	31367044	1.34604	88268	8751	0	14	10	0	1	0.186813	0.288889	0.00967675	0.00640283	-0.498722	31939.3	-1.19875	20.5833	0.511628	7.74703	0.365324	32.2917	0.345865
EFO_0009765	GCST90269557	31367044	0.707694	88325	8758	0	15	3	0	1	0.104762	0.333333	0.00186129	0.0173147	-0.68935	48794.5	-0.684689	12.8333	-0.08	13.2116	1.29687	52.3333	0.0377358
EFO_0005001	GCST90269565	31367044	2.02433	88296	8757	0	3	3	0.2	0	0	0	-0.000293691	0.00285682	-0.76969	104838	0.318251	9	0	8.70601	0.663352	26.5	-0.716981
EFO_0010117	GCST90269569	31367044	0.329542	88069	10900	0	9	5	0	1	0.111111	0.1	0.000163374	0.0124755	-0.269024	54892.4	0.349203	19.2857	-0.105263	11.1204	-0.0714077	53.3571	0.0186916
EFO_0004611	GCST90278638	31367044	1.45139	92615	12519	0	28	8	0.0285714	0	0.0740741	0.392857	0.00765846	0.0107069	-1.30621	58495.2	-1.43992	23.2778	0.852459	7.69238	-0.982777	42.3889	-1.32258
EFO_0004502	GCST90293085	31367044	1.27447	46434	14172	0	10	6	0.0666667	0	0.0666667	0.133333	0.00117983	0.0250294	-0.803344	136678	-1.57204	16.125	0.628571	16.3541	0.638752	43.5	-0.7
EFO_0009765	GCST90301943	31367044	1.36419	136016	8758	0	17	3	0	1	0.102941	0.333333	0.00297939	0.00397642	1.00626	43578.3	-0.564155	12.85	-0.08	11.462	1.40413	51.45	0.0571429
EFO_0004614	GCST90301945	31367044	1.82219	136016	14458	0	34	16	0.111111	0	0.128342	0.2	0.0098642	0.0284474	-1.4311	61754.7	-0.735306	21.28	0.181818	13.0534	-0.401148	47.08	-0.422857
EFO_0010119	GCST90301959	31367044	1.1158	136016	8751	0	14	11	0.0869565	0	0.186813	0.0727273	0.00493758	0.00565885	-0.0436529	36013.7	0.20865	17.92	-0.4	10.1653	0.55913	33.52	0.929577
EFO_0009767	GCST90301967	31367044	2.14135	90223	8206	0	12	3	0.0714286	0	0.242424	0.333333	0.00344613	0.00691779	-1.28855	69475.6	0.637205	15.4	-0.615385	8.2296	-0.956747	42.4	-0.733813
EFO_0008595	GCST90301982	31367044	1.6395	136016	10987	0	32	12	0.047619	0	0.120968	0.287879	0.00711606	0.0076311	0.111359	35635.3	-0.697835	25.2273	0.848	12.1436	0.35261	47.9091	-0.337079
EFO_0005001	GCST90302070	31367044	2.21488	136016	8757	0	7	3	0.111111	0	0.190476	0	0.00191586	0.0032966	-0.76969	88518.1	0.48135	11.8	-0.363636	7.55098	0.663352	32.4	-0.785714
EFO_0010733	GCST90302071	31367044	1.77429	136016	8751	0	30	10	0.0526316	0	0.163218	0.288889	0.0117374	0.00740973	-0.575345	40853.5	-1.25219	19.875	0.426966	6.7528	0.469955	46.125	-0.217143
EFO_0010815	GCST90302074	31367044	1.78317	136016	10984	0	25	23	0.0909091	0	0.106667	0.209486	0.00796647	0.00780519	-0.541341	34016.9	-1.06799	18.5625	-0.162162	10.6909	-0.367138	52	0
EFO_0010116	GCST90302117	31367044	1.4873	136016	10970	0	24	6	0.0344828	0	0.0942029	0.2	0.00610097	0.00934775	0.390858	61028.7	0.656733	19.8	0.4	5.58973	-0.120178	40.1	-1.39823
EFO_0005110	GCST90302118	31367044	1.85471	136016	8751	0	27	17	0.128205	0	0.153846	0.294118	0.0155485	0.0072374	-0.343967	34863.3	-0.167395	18.1591	0.162162	7.64249	0.526717	48.8409	-0.0618557
EFO_0005058	GCST90302120	31367044	-0.0115428	136016	8754	0	9	3	0	1	0.111111	0	0.000398142	0.0460672	-0.50059	101502	-0.300853	17.5	-0.117647	14.0212	-0.900082	53	0
MONDO_0008315	GCST011049	31748686	0.19422	234253	7258	1	110	5	0	1	0.0396997	0	0.00445508	0.03363	-1.28505	86949.9	-0.880137	17.0435	0.0571429	10.712	-0.785107	52.7391	-0.12
MONDO_0008315	GCST90011808	31748686	0.416186	421142	7258	1	28	5	0	1	0.0687831	0	0.00245663	0.0282483	-1.23305	83731.8	-0.907942	19.697	-0.105263	12.7292	-0.9882	52.0909	-0.12
MONDO_0008315	GCST90018905	31748686	0.55845	301559	7258	1	30	5	0	1	0.0666667	0	0.00403652	0.0254145	-1.15729	60042.4	-0.596614	17.5714	0.028169	10.1865	-0.793118	51.2857	-0.10101
MONDO_0008315	GCST90269957	31748686	-0.382799	305014	7258	1	6	5	0	1	0	0	-0.000391496	0.0115854	-0.653167	90932.7	-1.19464	13.3636	0.618182	7.14114	-0.620599	49.4545	-0.0913706
MONDO_0008315	GCST90274713	31748686	0.366338	944762	7258	1	201	5	0	1	0.0335821	0	0.00539391	0.0388464	-1.35791	95643.8	-0.946668	15.0728	0.181818	11.368	-0.826078	52.8544	-0.12
EFO_0004527	GCST000504	31992710	1.45406	24167	50101	0	4	3	0.166667	0	0	0.666667	0.00173634	0.0128409	-1.6558	40899	-1.78328	13.7143	0.285714	12.8749	-1.6185	34.2857	-1.48387
EFO_0004309	GCST004603	31992710	0.69227	166066	50129	0	143	4	0.00684932	0	0.0480646	0.833333	0.0052997	0.0314459	-1.74783	69034.8	-1.42174	18.0136	0.0273973	12.9979	-1.76471	51.6667	-1.7193
EFO_0009188	GCST007074	31992710	0.433196	445000	39306	0	394	3	0	1	0.0431924	0.666667	0.00647627	0.0327977	-1.7742	73943.4	-1.79946	14.0076	0.0689655	13.8563	0.498431	54	0
EFO_0007805	GCST010242	31992710	1.60658	403943	44675	0	262	4	0.0114068	0	0.0300079	1	0.00560674	0.0273679	-0.231054	89407.1	-0.33749	16.3835	0.886957	14.1381	0.435839	53.0075	0.00938967
EFO_0004533	GCST011353	31992710	2.26252	203476	48372	0	26	4	0.111111	0	0.04	0.5	0.00251195	0.0128406	-1.16979	67816.3	0.0337791	20.5667	0.793103	12.331	-0.683296	50.4667	-0.436782
EFO_0004527	GCST90002326	31992710	-0.0356851	630125	50101	0	214	3	0.00462963	0	0.0605063	0.666667	0.00557336	0.0446965	-1.83278	69461.4	-1.7884	16	0	14.0465	-1.46353	53.3641	-1.48387
EFO_0004309	GCST90002361	31992710	0.625949	721201	50129	0	292	4	0.00338983	0	0.0414725	0.833333	0.00909531	0.0405503	-1.79921	91424.6	-1.54288	16.0338	0.144928	13.7075	-1.77344	53.3243	-1.72414
EFO_0009188	GCST90002372	31992710	0.556019	563352	39306	0	204	3	0	1	0.051869	0.666667	0.00413622	0.0312642	-1.76523	76364.3	-1.80674	15	0	13.5281	0.525765	54	0
EFO_0004527	GCST90002390	31992710	0.596518	408112	50101	0	352	3	0.00566572	0	0.0652519	0.666667	0.00999361	0.0504306	-1.85034	71074.8	-1.79195	16.9915	-0.0606061	14.5276	-1.47691	53.6113	-1.48387
EFO_0009188	GCST90002404	31992710	0.791585	408112	39306	0	300	3	0	1	0.0528428	0.666667	0.00721736	0.0307919	-1.76087	72843.4	-1.79701	15.9901	-0.0645161	14.1145	0.482267	54	0
EFO_0004533	GCST90011900	31992710	1.70867	390964	48372	0	121	4	0.0162602	0	0.0297521	0.5	0.00364127	0.0211165	-1.41306	69039	0.0117186	16.784	0.867257	12.4493	-0.643179	53.36	-0.454545
EFO_0004527	GCST90018744	31992710	0.900226	128028	50101	0	66	3	0.0147059	0	0.04662	0.666667	0.00204092	0.0326732	-1.78069	45374.2	-1.69282	15.0435	0.0645161	14.0764	-1.4764	52	-1.48387
EFO_0004309	GCST90018749	31992710	0.603848	148623	50129	0	78	4	0	1	0.0546121	0.833333	0.00258531	0.0382137	-1.79438	88870.7	-1.5442	15.1707	0.208955	11.4767	-1.74064	51.0854	-1.72174
EFO_0004533	GCST90018942	31992710	1.50836	463178	48372	0	193	4	0.0154639	0	0.0320596	0.5	0.00526047	0.0255912	-1.49887	92758.7	-0.287102	16.4975	0.867257	12.8429	-0.666058	52.6142	-0.436782
EFO_0004527	GCST90018964	31992710	0.650861	478500	50101	0	207	3	0.00478469	0	0.053656	0.666667	0.00391522	0.0395916	-1.81229	74145.4	-1.8012	16	0	13.8595	-1.45744	53.3429	-1.48387
EFO_0004309	GCST90018969	31992710	0.25541	499097	50129	0	275	4	0.00359712	0	0.0351427	0.833333	0.00697702	0.0410475	-1.80167	93588.3	-1.55257	15.0502	0.208955	11.8852	-1.74111	52.2975	-1.7193
EFO_0004533	GCST90025947	31992710	2.54443	437896	48372	0	16	4	0.25	0	0.116667	0.5	0.00557545	0.0111203	-1.10643	69826.5	0	33.3	0.25	9.60053	-0.460718	47.2	-0.390533
EFO_0007805	GCST90025956	31992710	2.16802	400754	44675	0	22	4	0.181818	0	0.30303	1	0.0132376	0.0112773	0.796285	53837.5	0.204572	27.1154	0.515152	14.3686	0.506403	51.8077	0.0380952
EFO_0009188	GCST90025988	31992710	1.47895	441263	39306	0	16	3	0.1875	0	0.158333	0.666667	0.00209422	0.00449058	-0.860683	16967.2	-1.32638	15.4211	-0.0327869	25.8883	-0.141793	52.3158	0.0377358
EFO_0004309	GCST90056183	31992710	0.506142	235256	50129	0	174	4	0.0113636	0	0.0475051	0.833333	0.00489766	0.0358095	-1.77593	68947.4	-1.41911	17.5225	0.0555556	14.5889	-1.78814	52.8764	-1.72414
EFO_0007805	GCST90134519	31992710	1.40117	58701	44675	0	106	4	0.0185185	0	0.0314465	1	0.00356975	0.0192475	0.127797	85041	-0.293547	16.4455	0.912281	13.7045	0.478902	53.9818	-0.00930233
EFO_0007805	GCST90244005	31992710	1.92794	288127	44675	0	41	4	0.0227273	0	0.0756098	1	0.006657	0.0156862	0.362138	65393.1	-0.0258869	17.3556	0.938053	12.7795	0.589261	53.0444	0.00938967
EFO_0004533	GCST90448598	31992710	1.50671	38000	48372	0	18	4	0.1	0	0.0196078	0.5	0.000529199	0.00421707	-0.147738	76245.5	-0.106381	21.6818	0.793103	10.0439	-0.501191	48.3182	-0.409357
EFO_0007805	GCST90448615	31992710	1.4434	38000	44675	0	15	4	0.0555556	0	0.0952381	1	0.00496487	0.0131882	0.665283	63363.3	0.0100397	25.3158	0.656	14.6736	0.524302	53.8947	-0.00930233
EFO_0009188	GCST90448626	31992710	0.817967	38000	39306	0	13	3	0	1	0.0897436	0.666667	0.000190787	0.0219206	-1.72263	47697.9	-1.74527	15.8125	-0.0645161	22.5597	0.0206216	54	0
MONDO_0005090	GCST003880	32415273	-0.205192	10154	6135	1	5	25	0	1	0	0.04	-0.000710917	0.0157719	-0.316254	53517.8	-0.469586	14.1667	-0.424242	11.4829	0.680605	53.5	0.0571429
MONDO_0005090	GCST011768	32415273	-0.584311	207659	6135	1	5	25	0	1	0	0.04	-0.00104511	0.0214772	-1.14566	136100	-1.68797	13	0	10.9256	1.26364	51.5	0.322581
MONDO_0005090	GCST90053835	32415273	-0.126641	66342	6135	1	3	25	0	1	0.666667	0.04	-0.000681888	0.021571	-1.35804	111680	-1.71702	14.2857	-0.631579	12.3146	0.187156	53.7857	0.0377358
MONDO_0005090	GCST90053836	32415273	-0.226198	143438	6135	1	10	25	0	1	0.0666667	0.04	-0.000382212	0.0321164	-1.34138	155089	-1.58678	12.2857	0.212766	12.2032	0.100039	52	0.138614
MONDO_0005090	GCST90128471	32415273	-0.197558	175799	6135	1	469	25	0	1	0.0312449	0.04	0.0143073	0.0536958	-1.15917	150350	-1.04953	13.9494	-0.0740741	8.85647	0.366409	52.1012	0.0377358
EFO_0001073	GCST000426	32492392	-0.0639475	3972	9441	1	9	43	0	1	0	0.0487265	0.000648723	0.0221792	0.151282	113022	-1.53574	16.4808	0.193548	9.27467	0.476495	53.3077	0.0769231
EFO_0001073	GCST001057	32492392	0.424804	1060	9441	1	7	43	0.0204082	0	0.190476	0.0487265	0.000615439	0.0302129	-1.08054	126508	-1.66686	16.16	0.428571	9.30208	0.590724	50.08	0.7
EFO_0001073	GCST007241	32492392	0.235502	7916	9441	1	4	43	0	1	0.5	0.0487265	0.000854402	0.0217616	0.670073	54094.6	-0.270822	17.1702	-0.111111	10.9462	-0.74768	53.8723	0.028169
EFO_0001073	GCST009382	32492392	0.166088	28604	9441	1	20	43	0	1	0.0421053	0.0487265	0.00060267	0.0191712	0.655155	68578.1	-0.643998	16.6825	0.0606061	8.37573	0.657409	51.9365	0.128079
EFO_0001073	GCST009700	32492392	0.134617	2996	9441	1	4	43	0	1	0	0.0487265	0.000611766	0.0228622	-0.0647929	53499.6	-0.165598	16.3191	0.615385	9.49227	0.712362	52.2553	0.468571
EFO_0006336	GCST001228	33230300	0.776935	69395	670472	0	11	49	0.0344828	0	0.0181818	0.0442177	0.00205917	0.0268024	-0.0793398	57713.4	-1.08603	16.0167	-0.564103	9.89536	0.278095	52.8167	0.0190476
EFO_0005763	GCST004278	33230300	0.922447	140886	670472	0	53	76	0.015748	0	0.0624093	0.0347368	0.00414922	0.0269871	-0.725776	72632	-0.74469	13.4109	-0.0740741	13.0022	-0.0853843	52.5891	0.0190476
EFO_0006335	GCST004776	33230300	1.04128	150134	670472	0	39	57	0.0322581	0	0.0512821	0.0369674	0.00322252	0.0301007	-0.403363	77314.1	-1.13693	18.2188	-0.162162	11.4776	0.325789	52.5938	0.0190476
EFO_0005763	GCST012377	33230300	-0.0120607	670472	670472	0	7	76	0.0121951	0	0.0952381	0.0347368	0.00325998	0.022449	-1.13464	60587.3	-1.17613	12.6627	0.363636	13.1464	-0.444095	53	0
EFO_0006336	GCST012378	33230300	0.350846	670472	670472	0	3	49	0.0196078	0	0	0.0442177	0.00168236	0.0269303	-0.295343	40269.4	-0.0299195	13.7692	0.333333	9.92698	1.13219	50.9231	1.02857
EFO_0006336	GCST90018952	33230300	1.22366	485677	670472	0	135	49	0.0454545	0	0.0385849	0.0442177	0.0041912	0.0440785	-0.626599	109319	-1.07909	16.2011	-0.193548	12.5826	-0.255225	53	0
EFO_0005763	GCST90018970	33230300	1.2579	506308	670472	0	197	76	0.0340909	0	0.0435616	0.0347368	0.00841171	0.0452801	-1.00684	104639	-0.883894	13.7216	-0.0740741	11.496	0.122719	53	0
EFO_0006335	GCST90132903	33230300	1.14809	526001	670472	0	228	57	0.0326087	0	0.0362856	0.0369674	0.00949335	0.042834	-0.617779	115142	-1.13121	16.2	0.0606061	12.0198	0.0941789	53	0
EFO_0006336	GCST90132904	33230300	1.05675	526001	670472	0	256	49	0.037415	0	0.0293199	0.0442177	0.00762026	0.0357953	-0.34973	98588	-0.927762	15.6787	-0.133333	11.1568	-0.0877301	53	0
EFO_0005763	GCST90132905	33230300	1.22388	526001	670472	0	139	76	0.0287081	0	0.0315921	0.0347368	0.00672897	0.0319854	-0.727929	99760.7	-0.89299	14.293	-0.142857	10.8129	0.238772	52.3535	0.0190476
EFO_0006335	GCST90134634	33230300	0.206916	396077	670472	0	3	57	0	1	0	0.0369674	0.001975	0.0277447	-1.05179	37544.9	-0.102126	17.15	-0.162162	13.5513	-0.632888	53.05	-0.0186916
EFO_0006335	GCST90301366	33230300	0.14483	20230	670472	0	4	57	0	1	0	0.0369674	0.00227125	0.0271076	-0.78882	66634.2	-1.71349	16.6393	0.385965	12.8228	0.164178	50.5082	1.11765
EFO_0006335	GCST90310294	33230300	1.06099	1028980	670472	0	670	57	0.0282885	0	0.0317025	0.0369674	0.0166729	0.0427447	-0.557036	114010	-1.05384	15.1568	0.125	12.3986	0.047435	53	0
EFO_0006336	GCST90310295	33230300	1.12765	1028980	670472	0	576	49	0.0364842	0	0.0305072	0.0442177	0.0156296	0.0415363	-0.474422	114764	-1.00316	14.9216	-0.0689655	10.9849	-0.0634729	53	0
EFO_0005763	GCST90310296	33230300	1.13356	1028980	670472	0	583	76	0.0377953	0	0.0384726	0.0347368	0.0155505	0.0442671	-0.886278	110424	-0.832413	15.654	-0.206897	13.1332	-0.0518504	53	0
EFO_0004527	GCST000504	33257650	0.284387	24167	487409	0	4	15	0	1	0	0.409524	0.00952438	0.00697612	-1.46522	15705.8	-1.9092	10.4211	-0.181818	7.25564	-1.40864	39.7895	-0.4
EFO_0004309	GCST004603	33257650	0.687287	166066	487409	0	143	6	0.00675676	0	0.0480646	0.0666667	0.00489742	0.0310617	-1.72447	70048.4	-0.228622	18.1409	0.177215	13.134	-0.469333	52.0336	-0.585366
EFO_0007984	GCST004616	33257650	0.631004	164433	487409	0	110	3	0.00892857	0	0.0465388	0.333333	0.00428004	0.0355208	-1.78424	94833.4	-1.87835	17.6726	0.313253	13.006	-1.70753	52.6726	-1.72414
EFO_0004842	GCST007065	33257650	0.370152	440000	487409	0	372	33	0.00247525	0	0.044257	0.138258	0.0135367	0.0287043	-1.75014	83181	-1.65036	15.3481	-0.666667	10.6036	-1.22708	50.3111	-0.90411
OBA_2045260	GCST007069	33257650	-0.194622	445000	487409	1	474	11	0	1	0.0340853	0.109091	0.0102088	0.0363632	-1.85081	88435	-1.63757	15.7959	-0.782609	12.9481	-0.895444	52.9773	-0.0190476
EFO_0009188	GCST007074	33257650	0.383329	445000	487409	0	394	20	0.00242131	0	0.0431924	0.2	0.00644608	0.031519	-1.80361	71027	-1.84152	13.7585	-0.434783	13.1972	-1.58961	51.6329	-1.66102
EFO_0004842	GCST90002302	33257650	0.366917	583850	487409	0	181	33	0.00469484	0	0.0500921	0.138258	0.0106963	0.0265955	-1.75014	76269.6	-1.64608	15.1893	-0.693878	9.4935	-1.1941	47.9112	-0.90411
EFO_0004527	GCST90002326	33257650	0.526233	630125	487409	0	214	15	0.00438596	0	0.0605063	0.409524	0.00595284	0.0425406	-1.73304	65874.4	-1.91141	15.607	-0.461538	13.5189	-1.18757	52.821	-0.4
EFO_0004309	GCST90002361	33257650	0.930007	721201	487409	0	292	6	0.003367	0	0.0414725	0.0666667	0.00877989	0.040297	-1.78033	91781.2	-0.489365	16.1107	0.293333	13.7708	-0.507044	53.4966	-0.60241
EFO_0009188	GCST90002372	33257650	0.429778	563352	487409	0	204	20	0	1	0.051869	0.2	0.00430242	0.0290173	-1.79575	70790.5	-1.84733	14.4643	-0.5	12.3349	-1.57871	49.625	-1.66102
EFO_0004527	GCST90002390	33257650	0.609656	408112	487409	0	352	15	0.00273224	0	0.0652519	0.409524	0.0104951	0.0488979	-1.76042	68783.8	-1.91294	16.7139	-0.518519	14.1826	-1.20626	53.2643	-0.4
EFO_0007984	GCST90002401	33257650	0.314832	408112	487409	0	302	3	0.00328947	0	0.0428373	0.333333	0.00844453	0.0314036	-1.75397	95533.3	-1.87727	15.0885	0.461538	14.9272	-1.73898	53.5082	-1.72414
EFO_0009188	GCST90002404	33257650	0.576637	408112	487409	0	300	20	0.00628931	0	0.0528428	0.2	0.00705679	0.0292442	-1.79192	69128.8	-1.83957	15.5625	-0.56	13.2482	-1.5959	50.9375	-1.66102
EFO_0004842	GCST90018733	33257650	0.352493	93063	487409	0	20	33	0	1	0.0789474	0.138258	0.00583152	0.00898005	-1.63123	36298.5	-1.62027	13.283	-0.933333	4.23591	-0.855841	32.6415	-0.911565
EFO_0004527	GCST90018744	33257650	0.273294	128028	487409	0	66	15	0	1	0.04662	0.409524	0.00462712	0.0283594	-1.6527	38801.7	-1.86948	14.0741	-0.4	12.5803	-1.20554	50.6667	-0.4
EFO_0004309	GCST90018749	33257650	0.680088	148623	487409	0	78	6	0.0243902	0	0.0546121	0.0666667	0.00211575	0.0373709	-1.77508	90196.3	-0.492432	15.4643	0.356164	11.7543	-0.370085	51.75	-0.593939
EFO_0004842	GCST90018953	33257650	0.336733	442919	487409	0	171	33	0	1	0.0601995	0.138258	0.0117165	0.0351343	-1.81004	71158.5	-1.62536	16.3824	-0.769231	9.2312	-1.17941	47.6618	-0.90411
EFO_0004527	GCST90018964	33257650	0.541517	478500	487409	0	207	15	0.00452489	0	0.053656	0.409524	0.00462364	0.0376436	-1.70129	70192.1	-1.91693	15.5946	-0.461538	13.3253	-1.17909	52.7838	-0.4
EFO_0004309	GCST90018969	33257650	0.746837	499097	487409	0	275	6	0.00357143	0	0.0351427	0.0666667	0.00670404	0.0407754	-1.78301	93951	-0.512012	15.1388	0.356164	11.9653	-0.371969	52.4875	-0.585366
OBA_2045260	GCST90018971	33257650	-0.252371	503987	487409	1	232	11	0	1	0.0368712	0.109091	0.00413273	0.0355841	-1.85092	97801.4	-1.67588	15.5926	-0.782609	10.735	-0.748832	52.9547	-0.0190476
EFO_0007984	GCST90025961	33257650	1.96354	445262	487409	0	21	3	0.142857	0	0.0904762	0.333333	0.00468699	0.00785256	-1.22743	23235.8	-1.58138	18.75	0.285714	5.56049	-1.42025	34.625	-1.62791
OBA_2045260	GCST90025964	33257650	-0.551894	445305	487409	1	18	11	0	1	0.130719	0.109091	0.00353347	0.0046156	-1.27957	24538.9	-1.1639	12.8966	-0.808511	8.93471	-0.773859	52.6207	-0.0190476
EFO_0004842	GCST90025987	33257650	0.371821	440275	487409	0	10	33	0	1	0.133333	0.138258	0.0121763	0.00376598	-1.27583	13292.6	-1.07952	10.6744	-0.836364	3.546	-0.799444	24.186	-0.62069
EFO_0009188	GCST90025988	33257650	0.929208	441263	487409	0	16	20	0.0588235	0	0.158333	0.2	0.00547469	0.00315285	-0.976827	10334.3	-1.45339	11.8889	-0.530612	12.6273	-1.77496	25.8889	-1.64912
EFO_0004309	GCST90056183	33257650	0.91134	235256	487409	0	174	6	0.00558659	0	0.0475051	0.0666667	0.00499011	0.0354429	-1.755	69787.4	-0.223381	17.6333	0.205128	14.6839	-0.572836	53.1667	-0.60241
OBA_2045260	GCST90239620	33257650	-0.379071	76086	487409	1	27	11	0	1	0.039886	0.109091	0.00111226	0.0352892	-1.88597	55448.5	-1.56842	15.5263	-0.923077	7.6358	-0.538951	53.4211	-0.0377358
OBA_2045260	GCST90278641	33257650	-0.556115	92615	487409	1	42	11	0	1	0.0406504	0.109091	0.000371861	0.0291542	-1.84781	51940	-1.50154	14.5283	-0.808511	8.41275	-0.600026	52.7925	-0.0190476
EFO_0009188	GCST90448626	33257650	0.503903	38000	487409	0	13	20	0	1	0.0897436	0.2	0.00439273	0.0114822	-1.75833	24631	-1.7981	11.7576	-0.56	9.80787	-1.73782	24.303	-1.66102
EFO_0004530	GCST008150	33763119	-0.384416	4659	9183	0	4	15	0	1	0	0.228571	0.00426162	0.0536561	0.637702	48154.4	-1.38146	15.5789	0.133333	27.0618	0.915758	53.6842	0.028169
EFO_0004530	GCST90019523	33763119	1.90671	355577	9183	0	154	15	0.0696203	0	0.0535608	0.228571	0.00648712	0.0218609	1.06703	41292.3	-0.534011	16	0	16.268	0.711765	54	0
EFO_0004530	GCST90101748	33763119	1.95482	24600	9183	0	4	15	0.117647	0	0.5	0.228571	0.00515891	0.0486127	1.58603	29103.8	-0.581815	17.7895	-0.419753	38.9439	-0.742796	53.5789	0.0377358
EFO_0004530	GCST90239610	33763119	1.95205	76053	9183	0	15	15	0.0714286	0	0.171429	0.228571	0.00642394	0.0386874	1.0882	39887	-0.755635	19	-0.315789	19.3479	1.22369	50.5	0.138614
EFO_0004530	GCST90239661	33763119	1.73636	1654960	9183	0	247	15	0.00769231	0	0.0393338	0.228571	0.0062741	0.0295811	0.731249	78372.6	-1.0674	16	0	13.7918	0.840153	53.0573	0.0186916
MONDO_0004975	GCST009021	33804025	0.468281	61571	713	1	12	13	0	1	0.515152	0.179487	0.00548977	0.0137066	1.19872	78235	-1.62958	32.84	-0.242424	15.9124	0.608859	53.76	0.00930233
MONDO_0004975	GCST90038452	33804025	0.736163	12772	713	1	6	13	0	1	0.4	0.179487	0.00202505	0.040059	-1.15943	15917	-0.180598	28.5263	0.0530973	23.7369	-0.399222	53.8421	0.00930233
MONDO_0004975	GCST90301303	33804025	0.612854	644188	713	1	44	13	0	1	0.137421	0.179487	0.00826982	0.028681	-0.360697	47924	-1.17517	20.5088	0.468085	14.2602	0.49161	53.2281	0.0186916
MONDO_0004975	GCST90399479	33804025	0.670906	488904	713	1	53	13	0	1	0.137155	0.179487	0.00972189	0.0262714	-0.247809	59149.1	-1.29483	22.9773	0.29703	15.9561	0.32065	54	0
MONDO_0004975	GCST90444373	33804025	0.153951	1152284	713	1	6	13	0	1	0	0.179487	0.00160809	0.0607521	-1.48846	45088.1	-1.52187	23.7895	0.795181	15.9408	1.08901	52.4211	0.0970874
GO_0070527	GCST000693	34131117	0.744222	3991	3855	0	5	4	0	1	0	0	-0.000407344	0.0242884	1.52174	137601	-1.13741	9.88889	0.2	16.7064	-0.341423	50	-0.0904523
EFO_0004570	GCST000386	34226706	1.92626	9464	436055	0	4	23	0.0384615	0	0.166667	0.162055	0.00894323	0.00225763	-0.844141	67535.1	-0.570538	17	0	1.9631	-1.48583	13.0741	-1.49091
EFO_0004527	GCST000504	34226706	0.977661	24167	444035	0	4	51	0.0185185	0	0	0.0423529	0.000994605	0.0129433	-0.521125	35333.1	-0.708516	13.8545	0.153846	14.9517	-0.361547	53.0727	-0.0186916
EFO_0006336	GCST001228	34226706	0.705107	69395	422713	0	11	11	0.047619	0	0.0181818	0	0.000383727	0.0213054	-0.683245	105894	-0.563545	20	-0.5	8.94143	0.248624	51	-0.0392157
EFO_0004696	GCST001612	34226706	1.27557	21791	397043	0	7	35	0	1	0.0952381	0.0336134	0.00216606	0.00549776	-0.0188989	20660	-0.320826	17	0	9.07435	-0.304023	48.6667	0.173913
EFO_0004536	GCST001698	34226706	1.23664	35707	400482	0	4	13	0	1	0	0.102564	0.00175728	0.0171563	-1.7057	27734.4	-0.297109	15.9412	0.305085	17.3466	-0.0926689	46.8824	0.414201
EFO_0004309	GCST004603	34226706	1.15474	166066	444866	0	143	45	0.0621469	0	0.0480646	0.0666667	0.00619585	0.0250971	-1.73169	58050.4	-1.18517	18	0	11.946	-0.557611	49.4096	-0.32967
EFO_0005090	GCST004618	34226706	1.38329	171846	438607	0	32	4	0.0285714	0	0.0524194	0.166667	0.000762727	0.0296564	-1.25287	52804.2	-1.33361	17	0.439024	8.60301	-0.201564	49.8333	-0.461538
EFO_0007986	GCST004619	34226706	1.3068	170690	438154	0	101	46	0.0729927	0	0.0588119	0.0772947	0.00565274	0.0253343	-1.49461	60455.4	-0.909756	14.4354	-0.37037	13.952	-0.156572	52.1224	-0.117647
EFO_0007986	GCST004622	34226706	1.34331	170641	438154	0	95	46	0.0846154	0	0.0537514	0.0772947	0.0042038	0.022442	-1.4424	60400.9	-0.918631	14.3688	-0.37037	13.5463	-0.117676	52.0426	-0.117647
EFO_0005091	GCST004625	34226706	1.85484	170721	443529	0	91	31	0.042735	0	0.0483516	0.0258065	0.00599824	0.0217095	-0.948264	58113.5	-0.754095	15.2377	-0.206897	10.6746	-0.0207984	52.7459	-0.0190476
EFO_0004587	GCST004627	34226706	1.51509	171643	443762	0	96	38	0.0551181	0	0.0513158	0.0825036	0.0109478	0.0430415	-1.50883	84261.5	-1.08736	16.2761	0.26087	11.2984	0.0764779	52.7164	-0.0190476
EFO_0004833	GCST004629	34226706	1.14817	170702	443782	0	73	22	0	1	0.0369102	0.021645	0.00252931	0.014482	-0.580992	63201.1	-1.21661	17.0421	0.246575	11.6182	0.242318	52.6105	-0.117647
EFO_0006335	GCST004776	34226706	0.486171	150134	422713	0	39	16	0	1	0.0512821	0.0333333	0.00292596	0.0379507	0.0321754	102738	-1.43524	19.1273	-0.162162	10.753	0.417196	52.1455	0.00956938
EFO_0004536	GCST005989	34226706	1.35314	113509	400482	0	16	13	0	1	0.0666667	0.102564	0.00277619	0.0406842	-1.75321	24619	0.074149	16.7241	0.0298507	16.8985	0.00647018	52.3793	-0.0478469
EFO_0009270	GCST006288	34226706	1.4381	142487	445855	0	135	18	0.0408163	0	0.044555	0.0653595	0.00987961	0.0549134	-1.07155	123106	-0.734319	16.7059	-0.15873	10.1182	-0.167457	51.8824	-0.0194175
EFO_0009270	GCST006979	34226706	1.34099	426824	445855	0	471	18	0.01875	0	0.0301125	0.0653595	0.015867	0.042117	-0.816509	123510	-0.697013	14.9816	-0.0338983	10.5451	-0.196806	51.9632	-0.0194175
EFO_0004842	GCST007065	34226706	1.65585	440000	440275	0	372	28	0.010101	0	0.044257	0.0820106	0.0156958	0.0292879	-1.38436	84555.6	-1.43007	16.14	0.117647	10.8996	-0.686835	51.915	-0.342541
EFO_0009270	GCST007066	34226706	1.21429	446000	445855	0	530	18	0.0148148	0	0.0324072	0.0653595	0.0142145	0.0476621	-0.916352	130954	-0.746871	14.9836	-0.0338983	10.5216	-0.193813	51.9672	-0.0194175
EFO_0007788	GCST008159	34226706	0.0403965	36860	49960	0	33	6	0	1	0.0227273	0	0.000469253	0.0295374	-0.895929	95907.5	-1.08415	12	0.45614	9.44984	0.384823	40.6923	0.247191
EFO_0007788	GCST008733	34226706	0.222094	660648	49960	0	101	6	0	1	0.0338614	0	0.00263232	0.0492569	-1.22079	142516	-1.29435	13.2523	0.295082	10.8805	0.189035	52.8318	-0.0582524
EFO_0007788	GCST008994	34226706	0.843228	379501	49960	0	125	6	0.0234375	0	0.0274839	0	0.0056624	0.0361816	-0.999664	110904	-1.12885	15.1145	0.153846	12.7557	0.0198679	52.8626	-0.0582524
EFO_0009270	GCST009120	34226706	0.572499	197261	445855	0	4	18	0	1	0.166667	0.0653595	0.00468086	0.0274801	-1.17661	118116	-1.44289	15.6818	-0.366197	8.05062	0.528741	45.9091	0.756757
EFO_0004532	GCST011349	34226706	1.08599	203476	437651	0	29	33	0.0163934	0	0.0935961	0.032197	0.00531698	0.0140754	-1.49178	57986.2	-0.5953	15.2097	-0.580645	9.27668	-0.0117363	49.871	-0.08
EFO_0006336	GCST012378	34226706	-0.434052	670472	422713	0	3	11	0	1	0	0	-0.000511149	0.0186393	-0.868295	68634	0.589669	13.9286	0.4	8.51377	1.11164	42.9286	0.985075
EFO_0004838	GCST012398	34226706	0.991342	305349	400792	0	108	15	0.0423729	0	0.0254413	0.0380952	0.00246095	0.0302078	-1.70154	78577.7	-0.260917	15.0488	0.268657	11.9223	-0.230785	52.6341	-0.0582524
EFO_0005090	GCST90002296	34226706	1.19471	577663	438607	0	69	4	0.0138889	0	0.0690537	0.166667	0.00477023	0.0223263	-1.02745	73415.2	-1.47686	16.4932	0.439024	10.4018	-0.384547	51.8767	-0.479532
EFO_0004842	GCST90002302	34226706	1.83944	583850	440275	0	181	28	0.0145631	0	0.0500921	0.0820106	0.0139169	0.027662	-1.38436	78735.1	-1.42352	16.701	0.0869565	10.0333	-0.640516	50.9234	-0.342541
EFO_0004509	GCST90002314	34226706	0.78704	746431	445373	0	199	22	0.0231481	0	0.0295924	0.0649351	0.00540382	0.0387578	-1.38534	102158	-1.24647	17.1493	0.084507	10.5814	0.312737	53	0
EFO_0004587	GCST90002320	34226706	1.68022	643370	443762	0	225	38	0.0233463	0	0.0502381	0.0825036	0.0107806	0.0305568	-1.24721	77330.5	-0.929103	17.3612	0.136986	11.8553	0.00713662	52.8555	-0.0190476
EFO_0004527	GCST90002326	34226706	0.750304	630125	444035	0	214	51	0.0192308	0	0.0605063	0.0423529	0.00530699	0.0389477	-1.1451	63132.6	-0.7305	15.6151	-0.133333	14.2654	0.0191034	53.8075	-0.0186916
EFO_0005091	GCST90002344	34226706	1.83058	639696	443529	0	190	31	0.027907	0	0.0422167	0.0258065	0.0096787	0.0303316	-1.13937	71195.6	-0.872767	14.7195	-0.142857	11.5347	-0.107335	52.8597	-0.0190476
EFO_0004833	GCST90002355	34226706	1.31219	627215	443782	0	200	22	0.00452489	0	0.038995	0.021645	0.00623204	0.0309939	-1.15973	85589.9	-1.33121	15.545	0.309859	11.6803	0.197076	52.5045	-0.0990099
EFO_0004309	GCST90002361	34226706	1.06747	721201	444866	0	292	45	0.027439	0	0.0414725	0.0666667	0.010283	0.0359008	-1.78617	82572.8	-1.34641	16.2671	0.117647	13.0344	-0.594384	51.8635	-0.347826
EFO_0004527	GCST90002390	34226706	1.03992	408112	444035	0	352	51	0.0280612	0	0.0652519	0.0423529	0.00921986	0.0459674	-1.2202	66721	-0.745911	16.6203	-0.193548	14.6141	-0.0100196	53.8734	-0.0186916
EFO_0010701	GCST90002396	34226706	0.894286	408112	436944	0	341	36	0.0244565	0	0.0565465	0.0666667	0.0069843	0.0344475	-1.54035	64986.2	-0.983079	15.7135	-0.206897	13.6741	-0.30482	53.8568	-0.028169
EFO_0007986	GCST90002405	34226706	1.42777	408112	438154	0	286	46	0.0675241	0	0.0448289	0.0772947	0.00605283	0.0246478	-1.39007	55267	-0.71681	14.4458	-0.307692	14.4703	-0.168197	53.1687	-0.117647
EFO_0007986	GCST90002406	34226706	1.49248	408112	438154	0	268	46	0.0753425	0	0.0474314	0.0772947	0.00707183	0.0248979	-1.39932	60855.5	-0.809568	13.5605	-0.24	14.1472	-0.143894	53.121	-0.117647
EFO_0004696	GCST90012111	34226706	1.31765	370125	397043	0	301	35	0.0181818	0	0.0396456	0.0336134	0.00855038	0.0389309	-1.54615	72543.2	-1.20838	15.2083	0.125	12.8726	-0.438634	53.5833	-0.0769231
EFO_0004509	GCST90012210	34226706	1.26452	67869	445373	0	14	22	0.0588235	0	0.0769231	0.0649351	0.00168558	0.0275036	-1.5381	41731.5	-0.891411	18.1111	0.0555556	15.5173	-0.246518	53.3889	-0.0186916
EFO_0005090	GCST90018726	34226706	0.133694	91908	438607	0	13	4	0	1	0.0384615	0.166667	0.000797523	0.032933	-1.38211	66770.9	-1.51391	17.3529	0.5	9.81549	-0.388123	48.9412	-0.49711
EFO_0004838	GCST90018731	34226706	0.141254	83980	400792	0	10	15	0	1	0.0666667	0.0380952	0.001374	0.0207528	-1.78276	85100.6	-0.630551	19.4	-0.0512821	12.3676	-0.511599	51.6	-0.0769231
EFO_0004842	GCST90018733	34226706	1.83761	93063	440275	0	20	28	0.0666667	0	0.0789474	0.0820106	0.00474136	0.0117891	-1.13167	42870.1	-1.38421	19.6667	-0.2	6.03856	-0.200784	44.1667	-0.351648
EFO_0004468	GCST90018735	34226706	1.73736	133336	400458	0	10	5	0	1	0.422222	0.2	0.01082	0.00458447	-1.39475	38942	-1.445	16.6667	-0.779661	3.64991	-1.83906	22	-1.76471
EFO_0004587	GCST90018742	34226706	1.74782	95717	443762	0	13	38	0.0408163	0	0.0769231	0.0825036	0.00594043	0.0112996	-0.901133	34840.6	-0.379418	18.3529	0.26087	12.854	-0.264339	52.2549	-0.0190476
EFO_0004527	GCST90018744	34226706	0.994214	128028	444035	0	66	51	0.0353982	0	0.04662	0.0423529	0.00226413	0.024585	-0.938159	40921.8	-0.363491	14.5641	-0.0689655	14.5597	-0.00889479	53.5641	-0.0186916
EFO_0005091	GCST90018747	34226706	1.60769	95119	443529	0	23	31	0.0588235	0	0.027668	0.0258065	0.00139843	0.0131849	-0.66488	50167.8	-0.860092	14.7037	-0.266667	10.2627	0.0567812	51.5741	0.0194175
EFO_0004309	GCST90018749	34226706	0.988462	148623	444866	0	78	45	0.0423729	0	0.0546121	0.0666667	0.0041002	0.0262539	-1.78105	65469.5	-1.34819	16.0976	0.181818	10.376	-0.460518	47.8293	-0.338798
EFO_0005090	GCST90018946	34226706	0.548922	441764	438607	0	37	4	0.025	0	0.0810811	0.166667	0.00210817	0.037523	-1.38211	76710.5	-1.51391	16.878	0.439024	11.0237	-0.458398	51.9024	-0.49711
EFO_0004838	GCST90018951	34226706	0.972225	399133	400792	0	128	15	0.0362319	0	0.0342028	0.0380952	0.00361874	0.0228646	-1.60763	87744.6	-0.373332	15.4196	0.235294	11.8358	-0.219017	52.6853	-0.0582524
EFO_0006336	GCST90018952	34226706	0.759183	485677	422713	0	135	11	0.020979	0	0.0385849	0	0.00328681	0.0477467	-1.13039	130011	-0.554501	16.8493	-0.125	13.1383	-0.28467	52.774	-0.0582524
EFO_0004842	GCST90018953	34226706	1.78155	442919	440275	0	171	28	0.0257732	0	0.0601995	0.0820106	0.0139046	0.036469	-1.52073	73619.5	-1.39194	18	0	9.79152	-0.620095	50.8191	-0.342541
EFO_0004468	GCST90018955	34226706	1.22555	448252	400458	0	67	5	0.0140845	0	0.0850294	0.2	0.00873031	0.0303122	-1.86605	71521.5	-1.58977	15.5139	-0.56	13.1767	-1.93741	50.3889	-1.85714
EFO_0004509	GCST90018957	34226706	1.09996	502921	445373	0	195	22	0.0382775	0	0.036056	0.0649351	0.00501571	0.0459607	-1.47112	107806	-1.28056	17.1521	0.084507	11.3858	0.230907	53	0
EFO_0004587	GCST90018962	34226706	1.78496	445573	443762	0	211	38	0.0375	0	0.0413902	0.0825036	0.0107025	0.0204886	-0.962181	79718.6	-0.958974	14.8394	0.328358	11.0383	0.0920559	52.8474	-0.0190476
EFO_0004527	GCST90018964	34226706	0.912049	478500	444035	0	207	51	0.0197628	0	0.053656	0.0423529	0.00358569	0.0346365	-1.06101	66773.5	-0.786782	15.6047	-0.133333	14.119	0.0321437	53.8023	-0.0186916
EFO_0005091	GCST90018967	34226706	1.8541	444975	443529	0	173	31	0.02	0	0.0429493	0.0258065	0.00935555	0.03466	-1.236	82277	-0.999435	15.5441	-0.206897	11.6973	-0.124906	52.848	-0.0190476
EFO_0004833	GCST90018968	34226706	0.936777	432666	443782	0	180	22	0.0150754	0	0.0433892	0.021645	0.00554547	0.0406702	-1.33471	85005.8	-1.33218	15.599	0.309859	11.2993	0.237224	53.3465	-0.117647
EFO_0004309	GCST90018969	34226706	0.956659	499097	444866	0	275	45	0.0289389	0	0.0351427	0.0666667	0.00782447	0.0360874	-1.78878	83989.1	-1.35951	15.4219	0.181818	11.4098	-0.462365	50.8906	-0.32967
EFO_0004570	GCST90018973	34226706	1.95324	467170	436055	0	83	23	0.0192308	0	0.0308551	0.162055	0.00618023	0.0390377	-1.85499	78458.8	-0.320761	17.783	-0.0571429	9.2137	-1.66242	43.0189	-1.53333
EFO_0004536	GCST90018976	34226706	1.47389	448242	400482	0	164	13	0.0231214	0	0.0497531	0.102564	0.00680223	0.0417217	-1.6263	96245.9	-1.19575	17	0	13.4695	0.249803	52.8531	-0.0384615
EFO_0004617	GCST90019504	34226706	1.23904	355752	437846	0	138	26	0.0649351	0	0.0243309	0.0646154	0.00591205	0.012943	-0.652044	60077.7	-0.760267	14.8415	-0.0689655	9.53208	0.0342157	47.9878	-0.457831
EFO_0004536	GCST90019522	34226706	1.69898	325292	400482	0	99	13	0.0275229	0	0.0587508	0.102564	0.00477853	0.0222757	-1.36946	53511.8	-0.761881	17	0	11.4841	0.446811	51.8839	-0.0194175
EFO_0004696	GCST90020234	34226706	0.44427	389354	397043	0	25	35	0	1	0.0633333	0.0336134	0.00310221	0.0183229	-1.47535	57419.2	-1.40254	15.3333	0.266667	9.45172	-0.221575	51.0417	-0.0487805
EFO_0004617	GCST90025945	34226706	1.82134	437846	437846	0	15	26	0.242424	0	0.0380952	0.0646154	0.00687087	0.00689898	0.0945956	75566.7	-1.3603	17.6585	-0.526316	10.0642	-0.068465	38.2195	-0.419753
EFO_0005091	GCST90025950	34226706	2.4252	443529	443529	0	16	31	0.27027	0	0.2	0.0258065	0.00383042	0.00903269	0.0740274	28548.2	0.211769	15.5532	-0.447761	10.2245	0.0830549	50.2979	0.10101
EFO_0004696	GCST90025958	34226706	1.87928	397043	397043	0	15	35	0.219512	0	0.0952381	0.0336134	0.00368656	0.00784741	-0.837123	36739.9	-1.19548	17.6	-0.111111	7.41666	0.574222	47	0.222222
EFO_0004532	GCST90025966	34226706	1.31936	437651	437651	0	9	33	0.0769231	0	0.0277778	0.032197	0.00390688	0.00339245	0.586348	39953.3	0.193613	12.9286	-0.580645	8.36722	0.554713	43.5	0.56
EFO_0007986	GCST90025972	34226706	2.17539	437291	438154	0	21	46	0.288462	0	0.195238	0.0772947	0.00701127	0.00533191	-0.189844	29777.8	-0.167652	12.5672	-0.37037	10.3224	0.767233	45.1791	0.206897
EFO_0004570	GCST90025973	34226706	1.7595	436055	436055	0	10	23	0.0645161	0	0.6	0.162055	0.0163597	0.003958	-1.30282	51495.1	0.642355	18.9697	-0.320988	1.38708	-0.679067	6.84848	0.0740741
EFO_0010701	GCST90025975	34226706	1.79628	436944	436944	0	14	36	0.219512	0	0.131868	0.0666667	0.00378715	0.0081282	-1.08676	25437.7	-0.238929	14.54	-0.349206	10.3878	-0.0239352	51.94	0.038835
EFO_0004833	GCST90025977	34226706	1.99342	443782	443782	0	9	22	0.24	0	0.138889	0.021645	0.00177915	0.00889958	-0.00416285	16850.6	0.401313	25	-0.548673	12.1171	0.57851	37.5484	1.2
EFO_0009270	GCST90025982	34226706	2.05487	445855	445855	0	9	18	0.227273	0	0.0277778	0.0653595	0.00631327	0.0163992	0.324785	74734.7	-0.510724	14.6667	-0.0338983	8.46582	0.0889313	49	0.125
EFO_0004587	GCST90025984	34226706	2.20249	443762	443762	0	12	38	0.136364	0	0.166667	0.0825036	0.00562183	0.00798217	-0.00722753	33336	-0.257775	19.86	-0.0740741	13.7412	-0.481076	52.48	-0.0377358
EFO_0004842	GCST90025987	34226706	2.26365	440275	440275	0	10	28	0.225806	0	0.133333	0.0820106	0.0089435	0.00662814	-0.494426	18566.4	-0.634139	18.3947	-0.08	5.73226	-0.133205	37.6316	-0.013245
EFO_0004838	GCST90025990	34226706	1.20483	400792	400792	0	5	15	0.111111	0	0.4	0.0380952	0.00256923	0.00576655	-1.37582	52736	0.873937	19	0	30.5168	-1.62207	50	0
EFO_0007788	GCST90025996	34226706	2.0531	458349	49960	0	3	6	0.285714	0	0.333333	0	0.00111178	0.00866842	1.67153	32859.7	-0.0833371	18.3333	-0.133333	12.2744	0.182683	49	0.0618557
EFO_0005090	GCST90025997	34226706	1.44185	438607	438607	0	3	4	0	1	0	0.166667	0.00202262	0.00501102	1.2355	15502.4	-0.565729	22	0.325581	8.46933	-0.348085	39.1429	-0.385093
EFO_0004309	GCST90056183	34226706	1.06445	235256	444866	0	174	45	0.0428571	0	0.0475051	0.0666667	0.00592147	0.0295425	-1.76147	59534.2	-1.18172	17.6027	0.028169	13.3881	-0.658388	50.7123	-0.347826
EFO_0004468	GCST90092819	34226706	1.81998	114870	400458	0	12	5	0.0625	0	0.19697	0.2	0.00306901	0.0199831	-1.84455	78714.9	-1.70122	17.1176	-0.779661	9.67343	-1.935	38	-1.85455
EFO_0004617	GCST90100559	34226706	0.56913	460858	437846	0	12	26	0	1	0.106061	0.0646154	0.00540185	0.0238716	-1.57575	49671	-1.03696	14	0	9.6473	0.0538581	36.8947	-0.389937
EFO_0007788	GCST90131908	34226706	0.190877	65683	49960	0	8	6	0	1	0.107143	0	0.00165664	0.0385651	-1.29485	73295.4	-1.06249	22.6429	-0.409091	11.7922	0.176943	48	0.0725389
EFO_0006335	GCST90132903	34226706	0.873405	526001	422713	0	228	16	0.0124481	0	0.0362856	0.0333333	0.00963197	0.046743	-0.196848	127230	-1.43114	16.0656	0.0606061	11.9475	0.188382	52.9672	-0.00947867
EFO_0006336	GCST90132904	34226706	0.462494	526001	422713	0	256	11	0.00754717	0	0.0293199	0	0.00770853	0.0366222	-0.913059	108375	-0.362803	15.9588	-0.0645161	11.2578	-0.117642	52.8764	-0.0582524
EFO_0004617	GCST90134481	34226706	-0.374199	350016	437846	0	4	26	0	1	0.166667	0.0646154	0.00628505	0.0066324	0.717504	28571.3	0.288423	13.8	0.113208	10.0293	-0.154843	32.6	-0.131387
EFO_0006335	GCST90134634	34226706	0.180067	396077	422713	0	3	16	0	1	0	0.0333333	0.00101048	0.0453841	-0.697258	25322.2	-0.59828	17.4737	-0.162162	15.9284	-0.546447	52.7368	-0.028169
EFO_0004532	GCST90244011	34226706	1.1257	288127	437651	0	46	33	0.0128205	0	0.047343	0.032197	0.00475752	0.0260438	-1.67175	69547.6	-0.733788	13.6203	-0.339623	9.79758	-0.10107	50.6203	-0.0895522
EFO_0004696	GCST90249533	34226706	0.929474	10708	397043	0	3	35	0	1	0	0.0336134	0.00217907	0.00928571	-1.62947	19424	-0.000669086	16.9211	0.0606061	11.1739	-1.31772	50	0
EFO_0004541	GCST90256420	34226706	1.6069	144060	437749	0	47	34	0.125	0	0.0462535	0.0891266	0.00623992	0.00829967	-0.703416	34005	-0.208352	14.4198	0.0689655	10.9104	-0.411686	52.7407	-0.0571429
EFO_0004509	GCST90258651	34226706	0.627883	18685	445373	0	8	22	0.0344828	0	0.0714286	0.0649351	0.00142945	0.0192355	-1.47817	46556.1	-1.20791	17.5667	0.208955	14.4221	-0.110014	53.2667	-0.0186916
EFO_0004509	GCST90258652	34226706	0.71133	46904	445373	0	102	22	0.0163934	0	0.0308678	0.0649351	0.00176721	0.0281033	-1.23719	62353.8	-0.929555	16.4435	0.144928	11.606	0.230907	53	0
EFO_0004468	GCST90271558	34226706	1.56163	475416	400458	0	63	5	0	1	0.0752688	0.2	0.0102877	0.0274893	-1.85336	80563.3	-1.63321	15.4853	-0.56	11.2258	-1.92703	48.3235	-1.85185
EFO_0004532	GCST90278630	34226706	1.21871	92615	437651	0	39	33	0.0140845	0	0.0607287	0.032197	0.00479356	0.0115441	-1.31339	56923.6	-0.510056	14.25	-0.428571	10.0827	-0.157949	50.7083	-0.0990099
EFO_0004570	GCST90278643	34226706	1.06271	92615	436055	0	8	23	0	1	0.107143	0.162055	0.00918146	0.0270251	-1.92667	98844.2	-1.10457	16.871	0.0298507	5.04843	-1.75936	19.129	-1.54098
EFO_0006335	GCST90301366	34226706	-0.0242228	20230	422713	0	4	16	0	1	0	0.0333333	0.00142493	0.042559	-0.387899	114655	-1.82372	15.9	0.385965	13.5878	0.257799	45	1.11111
EFO_0004468	GCST90301964	34226706	1.58287	136016	400458	0	7	5	0	1	0.52381	0.2	0.0135845	0.0265291	-1.90169	122278	-1.83576	14.25	-0.666667	8.54338	-1.93887	31.75	-1.85455
EFO_0006335	GCST90310294	34226706	0.878821	1028980	422713	0	670	16	0.00882353	0	0.0317025	0.0333333	0.0173259	0.0441297	-0.130815	118242	-1.37515	15.0466	0.125	12.3956	0.141898	52.9883	-0.00947867
EFO_0006336	GCST90310295	34226706	0.620375	1028980	422713	0	576	11	0.00686106	0	0.0305072	0	0.0157095	0.0422841	-1.01306	120263	-0.456992	15	0	11.0196	-0.0934176	52.9438	-0.0582524
EFO_0004532	GCST90428730	34226706	1.21212	875069	437651	0	231	33	0.0232558	0	0.0336157	0.032197	0.00868555	0.0406749	-1.69762	110301	-0.972496	15.375	-0.37037	11.2976	-0.227466	52.375	-0.0990099
EFO_0004570	GCST90448601	34226706	1.85606	38000	436055	0	9	23	0.103448	0	0	0.162055	0.0101112	0.0102431	-1.7786	72165	-0.514701	16.4375	0.125	3.77344	-1.64063	19.6562	-1.52542
EFO_0004838	GCST90448602	34226706	0.0175864	38000	400792	0	3	15	0	1	0	0.0380952	0.000440285	0.0110417	-1.80149	67333.8	-0.397475	19.1667	-0.0512821	10.5535	-0.417573	50.6667	-0.0769231
EFO_0004833	GCST90448621	34226706	0.625977	38000	443782	0	7	22	0	1	0.047619	0.021645	0.00151931	0.0137125	-1.05843	22514.5	-0.599131	18.6897	0.447761	11.5251	1.11459	48.4828	-0.0408163
EFO_0010968	GCST90448623	34226706	1.18812	38000	400159	0	6	17	0.0454545	0	0	0.154412	0.00785604	0.00450992	-1.10489	54785.4	-0.551821	27.7826	-0.105263	6.30076	-1.11551	25.913	-1.08571
EFO_0004536	GCST90448632	34226706	1.6944	38000	400482	0	6	13	0.0555556	0	0.0666667	0.102564	0.00360771	0.00566363	-0.534719	27341.9	-0.191281	13.5263	0.956522	15.3683	0.348789	45.4737	0.414201
EFO_0000756	GCST001267	34244158	0.21824	10422	8016	1	8	5	0	1	0.392857	0	0.00421641	0.00489978	-1.46292	57791	-0.868576	16.8462	-0.181818	8.18285	-0.203497	53	0
MONDO_0004986	GCST002243	34244158	-0.0415891	18729	7608	1	5	20	0	1	0	0.0473684	0.000106562	0.0058223	-1.57269	80057.2	-0.770662	11.6	0.181818	5.39458	-0.273389	52.4	-0.0377358
MONDO_0005575	GCST003017	34244158	0.578862	37955	7763	1	7	11	0	1	0.047619	0	0.000484857	0.046052	-1.96404	68420.6	-1.13024	16.1667	-0.181818	14.2916	-1.12006	48.5	-0.181818
EFO_0000756	GCST004142	34244158	0.0476356	291407	8016	1	17	5	0	1	0.220588	0	0.00630883	0.00533872	-1.41546	95355.9	-1.17674	18.0909	-0.235294	7.37281	-0.0338675	53	0
MONDO_0002108	GCST004144	34244158	-0.172914	290551	7727	1	6	10	0	1	0.0666667	0	-0.000192329	0.0178004	-1.88587	101830	-1.33858	14.375	-1.0303	3.98366	0.445058	45	0
MONDO_0008903	GCST004748	34244158	-0.0858426	85716	7798	1	49	7	0	1	0.0331633	0.047619	0.00213242	0.0154735	-0.770584	86683.5	0.263598	14.625	0.30303	9.66824	-0.171905	52.25	0.0377358
EFO_0000756	GCST90011809	34244158	0.0364393	417127	8016	1	19	5	0	1	0.152047	0	0.0024264	0.00982811	-1.65999	99515.5	-1.19471	15	0	9.88494	-0.384151	53.7917	-0.0186916
MONDO_0008903	GCST90011812	34244158	-0.547505	412835	7798	1	6	7	0	1	0.0666667	0.047619	0.00061778	0.00839421	-0.259353	81374.8	0.753292	14.6154	0.666667	6.54202	0.596273	51.9231	0.0869565
MONDO_0002367	GCST90011818	34244158	-0.315252	411688	7595	1	5	19	0	1	0	0.0292398	-4.57061e-05	0.00230454	-0.0494343	43319.2	-0.655939	13.4167	-1.2381	5.00103	0.238591	43.7083	-0.273684
MONDO_0005575	GCST90018808	34244158	-0.00690265	637693	7763	1	14	11	0	1	0.032967	0	0.000645746	0.0174998	-1.8654	72673.3	-1.00696	18.64	-0.356164	8.87854	-0.34843	49.2	-0.153846
MONDO_0008903	GCST90018875	34244158	0.525692	671529	7798	1	4	7	0	1	0	0.047619	0.000371714	0.00861505	-0.374331	91142.4	0.576972	21	-0.252874	6.16053	1.09925	44.7273	0.618182
MONDO_0008903	GCST90027056	34244158	0.0956567	274830	7798	1	10	7	0	1	0.0222222	0.047619	0.000747313	0.0122502	-0.718828	132480	-0.311288	12.8235	0.763636	5.08878	0.980575	39.8824	0.571429
EFO_0000756	GCST90027057	34244158	-0.149331	274830	8016	1	40	5	0	1	0.0487179	0	0.00238532	0.0147212	-1.74336	111694	-1.21625	13.2222	0.142857	11.2678	-0.4849	53	0
MONDO_0005575	GCST90093302	34244158	0.296162	87609	7763	1	3	11	0	1	0	0	-0.000636419	0.00959751	-1.89904	53478.1	-1.143	18	-0.636364	11.0993	-1.12006	46.9286	-0.181818
EFO_0000756	GCST90103972	34244158	-0.454698	15990	8016	1	7	5	0	1	0.238095	0	0.00136946	0.0338205	-1.92276	79267.4	-1.17674	12.6667	0.307692	13.7702	-0.880404	53.5833	-0.0186916
MONDO_0002367	GCST90320054	34244158	-0.303859	864690	7595	1	53	19	0	1	0.0696662	0.0292398	0.00189573	0.0300651	-1.78438	77980.2	-0.884003	15.3611	-0.769231	7.78496	-0.497552	50.5694	-0.273684
MONDO_0002108	GCST90399737	34244158	-0.280898	1620354	7727	1	4	10	0	1	0	0	-0.000499715	0.0138787	-1.88587	113054	-1.51713	12.8571	-1.0303	3.98313	0.628498	42.2857	0.236025
MONDO_0005575	GCST90428118	34244158	0.638535	315260	7763	1	96	11	0	1	0.0157895	0	0.00277011	0.0260317	-1.85855	184714	-1.42327	12.3084	0.222222	7.73999	-0.0830593	50.3832	-0.125
MONDO_0005575	GCST90435268	34244158	0.143775	839703	7763	1	59	11	0	1	0.0420807	0	0.00318374	0.0289972	-1.87986	78057.2	-0.868505	15	0	9.23464	-0.28999	50.0571	-0.125
MONDO_0008903	GCST90455518	34244158	-0.450366	223372	7798	1	12	7	0	1	0.0909091	0.047619	0.000908793	0.013898	-0.823077	75982.7	0.628623	20.8947	-0.146341	9.65469	-0.228498	45.1579	0.297872
EFO_0001060	GCST000157	34375979	0.940448	2189	223597	1	3	24	0	1	0	0.0398551	0.000204114	0.0174699	0.143138	33336.8	-1.58707	13.2222	-0.412698	7.86689	-0.96434	42.7778	-0.243386
EFO_0004338	GCST000299	34375979	0.821277	73758	268126	0	4	4	0	1	0.166667	0	0.00386612	0.0221026	0.924954	154755	-0.16644	16.5	0.121212	5.6701	-0.987755	41.75	-0.562874
EFO_0004262	GCST000320	34375979	-0.681308	400	281104	1	6	10	0	1	0	0.0888889	-2.69198e-05	0.0272279	-0.641614	95122.9	-1.3794	15.375	-0.545455	9.91809	-0.257744	41.875	0.815789
EFO_0004570	GCST000386	34375979	2.05131	9464	255481	0	4	16	0.0526316	0	0.166667	0.441667	0.0219929	0.00232287	-0.886456	84802	-0.317411	15	-0.15873	1.99348	-1.64449	12	-1.76471
MONDO_0005301	GCST000424	34375979	0.987682	9844	205297	1	8	6	0	1	0.464286	0	0.00654625	0.033352	1.03693	48725.6	-0.261839	14.8571	-1.12727	9.60929	0.0988496	53.3571	-0.028169
MONDO_0005301	GCST000425	34375979	0.87661	5031	205297	1	3	6	0	1	0.333333	0	0.00188032	0.0416423	1.11509	46547.7	-0.304586	9.66667	-0.956522	11.8807	-0.406044	53	-0.028169
EFO_0001073	GCST000426	34375979	-0.0133498	3972	261751	1	9	30	0	1	0	0.0344828	0.000939688	0.0251926	0.316826	111764	-1.76621	12.4615	-0.153846	12.4386	0.804295	52.3077	0.0582524
EFO_0004527	GCST000504	34375979	1.60319	24167	261245	0	4	26	0.0714286	0	0	0.169231	0.00569987	0.0114991	-0.705828	43974.4	-0.522816	20.6667	0.588235	14.3897	-0.437041	54	0
EFO_0003898	GCST000563	34375979	-0.238243	7193	202162	1	4	5	0	1	0.333333	0	0.00101606	0.0055574	-1.35599	102187	-1.16173	20.6667	0.146341	4.83841	-0.64232	28.1111	0.234234
EFO_0001060	GCST000612	34375979	0.447325	15283	223597	1	23	24	0	1	0.0513834	0.0398551	0.00204146	0.0292345	-0.797128	73798.1	-1.52061	13.234	-0.113208	7.22036	-0.198314	46.6383	-0.224599
EFO_0004208	GCST000662	34375979	-0.233421	4021	244421	1	7	6	0	1	0.190476	0	0.000952524	0.012692	1.68993	69903.9	0.552809	15.6923	-0.322581	7.29505	1.27322	35.7692	0.864865
EFO_0004263	GCST000691	34375979	0.488581	10380	281104	1	4	4	0	1	0.166667	0	0.00226265	0.057718	-1.34177	471903	-1.89722	12.25	-0.44898	8.35613	0.54711	43.25	0.17341
EFO_0004208	GCST000692	34375979	-0.321033	2546	244421	1	3	6	0	1	0	0	-0.0004584	0.0177323	1.55835	72468.7	0.888547	13.6667	-0.142857	17.8073	-0.771275	53.3333	-0.0186916
EFO_0003882	GCST000698	34375979	-0.343701	3569	281104	1	3	6	0	1	0	0	-0.000317848	0.00641487	-1.46743	109097	-1.42993	10.3333	0.702703	7.63914	-1.53643	29	-1.02857
EFO_0004192	GCST000719	34375979	-0.587773	4332	237568	1	4	7	0	1	0.5	0	0.000897599	0.0221056	-1.60737	26516.7	-0.779207	15.3636	-0.4	5.98555	0.658553	46	0.511628
MONDO_0018076	GCST000764	34375979	-0.44402	5359	190670	1	6	10	0	1	0	0.0444444	-1.59405e-05	0.0312594	-1.37189	89005.5	-1.55065	13.25	0.153846	10.3429	0.122341	52.4375	0.0287081
EFO_0000681	GCST000907	34375979	-0.15986	12277	281104	1	3	8	0	1	0.333333	0.0714286	-6.54967e-05	0.0251707	-0.0552029	46690.9	-1.24745	19.2727	-0.938776	27.1147	-0.418497	54	0
EFO_0003770	GCST000966	34375979	0.23573	853	194251	1	5	13	0	1	0.1	0.0641026	6.48143e-05	0.0327392	-0.293135	151428	-1.7607	9.05556	0.933333	9.48483	1.17085	49.6667	0.255319
EFO_0003770	GCST001017	34375979	-0.00741978	2829	194251	1	5	13	0	1	0.1	0.0641026	-3.37047e-05	0.0368744	-0.592326	108979	-1.65461	12.3889	-0.37037	10.6058	0.500509	52.1667	0.0582524
EFO_0001073	GCST001057	34375979	0.332404	1060	261751	1	7	30	0	1	0.190476	0.0344828	0.00122111	0.0362117	-0.956273	129919	-1.83527	11.8108	0.0869565	12.6466	0.904815	47.8919	0.683544
EFO_0004261	GCST001086	34375979	-0.249256	3440	281104	1	5	5	0	1	0.2	0	0.000448577	0.00961632	-1.33246	34683	-1.17977	15	-0.4	13.2407	-0.57594	49	-0.204082
EFO_0003898	GCST001149	34375979	-0.197909	11802	202162	1	4	5	0	1	0.5	0	0.00155194	0.0101454	-1.65353	64413	-0.62799	21.1111	0.0952381	6.07301	-0.93667	37	-0.357616
EFO_0004197	GCST001150	34375979	1.4431	2514	281104	1	3	7	0	1	1	0	0.00155042	0.0015439	-0.105166	12349.5	-0.158008	12.1	-1.09677	16.9391	-1.76451	51.9	-0.0571429
MONDO_0005301	GCST001198	34375979	0.787894	26621	205297	1	38	6	0	1	0.0881935	0	0.00444462	0.024855	0.923363	62475.9	-0.451028	16.3636	-1	8.95275	0.14728	52.9318	-0.00947867
MONDO_0005147	GCST001255	34375979	-0.440986	26890	212650	1	3	10	0	1	0	0.0222222	-0.000551299	0.00829648	-0.31093	89659.5	-1.37041	6.69231	-0.4	4.86493	-0.680075	49.3077	0.355556
EFO_0000756	GCST001267	34375979	0.707628	10422	245970	1	8	28	0.0285714	0	0.392857	0.0740741	0.00260948	0.01878	1.0101	51788.2	-0.502982	18.7778	0.0540541	7.01935	-0.300387	52.2222	-0.0190476
EFO_0005854	GCST001310	34375979	-0.0901039	12898	251261	1	5	4	0	1	0	0	-0.000271743	0.010097	0.585223	147507	-1.40045	15.7778	-0.622951	11.2061	-0.0817155	50.8889	-0.138614
EFO_0002609	GCST001417	34375979	-0.893173	3872	281104	1	3	8	0	1	0.333333	0	0.000404284	0.0122049	-0.629463	44079	-1.30767	9.72727	0.105263	9.52684	-1.07058	40.1818	-0.426966
EFO_0004208	GCST001509	34375979	-0.00561945	3228	244421	1	8	6	0	1	0.0714286	0	0.000218127	0.047612	-0.881731	109495	-0.299231	16.1429	-0.349206	13.8558	-0.166385	53.2857	-0.00938967
MONDO_0005178	GCST001592	34375979	0.148955	18419	281104	1	3	13	0	1	0.333333	0.0128205	0.000156839	0.00796055	0.407578	116476	-1.6933	16.5625	-0.171429	5.03469	-0.243491	45.6875	-0.185567
EFO_0004696	GCST001612	34375979	2.08406	21791	232971	0	7	5	0.0909091	0	0.0952381	0.1	0.000314573	0.0245875	1.60653	19803.8	-0.918649	14.0833	-0.518519	8.31425	-1.04098	39.9167	-0.126582
EFO_0005917	GCST001662	34375979	-0.0703024	3988	281104	1	4	9	0	1	0	0.0555556	0.000234333	0.0290354	-0.649606	174556	-1.90114	15.0769	-0.588235	3.88875	-0.273975	37.6154	0.122449
EFO_0004994	GCST001687	34375979	0.0463217	4683	281104	1	10	7	0	1	0.0444444	0	-2.26059e-05	0.0200471	-0.482272	75973.6	-0.709825	14.4118	-0.545455	12.5758	0.0817534	48.4706	0.122449
EFO_0004536	GCST001698	34375979	1.25008	35707	234932	0	4	7	0.1	0	0	0.190476	0.000966543	0.0240037	-1.7057	32659.6	-0.0909441	12.1818	-0.0408163	14.0526	-0.476202	46.5455	0.468571
EFO_0000274	GCST001709	34375979	-0.420922	9443	281104	1	3	9	0	1	0	0	-0.000507771	0.0195087	1.29216	42453.8	-1.25367	14.25	-0.545455	12.3884	0.0854299	52.5	-0.0377358
EFO_0004207	GCST001712	34375979	0.918176	1251	269170	1	23	6	0	1	0.0671937	0.0666667	0.000782701	0.0474463	-0.798515	186588	-1.6124	17.5862	-0.117647	6.15593	-1.53461	43.8276	-1.22481
EFO_0003819	GCST001713	34375979	-0.306971	920	251474	1	14	13	0	1	0.032967	0.0128205	0.000589012	0.0134666	1.58627	82480	-1.62324	9.96296	0.2	5.64794	0.715973	37.4815	0.0266667
EFO_0003819	GCST001786	34375979	-0.084607	7443	251474	1	12	13	0	1	0	0.0128205	-0.000213964	0.0192442	0.617473	80524.6	-1.63763	10.52	0.0952381	6.11943	0.569318	38.72	-0.0387097
EFO_0003839	GCST001854	34375979	-0.990874	19411	281104	1	4	10	0	1	0	0.0444444	0.00069299	0.023521	-1.81125	144341	-1.75071	13.0714	-0.793651	2.02591	-0.177172	35.5	0
EFO_0001075	GCST001941	34375979	0.264225	8165	281104	1	4	10	0	1	0.166667	0.133333	-4.5366e-06	0.0147814	1.08674	83322.4	-0.777023	31.3571	-0.09375	18.5222	1.09887	47.2857	0.556213
EFO_0000668	GCST001949	34375979	-0.245982	3003	281104	1	10	8	0	1	0.0222222	0.107143	0.000952749	0.0403523	-1.30871	127589	-1.60614	17.9444	0.540541	7.42408	0.550224	50.5	-0.0895522
EFO_0005240	GCST001966	34375979	-0.0341054	2820	201609	1	3	9	0	1	0	0.0277778	-3.71505e-05	0.0280698	-1.89156	38232.8	-0.970253	11.75	-0.758621	17.7933	-0.897632	52.5	-0.0377358
EFO_0004244	GCST001968	34375979	0.543448	5844	199639	1	15	9	0.0434783	0	0.0571429	0.0555556	0.000921452	0.0239854	-1.25967	54174.1	-0.379035	15.75	0.125	11.2303	-1.46303	40.75	-0.810811
EFO_0001068	GCST002033	34375979	-1.00589	12316	281104	1	3	8	0	1	0	0.0357143	0.000899281	0.014388	-1.74102	125294	-1.53897	13.8182	-0.206897	9.4943	-0.0621461	48	0.241758
MONDO_0005277	GCST002081	34375979	-0.23926	118710	194812	1	28	19	0	1	0.026455	0.0116959	0.00126779	0.0219216	-1.02233	99584.4	-1.10563	11.5957	-0.0869565	8.82056	0.211899	50.9149	0.0682927
EFO_0001060	GCST002112	34375979	-0.0811348	206	223597	1	8	24	0	1	0	0.0398551	-0.000223578	0.0177696	-0.00821904	79966.1	-1.74668	11.375	0.439024	6.15433	0.251331	37.125	0.534351
EFO_0000649	GCST002126	34375979	0.517115	3915	230928	1	15	11	0	1	0.0380952	0	0.000805727	0.00806924	-1.16026	77221.2	-0.753509	11.4231	0.0869565	10.5005	-0.428591	47.6731	-0.116402
EFO_0000649	GCST002127	34375979	0.0636591	4032	230928	1	14	11	0	1	0.032967	0	0.000559716	0.0248557	-1.72383	88555.6	-0.916126	12.28	-0.0408163	6.89315	0.278616	43.66	0.0342857
EFO_0000649	GCST002129	34375979	-0.164154	2501	230928	1	9	11	0	1	0.0555556	0	0.000735682	0.0107057	-1.46138	113813	-1.25058	14.25	-0.344828	6.90347	0.354956	37.075	0.455172
EFO_0000649	GCST002136	34375979	0.210047	2969	230928	1	5	11	0	1	0.1	0	0.000140345	0.0284572	-1.85753	270465	-1.7756	10.75	0.4	5.88409	1.45577	35.5938	0.942149
EFO_1000786	GCST002155	34375979	-0.105622	51637	281104	1	3	5	0	1	0	0	-0.000340968	0.00207814	-0.582229	56070.5	-1.57063	10.25	0.2	12.1846	1.43982	35.25	1.72414
EFO_0000280	GCST002230	34375979	-0.66877	5622	197822	1	4	12	0	1	0	0.0151515	-0.000442649	0.0272638	-1.36193	120656	-1.42765	11.25	-0.785714	7.42086	0.35296	43.875	0.306748
MONDO_0004986	GCST002243	34375979	0.413716	18729	281104	1	5	5	0	1	0	0	-0.000288106	0.0112532	-1.49963	109082	-0.644934	8	-0.5	5.20269	-0.567842	36	-1
EFO_0003894	GCST002481	34375979	-0.0334552	7025	223543	1	4	13	0	1	0	0.0641026	1.52586e-05	0.0288964	-0.806859	41990	-1.27062	14.4706	1.42857	12.2945	0.126065	50.2941	0.243386
EFO_0001060	GCST002520	34375979	0.440397	4634	223597	1	5	24	0	1	0	0.0398551	6.14474e-05	0.0223225	-0.857495	70370.3	-1.78836	13.1034	-0.245614	6.28298	0.23373	41.069	0.0621118
EFO_0005854	GCST002550	34375979	-0.580184	5633	251261	1	10	4	0	1	0.0222222	0	0.000333457	0.0175876	-0.350678	159550	-1.33824	15.5	-0.5	6.83282	0.6773	35.5714	0.410256
EFO_0004631	GCST002602	34375979	1.01985	1853	245260	0	3	5	0	1	0	0.1	0.00240376	0.00482765	-1.53895	38801.2	-0.865778	14.75	-0.133333	11.589	-0.840041	21.125	-0.808511
EFO_0000403	GCST002636	34375979	-0.0946353	11523	281104	1	3	6	0	1	0.333333	0	0.000424696	0.0118733	-0.889839	28899.7	0.00367011	16.6667	-1.06173	10.8617	-0.346385	44.6667	-0.26738
EFO_0000217	GCST002638	34375979	-0.147295	8738	260313	1	4	23	0	1	0	0.00790514	-0.000808696	0.0118457	-1.22022	70957.5	-1.24702	12	0	9.78764	-1.01975	49.7407	0.181818
EFO_0000096	GCST002643	34375979	-0.680697	10486	235163	1	4	8	0	1	0	0.0714286	0.000133635	0.0382988	1.35269	100248	-1.77146	9	0	18.2768	0.195869	51.1667	0.170854
HP_0000483	GCST002685	34375979	-0.352934	48020	241159	1	6	9	0	1	0	0.0277778	0.000713332	0.00872502	-0.655338	99342	-1.43275	10.6	-0.363636	2.24848	0.421406	17.8	0.028169
EFO_0006788	GCST002696	34375979	0.0210646	2294	222137	1	6	16	0	1	0	0.025	0.000128025	0.0255868	1.45824	69965.1	-0.161939	7.95455	0.266667	3.07318	1.42852	39.6364	1.7193
HP_0012115	GCST002730	34375979	-0.0248354	3000	281104	1	3	3	0	1	0	0	-0.000105927	0.0296288	-1.72475	309252	-1.69151	13	-0.615385	1.05915	0.0639345	12.5	0.24
EFO_0000676	GCST002738	34375979	-0.0459185	12244	244690	1	12	31	0	1	0.106061	0.0193548	0.000658821	0.0320961	-0.610708	32816.4	-0.451443	15.2791	-0.0645161	13.6062	-0.173624	54	0
MONDO_0018364	GCST002748	34375979	0.071184	13491	146287	1	10	23	0	1	0.0888889	0.0711462	0.000655312	0.028443	-0.249017	57198.5	0.179837	16.3939	-0.753247	8.91788	0.550949	44.3636	0.735484
EFO_0000676	GCST002874	34375979	0.188814	13816	244690	1	19	31	0	1	0.140351	0.0193548	0.00181554	0.0210725	0.631462	37110.7	-0.585866	18.42	-0.461538	11.9358	0.222942	53.62	0.0186916
EFO_0001378	GCST002921	34375979	-0.79101	224749	203199	1	4	14	0	1	0	0.021978	-0.000296286	0.0124631	0.667112	117595	-0.839805	14.0556	-0.169492	7.6462	-1.14702	51.2222	0.163265
HP_0002015	GCST002995	34375979	0.168661	555	263387	1	5	28	0	1	0	0.026455	-0.0002383	0.0169125	-1.5382	46624.8	-0.426593	10.6667	0.628571	10.4198	-0.74019	52.7273	-0.028169
MONDO_0005575	GCST003017	34375979	0.503565	37955	281104	1	7	11	0	1	0.047619	0.218182	0.000615529	0.0628516	-1.21408	82868.4	-0.719412	18	0	17.2386	-0.718487	54	0
EFO_0006925	GCST003127	34375979	2.02939	2895	204350	0	4	5	0.125	0	0	0.2	0.000987041	0.00290702	1.41514	114244	-0.149741	14.6667	0.206897	5.02087	0.656649	21.4444	-1.74737
EFO_0003884	GCST003140	34375979	-0.177543	2005	250941	1	3	33	0	1	0	0.0340909	-0.000183996	0.0229086	-1.24485	67898.5	-1.44949	19.4167	-1.27711	12.8661	1.22291	52	0.255319
HP_0000023	GCST003198	34375979	-0.233865	72805	134309	1	3	35	0	1	0	0.0117647	-0.000378917	0.0146653	-1.63959	52892.3	-1.34388	10.6053	0.588235	7.30649	0.604345	47.5658	0.657718
EFO_1001494	GCST003268	34375979	-0.0798551	8941	215900	1	20	7	0	1	0.147368	0	0.00371247	0.0485238	-1.8412	58474.7	-0.680506	21.3333	-1.05882	22.6309	-1.18171	50.6296	-0.273684
EFO_0003778	GCST003270	34375979	0.396502	6880	281104	1	7	5	0	1	0.142857	0	0.000883429	0.00936396	-0.0292296	45335.8	-0.937823	19.4167	0.0512821	10.5365	1.67142	26.75	0.327273
EFO_0000707	GCST003327	34375979	-0.133264	61457	281104	1	10	7	0	1	0.444444	0	0.0052231	0.0516071	1.30982	80584.4	0.0961685	15.5882	-0.0645161	10.8156	0.120971	50.7647	0.107317
EFO_0003884	GCST003374	34375979	0.240185	117165	250941	1	6	33	0	1	0.266667	0.0340909	0.00125583	0.0194118	-0.413383	60106.5	-0.941557	16.2308	-0.421053	12.9664	0.444392	52.1538	0.109453
EFO_0000707	GCST003422	34375979	0.081559	13550	281104	1	5	7	0	1	0	0	6.10541e-05	0.0719403	0.881891	98472	-0.315396	21.6667	-0.695652	15.3177	-0.55644	54	0
MONDO_0005301	GCST003566	34375979	0.829014	15283	205297	1	11	6	0	1	0.109091	0	0.00204444	0.0366853	0.682541	51233.5	-0.304586	11.8235	-0.857143	9.99204	0.0252553	52.8235	-0.00947867
MONDO_0005277	GCST003720	34375979	0.0957587	375752	194812	1	18	19	0	1	0.0326797	0.0116959	0.000494947	0.0266124	-1.27913	93305.5	-1.15023	12.2162	-0.204082	11.0356	-0.200341	50.5676	0.0990099
EFO_0004210	GCST003725	34375979	1.12851	63872	281104	1	4	9	0	1	0.666667	0.0555556	0.00337206	0.00316383	1.15559	41636.5	0.530052	19.0769	0.162162	5.08657	0.802358	36.8462	1.64286
EFO_0000280	GCST003738	34375979	-0.477396	23326	197822	1	4	12	0	1	0	0.0151515	-0.000204061	0.0131374	0.0156458	99664.6	-1.26265	10.25	-0.583333	7.97462	0.0242014	46	0.0888889
EFO_0001065	GCST003819	34375979	-0.287237	100	146157	1	4	22	0	1	0	0.021645	0.00113296	0.0415565	0.0728488	42028.7	-1.41635	10.3846	-0.222222	12.1887	-0.716388	53	0
MONDO_0005090	GCST003880	34375979	0.655935	10154	195468	1	5	24	0	1	0	0.0144928	-0.000599053	0.0134965	-0.51513	39767.8	-0.846976	13.3793	-0.5	10.5238	0.597058	51.4138	0.0097561
EFO_0004274	GCST003925	34375979	1.54996	2158	145512	1	9	43	0.0196078	0	0.166667	0.0276855	0.00310741	0.00620967	1.18714	50061.2	-1.05805	16.1731	-0.0606061	6.42017	0.828398	46.4038	0.361446
EFO_0000729	GCST003960	34375979	-0.397073	1110	243545	1	6	22	0	1	0.0666667	0.038961	0.000632041	0.0173999	-1.62007	32517.8	0.206903	14.1071	-0.0350877	13.0485	-0.180847	50.9286	0.10101
EFO_0004698	GCST003981	34375979	-0.674822	59128	281104	1	5	3	0	1	0	0	-0.000530899	0.00557725	-1.16466	101942	-1.1513	10.375	0.782609	16.5498	-0.989785	37.625	-1.26154
MONDO_0005277	GCST003986	34375979	0.402609	283985	194812	1	14	19	0	1	0.0549451	0.0116959	0.000595896	0.0278759	-1.37252	84166.4	-1.12461	12.0606	-0.204082	13.2974	-0.566686	51.7273	0.0582524
HP_0000545	GCST003997	34375979	0.992262	191843	258110	1	24	3	0	1	0.076087	0	0.00616597	0.0255353	-1.59289	198586	-1.22982	15.2222	0.125	4.84149	-0.590666	35.2222	0.172185
EFO_0000699	GCST004061	34375979	-0.286034	4161	281104	1	4	3	0	1	0.166667	0	0.00121654	0.060162	-1.75226	97968.1	-1.19555	16	-1.7193	6.22946	-0.534616	35.4286	-1.0303
EFO_0000384	GCST004132	34375979	1.69609	40266	281104	1	63	3	0.0153846	0	0.061956	0	0.00470577	0.0147142	-1.74126	80296.2	-0.150389	15.9091	-0.133333	7.47507	-0.29807	53	0
MONDO_0004985	GCST004139	34375979	0.208742	81582	281104	1	12	8	0	1	0.0151515	0	0.0003691	0.0409317	-1.48806	105924	-1.03377	14.7	0.2	7.69895	-0.495757	45.1	-0.427746
EFO_0000756	GCST004142	34375979	0.960336	291407	245970	1	17	28	0.0714286	0	0.220588	0.0740741	0.00338287	0.0162185	1.08162	71353.8	-0.871548	19	0	6.85603	-0.132151	52.3778	-0.0190476
EFO_0000676	GCST004346	34375979	-0.306879	287323	244690	1	8	31	0	1	0.0714286	0.0193548	-0.000106959	0.0227385	0.804936	26847.7	0.269791	15.7179	-0.208955	13.1388	-0.0790528	54	0
EFO_0006925	GCST004398	34375979	2.41817	13781	204350	0	7	5	0.333333	0	0.666667	0.2	0.00485564	0.00314715	0.743436	105190	0.0225642	33.5	-0.967742	7.1645	-0.177226	3.58333	-0.285714
EFO_0001075	GCST004415	34375979	0.958594	63347	281104	1	7	10	0	1	0	0.133333	0.000600301	0.0436397	-1.24513	122659	-1.10001	25.7647	0.464646	16.7517	1.02391	52.3529	0.0769231
MONDO_0018364	GCST004462	34375979	0.14223	85426	146287	1	9	23	0	1	0.0555556	0.0711462	0.00087589	0.0246918	0.22578	59764.3	0.0266079	12.5625	-0.153846	9.16021	0.471328	45.6875	0.65
EFO_0001378	GCST004483	34375979	-0.27703	241704	203199	1	17	14	0	1	0.0735294	0.021978	0.000394907	0.0165368	-0.281093	66896.7	0.584724	15.4194	-0.229508	8.41035	-0.816914	53.5484	-0.0186916
EFO_0001065	GCST004549	34375979	-0.286443	208903	146157	1	6	22	0	1	0.333333	0.021645	0.00192993	0.0394676	0.328972	49722.6	-1.42666	11.7143	-0.571429	10.076	0.157967	47.9643	0.569697
EFO_0007991	GCST004600	34375979	1.71333	172378	260834	0	95	6	0.01	0	0.0640538	0.333333	0.00764369	0.0259546	-0.794358	88622.9	-0.37831	19.7129	0.48	10.2937	-0.179193	53	0
EFO_0004309	GCST004603	34375979	1.33461	166066	261246	0	143	15	0.0463576	0	0.0480646	0.247619	0.00599551	0.0294399	-1.71137	65584.9	-1.20686	18.0949	0.0540541	12.3553	-1.26832	50.6266	-0.617284
EFO_0004528	GCST004605	34375979	0.857069	172851	261246	0	40	8	0.0212766	0	0.0717949	0.535714	0.00903178	0.0184	-1.17947	53522.9	-1.27047	16	0	16.0272	-1.35156	49.0833	-0.751592
EFO_0007985	GCST004607	34375979	1.24825	164339	261243	0	134	14	0.0422535	0	0.0353496	0.164835	0.00399053	0.0313784	-1.76274	78403.7	-0.8107	16.2838	0.171429	9.92566	-1.03111	50.6554	-0.45614
EFO_0007989	GCST004609	34375979	1.9142	170494	260834	0	95	4	0.0102041	0	0.0656215	0.333333	0.0103378	0.0222739	-1.12481	55887.3	-0.93141	16.4848	0.545455	12.5565	-1.23991	52.2727	-0.409091
EFO_0007984	GCST004616	34375979	0.944422	164433	261243	0	110	11	0.00833333	0	0.0465388	0.218182	0.00477441	0.0333097	-1.78424	90052.9	-1.39881	18.0909	0.313253	12.8886	-0.447709	52.5455	-0.347826
EFO_0007986	GCST004619	34375979	1.54709	170690	256371	0	101	16	0.0833333	0	0.0588119	0.375	0.00587292	0.0305396	-1.49969	70564.3	-0.576325	16.2735	0.117647	13.5067	-0.768281	52.0855	-0.297872
EFO_0007986	GCST004622	34375979	1.71393	170641	256371	0	95	16	0.0990099	0	0.0537514	0.375	0.0044962	0.027147	-1.44792	71041.5	-0.586596	16.2883	0.117647	12.9673	-0.734719	51.982	-0.297872
EFO_0005091	GCST004625	34375979	1.82436	170721	260832	0	91	6	0.0210526	0	0.0483516	0.133333	0.00640533	0.0247436	-1.20617	64037	-1.42171	16.8351	0.593407	10.5034	-0.4133	52.4124	-0.196891
EFO_0004587	GCST004627	34375979	1.03781	171643	260832	0	96	8	0.00970874	0	0.0513158	0.0714286	0.00869181	0.0555548	-0.370816	101861	-0.537989	15	0	11.8767	0.654826	53.0769	0.0186916
EFO_0007993	GCST004632	34375979	0.824354	171748	260834	0	80	8	0.0114943	0	0.0579114	0.178571	0.00679849	0.026087	-0.335897	81010	0.564411	15.6364	0.378378	10.8156	0.154879	53.0909	0.0186916
EFO_0007990	GCST004633	34375979	0.872383	171542	261246	0	62	5	0.0151515	0	0.0750925	0.3	0.00502522	0.0211117	1.11355	73653.4	0.59801	17.5522	-0.4	10.1557	0.130122	53.0746	0.0186916
EFO_0000681	GCST004710	34375979	-0.181311	31190	281104	1	16	8	0	1	0.0583333	0.0714286	5.95169e-06	0.0269792	-0.124414	78383.8	-1.24457	18	-0.447761	15.8974	0.655345	54	0
EFO_0005938	GCST004719	34375979	0.491771	509	198669	1	3	6	0	1	0	0	-0.000201229	0.0101538	-1.74167	65279	-0.911061	13	-0.885246	6.55797	-1.17015	34	-0.769231
EFO_0004631	GCST004726	34375979	1.08459	42274	245260	0	8	5	0	1	0.0714286	0.1	0.00229311	0.00703898	-1.53895	57977.2	-1.04606	14.6154	-0.0689655	12.5491	-0.705655	31.2308	-1
EFO_0000571	GCST004744	34375979	0.773121	66756	281104	1	32	21	0.0192308	0	0.0403226	0.138095	0.0018103	0.0162681	-0.929774	84302.2	-0.553272	21.3396	0.695652	8.85901	0.0329723	50.6792	0.107317
MONDO_0008903	GCST004748	34375979	0.24237	85716	281104	1	49	6	0	1	0.0331633	0	0.00226074	0.0150931	-1.46933	79069.1	-0.645286	13.7273	-0.196078	9.74986	-0.1114	51.8364	-0.0292683
EFO_0004208	GCST004785	34375979	-0.248686	40258	244421	1	33	6	0	1	0.0852273	0	0.00341282	0.0522309	-0.781572	100628	-0.115599	18.0769	-0.375	12.858	-0.028223	53	0
MONDO_0002974	GCST004833	34375979	-0.17747	9347	281104	1	4	8	0	1	0.333333	0.0714286	0.000845056	0.0588584	1.21745	83455.5	-0.749094	22.6667	0.0444444	11.9027	0.884466	39.5	0.493151
EFO_0004192	GCST004866	34375979	-0.226184	7565	237568	1	14	7	0	1	0.0659341	0	0.00101333	0.0382306	-1.63025	137316	-1.66312	12.3333	0.08	9.64353	-0.387959	50.3333	0.107317
EFO_0001065	GCST004873	34375979	0.353313	3105	146157	1	15	22	0	1	0.00952381	0.021645	0.000392688	0.0380622	0.262241	37384.8	-0.811562	12.027	-0.4	9.96953	0.108197	48.9459	0.208333
EFO_0000699	GCST004878	34375979	-0.343373	2370	281104	1	9	3	0	1	0.416667	0	0.00466091	0.018576	-1.09219	56800.2	-0.546885	17	-1.66667	13.8496	-1.17813	44.5	-1.08571
MONDO_0005180	GCST004902	34375979	-0.434142	417508	200275	1	34	15	0	1	0.0606061	0.0380952	0.00166915	0.0163759	0.415308	78041.8	-1.46982	17.9796	-0.730159	14.2452	-0.00791031	51.2245	0.0769231
EFO_0007204	GCST004999	34375979	-0.0459583	123751	281104	1	13	10	0	1	0.025641	0.0444444	0.00129655	0.0195027	-1.2946	137095	-1.33519	11.2609	0.638298	6.58264	-0.0560406	47.9565	-0.147368
EFO_0008401	GCST005001	34375979	0.850407	134863	281104	1	21	6	0	1	0.0333333	0	0.00222478	0.0128936	-1.6659	154009	-1.741	16.7778	0.421053	8.673	1.07291	50	0.0878049
EFO_0007326	GCST005002	34375979	-0.690213	85903	269170	1	15	5	0	1	0.0571429	0.1	0.00083631	0.0549284	-1.78957	120080	-1.86056	12.5	-0.166667	10.2132	0.937236	42	0.347826
EFO_0008404	GCST005003	34375979	-0.210977	85380	243769	1	24	12	0	1	0.0326087	0.0151515	0.00161909	0.0132704	-0.286369	69367.2	-1.00186	15.1667	-0.275862	8.08886	-0.570371	51.3333	-0.0097561
EFO_0004197	GCST005004	34375979	-0.219718	219605	281104	1	15	7	0	1	0.0380952	0	0.000804554	0.0328642	-1.87802	238086	-1.86783	15.8636	-0.962963	5.72703	-0.772459	48.9545	0.0606061
EFO_0008406	GCST005005	34375979	0.140857	62445	259879	0	21	20	0	1	0.00952381	0.0421053	0.000242016	0.0156067	0.455678	37229	-0.598934	15.122	0.688525	10.4707	1.08498	47.5976	0.26178
MONDO_0018076	GCST005006	34375979	-0.225298	88716	190670	1	15	10	0	1	0.0380952	0.0444444	0.000294911	0.0183827	-0.629659	58696.2	-1.06479	13.4	0.0740741	6.70046	0.927462	51.2	0.0582524
EFO_0003106	GCST005009	34375979	-0.0732282	130639	281104	1	20	5	0	1	0.0157895	0	-0.000351543	0.0268755	0.572788	61560.8	0.902029	17.4	-0.533333	12.6692	0.437726	53.2	0.0186916
EFO_1000831	GCST005010	34375979	-0.95605	83620	269170	1	19	7	0	1	0.0233918	0	0.000180711	0.0366139	-0.844027	240977	-1.73901	19.3077	-0.588235	5.28643	0.61452	38.1923	-0.08
EFO_0008414	GCST005016	34375979	0.285596	85498	249059	1	17	14	0	1	0.0294118	0.010989	0.000652726	0.0377945	-0.551941	157950	-1.22492	13.6452	-0.222222	8.83933	-0.789168	41.2903	0.227545
EFO_1001160	GCST005018	34375979	-0.609055	89191	281104	1	15	4	0	1	0.047619	0	0.00139861	0.0477409	-1.78788	290598	-1.82179	17.6316	-0.412698	4.97518	-0.680031	34.9474	-1.32673
EFO_0008418	GCST005020	34375979	-0.324793	83597	241189	1	17	16	0	1	0.0882353	0.00833333	0.00173101	0.0330502	-1.75232	253235	-1.73268	9.18182	0.486486	7.49014	0.103366	40.5758	-0.123457
EFO_0000275	GCST005306	34375979	0.535343	67944	281104	1	5	9	0	1	0.1	0.194444	0.0012269	0.0418925	-1.66354	128862	-1.30354	17.6429	-0.666667	11.5971	-0.27783	45.5	-0.150538
HP_0002315	GCST005337	34375979	0.3122	223782	235127	1	15	15	0	1	0	0.0380952	0.000278433	0.0671652	-1.08695	62752	-1.43011	15.5	-0.322581	7.14864	-1.66244	32.5	-1.26154
EFO_0001068	GCST005356	34375979	-0.767173	914	281104	1	6	8	0	1	0.4	0.0357143	0.00352325	0.0335527	-1.84039	155514	-1.48954	11.7143	0.26087	6.27898	1.23418	38.1429	0.833333
EFO_0004631	GCST005367	34375979	1.37653	79366	245260	0	4	5	0	1	0.5	0.1	0.00458188	0.00170538	-0.421831	43340.1	-0.919499	12.6667	0.24	12.4908	-0.854617	22.2222	-0.795699
EFO_1000764	GCST005655	34375979	0.0151129	4050	256208	1	6	8	0	1	0	0.0714286	-0.000362704	0.0743755	-0.40431	117453	-1.15395	12.3571	0.723404	17.9891	0.823786	52.5714	0.0190476
MONDO_0005178	GCST005811	34375979	-0.559158	63556	281104	1	13	13	0	1	0.025641	0.0128205	0.000490287	0.0171925	-1.01118	67128	-0.869771	12.5	0.56	4.5956	0.0828199	39.5	0.227848
MONDO_0007915	GCST005831	34375979	-0.453894	13426	174675	1	3	5	0	1	0	0	4.03713e-05	0.0252509	-0.73208	51501.5	-1.18662	15.25	-0.375	7.78929	0.70935	52.75	-0.0377358
EFO_0000712	GCST005838	34375979	-0.0140976	524354	281104	1	13	9	0.047619	0	0.102564	0	0.00035414	0.0950548	-1.26711	86579.2	-0.981469	17.9091	-0.588235	14.2172	0.121219	52.8182	0.0377358
EFO_0004536	GCST005989	34375979	1.39098	113509	234932	0	16	7	0.0454545	0	0.0666667	0.190476	0.00217034	0.0500967	-1.75321	26161.8	0.280636	15.1304	-0.315789	15.2062	-0.381581	53.6522	0.00930233
MONDO_0002009	GCST006041	34375979	-0.467718	326113	281104	1	23	10	0	1	0.027668	0.0222222	0.000254309	0.0658753	0.269367	148408	-1.51938	14.1818	-0.461538	10.9499	0.883166	53	0
EFO_0001663	GCST006083	34375979	-0.201309	73475	281104	1	8	20	0	1	0	0.0210526	-3.69955e-05	0.00470273	-1.1083	77677.8	-0.8381	12.2857	-0.571429	10.1046	-0.204786	52.0714	-0.0380952
EFO_0000555	GCST006304	34375979	-0.227515	346075	200018	1	4	33	0	1	0	0.0170455	0.000167886	0.0110985	-1.80352	35135.4	-1.45832	11.3784	-0.27451	8.30613	-0.399547	39.4595	-0.301676
MONDO_0005041	GCST006395	34375979	0.314104	137086	246781	1	17	43	0	1	0.0882353	0.0121816	0.00183561	0.0286085	-1.77231	73528.3	-1.64317	11.2833	-0.0869565	9.34472	-0.193131	45.2667	-0.170213
EFO_0005854	GCST006409	34375979	1.38205	212120	251261	1	25	4	0	1	0.09	0	0.00245422	0.0747666	-1.44973	95441.7	-0.869585	16.9655	-0.526316	15.8109	-0.433914	53.0345	-0.138614
EFO_0003931	GCST006423	34375979	-0.0932134	264973	193253	1	9	15	0	1	0.0555556	0.0190476	0.000292485	0.0419878	-1.33403	71421.5	-1.23612	13	-0.571429	4.55809	-1.25645	32.375	-0.90411
EFO_0001378	GCST006432	34375979	-0.34285	249665	203199	1	4	14	0	1	0	0.021978	-0.000271832	0.0444314	-1.65984	80134.4	0.575632	17.8333	-0.83871	7.25196	-1.0738	53.2222	-0.0186916
EFO_0009959	GCST006479	34375979	-0.212405	409728	281104	1	79	14	0	1	0.0285622	0.021978	0.00190263	0.032556	-0.0422828	91769.9	-0.845099	13.9247	-0.0363636	10.1079	-0.398937	51.3763	0.0478469
EFO_0000649	GCST006486	34375979	0.38599	12591	230928	1	3	11	0	1	0	0	5.28904e-05	0.0109075	-1.70799	42291.7	0.392626	11.1429	0.4	8.28711	-0.161251	43.2143	0.144578
EFO_0004574	GCST006614	34375979	1.80521	297626	256510	0	80	11	0.0581395	0	0.071519	0.527273	0.00642181	0.0197244	-1.04755	60098.1	-0.752768	19.4945	0.640777	11.9083	0.00977238	53	0
MONDO_0005148	GCST006867	34375979	0.146462	659316	201921	1	75	34	0	1	0.0825225	0.0320856	0.00654034	0.0388075	-0.497853	108077	-1.09056	14.2202	-0.181818	12.7508	-0.0636077	53.5321	-0.028169
EFO_0009189	GCST006897	34375979	-0.340636	51823	281104	1	5	15	0	1	0.1	0	-4.68798e-05	0.00513372	-1.35986	74316.5	-0.9672	8.5	-0.222222	7.3396	0.789121	50.125	0.198953
EFO_0000712	GCST006906	34375979	0.475936	446696	281104	1	7	9	0	1	0.142857	0	0.000136955	0.0900781	-1.36569	92790.1	-1.19252	16.375	-0.588235	12.5503	0.506677	53.5625	0.0186916
EFO_1000786	GCST006926	34375979	-0.997616	613790	281104	1	17	5	0	1	0.0955882	0	0.00178095	0.0208599	-1.77397	86015.6	-1.50846	17.1818	-0.533333	7.82495	1.13464	43.1818	0.297872
EFO_0004234	GCST006956	34375979	-0.851648	223805	281104	1	13	5	0	1	0	0	-0.000709724	0.0132059	-0.446428	113259	-0.944526	11.8333	0.24	7.49457	-0.107766	51.1111	0.0769231
EFO_0003931	GCST006980	34375979	-0.371049	426795	281104	1	7	15	0	1	0.047619	0.0190476	0.000908568	0.0175204	-0.129778	47710.5	-0.858659	10.6364	-0.181818	4.17207	-1.25645	30.5	-0.90411
EFO_0003778	GCST007043	34375979	0.0395252	2198	281104	1	13	5	0	1	0.0384615	0	0.00095303	0.0124095	-0.388449	24206.9	-0.10986	21.4444	-0.0952381	32.9607	-0.48844	47.8889	-0.511628
EFO_0000319	GCST007072	34375979	-0.189869	459000	281104	1	164	6	0	1	0.0235673	0	0.00150548	0.0276123	-1.23645	98522.7	-1.42958	15.8412	-0.327273	10.2633	0.457327	52.0706	0.0377358
EFO_0004705	GCST007073	34375979	0.329957	459000	281104	1	76	26	0.02	0	0.0645614	0.0492308	0.00583467	0.0284933	-1.1123	67978.6	-0.516517	17.0882	-0.491803	10.8042	-0.237649	52.8725	-0.00947867
EFO_0009188	GCST007074	34375979	0.950113	445000	261245	0	394	22	0.00970874	0	0.0431924	0.233766	0.00699018	0.0319009	-0.957905	72353.8	-0.737742	14.1851	0.222222	14.7067	0.773476	54	0
HP_0000964	GCST007075	34375979	-0.115214	459000	269170	1	110	20	0	1	0.063553	0.00526316	0.010989	0.035983	-1.41304	74916.4	-0.929109	16.9231	-0.482759	10.6196	0.164144	52.9231	-0.00947867
EFO_0004713	GCST007080	34375979	1.45602	370000	213774	0	354	4	0.00561798	0	0.0301372	0.166667	0.0132602	0.0338637	-1.55616	134918	0.911463	13.9832	-0.113208	10.3007	-0.661403	51.8939	-0.201058
EFO_1000786	GCST007091	34375979	-0.91817	393873	281104	1	20	5	0	1	0.0631579	0	0.00138784	0.0303157	-1.83741	80600.8	-1.465	14.6	-0.339623	7.61394	1.11068	44	0.26178
MONDO_0005178	GCST007093	34375979	0.581589	455221	281104	1	22	13	0	1	0.021645	0.0128205	0.000232824	0.0259881	-1.24143	100455	-1.13456	15.6857	0.031746	8.16763	-0.719647	48.0857	-0.137566
HP_0003418	GCST007152	34375979	0.176877	158025	281104	1	3	11	0	1	0	0.0727273	0.000824127	0.0335527	-1.39368	264331	-1.79891	17.6429	-0.162162	11.2663	1.34409	44.7143	0.139535
HP_0000483	GCST007158	34375979	0.682494	88005	241159	1	4	9	0	1	0	0.0277778	-0.000101373	0.0260871	-1.67363	132754	-1.66298	11.6154	-0.641509	4.91694	-1.17823	27.8462	-0.941176
EFO_0004242	GCST007208	34375979	-0.161054	9870	269170	1	7	7	0	1	0	0	0.000175609	0.0244979	1.64398	84429	-1.1957	13.5	-0.37037	10.4363	0.482985	53	0
EFO_0004210	GCST007209	34375979	1.0076	764012	281104	1	16	9	0.0416667	0	0.191667	0.0555556	0.00364555	0.00274998	0.685367	52303.3	-0.137145	17.76	0.191781	6.60555	-0.103445	41.4	0.344828
HP_0002619	GCST007225	34375979	0.0797706	337536	281104	1	10	8	0	1	0.0888889	0	0.000810051	0.0518916	-1.64159	110096	-1.07841	14.1667	-0.214286	19.622	-0.657593	52.6111	-0.0380952
EFO_0003894	GCST007234	34375979	-0.147747	26722	223543	1	4	13	0	1	0	0.0641026	-8.81275e-05	0.0199534	0.47125	28319.9	-0.651491	15.4118	0.88	12.4275	0.0767567	50.8824	0.185567
EFO_0001075	GCST007239	34375979	0.604799	18173	281104	1	12	10	0	1	0	0.133333	0.000612075	0.0445418	-1.12659	107413	-0.819399	23.6818	0.515464	14.4685	1.05677	50.1818	0.138614
EFO_0001073	GCST007241	34375979	0.336289	7916	261751	1	4	30	0	1	0.5	0.0344828	0.000933253	0.0250583	0.814756	30119.9	-0.941177	12.8235	-0.451613	15.2146	-0.413142	52.9412	0.00947867
EFO_0009322	GCST007289	34375979	-1.04935	5857	198992	1	7	4	0	1	0	0	-0.000339149	0.00486944	-0.763596	144271	-1.35038	11.8182	1.45763	4.3259	0.793514	40.7273	-0.526316
EFO_0003770	GCST007292	34375979	0.875293	4901	194251	1	6	13	0	1	0	0.0641026	-0.000136356	0.0305694	-0.0697224	116227	-1.64282	10.6842	0.0952381	10.1707	0.610281	51.8947	0.0682927
EFO_0005917	GCST007353	34375979	-0.169075	30571	281104	1	5	9	0	1	0	0.0555556	4.241e-06	0.0464203	-1.20027	124255	-1.83858	17.7143	-0.8	5.04	-0.743486	43.6429	-0.285714
EFO_0004713	GCST007431	34375979	1.42818	321047	213774	0	83	4	0.0235294	0	0.0384954	0.166667	0.0052836	0.0247848	-1.4317	149664	0.868056	12.977	-0.0392157	9.63119	-0.615704	51.5632	-0.201058
EFO_0004314	GCST007432	34375979	0.810171	321047	80480	0	102	4	0	1	0.0211609	0.166667	0.00115499	0.028836	0.693435	146891	-0.703164	13.5377	0.0714286	9.91828	-1.08474	52.1887	-0.508876
EFO_1000391	GCST007443	34375979	0.0896749	719047	281104	1	9	21	0	1	0.194444	0.0190476	0.0015726	0.00784681	0.548129	19555.7	0.0496295	14.8	-0.888889	13.0328	0.276599	49	0.212766
EFO_0009759	GCST007521	34375979	-0.238577	6143	281104	1	3	22	0	1	0	0.034632	0.000271255	0.0301272	-0.150023	41422.2	-1.48281	17.76	0.117647	13.4136	0.483979	53.88	0.0186916
EFO_0004143	GCST007581	34375979	0.650809	401656	215661	1	9	22	0	1	0.222222	0.021645	0.0019247	0.0136437	0.0824984	45650.1	-0.35754	11.0968	-0.44898	8.16994	0.406133	52.3548	0.00956938
EFO_0000341	GCST007692	34375979	0.117074	257811	281104	1	60	11	0	1	0.0468927	0.0181818	0.00384297	0.022863	0.31053	129511	-0.997221	13.2254	-0.434783	9.57525	-0.462337	52.6901	-0.0384615
MONDO_0018364	GCST007728	34375979	0.154726	7321	146287	1	40	23	0	1	0.024359	0.0711462	0.000947319	0.0598244	-1.00578	257342	-1.44109	11.3651	0.0869565	10.0601	0.0313218	50.1429	0.08867
MONDO_0024647	GCST007833	34375979	-0.0757113	198769	177967	1	8	17	0	1	0.0714286	0	0.000296565	0.0157353	-0.750451	40738.9	-0.0518208	12.28	-1.08197	8.31438	0.52105	51.84	0.00966184
EFO_0003898	GCST007844	34375979	-0.214277	3004	202162	1	8	5	0	1	0.142857	0	0.000777855	0.00549476	-1.1982	45625.9	0.00566194	28.1538	-0.37037	9.48944	-1.18406	45.1538	-0.541176
EFO_0004698	GCST007988	34375979	0.57612	1331010	281104	1	141	3	0	1	0.0317123	0	0.00457537	0.0690401	-1.88781	150313	-1.20604	14.0417	0.133333	8.78811	-0.16951	51.1667	-1.25
HP_0002619	GCST008057	34375979	-0.00338596	408455	281104	1	6	8	0	1	0.266667	0	0.000869502	0.0638638	-1.7668	84341.6	-0.941311	16.3571	-0.529412	12.8844	-0.0322063	51.9286	-0.0192308
EFO_0003884	GCST008064	34375979	0.617207	625219	250941	1	26	33	0.0350877	0	0.0861538	0.0340909	0.00239804	0.02069	-0.293023	78751.4	-0.862892	16.1017	-0.153846	11.6976	0.404654	52.1186	0.0384615
MONDO_0004985	GCST008103	34375979	0.601259	51710	281104	1	73	8	0	1	0.0494673	0	0.0049166	0.0665178	-1.55472	161821	-1.15999	16.0494	0.0307692	9.53704	-0.575756	50.2222	-0.418605
EFO_0009959	GCST008105	34375979	0.322009	451099	281104	1	3	14	0	1	0.333333	0.021978	-2.53803e-05	0.0310212	0.0714803	153160	-1.77205	11.8235	1.08571	6.50524	0.624433	46.7059	1.12409
EFO_0004530	GCST008150	34375979	-1.00172	4659	256301	0	4	11	0	1	0	0.436364	0.0122122	0.0103245	-1.66068	44304.6	-1.69796	18.4	0.352941	7.3307	-0.669561	25	-1.11111
EFO_0004338	GCST008152	34375979	0.772255	57043	268126	0	93	4	0	1	0.0350631	0	0.00704651	0.0537345	-0.51347	187674	-0.288172	15.1031	0.153846	9.07307	-1.05984	51.0928	-0.536585
EFO_0000284	GCST008169	34375979	0.367646	10419	123057	1	4	12	0	1	0.166667	0.030303	8.24472e-05	0.0304024	-1.49032	84365.6	-0.683114	19.25	-0.0512821	6.11895	-0.278589	45.875	0.39521
EFO_0000681	GCST008225	34375979	-1.20187	5087	281104	1	3	8	0	1	0	0.0714286	-0.000227145	0.0314125	-0.657764	95578.6	-1.68318	13.8182	-0.206897	17.8942	1.62846	43.6364	1.08571
EFO_0009959	GCST008257	34375979	0.423617	251377	281104	1	4	14	0	1	0	0.021978	-0.000299629	0.0342786	-0.3416	157415	-1.73	12.2778	0.511628	6.1523	0.860279	47.0556	0.74359
EFO_0010067	GCST008276	34375979	2.34842	6645	66503	0	4	3	0.166667	0	0	0.666667	0.000745519	0.0425283	-0.622176	202695	-1.46035	10.5714	0.545455	39.7781	1.54007	53.7143	0.00930233
EFO_0003884	GCST008394	34375979	0.265251	45191	250941	1	6	33	0	1	0.0666667	0.0340909	-7.77764e-05	0.0203474	-0.601148	60572	-0.959214	15.6923	-0.26087	14.1005	-0.159336	51.8462	0.152284
EFO_0004255	GCST008456	34375979	-0.364988	6064	269170	1	10	20	0	1	0.0444444	0.0315789	0.00103121	0.026057	-1.8374	100006	-0.814102	13.3333	-0.385965	10.253	0.107775	51.8333	0.00966184
EFO_0009322	GCST008668	34375979	-0.0855478	291	198992	1	3	4	0	1	0	0	0.00024967	0.00411272	-0.744682	64604.9	-0.849219	25.2857	0.019802	26.7013	-1.54864	26.7143	0.113208
EFO_0003948	GCST008832	34375979	0.152747	385276	266291	1	14	15	0	1	0.010989	0.0190476	-8.57812e-05	0.019355	-0.744064	221759	-1.73939	19.2759	0.0779221	13.1531	0.791137	52.2414	-0.00956938
EFO_0004193	GCST008871	34375979	1.02232	651138	281104	1	43	12	0.0185185	0	0.0841639	0	0.00247607	0.0247572	-1.0742	48789	0.14489	17.8	-0.338462	11.705	-0.534224	53	0
EFO_0000707	GCST008872	34375979	0.338455	635331	281104	1	14	7	0.05	0	0.263736	0	0.00505482	0.0539265	0.99028	114439	-0.409667	17.3333	-0.208955	9.80511	0.261671	50.3333	0.107317
HP_0000486	GCST009247	34375979	-0.287919	66694	256670	1	13	14	0	1	0.0512821	0.0659341	0.00111349	0.0201454	0.291982	245048	-1.76633	13	0	5.45921	0.299098	38.3704	-0.181818
EFO_0003819	GCST009266	34375979	0.517219	96	251474	1	7	13	0	1	0.190476	0.0128205	0.000444064	0.0419744	-0.990765	278340	-1.92288	11.35	-0.0869565	6.83048	0.418975	39.4	-0.1
EFO_0003819	GCST009267	34375979	-0.247814	109	251474	1	10	13	0	1	0	0.0128205	0.000289559	0.0174178	1.05279	62583.1	-1.56722	9.04348	0.514286	7.2777	0.158109	40.3913	-0.134969
EFO_0003819	GCST009269	34375979	0.537347	96	251474	1	11	13	0	1	0	0.0128205	-0.000539335	0.0358882	-0.651185	115699	-1.75836	10.5417	0.0952381	6.11609	0.605958	37.0833	0.0540541
EFO_0001073	GCST009382	34375979	0.245898	28604	261751	1	20	30	0	1	0.0421053	0.0344828	0.000620498	0.0207395	0.800732	56041	-1.21941	13.6	-0.285714	10.6099	0.962589	50.8	0.109453
EFO_0000198	GCST009516	34375979	-0.438852	6512	206382	1	5	14	0	1	0	0.274725	0.00165958	0.0323573	-0.762099	124104	-1.29041	17.7895	-0.162162	12.7698	0.922523	51.3684	0.204082
EFO_0003144	GCST009541	34375979	0.219627	977323	188551	1	7	28	0	1	0.0952381	0.010582	0.000222586	0.0193526	-1.48435	53777.4	-1.03756	14.8	-0.38806	7.65445	-0.69547	38.6	-0.409091
MONDO_0005301	GCST009597	34375979	0.876618	41505	205297	1	129	6	0	1	0.0463905	0	0.00777449	0.0336267	0.504868	94882.3	-0.803176	15.5556	-0.909091	9.22469	0.100796	52.9778	-0.00947867
EFO_0000537	GCST009685	34375979	0.700844	185568	281104	1	29	31	0.0169492	0	0.0960591	0.0215054	0.00492295	0.0208908	-0.0510221	83018.1	-0.879809	20	0	10.0293	-0.303028	50.9667	-0.0392157
EFO_0001073	GCST009700	34375979	0.144974	2996	261751	1	4	30	0	1	0	0.0344828	0.000418948	0.0265798	0.103038	29297.4	-0.856198	11.6471	0.285714	13.2047	1.00971	50.7059	0.450867
HP_0000964	GCST009718	34375979	0.38862	247657	269170	1	7	20	0	1	0.0952381	0.00526316	1.41764e-05	0.00791359	-0.365396	32557.8	-0.245853	13.5926	-0.625	10.5307	0.708596	49.7778	0.222222
EFO_0005854	GCST009719	34375979	1.45451	258688	269170	1	12	4	0	1	0.0454545	0	0.000103367	0.0376061	-1.0875	88110.5	-0.866908	18	-0.645161	10.4349	0.0335447	50	-0.0816327
MONDO_0005041	GCST009726	34375979	0.349355	127265	246781	1	15	43	0	1	0.0666667	0.0121816	0.00139141	0.0209494	-1.70269	61967.8	-1.59578	11	0	10.9767	-0.644245	45.8448	-0.226804
EFO_0006927	GCST009734	34375979	0.0493779	1755	217026	1	3	15	0	1	0	0.0190476	3.24981e-05	0.0170231	1.83198	42813	-1.11233	14	1.2	9.5144	0.653282	53.3333	0.0769231
MONDO_0004979	GCST009798	34375979	0.253894	771388	253803	1	42	56	0.0103093	0	0.101045	0.0324675	0.00281597	0.0173555	-0.330903	61352.7	-0.713002	16.7143	-0.434783	12.8479	0.071622	51.8571	-0.0384615
MONDO_0002974	GCST009826	34375979	-0.0268826	40094	281104	1	23	8	0	1	0.0355731	0.0714286	0.00122167	0.0288997	1.4873	70429.5	-0.217254	16.3226	0.486486	8.86338	0.757355	49.5806	-0.11399
EFO_0001075	GCST009830	34375979	0.646046	40203	281104	1	14	10	0.0434783	0	0.021978	0.133333	-0.00010803	0.0303368	-0.708107	141107	-1.05725	21.4583	0.681319	13.4866	1.12254	49.9167	0.138614
EFO_0005773	GCST009958	34375979	1.02561	363126	281104	1	3	10	0	1	0	0.0666667	0.000111176	0.0315683	-1.22182	151901	-1.8032	10.1538	0.153846	12.2585	1.70678	44.1538	1.21805
HP_0000545	GCST009962	34375979	0.842406	50372	258110	1	9	3	0	1	0.138889	0	0.00460966	0.0664831	-1.85858	376754	-1.61454	14.75	0.193548	4.88327	-0.67265	23	0.827586
MONDO_0002009	GCST009979	34375979	-0.247167	92957	281104	1	20	10	0	1	0.0736842	0.0222222	0.00329054	0.0457373	0.92155	258272	-1.72628	10	0	9.66564	1.17786	34	0.735484
EFO_0004698	GCST010097	34375979	0.33955	422239	281104	1	7	3	0	1	0	0	-0.000408765	0.0847465	-1.93346	109637	-1.1513	17.4	-0.117647	12.6367	-0.665842	40	-1.25
MONDO_0007254	GCST010098	34375979	0.591593	247173	281104	1	13	17	0	1	0.0384615	0.117647	0.00159007	0.0457166	-1.72293	103622	-1.3287	16.7333	-0.235294	6.52856	-0.528353	44.6333	-0.285714
EFO_0007805	GCST010242	34375979	1.77385	403943	235112	0	262	17	0.0295203	0	0.0300079	0.691176	0.0079075	0.026278	-1.08323	85661.2	-1.2151	17.0968	0.72	13.8614	-0.20553	51.7814	-0.465116
EFO_0004615	GCST010243	34375979	1.57802	439214	255235	0	132	9	0.0291971	0	0.0574832	0.333333	0.00587667	0.0222823	-1.67894	82268.1	-1.08896	18.0851	0.666667	12.8231	-0.293429	51.8511	-0.409091
EFO_0003931	GCST010516	34375979	-0.424091	3230	193253	1	3	15	0	1	0	0.0190476	0.000354434	0.0148433	1.05884	48154.7	-1.19275	10	0	3.0533	-1.21767	23.1667	-0.644068
EFO_0006812	GCST010571	34375979	0.214358	754406	159166	1	55	6	0	1	0.107071	0	0.010425	0.0239894	1.09059	73147	0.150073	18.9016	-0.0540541	9.6271	0.761575	46.541	0.112821
MONDO_0005147	GCST010681	34375979	0.00936703	24840	212650	1	4	10	0	1	0	0.0222222	-0.000347424	0.0173062	-1.37706	83434.5	-1.20462	11.1429	-1.2	11.0083	-1.51825	53	0
EFO_0001068	GCST010725	34375979	0.0347768	17743	281104	1	23	8	0	1	0.0237154	0.0357143	0.000286949	0.0322555	-1.72888	171998	-1.31872	11.5161	0.166667	10.2501	-0.124482	52.4839	-0.0384615
MONDO_0005180	GCST010991	34375979	-0.214524	417508	200275	1	32	15	0	1	0.0443548	0.0380952	0.00135788	0.0282596	-0.37467	71104.3	-1.43003	17.1489	-0.688525	11.5443	0.314699	52.6383	0.0377358
HP_0000545	GCST010994	34375979	0.88724	3218	258110	1	4	3	0	1	0	0	0.00157867	0.0434497	-1.83292	234339	-1.51084	15	0.229508	7.37226	-1.18371	47	-0.227027
MONDO_0008315	GCST011049	34375979	-0.0263262	234253	281104	1	110	9	0	1	0.0396997	0.0277778	0.00515325	0.0327816	-1.25721	84733	-1.02919	16.7731	-0.193548	10.6459	-0.505893	53	0
MONDO_0004985	GCST011102	34375979	0.338887	58182	281104	1	12	8	0	1	0.0909091	0	0.00197207	0.0882646	-1.75703	74234.3	-0.667112	15	0.163934	7.76559	-0.507061	44.2	-0.4
EFO_0000712	GCST011176	34375979	0.0989617	22051	281104	1	9	9	0	1	0	0	-0.00079149	0.0422652	-0.521971	114362	-1.29207	10.5	0.285714	12.0437	0.531947	52.5	0.0571429
EFO_0000538	GCST011205	34375979	0.87456	8361	281104	1	8	7	0	1	0.0357143	0	-0.000306482	0.0455165	-0.69346	193287	-0.811432	21.0667	-0.829268	9.6529	-1.05357	41.4	-0.666667
EFO_0000407	GCST011210	34375979	1.14504	402844	169768	1	5	18	0.0454545	0	0.1	0.0588235	0.0008947	0.0485964	-0.29381	35333.5	0.250358	15.6957	-0.318841	16.7148	-0.279013	54	0
EFO_0000538	GCST011211	34375979	0.844625	8361	281104	1	8	7	0	1	0.0714286	0	-2.0931e-05	0.040897	-0.552555	193287	-0.811432	21.0667	-0.829268	9.6529	-1.05357	41.4	-0.666667
EFO_0004736	GCST011351	34375979	1.12942	203476	255610	0	15	5	0.0526316	0	0.0190476	0	0.000402406	0.0244342	0.15694	66843	0	25.5	0.709677	9.88015	-0.204976	53.25	0.0186916
EFO_0004533	GCST011353	34375979	2.46437	203476	256510	0	26	8	0.0967742	0	0.04	0.25	0.0037746	0.0117419	-1.19008	64759.1	-0.189378	21.6176	0.666667	12.5482	-0.245707	46.2941	-0.735484
EFO_0007167	GCST011354	34375979	0.642523	1016234	244298	1	21	16	0	1	0.0428571	0.025	0.00145623	0.0222469	-1.37434	164123	-1.52282	13.8378	-0.37037	8.75557	0.283553	50.4324	0.019802
MONDO_0001823	GCST011360	34375979	0.202973	937235	211311	1	5	5	0	1	0.1	0	0.000283547	0.00708519	-0.24053	122654	-1.59352	18	-0.777778	16.052	1.25508	29.5	1.66102
EFO_0010067	GCST011390	34375979	2.32707	106030	66503	0	5	3	0.142857	0	0.1	0.666667	0.00146887	0.0173199	0.882075	79592.2	-0.653801	11.5	0.333333	33.7512	1.69478	47.125	0.226804
MONDO_0019338	GCST011437	34375979	-0.127686	1532	269170	1	3	24	0	1	0	0.0144928	7.29938e-05	0.00689656	0.819385	20896.3	0.545993	17.7778	-0.341463	11.6975	-1.57899	52.2222	-0.0377358
EFO_0003948	GCST011503	34375979	0.468371	456327	266291	1	3	15	0	1	0	0.0190476	-1.07919e-05	0.0415839	-1.75407	77685.2	-1.65655	19	0.352941	19.6542	-0.407615	51.3333	0.08
HP_0000360	GCST011541	34375979	-0.331215	91424	238658	1	7	8	0	1	0.142857	0	0.00186787	0.034248	-1.82591	93380.1	-1.74637	8.26667	0.0606061	7.66458	-0.625315	50	0
EFO_1000802	GCST011639	34375979	0.157801	1977	151130	1	10	4	0	1	0.0666667	0.166667	0.000404392	0.0182652	-0.198256	46529.8	-0.339622	11.8571	-0.731707	14.598	0.948124	50.2143	0.0492611
MONDO_0004985	GCST011767	34375979	0.541581	119005	281104	1	5	8	0	1	0	0	9.6314e-05	0.0302252	-1.50104	113406	-1.30526	14.7692	0.315789	5.34906	0.0824224	39.3846	-0.341463
MONDO_0005090	GCST011768	34375979	0.541177	207659	195468	1	5	24	0	1	0	0.0144928	-8.95961e-05	0.0193986	-1.27715	125198	-1.79041	12.1724	-0.08	9.94722	1.20607	49.3448	0.276243
EFO_0004338	GCST011971	34375979	-0.201029	5472	268126	0	5	4	0	1	0	0	-0.000318368	0.113131	-1.38459	108671	0.533696	16.6667	0.0895522	8.77047	-1.29838	43.3333	-0.571429
MONDO_0005129	GCST012012	34375979	0.00331501	538515	281104	1	24	15	0	1	0.0253623	0.047619	-0.000480203	0.0636424	-1.17432	103664	-1.17001	14.6923	0.0338983	10.4778	-0.749566	47.6154	-0.304348
MONDO_0005129	GCST012013	34375979	0.0560003	585443	281104	1	15	15	0	1	0.0190476	0.047619	0.000112741	0.0449526	-0.970529	75826.5	-1.00027	16.5	-0.181818	10.4545	-0.846539	46.5	-0.322581
EFO_0000538	GCST012101	34375979	0.730061	50266	281104	1	7	7	0	1	0.238095	0	0.00165591	0.029056	0.000471504	236966	-1.05605	20.5	-0.829268	10.1334	-1.12904	40.5	-0.666667
HP_0012532	GCST012125	34375979	0.00032942	473	231594	1	3	4	0	1	0	0	-0.000236809	0.0261753	-1.63432	162945	-1.25774	20.2857	0.564103	10.8325	1.23842	45.7143	0.382022
EFO_0000571	GCST012201	34375979	1.03392	42936	281104	1	10	21	0.0333333	0	0.111111	0.138095	0.00187113	0.022014	-1.46636	53064.7	0.282525	26.8065	0.530612	8.89925	0.048032	51.4194	0.16
EFO_0006925	GCST012232	34375979	2.12481	371212	204350	0	25	5	0.0344828	0	0.0533333	0.2	0.00145938	0.0133444	-1.06532	70423.7	0.511091	16	0	12.7486	-0.741153	44.6667	-1.78571
EFO_0009130	GCST012277	34375979	0.110587	15304	269170	1	11	5	0	1	0.0909091	0	0.00273947	0.0517649	-0.814339	282730	-1.56804	15.125	0.588235	4.01248	1.20396	33.375	0.769231
EFO_0000474	GCST012370	34375979	0.811504	9793	246487	1	5	25	0	1	0.1	0.0366667	0.000513869	0.0464409	-0.211317	49684.5	-0.620987	17.1667	-0.0571429	6.8117	-0.650468	49.8333	-0.0970874
EFO_0001378	GCST012396	34375979	-0.0313354	350263	203199	1	11	14	0	1	0.0363636	0.021978	-0.000130926	0.0365967	-1.29316	83595.6	0.147461	12.84	0.117647	7.16438	-0.721835	53.44	-0.0186916
HP_0000545	GCST012403	34375979	0.927312	24580	258110	1	63	3	0	1	0.0204813	0	0.00283446	0.0361021	-1.68593	209899	-1.23122	13.1818	0.266667	7.0746	-0.896188	41.9545	-0.0240964
MONDO_0004985	GCST012465	34375979	0.226666	413466	249423	1	41	8	0	1	0.0585366	0	0.00214915	0.0767206	-1.63162	129227	-1.03262	19.4286	-0.191781	9.15878	-0.565738	50.7347	-0.454545
MONDO_0002253	GCST012616	34375979	-0.253048	13850	244193	1	10	27	0	1	0	0.025641	-0.000558333	0.0255662	-1.67447	95126.8	-1.55112	13.6757	-0.175439	13.4178	1.31914	50.2162	0.297872
MONDO_0005277	GCST90000016	34375979	0.280281	554569	194812	1	10	19	0	1	0	0.0116959	3.61655e-05	0.0171941	-1.04955	77804.8	-1.14948	10.8276	0.0465116	9.82318	0.0397825	50.7586	0.130653
EFO_1000941	GCST90000513	34375979	-0.439227	627998	232291	1	3	9	0	1	0	0.0277778	1.3692e-05	0.0280168	-1.64712	23110.5	-1.30796	19	-1.37931	11.734	-0.744965	30.5	-0.789474
EFO_0003948	GCST90000514	34375979	0.319177	602604	266291	1	20	15	0	1	0.0315789	0.0190476	0.00029573	0.0611612	-1.55273	212632	-1.68605	16.8571	0.318841	11.0146	1.04317	45.4286	0.248649
EFO_0000280	GCST90000515	34375979	-1.03614	56429	197822	1	3	12	0	1	0	0.0151515	-0.000377153	0.0217403	-1.23694	62685	-0.590262	11.4	-0.920635	10.3654	-0.843985	48.2	-0.12
EFO_0004587	GCST90002320	34375979	0.946377	643370	260832	0	225	8	0	1	0.0502381	0.0714286	0.00841526	0.0345346	0.129159	84293.5	-0.335814	16.9313	-0.125	12.1851	0.592199	53.0343	0.0186916
EFO_0004527	GCST90002326	34375979	0.664371	630125	261245	0	214	26	0.0212766	0	0.0605063	0.169231	0.00725246	0.0414759	-1.2743	67108.6	-0.546264	16.65	0.315789	14.1236	-0.0595183	54	0
EFO_0004528	GCST90002332	34375979	1.53961	642173	261243	0	90	8	0.0425532	0	0.0574282	0.535714	0.00332747	0.0249659	-1.32526	70536.2	-1.38568	16	0	13.6304	-1.20857	51.5918	-0.751592
EFO_0005091	GCST90002344	34375979	1.65872	639696	260832	0	190	6	0	1	0.0422167	0.133333	0.00920577	0.0329329	-1.36058	75795.7	-1.4886	15.4439	0.651685	11.5597	-0.495452	52.7092	-0.196891
EFO_0004309	GCST90002361	34375979	1.15976	721201	261246	0	292	15	0.0199336	0	0.0414725	0.247619	0.0100132	0.0391916	-1.76972	88846.8	-1.36466	16.1466	0.171429	13.3514	-1.29199	52.7296	-0.634146
EFO_0009188	GCST90002372	34375979	1.21838	563352	261245	0	204	22	0.0272727	0	0.051869	0.233766	0.00446703	0.0297424	-0.925739	73234.8	-0.771092	15.2434	0.153846	15.1211	0.798212	54	0
EFO_0007991	GCST90002382	34375979	1.72999	408112	260834	0	263	6	0.0150943	0	0.0554959	0.333333	0.0170891	0.0350746	-1.01782	76511.7	-0.220434	17.3123	0.583333	10.7701	-0.218632	53.9777	-0.0186916
EFO_0007993	GCST90002389	34375979	1.16925	408112	260834	0	255	8	0.00766284	0	0.0523082	0.178571	0.0142466	0.0443535	-0.811551	91801	0.395665	16.1825	0.315789	10.9473	0.132043	53.0304	0.0186916
EFO_0004527	GCST90002390	34375979	1.26722	408112	261245	0	352	26	0.0299728	0	0.0652519	0.169231	0.0109569	0.0480369	-1.34043	69482.7	-0.562734	17.3439	0.25641	14.5472	-0.0886015	54	0
EFO_0007989	GCST90002394	34375979	1.79348	408112	260834	0	261	4	0.0114504	0	0.046478	0.333333	0.0128445	0.0262246	-1.22006	72122.1	-1.10849	16.1811	0.545455	10.8431	-1.13164	52.7283	-0.409091
EFO_0010701	GCST90002396	34375979	0.883241	408112	256371	0	341	13	0.0114286	0	0.0565465	0.294872	0.0076226	0.0367583	-0.832398	68216	-0.573464	16.2203	0.315789	13.7288	-0.82004	53.1554	-0.541176
EFO_0007990	GCST90002399	34375979	0.959842	408112	260834	0	235	5	0.0041841	0	0.0518276	0.3	0.0116337	0.0401183	0.446702	80005.9	0.476027	14.9375	-0.222222	11.4759	-0.0022912	53.0208	0.0186916
EFO_0007985	GCST90002400	34375979	1.41542	408112	261243	0	373	14	0.0292553	0	0.0378218	0.164835	0.00859157	0.0266953	-1.70847	73211.7	-0.720889	16.1085	0.171429	11.5884	-1.11272	52.2765	-0.465116
EFO_0007984	GCST90002401	34375979	0.697878	408112	261243	0	302	11	0.00967742	0	0.0428373	0.218182	0.0087453	0.030654	-1.75397	93667.4	-1.39414	15.3163	0.461538	14.8327	-0.562084	53.4377	-0.347826
EFO_0009188	GCST90002404	34375979	1.33644	408112	261245	0	300	22	0.0254777	0	0.0528428	0.233766	0.00744261	0.0297517	-0.910278	70854.6	-0.726695	16.1025	0.0895522	15.198	0.758802	54	0
EFO_0007986	GCST90002405	34375979	1.48578	408112	256371	0	286	16	0.0449827	0	0.0448289	0.375	0.0056651	0.0265962	-1.39602	58668	-0.357676	15.1589	0.181818	14.3493	-0.778234	53.2583	-0.297872
EFO_0007986	GCST90002406	34375979	1.57776	408112	256371	0	268	16	0.0479705	0	0.0474314	0.375	0.00680559	0.0269962	-1.4052	65062.4	-0.461695	14.2254	0.25	13.9844	-0.757386	53.2113	-0.297872
EFO_0004611	GCST90002412	34375979	1.35927	431167	256046	0	80	10	0	1	0.031962	0.533333	0.00331009	0.0203637	-1.73999	59049.3	-0.83717	16.6667	0.666667	13.4952	-0.957053	49.2222	-1.32308
EFO_1001178	GCST90010423	34375979	-0.661486	7252	281104	1	5	18	0	1	0.1	0.0130719	9.29948e-05	0.0192552	-1.84307	71268.5	-1.59156	11.6522	-0.24	8.1607	-1.03018	47.5217	-0.141414
EFO_0002609	GCST90010715	34375979	-0.493466	12501	281104	1	12	8	0	1	0.0909091	0	0.00169091	0.0378637	-1.4117	90174	-1.4487	15.4	-0.62069	6.62494	-0.198621	44.3	-0.362573
MONDO_0007254	GCST90011804	34375979	0.735449	428231	281104	1	31	17	0	1	0.0258065	0.117647	0.00150544	0.0294793	-1.41443	154943	-1.40639	13.7083	0.142857	5.99776	-0.273422	46.75	-0.266667
MONDO_0008315	GCST90011808	34375979	-0.225127	421142	281104	1	28	9	0	1	0.0687831	0.0277778	0.00254849	0.0261017	-1.20366	76949.7	-1.0545	18.5405	-0.352941	12.2984	-0.734453	53	0
EFO_0000756	GCST90011809	34375979	0.465835	417127	245970	1	19	28	0.0444444	0	0.152047	0.0740741	0.00201579	0.018048	0.582252	74499.2	-0.893862	17.383	0.235294	8.16081	-0.478027	52.8085	-0.0377358
EFO_1000657	GCST90011810	34375979	-0.540699	412441	281104	1	4	4	0	1	0	0	-0.000110086	0.0373434	-1.54601	99840.8	-0.510137	18.75	-0.506667	15.3411	-1.14472	52.75	-0.00947867
MONDO_0008903	GCST90011812	34375979	-0.253603	412835	281104	1	6	6	0	1	0.0666667	0	0.000417554	0.00606099	-1.16064	46033.2	-0.1418	10.5	0.190476	6.65563	0.651168	50	0.02
MONDO_0002974	GCST90011816	34375979	0.663401	416913	281104	1	5	8	0	1	0.2	0.0714286	0.00108749	0.0615818	0.789246	43264	1.11051	17.2308	0.967742	16.0855	-0.178009	48.7692	-0.170854
EFO_0005952	GCST90011819	34375979	-0.129351	412750	281104	1	3	12	0	1	0	0.0151515	-2.59273e-05	0.0196773	1.63099	39587.2	-0.893012	10.2	0.787879	14.7088	0.486292	48	0.344828
MONDO_0007915	GCST90011866	34375979	0.0756859	12653	174675	1	10	5	0	1	0	0	-0.000367595	0.0144261	0.314727	51400.7	-0.899611	15	-0.206897	7.31987	0.449763	44.3333	0.248649
EFO_0004736	GCST90011899	34375979	0.894265	389565	255610	0	125	5	0.015625	0	0.0372903	0	0.00234359	0.0192262	0.368241	76339.2	-0.137585	17.9615	0.847458	11.2932	-0.299574	53.0385	0.0186916
EFO_0004533	GCST90011900	34375979	1.89523	390964	256510	0	121	8	0.032	0	0.0297521	0.25	0.00386071	0.0205703	-1.42848	68195.4	-0.21122	17.1783	0.745098	12.5029	-0.201196	52.1705	-0.751592
EFO_0004696	GCST90012111	34375979	1.37131	370125	232971	0	301	5	0.00657895	0	0.0396456	0.1	0.00752338	0.0429572	0.178079	77596.2	-1.5513	14.9183	-0.4	13.2151	-1.13895	53.7222	-0.373626
EFO_0004193	GCST90013410	34375979	0.854655	392871	281104	1	37	12	0	1	0.0615616	0	0.00345445	0.0248911	-1.09561	53790.6	0.0186318	15.3878	-0.169492	12.2834	-0.600152	53	0
EFO_0000685	GCST90013534	34375979	-0.399976	311292	281104	1	48	8	0	1	0.10461	0	0.00656001	0.0295748	-0.72082	82858.4	-0.0914339	19.3571	-0.484848	9.24339	-0.03915	51.7143	-0.185567
EFO_0004736	GCST90013664	34375979	1.07263	406934	255610	0	58	5	0.016129	0	0.0387175	0	0.00189161	0.0172816	0.502836	57462.2	0.165017	18.5238	0.871795	13.2604	-0.474051	53.0794	0.0186916
MONDO_0004979	GCST90013679	34375979	0.189774	209808	253803	1	8	56	0	1	0.25	0.0324675	0.00088935	0.015802	-0.413772	40614.9	0.209026	14.8125	-0.56	14.2079	-0.452378	51.3125	-0.0478469
EFO_0000274	GCST90013680	34375979	0.266754	212036	281104	1	3	9	0	1	0	0	-0.000615235	0.0195087	1.29216	25774.5	-0.37935	13.75	-0.451613	14.7859	-0.505414	52.5	-0.0377358
EFO_0004269	GCST90013707	34375979	0.702026	212453	281104	1	13	9	0	1	0.141026	0.0555556	0.00221322	0.0660294	-1.86516	100837	-0.861876	23.5909	-0.0425532	8.38009	-0.0788852	40.3636	-0.1
MONDO_0024647	GCST90013719	34375979	0.326236	212453	177967	1	7	17	0	1	0.047619	0	-0.000736516	0.0128815	-0.372002	41662.6	-0.128593	11.375	-1.03448	8.7079	0.370657	51.4167	0.0392157
MONDO_0005129	GCST90014268	34375979	0.152916	586243	281104	1	25	15	0	1	0.02	0.047619	5.54316e-05	0.0583565	-1.09813	114242	-1.23409	14.375	0.0689655	7.93803	-0.404131	45.875	-0.247191
MONDO_0004979	GCST90014325	34375979	0.502218	408422	253803	1	37	56	0	1	0.0795796	0.0324675	0.00252452	0.0210099	-0.686939	77330.3	-1.03822	16.4839	-0.434783	13.5813	-0.0627134	51.7957	-0.0384615
EFO_0000555	GCST90016564	34375979	-0.44468	486601	200018	1	4	33	0	1	0.166667	0.0170455	0.000261308	0.0254624	-1.92869	41223.3	-1.59678	11.0541	-0.0444444	10.206	-1.15421	39.6757	-0.338798
EFO_0000275	GCST90018576	34375979	0.0809102	159690	281104	1	4	9	0	1	0.166667	0.194444	0.00147012	0.0163306	-1.10937	61419.8	-0.312242	15.7692	-0.514286	12.5072	-0.495645	44.5385	-0.10989
EFO_0000341	GCST90018587	34375979	-0.104761	166670	281104	1	4	11	0	1	0	0.0181818	-0.000152924	0.0223354	1.69921	96294.3	-1.30126	8.2	0.4	6.70759	-0.19159	51.2667	-0.0194175
EFO_0001422	GCST90018606	34375979	-0.659497	178726	212990	1	4	15	0	1	0	0.0666667	-0.000338179	0.0364026	1.67375	84424.6	0.699119	18.2632	-0.681319	13.6589	-1.01442	43.2632	-0.133333
EFO_1001513	GCST90018638	34375979	-0.0347052	161323	281104	1	3	14	0	1	0.333333	0.0989011	0.000820876	0.00669067	0.912977	37365.9	0.745514	24.5294	-0.117647	7.17626	-1.31422	39.4118	-0.190476
EFO_0004705	GCST90018642	34375979	0.0634389	173770	281104	1	4	26	0	1	0.166667	0.0492308	0.000441228	0.0124932	-0.98187	51784	-0.741199	14.5	-0.989011	11.4787	-1.01706	52.6333	-0.0188679
EFO_0004468	GCST90018735	34375979	-0.411764	133336	234928	0	10	3	0	1	0.422222	0	0.00588854	0.00739052	0.53958	45811.8	-0.987421	17.3846	-0.981818	6.73644	0.713945	37.0769	0.511628
EFO_0004587	GCST90018742	34375979	0.936918	95717	260832	0	13	8	0	1	0.0769231	0.0714286	0.00154235	0.027925	0.601129	51397.1	0.281228	15	0	17.9403	0.33428	53.381	0.0186916
EFO_0004527	GCST90018744	34375979	1.57778	128028	261245	0	66	26	0.0574713	0	0.04662	0.169231	0.00446002	0.0272776	-1.08959	45258.3	-0.161848	16.9783	0.378378	14.27	-0.0874788	54	0
EFO_0004528	GCST90018745	34375979	1.48023	135482	261246	0	27	8	0.0606061	0	0.0854701	0.535714	0.00346086	0.0139718	-1.01143	42169.9	-1.14702	22.1714	-0.4	11.2692	-1.16343	47.2571	-0.751592
EFO_0005091	GCST90018747	34375979	1.43011	95119	260832	0	23	6	0.0740741	0	0.027668	0.133333	0.00089716	0.0159845	-0.967957	63131.2	-1.4816	19.5862	0.537634	9.33488	-0.338455	49.4483	-0.15873
EFO_0004309	GCST90018749	34375979	1.08553	148623	261246	0	78	15	0.0333333	0	0.0546121	0.247619	0.00380298	0.0340051	-1.76424	80663.3	-1.36641	15.6452	0.235294	10.565	-1.20419	49.3871	-0.625767
EFO_0000274	GCST90018784	34375979	0.00119071	649402	281104	1	9	9	0	1	0.0277778	0	-0.000186189	0.0325231	-0.507396	29052	-0.411538	16.5	-0.545455	16.9243	-0.505414	53	-0.0377358
EFO_0003913	GCST90018793	34375979	0.369957	630096	190963	1	29	25	0	1	0.0862069	0.01	0.00346687	0.0165197	-0.932869	64404.7	-0.607047	15.2222	-0.4	10.5115	0.0802493	53	0
MONDO_0004979	GCST90018795	34375979	0.444622	625448	253803	1	32	56	0	1	0.102823	0.0324675	0.00316966	0.0168442	-0.314039	55330.1	-0.624355	16.0455	-0.411765	15.7143	-0.40882	52.0909	-0.0571429
EFO_0000275	GCST90018796	34375979	0.772936	589441	281104	1	45	9	0	1	0.0737374	0.194444	0.00590636	0.0387395	-1.31374	108760	-0.736912	14.6667	-0.142857	11.047	-0.0721013	49.6667	-0.170213
MONDO_0007254	GCST90018799	34375979	0.75466	337280	281104	1	16	17	0.03125	0	0.0583333	0.117647	0.0026244	0.0223334	-1.37257	84783.1	-1.115	15.9697	-0.125	4.34238	0.303888	33.1818	0.363636
EFO_0003144	GCST90018806	34375979	-0.0965025	664886	188551	1	3	28	0	1	0	0.010582	-0.000171424	0.00825568	1.47662	75085.6	-1.67522	12.871	0.634146	6.87932	-0.636677	36.7419	-0.409091
EFO_0000341	GCST90018807	34375979	0.0364677	635145	281104	1	6	11	0	1	0.0666667	0.0181818	-0.000245716	0.0203732	1.578	72176	-0.823401	10.0588	-0.285714	7.50921	-0.411332	51.1765	-0.0097561
MONDO_0005575	GCST90018808	34375979	-0.436582	637693	281104	1	14	11	0	1	0.032967	0.218182	-0.000346575	0.0295956	-0.0633575	83075.8	-0.564597	19.96	-0.177215	11.0004	0.161345	53.16	0.028169
EFO_0004143	GCST90018813	34375979	0.503819	658927	215661	1	6	22	0	1	0.133333	0.021645	0.000253856	0.0130329	0.368914	64013.8	-1.14973	9.28571	0.111111	9.66266	-0.26968	52.5	0
MONDO_0005129	GCST90018814	34375979	0.199249	670603	281104	1	15	15	0	1	0.047619	0.047619	0.000104047	0.0455028	-0.982978	64740.5	-0.829079	17	-0.235294	10.4391	-0.844832	46.5	-0.322581
HP_0001082	GCST90018818	34375979	0.730299	641364	232115	1	9	21	0	1	0.277778	0.0380952	0.00272007	0.0041409	0.83038	43632.9	0.542023	12.8	-0.428571	10.6972	1.30255	33.1	1.24528
EFO_0004799	GCST90018819	34375979	1.28373	665111	208850	1	26	41	0.0151515	0	0.113846	0.0256098	0.00279368	0.00838865	-0.781036	45683.4	-0.969989	14.5522	-0.266667	9.14192	0.445614	51.8358	0.0582524
EFO_0001422	GCST90018826	34375979	-0.33251	526132	212990	1	3	15	0	1	0	0.0666667	-7.61297e-05	0.0378759	1.82676	87406.7	0.606778	17	-0.571429	8.35423	1.17409	42	0
EFO_0001065	GCST90018839	34375979	0.578448	314532	146157	1	5	22	0	1	0.1	0.021645	0.00107276	0.0387097	0.538577	43157.2	-1.3636	9.07407	0.666667	9.07931	1.04607	47.2593	0.826667
MONDO_0005041	GCST90018852	34375979	0.763033	662330	246781	1	15	43	0	1	0.104762	0.0121816	0.00324919	0.0262485	-1.76917	89585.4	-1.73576	11	0	8.57367	0.109895	44.8103	-0.150538
EFO_0004283	GCST90018853	34375979	-0.684187	633436	281104	1	7	7	0	1	0.047619	0	-0.000203675	0.0784225	-1.94932	110544	-1.24586	16.5	-1.27273	8.18337	-1.69495	37.5	-0.88
EFO_0009189	GCST90018860	34375979	0.341253	634149	281104	1	4	15	0	1	0.166667	0	0.000729783	0.0210375	-1.89302	79228.2	-1.14623	11.8947	-1.07246	7.4936	0.829627	47.7632	0.545455
EFO_0004705	GCST90018862	34375979	0.364564	583911	281104	1	41	26	0.0307692	0	0.0585366	0.0492308	0.00262619	0.0164462	-0.697187	84419.1	-0.83996	13.6418	-0.264151	8.93924	0.0104376	50.3582	0.0689655
EFO_0004244	GCST90018863	34375979	0.984102	647847	199639	1	5	9	0.0769231	0	0	0.0555556	0.000236533	0.0311503	-1.62159	43160.3	-0.0794851	15.9286	0.193548	3.33245	-0.601664	29.8571	-0.666667
HP_0000023	GCST90018868	34375979	0.331729	623807	134309	1	8	35	0	1	0.107143	0.0117647	-0.000205765	0.0100884	-0.657017	48565.8	-0.73274	11.093	-0.0444444	7.96096	-0.235459	48.2907	0.140541
MONDO_0008903	GCST90018875	34375979	-0.0336359	671529	281104	1	4	6	0	1	0	0	-0.000302003	0.00583727	-1.23621	49709.3	-0.337249	16.7	-0.722222	6.25871	1.14098	41.7	0.556962
EFO_1000391	GCST90018883	34375979	0.0273562	602065	192665	1	10	21	0	1	0.0888889	0.0190476	0.000639315	0.0299794	-1.56593	44119.5	-1.30943	15.4839	-0.918919	11.9098	0.620615	46.3548	0.404624
EFO_0003882	GCST90018887	34375979	0.986101	667227	281104	1	8	6	0	1	0.285714	0	0.00484674	0.0254352	-1.79935	79638	-0.908199	14.2143	-0.214286	8.15958	-1.35994	31.2857	-0.847458
MONDO_0008315	GCST90018905	34375979	-0.351941	301559	281104	1	30	9	0	1	0.0666667	0.0277778	0.00339578	0.0236686	-1.12579	56037.8	-0.767247	16.6923	-0.222222	10.0386	-0.514764	52.2308	0.0190476
EFO_1001494	GCST90018907	34375979	0.673155	655669	215900	1	4	7	0	1	0.5	0	0.00198622	0.0206253	-1.80485	43819.1	-0.613656	14	-1.01538	12.6335	-1.0171	42.0909	-0.0705882
EFO_0000685	GCST90018910	34375979	-0.235619	595872	281104	1	11	8	0	1	0.236364	0	0.00186356	0.0392777	-1.16364	87100.5	-0.212328	21.4737	-0.765432	9.41564	-0.0883274	49.7895	-0.204082
EFO_0005773	GCST90018911	34375979	0.960103	647323	281104	1	3	10	0	1	0	0.0666667	0.000223602	0.0146479	1.52598	97532.2	-1.67254	10.1538	0.153846	12.6884	1.33672	46	0.872483
MONDO_0019338	GCST90018918	34375979	0.303807	664560	269170	1	4	24	0	1	0	0.0144928	0.000444225	0.00651576	1.37166	32341.1	-1.24777	16.3571	0.305085	8.69802	-1.11955	52.1429	-0.0190476
EFO_0007490	GCST90018922	34375979	-0.21566	633513	269170	1	7	18	0	1	0	0.0196078	-0.000278092	0.0141424	-1.73906	107010	-1.71922	13.12	-0.285714	8.60933	-0.46556	51.04	0.141414
MONDO_0005147	GCST90018925	34375979	0.182006	590946	212650	1	4	10	0	1	0.333333	0.0222222	0.000569214	0.0291852	-1.66268	115911	-1.47163	11.4286	-1.22581	3.95837	-0.0246892	51	0.141414
MONDO_0005148	GCST90018926	34375979	0.277994	667504	201921	1	106	34	0	1	0.0562444	0.0320856	0.00761671	0.0331409	-0.277032	119222	-1.11904	14.3929	-0.181818	11.1532	0.120054	52.8786	-0.00947867
EFO_0000729	GCST90018933	34375979	-0.262266	596621	243545	1	9	22	0	1	0.166667	0.038961	0.00119084	0.0109255	-1.14362	46876.7	-0.795713	13.129	0.24	10.0432	1.03119	50.2581	0.122449
MONDO_0024647	GCST90018935	34375979	0.294405	667072	177967	1	19	17	0	1	0.0526316	0	0.00182667	0.0120038	-0.1009	93584.8	-1.11737	12.2778	-0.833333	6.08668	1.05609	35.1111	0.888889
EFO_0005531	GCST90018936	34375979	-0.381021	656032	216536	1	3	22	0	1	0	0.00865801	-0.000309405	0.00663866	-0.725699	44866	-0.522921	10.84	0.628571	6.63793	-0.964193	49.2	0.344828
EFO_1001864	GCST90018937	34375979	-0.0716158	317583	281104	1	5	6	0	1	0.1	0	0.000440461	0.0257851	-1.86213	60453.1	-0.146643	14.4545	-0.8	2.36521	-0.670703	20.9091	-0.0952381
HP_0002619	GCST90018939	34375979	-0.196423	638428	281104	1	29	8	0	1	0.0246305	0	-8.55276e-05	0.0301313	-1.23595	81119.9	-0.614224	15.2432	-0.245614	15.2246	-0.224504	53.4595	-0.0473934
EFO_0004533	GCST90018942	34375979	1.75043	463178	256510	0	193	8	0.0203046	0	0.0320596	0.25	0.00583885	0.0251516	-1.51235	91745.2	-0.501877	16.7562	0.745098	12.8694	-0.226526	51.8657	-0.735484
EFO_0004736	GCST90018944	34375979	1.23155	493058	255610	0	167	5	0.0177515	0	0.040329	0	0.00441209	0.0222925	0.213408	73314.2	-0.0949762	17.7267	0.847458	12.0651	-0.362796	53.0291	0.0186916
EFO_0004338	GCST90018949	34375979	1.05221	525535	268126	0	313	4	0.00634921	0	0.0296346	0	0.0124058	0.0589143	-0.588117	156056	-0.0963425	14.0442	0.222222	8.06503	-0.956562	51.7224	-0.536585
EFO_0004468	GCST90018955	34375979	0.256872	448252	234928	0	67	3	0	1	0.0850294	0	0.00691392	0.0315684	-0.989695	73728.2	-1.22469	15.6143	-0.782609	14.0221	-0.222067	54	0
EFO_0004587	GCST90018962	34375979	1.09041	445573	260832	0	211	8	0.00458716	0	0.0413902	0.0714286	0.00875157	0.0233415	0.529387	87453.9	-0.373043	14.0365	0.0689655	11.2773	0.668723	53.0365	0.0186916
EFO_0004527	GCST90018964	34375979	1.35299	478500	261245	0	207	26	0.0309735	0	0.053656	0.169231	0.00508458	0.0367782	-1.19969	71259.5	-0.606546	16.6695	0.315789	13.9573	-0.046485	54	0
EFO_0004528	GCST90018965	34375979	1.43526	485950	261246	0	64	8	0.0434783	0	0.0585317	0.535714	0.00425531	0.0270186	-1.38316	63476.3	-1.3423	18.2222	-0.144928	15.4617	-1.30198	50.7222	-0.751592
EFO_0005091	GCST90018967	34375979	1.82866	444975	260832	0	173	6	0.00561798	0	0.0429493	0.133333	0.00890919	0.0381129	-1.43683	88861.8	-1.55675	16.4525	0.593407	11.7473	-0.511964	52.6816	-0.196891
EFO_0004309	GCST90018969	34375979	1.00975	499097	261246	0	275	15	0.0175439	0	0.0351427	0.247619	0.00764656	0.0395903	-1.77252	90777.4	-1.37747	15.2069	0.235294	11.5774	-1.20543	51.7069	-0.617284
EFO_0004570	GCST90018973	34375979	2.06673	467170	255481	0	83	16	0.03125	0	0.0308551	0.441667	0.0075124	0.0416515	-1.86209	82719.5	-0.0568394	17.4343	-0.215385	9.73251	-1.77019	44.9192	-1.78571
EFO_0004574	GCST90018974	34375979	1.70151	480086	256510	0	105	11	0.0265487	0	0.0435897	0.527273	0.00663428	0.0193896	-1.01994	65539.5	-0.816056	17.7069	0.72	11.3739	0.0603663	53.9052	-0.0186916
EFO_0004536	GCST90018976	34375979	1.37793	448242	234932	0	164	7	0.0178571	0	0.0497531	0.190476	0.00683065	0.0430242	-1.6263	98966.6	-1.05356	16.7953	-0.344828	13.1215	-0.141435	53.0409	0.0186916
EFO_0004617	GCST90019504	34375979	0.856703	355752	256492	0	138	9	0.0352113	0	0.0243309	0.0277778	0.00431994	0.0137728	-0.363655	64685.5	-0.329801	15.7347	0.571429	9.75016	0.377857	51.1837	0.0571429
EFO_0004611	GCST90019512	34375979	1.84361	355197	256046	0	202	10	0.0341463	0	0.0520664	0.533333	0.0104805	0.0127691	-1.57618	41838.9	-0.488209	16.6604	0.608696	11.6476	-0.800252	51.0189	-1.3125
EFO_0006925	GCST90019513	34375979	2.48959	284044	204350	0	23	5	0.217391	0	0.146245	0.2	0.00336391	0.00696422	-0.4761	55578.6	0.821942	26.6786	-0.577778	11.7995	-0.673306	41.1964	-1.77143
EFO_0004536	GCST90019522	34375979	1.41765	325292	234932	0	99	7	0.0192308	0	0.0587508	0.190476	0.00447143	0.0232761	-1.36946	55482	-0.577131	16.6698	-0.344828	10.8104	0.0616706	52.1321	0.0377358
EFO_0004530	GCST90019523	34375979	1.96179	355577	256301	0	154	11	0.0443038	0	0.0535608	0.436364	0.0071711	0.0171509	-1.4561	40775.9	-1.17885	16.2667	0.222222	14.2126	-0.877471	51.4	-1.13043
EFO_0004631	GCST90019526	34375979	1.38119	339705	245260	0	39	5	0.047619	0	0.0580297	0.1	0.00608087	0.00330124	-0.881009	48528.8	-0.705777	14.8864	-0.0689655	4.93632	0.479284	28.1818	-0.727273
EFO_0000384	GCST90020071	34375979	-0.535806	1219	281104	1	8	3	0	1	0	0	-0.000482825	0.0278175	-1.89078	216403	-1.18466	19.4545	-0.422535	9.23656	-0.616916	41	0.368715
EFO_0000729	GCST90020072	34375979	-0.466588	1143	243545	1	4	22	0	1	0	0.038961	-2.12292e-05	0.0132106	-1.57688	46004.5	-1.07544	14.5385	-0.222222	11.959	0.337697	51.7692	0.0292683
MONDO_0002009	GCST90020227	34375979	-0.197174	1154267	281104	1	63	10	0	1	0.0276498	0.0222222	0.0027787	0.0675529	0.182326	177225	-1.51938	15.1781	-0.461538	7.98355	1.01804	50.411	0.0582524
EFO_0004696	GCST90020234	34375979	0.407773	389354	232971	0	25	5	0	1	0.0633333	0.1	0.0028326	0.0387839	0.34034	93836	-1.67001	12.5	-0.26087	9.52505	-0.978471	49.9167	-0.346369
EFO_0003762	GCST90020244	34375979	-0.381216	175977	220528	1	9	13	0	1	0.111111	0.025641	-9.71762e-05	0.0326638	1.79356	48239.4	0.264419	16.7727	0.181818	13.0033	0.0449324	44.8182	0.465116
EFO_0004617	GCST90025945	34375979	1.98702	437846	256492	0	15	9	0.142857	0	0.0380952	0.0277778	0.00178553	0.00770067	0.39827	114761	-1.06782	25.125	0.117647	11.7768	0.277931	50.875	0.0970874
EFO_0004533	GCST90025947	34375979	2.60907	437896	256510	0	16	8	0.333333	0	0.116667	0.25	0.00683453	0.00985051	-1.12784	65160.5	-0.222801	32.6667	0.105263	10.3633	-0.00417775	41.8333	-0.693333
EFO_0005091	GCST90025950	34375979	2.47016	443529	260832	0	16	6	0.157895	0	0.2	0.133333	0.00843544	0.00800459	-0.289095	21068.6	-0.735845	22.9545	0.36	8.95817	-0.312847	46.0455	-0.0773481
EFO_0004615	GCST90025952	34375979	2.18295	435744	255235	0	9	9	0.384615	0	0.444444	0.333333	0.0110437	0.00197568	0.0903106	34025.5	-0.506591	36.5	-0.136986	10.056	-0.0707448	24	0.916667
EFO_0004574	GCST90025953	34375979	2.29151	437878	256510	0	8	11	0.357143	0	0.571429	0.527273	0.0155938	0.0103488	-0.780787	35205.8	-0.395322	42.8421	-0.47191	11.7985	0.0429104	44.5789	0.465116
EFO_0007805	GCST90025956	34375979	2.46141	400754	235112	0	22	17	0.392857	0	0.30303	0.691176	0.0225712	0.00884393	-0.137686	38897	-0.814001	28.641	0.324786	12.3121	-0.13135	43.4359	-0.43787
EFO_0004696	GCST90025958	34375979	2.12952	397043	232971	0	15	5	0.111111	0	0.0952381	0.1	0.000842479	0.0228257	1.17161	60346	-1.5432	16.75	-0.62069	4.47408	-0.255389	39.25	-0.0779221
EFO_0007984	GCST90025961	34375979	2.16428	445262	261243	0	21	11	0.185185	0	0.0904762	0.218182	0.00655141	0.00640872	-1.22743	23058.9	-0.410836	20.0625	0.285714	6.97815	0.307009	38.6562	-0.025974
EFO_0004528	GCST90025962	34375979	0.917085	443081	261246	0	20	8	0.037037	0	0.0684211	0.535714	0.00469175	0.0093859	-0.677717	33410.4	-1.00261	13.8571	0.206897	6.46056	-0.719905	40.5714	-0.629371
EFO_0004531	GCST90025965	34375979	2.3468	437354	256197	0	15	12	0.125	0	0.047619	0.257576	0.00640131	0.00336135	-0.977633	23934	-0.174654	16.2222	0.0307692	3.18433	-0.717241	21.4444	-0.60241
EFO_0004631	GCST90025967	34375979	1.73863	418691	245260	0	4	5	0.285714	0	0	0.1	0.00138817	0.00168945	-0.405469	23629.7	0.100089	12.2222	0.333333	6.95253	0.182217	21.1111	-0.727273
EFO_0007986	GCST90025972	34375979	2.20628	437291	256371	0	21	16	0.321429	0	0.195238	0.375	0.0127361	0.00557374	-0.201288	36870.2	0.21961	16.8649	0.117647	5.97124	0.15535	39.4324	0.0253165
EFO_0004570	GCST90025973	34375979	1.75752	436055	255481	0	10	16	0.04	0	0.6	0.441667	0.0228921	0.00446598	-1.33228	60458.9	0.870425	17.9615	-0.473684	1.25537	-1.01644	4.34615	-0.736842
EFO_0010701	GCST90025975	34375979	1.96892	436944	256371	0	14	13	0.125	0	0.131868	0.294872	0.00378471	0.0160054	-0.0625167	34094.4	0.244863	20.1852	0.17284	8.30577	-0.571618	41.1111	-0.478528
EFO_0004713	GCST90025978	34375979	1.70985	371898	213774	0	4	4	0.142857	0	0	0.166667	0.000895047	0.0118863	-1.28183	264911	0.67433	19.25	-0.701299	6.42477	-0.378204	45.5	-0.131868
EFO_0004587	GCST90025984	34375979	1.15768	443762	260832	0	12	8	0	1	0.166667	0.0714286	0.00383619	0.0204627	1.31901	48463.6	0.402392	18.6	-0.333333	20.4127	0.112532	54	0
EFO_0009188	GCST90025988	34375979	1.7319	441263	261245	0	16	22	0.1875	0	0.158333	0.233766	0.0036225	0.00882683	0.804305	28053.2	0.55541	16.6579	0.121212	29.1824	0.164362	53.1579	0.0377358
EFO_0006925	GCST90025993	34375979	2.08724	348806	204350	0	4	5	0.125	0	0	0.2	0.00225739	0.00301921	1.26236	114244	-0.149741	14.6667	0.206897	5.15774	0.574803	13.2222	-1.58621
MONDO_0007254	GCST90027052	34375979	1.00899	149186	281104	1	25	17	0.0243902	0	0.02	0.117647	0.00201846	0.0283864	-1.42734	109774	-1.2237	14.4048	0.0689655	7.3802	-0.576552	46.1429	-0.266667
MONDO_0018364	GCST90027055	34375979	0.0330862	149056	146287	1	13	23	0	1	0.0128205	0.0711462	0.000393408	0.0186843	1.31488	56741.6	0.173296	12	0	9.2956	0.299567	51.9167	0.0582524
MONDO_0008903	GCST90027056	34375979	0.0495544	274830	281104	1	10	6	0	1	0.0222222	0	0.000997058	0.0107413	-1.44106	109168	-1.10793	9.625	0.3	5.08316	1.02608	37.6875	0.509317
EFO_0000756	GCST90027057	34375979	0.786274	274830	245970	1	40	28	0.0461538	0	0.0487179	0.0740741	0.00266086	0.0187476	0.293627	90283.9	-0.920734	15.4706	0.375	9.60836	-0.576419	52.5882	-0.0190476
EFO_0003106	GCST90027159	34375979	0.121439	550375	281104	1	8	5	0	1	0.0357143	0	-0.000388689	0.0819989	-0.878572	115923	0.0907554	15.3077	-0.482759	11.9405	0.727548	51.5385	0.0769231
EFO_0000274	GCST90027161	34375979	0.121104	796661	281104	1	9	9	0	1	0.0277778	0	-0.000150886	0.020784	0.335647	43665.5	-0.943147	12.5	-0.08	10.2095	0.477581	52	0
HP_0001537	GCST90027170	34375979	0.0442643	275546	170125	1	4	25	0	1	0	0.02	-0.000462446	0.0162193	-1.67003	69453.2	-1.68406	9.55172	-0.363636	4.83999	0.803543	44.6552	0.441558
EFO_0000464	GCST90027902	34375979	-0.18371	548	236464	1	5	15	0	1	0	0.00952381	-0.000151271	0.013741	-1.72642	81769	-1.53377	10.75	-0.26087	10.6503	0.791251	47.25	-0.103093
HP_0002315	GCST90029067	34375979	-0.283658	13906	235127	1	6	15	0	1	0	0.0380952	0.000586203	0.0369516	-0.528264	85366.6	-1.73701	13.4286	-0.109091	6.02295	-1.74955	23.7143	-1.26154
MONDO_0005178	GCST90034520	34375979	0.552821	826690	281104	1	8	13	0	1	0	0.0128205	-0.00037058	0.0181947	-1.19901	84658.4	-1.23564	16	0	5.09232	-0.155037	44.9524	-0.0552486
EFO_1000786	GCST90034522	34375979	-0.894034	353388	281104	1	6	5	0	1	0.0666667	0	0.000317042	0.0534483	-1.93532	154298	-1.79006	16.1818	-0.603175	13.5771	0.550681	52.3636	0.0571429
HP_0001634	GCST90038453	34375979	-0.307977	8778	281104	1	3	3	0	1	0	0	-0.00042761	0.0142802	-0.504074	129484	-1.76891	14	-0.428571	11.2783	0.477043	54	0
EFO_0000400	GCST90043627	34375979	0.14609	455017	203275	1	3	44	0	1	0	0.0221987	-0.000299579	0.0307783	-0.795043	54103.5	-1.33997	15.7872	-1	12.3627	-0.540253	52.5957	-0.028169
HP_0000964	GCST90044763	34375979	0.0520222	400449	269170	1	15	20	0	1	0.0761905	0.00526316	0.00155405	0.0122234	-0.915544	44882.7	-0.716739	14.4286	-0.533333	9.40758	0.724091	45.4286	0.372881
EFO_0004238	GCST90044775	34375979	0.96134	348117	231201	1	39	22	0	1	0.0728745	0.030303	0.00429468	0.00901256	-1.25663	64117.6	-1.14775	12.5574	-0.333333	6.2429	-0.988691	42.2623	-0.701299
MONDO_0005090	GCST90053835	34375979	0.249305	66342	195468	1	3	24	0	1	0.666667	0.0144928	1.97065e-05	0.0193418	-1.46243	99066	-1.81042	13.4444	-0.702703	11.3152	0.0945731	51.5556	-0.00966184
MONDO_0005090	GCST90053836	34375979	0.0205925	143438	195468	1	10	24	0	1	0.0666667	0.0144928	0.000241842	0.0306564	-1.44803	146348	-1.71992	11.5588	0.133333	11.4062	0.00706047	50.1765	0.0913706
EFO_0004713	GCST90054785	34375979	0.130232	100285	213774	0	3	4	0	1	0.333333	0.166667	0.00320148	0.00300878	1.04993	216374	1.66322	9.28571	0.857143	8.29393	-0.817015	47.4286	-0.238342
EFO_0004309	GCST90056183	34375979	0.929876	235256	261246	0	174	15	0.0441989	0	0.0475051	0.247619	0.00525311	0.0338785	-1.74325	66068.4	-1.20348	17.619	0.0821918	13.9591	-1.33241	51.9365	-0.634146
MONDO_0002009	GCST90085695	34375979	-0.0458525	42455	281104	1	8	10	0	1	0.0714286	0.0222222	0.000488748	0.048471	1.53474	24561.2	0.268489	9.55556	0.105263	15.2867	0.580815	53.2222	-0.00938967
HP_0002321	GCST90085927	34375979	0.238206	942613	281104	1	47	11	0	1	0.0249769	0	0.00196788	0.0281259	-0.0967968	127459	-1.0429	10.7069	0.666667	8.60975	0.175141	49.7586	0.0784314
HP_0000023	GCST90086087	34375979	0.775642	56637	134309	1	3	35	0	1	0	0.0117647	-0.000462331	0.0199474	-1.78878	41404.2	-0.371004	11.6316	-0.533333	7.77206	-0.270977	49.6974	-0.0492611
EFO_0000537	GCST90086092	34375979	0.617002	56637	281104	1	6	31	0	1	0	0.0215054	0.00222031	0.038843	-1.47295	48994.5	-0.210933	19.8378	0.0512821	8.82308	-0.177474	50.5676	-0.0676329
EFO_0003875	GCST90086137	34375979	-0.0819984	56637	176949	1	3	18	0	1	0	0.0392157	-0.00025595	0.0147347	0.619157	25068.9	-1.2648	13.4286	0.0377358	9.21693	-0.0873892	52	0.297872
EFO_0004992	GCST90090962	34375979	-0.0316379	391	269170	1	7	5	0	1	0	0	0.000181572	0.0709449	-1.9058	129261	-0.549906	11.4167	0.0869565	7.86624	-0.161088	47.75	-0.322581
MONDO_0007254	GCST90090980	34375979	0.445282	277932	281104	1	59	17	0	1	0.0485096	0.117647	0.00309553	0.0509176	-1.59508	117459	-1.1447	18.1053	-0.235294	8.90353	-0.673393	49.8684	-0.304348
EFO_0003894	GCST90092000	34375979	0.295816	615396	223543	1	25	13	0	1	0.0366667	0.0641026	0.00103999	0.0214474	0.0333496	82995.7	-1.32743	15.3684	0.25	10.8399	0.2437	51.6842	0.0384615
EFO_0004615	GCST90092809	34375979	1.58511	115082	255235	0	36	9	0.0714286	0	0.104762	0.333333	0.00650218	0.00638837	-1.13368	34886.2	-0.378182	23.6	0.472727	11.9249	-0.250737	47	-0.352941
EFO_0004468	GCST90092819	34375979	-0.620881	114870	234928	0	12	3	0	1	0.19697	0	0.00177185	0.0244682	-0.86868	89971.8	-1.41927	17.8	-0.981818	13.1515	-0.18406	53.2	0.0186916
MONDO_0005575	GCST90093302	34375979	-0.207157	87609	281104	1	3	11	0	1	0	0.218182	5.45871e-05	0.031197	-0.35578	72053.9	-0.735758	20.3571	-0.468085	14.8884	-0.718487	54	0
EFO_0002496	GCST90095184	34375979	1.38544	92240	228776	1	8	3	0.1	0	0.357143	0	0.00414737	0.03479	-1.88681	91789.5	-1.25756	15.5455	-0.237288	12.7065	-0.00640636	39.1818	-1.64912
MONDO_0005041	GCST90095474	34375979	0.416579	37575	246781	1	6	43	0	1	0	0.0121816	0.000836543	0.00695027	-1.12445	56096.3	-1.75493	11.3673	-0.24	10.7428	-0.944716	43.8571	-0.150538
EFO_0000275	GCST90095475	34375979	-0.112276	10509	281104	1	5	9	0	1	0	0.194444	0.00121127	0.00896831	0.0872978	90751.3	-0.949626	13	0	9.66812	0.218213	46.9286	-0.226804
EFO_0004593	GCST90095480	34375979	0.188381	34340	281104	1	3	6	0	1	0	0	-0.000537136	0.0227598	1.24936	33624	-0.0409393	18.6667	0.222222	15.0439	-0.105915	30.6667	-0.958904
HP_0001634	GCST90096803	34375979	-0.129771	439533	281104	1	5	3	0	1	0.2	0	-7.7593e-05	0.0772248	-1.66578	103230	-1.65035	28.5	-1.12	16.8986	-0.287409	54	0
EFO_0004617	GCST90100559	34375979	0.4462	460858	256492	0	12	9	0	1	0.106061	0.0277778	0.00266321	0.0385276	-1.44352	73500.9	-0.655785	19.5714	0.634146	11.2671	0.396772	50.2857	0.128079
EFO_0010067	GCST90100568	34375979	1.92884	76029	66503	0	87	3	0.0227273	0	0.0521251	0.666667	0.00990434	0.033165	-0.172323	117055	-0.827162	14	0	12.924	1.52573	51.1	0.0571429
MONDO_0007915	GCST90100586	34375979	0.387629	30604	174675	1	3	5	0	1	0	0	-0.000266418	0.0654381	-1.56694	118180	-1.67072	15.625	-0.424242	10.9668	-0.298306	52.375	-0.0190476
MONDO_0005148	GCST90100587	34375979	-0.0389811	312646	201921	1	3	34	0	1	0	0.0320856	-0.000457865	0.0331459	-1.20083	49180.7	-1.11904	12.3784	0.12766	12.2428	-0.0430058	51.4865	0.27027
EFO_0003762	GCST90101732	34375979	-0.629905	7590	220528	1	5	13	0	1	0	0.025641	-0.000730328	0.0393275	1.78161	70853.9	-0.743122	17.1667	0.181818	10.5925	1.12543	45.7778	0.65
EFO_0004530	GCST90101748	34375979	1.94578	24600	256301	0	4	11	0.0714286	0	0.5	0.436364	0.0150018	0.00393612	-0.827459	20173.9	-1.21216	21.2	-0.202247	22.3814	-1.68682	24.8667	-1.10448
EFO_0010067	GCST90102517	34375979	1.88594	123734	66503	0	143	3	0.0138889	0	0.0512164	0.666667	0.0113437	0.0346417	-0.214172	114497	-0.802172	14	0	13.5883	1.46504	52.0411	0.0377358
MONDO_0005277	GCST90102553	34375979	0.00596249	873341	194812	1	66	19	0	1	0.0284382	0.0116959	0.00240429	0.0438127	-1.38395	124842	-1.14979	12.9412	-0.204082	11.4911	-0.180505	53	0
HP_0002619	GCST90102601	34375979	-0.0331667	1096	281104	1	10	8	0	1	0	0	-0.000864557	0.0172076	-0.956858	135793	-1.24623	11.9444	0.0833333	15.8371	-0.36303	48.1667	0.123711
EFO_0004627	GCST90102623	34375979	1.41425	27520	255118	0	3	12	0.0714286	0	0	0.393939	0.0083952	0.021892	-0.705212	36686.6	-1.58088	28.4	-0.569343	8.0225	0.400994	31.2	-0.503401
EFO_0000756	GCST90103972	34375979	0.663555	15990	245970	1	7	28	0	1	0.238095	0.0740741	0.00243804	0.0290922	-0.885905	58980	-0.871548	17.4	0.533333	8.90177	-0.958049	52.4	-0.0377358
EFO_0000341	GCST90103985	34375979	0.234227	135025	281104	1	6	11	0	1	0.266667	0.0181818	0.00145324	0.0242334	0.68878	97562.5	-1.18175	10.9412	-0.468085	8.15033	-0.573441	51.5294	-0.0289855
EFO_0005531	GCST90104038	34375979	-0.140021	912	216536	1	3	22	0	1	0	0.00865801	-0.000458415	0.00696322	-0.889528	44271.9	-0.454596	11.08	0.358974	5.57913	-0.210722	48.36	0.55
EFO_0004143	GCST90104786	34375979	0.438107	1239680	215661	1	31	22	0	1	0.0709677	0.021645	0.0033647	0.0114558	0.362933	48188.9	-0.278237	12.717	-0.44898	9.53112	-0.085547	51.0377	0.0487805
EFO_0010822	GCST90104907	34375979	0.110119	439487	246730	1	3	14	0	1	0	0.032967	0.000276007	0.0146355	-1.72132	50029.1	-1.55772	11.5294	-1.11111	10.9109	-0.831873	49.4706	-0.107317
MONDO_0005090	GCST90128471	34375979	0.371759	175799	195468	1	469	24	0.00407332	0	0.0312449	0.0144928	0.0151514	0.0536389	-1.28905	149737	-1.32311	13.9026	-0.153846	8.79472	0.275764	51.9757	-0.00966184
EFO_0004210	GCST90128518	34375979	0.748989	550437	281104	1	35	9	0	1	0.0537815	0.0555556	0.00214431	0.0187066	-1.38469	50381.8	-0.0656988	16.0227	0.285714	9.16148	-0.466354	50.2045	0.019802
EFO_0004213	GCST90129575	34375979	-0.325936	864702	223062	1	25	13	0	1	0.0333333	0.0128205	0.00025334	0.0253218	-1.77268	102929	-1.13144	15.6053	-0.482759	11.1307	-0.213796	52.3158	-0.0384615
EFO_0000685	GCST90131437	34375979	-0.514519	1026690	281104	1	26	8	0	1	0.144615	0	0.00338572	0.0426213	-1.09036	76156.7	0.0070839	21.2941	-0.630137	10.3313	-0.185063	51.6471	-0.204082
EFO_0004698	GCST90131901	34375979	0.833355	2365010	281104	1	511	3	0	1	0.0271363	0	0.0105295	0.043951	-1.82406	120517	-1.04755	13.0175	0.206897	7.99044	-0.071877	50.7724	-1.2381
MONDO_0005148	GCST90132184	34375979	0.313627	251740	201921	1	135	34	0.00595238	0	0.0577114	0.0320856	0.00918178	0.0315489	-0.206296	100387	-0.955551	16.8935	-0.360656	10.3862	0.205139	52.8994	-0.00947867
EFO_0000685	GCST90132222	34375979	0.097145	276020	281104	1	76	8	0	1	0.0638596	0	0.00717409	0.0294432	-0.691964	92646.7	-0.207935	15.6667	-0.245614	6.39233	0.373535	47.619	-0.0869565
EFO_0004238	GCST90132906	34375979	0.973346	595246	231201	1	32	22	0	1	0.0604839	0.030303	0.00288766	0.01417	-1.54027	69633.8	-1.24544	12.6667	-0.367347	8.62961	-1.28073	41.2963	-0.709677
MONDO_0005178	GCST90134284	34375979	0.196928	2421870	281104	1	17	13	0	1	0.0441176	0.0128205	0.000619256	0.026547	-1.30395	79119.8	-0.978519	17.1333	-0.117647	4.88852	-0.037136	46.8333	-0.107527
EFO_0004617	GCST90134481	34375979	-0.15815	350016	256492	0	4	9	0	1	0.166667	0.0277778	0.00175055	0.00776386	0.970688	39473.8	0.723711	22.5385	0.734177	13.1454	0.192482	48.6154	0.38674
EFO_0007805	GCST90134519	34375979	1.57141	58701	235112	0	106	17	0.0336134	0	0.0314465	0.691176	0.00836107	0.0176335	-0.804626	77005.8	-1.18628	18.0569	0.747475	13.1227	-0.160471	51.0976	-0.482759
MONDO_0005041	GCST90134547	34375979	0.202462	68390	246781	1	8	43	0	1	0.214286	0.0121816	0.00190606	0.0172996	-1.75733	47700.8	-1.62095	10.9216	0.0465116	9.35391	-0.328302	44.3333	-0.179894
HP_0000545	GCST90134549	34375979	0.863011	64268	258110	1	33	3	0	1	0.0587121	0	0.0047417	0.0311451	-1.65202	300257	-1.44758	13.3333	0.266667	4.81336	-0.572326	36.4167	0.12987
EFO_1000860	GCST90134619	34375979	0.344698	5128	197974	1	3	3	0	1	0	0	-6.02302e-05	0.0149573	-1.18226	133939	-1.65616	10.5	-0.285714	15.8968	1.10345	47	-0.255319
EFO_0000571	GCST90134662	34375979	0.410643	47584	281104	1	6	21	0	1	0	0.138095	0.00157511	0.0172259	-1.44932	52536.7	0.500867	29.2222	0.296296	8.94179	0.048032	48.8889	0.541176
EFO_0004193	GCST90137411	34375979	0.76747	307684	281104	1	36	12	0	1	0.0444444	0	0.00182571	0.0300666	-1.23427	69418.2	-0.307512	17.625	-0.338462	11.241	-0.505723	53	0
EFO_0000707	GCST90137412	34375979	-0.418316	294294	281104	1	14	7	0	1	0.021978	0	-2.48669e-05	0.0599843	0.79375	107363	-0.326779	17	-0.181818	10.8878	0.0956779	52.3333	0.0473934
MONDO_0005129	GCST90137960	34375979	0.590677	20335	281104	1	6	15	0	1	0	0.047619	-0.000260593	0.017373	1.5465	94393.6	-1.44571	12.8571	0.666667	5.40214	0.445196	34.5714	0.496
EFO_0008561	GCST90140994	34375979	0.154575	275546	260008	1	5	36	0	1	0	0.0190476	-0.000188812	0.0151508	-1.74578	49487.4	-1.6037	12.2439	-0.153846	10.2573	1.44168	48.0976	0.888889
EFO_1000657	GCST90162555	34375979	-0.0220002	1175	281104	1	4	4	0	1	0	0	-0.000635509	0.0505205	-1.66442	321224	-1.53693	11	0.545455	8.49927	-0.456233	43.75	0.4
EFO_0003144	GCST90162626	34375979	0.0934365	1665481	188551	1	17	28	0	1	0.0367647	0.010582	0.000661043	0.0292653	-1.4978	88726.2	-1.28617	16.7111	-0.478873	7.26356	-0.333663	41.8	-0.409091
EFO_0004705	GCST90204167	34375979	0.146527	494577	281104	1	39	26	0.015625	0	0.0850202	0.0492308	0.00372951	0.0150027	-0.596238	75869.2	-0.733613	14.2	-0.327273	8.48611	0.0992269	50.4	0.0689655
EFO_0000275	GCST90204201	34375979	0.856803	2339188	281104	1	86	9	0	1	0.04487	0.194444	0.00542387	0.0502336	-1.42011	149922	-0.974021	14.8105	-0.142857	10.272	0.0135669	51.1474	-0.189474
MONDO_0001823	GCST90225551	34375979	0.241418	937235	211311	1	5	5	0	1	0.1	0	0.000283547	0.00708519	-0.24053	122654	-1.59352	18	-0.777778	16.052	1.25508	29.5	1.66102
EFO_0004530	GCST90239610	34375979	2.01469	76053	256301	0	15	11	0.130435	0	0.171429	0.436364	0.0135597	0.0113854	-1.44192	36394.1	-1.32881	21.1538	-0.0952381	6.77781	-0.260432	33.4615	-1.03226
EFO_0004611	GCST90239612	34375979	1.72026	76650	256046	0	31	10	0.108108	0	0.0903226	0.533333	0.00930283	0.0139704	-1.67689	38560.1	-0.488562	19.4146	0.608696	8.7586	-0.637655	42	-1.30159
EFO_0000537	GCST90239614	34375979	0.656905	68986	281104	1	4	31	0	1	0	0.0215054	0.00253012	0.0274811	-1.20817	53305.9	-0.723685	19.5429	0.222222	9.60885	-0.70139	49.2	0.150538
EFO_0004611	GCST90239655	34375979	1.60377	1654960	256046	0	222	10	0.00869565	0	0.0347316	0.533333	0.00673706	0.0194825	-1.71118	59184.2	-0.803467	16.6034	0.608696	11.1451	-0.76006	51.1897	-1.3125
EFO_0004530	GCST90239661	34375979	1.73874	1654960	256301	0	247	11	0.0197628	0	0.0393338	0.436364	0.00698369	0.0266885	-1.62629	78617.3	-1.52189	16.1705	0.222222	12.4389	-0.751397	51.3798	-1.11765
EFO_0004574	GCST90239673	34375979	1.6519	1654960	256510	0	266	11	0.0109489	0	0.0363456	0.527273	0.00896278	0.0233675	-1.12627	71248.4	-0.858223	16.7148	0.72	11.8239	0.0163525	53.9603	-0.0186916
EFO_0004274	GCST90239691	34375979	1.52706	332370	145512	1	10	43	0.0192308	0	0.155556	0.0276855	0.00266167	0.0103077	-1.08328	43756.8	-0.723572	15.6226	0.133333	6.95759	0.14899	47.9623	0.118919
HP_0000023	GCST90239723	34375979	0.40731	513120	134309	1	20	35	0	1	0.0947368	0.0117647	0.000988065	0.025486	-1.46394	75113.7	-1.09468	13.3636	-0.45614	9.94268	-0.598993	50.4091	-0.0492611
EFO_0004593	GCST90239750	34375979	-0.206551	358736	281104	1	7	6	0	1	0.714286	0	0.00540537	0.0243195	0.471258	73744.8	-1.06383	20	0	9.60936	0.912612	31.3846	-0.754098
EFO_0002609	GCST90239777	34375979	0.621825	10495	208040	1	14	8	0	1	0.032967	0	0.000779774	0.0120141	-0.307205	75295	-1.31954	15.4091	-0.596491	6.38435	-0.133722	42.3182	-0.282209
EFO_0003778	GCST90243956	34375979	-0.147117	26351	281104	1	8	5	0	1	0.285714	0	0.00249486	0.0227073	-1.08754	31310.2	-0.492443	26.4615	-0.415842	20.5745	0.14731	44.9231	-0.494118
EFO_0007805	GCST90244005	34375979	2.05513	288127	235112	0	41	17	0.0740741	0	0.0756098	0.691176	0.0149322	0.0130617	-0.595965	52756.8	-0.997439	20.569	0.77551	11.7529	-0.0419349	47.1379	-0.465116
EFO_0004574	GCST90244008	34375979	1.61496	288127	256510	0	55	11	0.03125	0	0.0659933	0.527273	0.0120343	0.0139398	-0.783487	56212.8	-0.715282	20.6667	0.615385	11.3869	0.0643566	52.1667	0.0190476
EFO_0004736	GCST90244010	34375979	0.733859	288127	255610	0	32	5	0.0277778	0	0.0342742	0	0.00134671	0.0279189	-0.0204968	72139.4	-0.0876046	22.5405	0.731707	10.0188	-0.195804	52.2703	0.0377358
EFO_0004713	GCST90244094	34375979	1.6715	588452	213774	0	192	4	0.015544	0	0.0393761	0.166667	0.00726661	0.0466482	-1.67041	131302	0.946469	13.9694	-0.113208	12.1658	-0.810577	51.8061	-0.201058
EFO_0003894	GCST90245818	34375979	0.532735	399413	223543	1	17	13	0	1	0	0.0641026	0.000176405	0.0165082	0.557087	73135.6	-1.31374	15.1667	0.322581	11.5027	0.173592	52.4333	0.0190476
EFO_0004593	GCST90245820	34375979	-0.788119	341214	281104	1	3	6	0	1	1	0	0.00147899	0.0210585	1.75853	31056.3	0.210542	20.3333	-0.0487805	10.6553	1.32211	17	0.375
HP_0003418	GCST90245851	34375979	0.0341226	453862	281104	1	15	11	0	1	0.047619	0.0727273	0.00104001	0.0181945	-0.124302	90239.9	-0.720851	17.5769	-0.0571429	10.6665	0.461477	49.4615	-0.122449
HP_0000023	GCST90245889	34375979	0.315401	112746	134309	1	11	35	0	1	0.109091	0.0117647	6.54508e-05	0.03225	-1.70631	79117.7	-1.34388	11.7174	-0.24	6.74265	0.604345	45.7935	0.371257
HP_0100790	GCST90245894	34375979	0.802498	375822	211329	1	12	30	0	1	0.0757576	0.0183908	0.00118031	0.0146206	-0.462379	66158.6	-0.604387	13.1429	-0.508475	11.4067	0.29248	52.2143	0.0878049
HP_0002619	GCST90246234	34375979	-0.431099	207055	281104	1	23	8	0	1	0.0434783	0	0.000675042	0.0287218	-1.23	69763	-0.471336	23.2581	-0.734177	21.9629	-0.658587	52.6129	-0.0287081
EFO_1000910	GCST90246357	34375979	-0.128315	165257	146190	1	3	9	0	1	0.333333	0	0.000299539	0.00759431	0.308879	58908.2	1.17119	17.5	-0.956522	28.3405	-1.74462	52.5	-0.0377358
EFO_0004615	GCST90246545	34375979	0.940251	10708	255235	0	3	9	0	1	0.333333	0.333333	0.01081	0.00400048	-1.30429	25608.2	-0.0311901	30.5	0.518519	10.5342	-0.293429	38.5	-0.333333
EFO_0004696	GCST90249533	34375979	1.99724	10708	232971	0	3	5	0.142857	0	0	0.1	-0.000450439	0.0521252	-0.0474974	13504.8	-0.645974	12.25	-0.461538	17.9069	-1.67611	41.875	-0.298851
HP_0000093	GCST90250893	34375979	-0.649557	1078	190361	1	3	6	0	1	0.333333	0	0.000180313	0.0109552	0.763787	92763.3	-0.441107	13	-0.62069	21.7146	-1.08763	53	0.0571429
EFO_1000652	GCST90255375	34375979	-0.276048	855309	250287	1	4	23	0	1	0	0.0197628	0.000595067	0.00263687	-0.436546	49035.8	-0.769519	11.1481	-0.0869565	3.55532	0.391824	45.5185	0.630872
EFO_0004541	GCST90256420	34375979	1.35081	144060	256676	0	47	15	0.0333333	0	0.0462535	0.133333	0.00619245	0.0113476	0.248298	35656	-0.153541	14.4839	0.133333	10.4747	-1.1589	43.8387	-1.27273
EFO_0004191	GCST90257014	34375979	-0.467865	421	184493	1	3	6	0	1	0	0	-0.000438133	0.0282827	-1.85229	95911	0.197569	8.66667	0.709677	11.7561	0.944129	51.6667	0.0194175
EFO_0004255	GCST90258619	34375979	-0.0875232	38463	269170	1	12	20	0	1	0.0606061	0.0315789	0.000544051	0.0051484	-0.9555	64336.9	0.180995	14.125	-0.466667	10.4644	0.038524	52.75	-0.0377358
EFO_0001065	GCST90258638	34375979	0.107823	762600	146157	1	20	22	0	1	0.0368421	0.021645	0.00167518	0.0365079	0.31894	116260	-1.60185	12.1429	-0.367347	10.368	0.00696927	52.2857	0.0287081
EFO_0000280	GCST90258657	34375979	-0.87502	43684	197822	1	7	12	0	1	0	0.0151515	-0.000569545	0.0289417	-1.23694	70960.6	-0.6077	10.5263	-0.488889	7.67286	0.125762	48.1053	-0.0618557
EFO_1000786	GCST90264173	34375979	-1.24896	689962	281104	1	4	5	0	1	0.166667	0	0.000535453	0.00955688	-1.69889	51435.1	-1.465	13.2222	-0.37037	11.05	1.47851	39.7778	0.842105
EFO_0004698	GCST90267286	34375979	-0.3566	283595	281104	1	7	3	0	1	0.0952381	0	-0.000317097	0.123608	-1.95424	109637	-1.1513	18.8	-0.222222	17.6431	-0.989785	40	-1.25
EFO_0003877	GCST90267361	34375979	-0.396974	362638	174781	1	3	19	0	1	0	0.0292398	-0.000377522	0.0412247	-1.75075	56376.3	-1.15396	16.7727	-0.604651	10.1545	0.181216	53	0
HP_0000360	GCST90267564	34375979	0.425878	132438	238658	1	37	8	0	1	0.0255255	0	0.000948049	0.0360708	-1.7261	169383	-1.767	12.2	-0.418605	5.91097	-0.113163	40.9556	0.247191
EFO_1000391	GCST90269779	34375979	-0.00438347	203127	281104	1	5	21	0	1	0.1	0.0190476	6.00733e-05	0.0256587	-1.65544	28911.5	-1.08594	11.9231	-0.666667	13.9965	0.0228582	52.3846	-0.0377358
EFO_0007429	GCST90269781	34375979	-0.0766694	204071	218317	1	4	10	0	1	0	0.133333	0.000262499	0.0139774	0.330153	65026.6	-1.21138	13.6429	0.530612	17.251	1.53399	45.8571	0.716981
MONDO_0004867	GCST90269783	34375979	-0.482056	260405	225773	1	11	6	0	1	0.109091	0.0666667	0.00081488	0.0257375	-1.74647	69119.6	-1.29753	15.6471	-0.666667	16.2624	0.140505	49.4706	0.138614
EFO_1000391	GCST90269790	34375979	0.0937349	203127	281104	1	5	21	0	1	0.1	0.0190476	1.94446e-05	0.018672	-1.47207	28911.5	-1.08594	11.9231	-0.666667	13.9965	0.0228582	52.3846	-0.0377358
MONDO_0008315	GCST90269957	34375979	0.126097	305014	281104	1	6	9	0	1	0	0.0277778	-0.000314807	0.0107339	-0.611111	72283.2	-1.31183	12.2	0.382979	7.56857	-0.326298	52.4	0.0287081
EFO_0004314	GCST90270081	34375979	1.17223	383471	80480	0	117	4	0.00833333	0	0.0284409	0.166667	0.00256784	0.0374899	0.432837	121772	-0.528215	14.0165	0.0350877	10.4329	-1.11796	52.2893	-0.508876
EFO_0004312	GCST90270083	34375979	1.14411	383471	199886	0	129	3	0.00763359	0	0.0285853	0	0.00127816	0.0359124	-0.429074	102209	0.814329	14.8636	-0.5	11.4511	-0.897609	53	0
EFO_0000783	GCST90270216	34375979	-1.19502	12825	218510	1	6	10	0	1	0	0.0888889	0.000121855	0.0306955	-0.243126	75703.6	-1.18402	13	-0.571429	12.8934	0.261437	49.6875	0.238342
EFO_0009454	GCST90270931	34375979	-0.355736	895890	234819	1	8	27	0	1	0	0.048433	-2.68363e-05	0.022034	-1.72758	33634.5	-0.259089	15.6286	-0.613333	7.61618	-0.245032	50.3	-0.0682927
EFO_0004607	GCST90270932	34375979	-0.159312	884325	186539	1	14	26	0	1	0.010989	0.0184615	-0.000230747	0.0160035	0.430526	54168	-1.02738	14.7	-0.133333	11.9858	0.46196	52.175	-0.00956938
MONDO_0007915	GCST90270940	34375979	-0.127525	718496	174675	1	98	5	0	1	0.0643804	0	0.0104933	0.0330082	-0.629123	89016.6	-1.15847	15.8544	-0.206897	11.6941	-0.195794	52.9515	-0.0190476
EFO_0000668	GCST90271316	34375979	0.610196	455887	146157	1	7	8	0	1	0	0.107143	0.00195039	0.0134852	-0.0765667	37630.3	-0.806946	19.5333	0.441558	8.06064	0.460045	48	0
EFO_0006803	GCST90271348	34375979	-0.664442	38262	281104	1	4	8	0	1	0	0	-0.000611336	0.0064696	-1.14028	63044.3	-1.11324	15	-0.782609	12.1128	0.620611	44.5	0.63354
EFO_0004468	GCST90271558	34375979	0.0446069	475416	234928	0	63	3	0.0153846	0	0.0752688	0	0.00800519	0.0287361	-0.917248	83177.7	-1.29924	15.5909	-0.782609	12.0633	-0.0668397	52.0909	0.0377358
EFO_0005917	GCST90271609	34375979	0.019791	59945	281104	1	13	9	0	1	0.0769231	0.0555556	0.00113689	0.0414596	-0.837033	142467	-1.7782	21.4545	-0.8	6.18936	-0.774618	46.0909	-0.266667
EFO_0003144	GCST90274223	34375979	0.191484	1279610	188551	1	23	28	0	1	0.0355731	0.010582	0.000485285	0.0276529	-1.39388	74110.5	-1.03756	15.0784	-0.229508	8.79583	-0.608215	43.1176	-0.409091
MONDO_0008315	GCST90274713	34375979	0.0870311	944762	281104	1	201	9	0	1	0.0335821	0.0277778	0.00563654	0.0382664	-1.33232	94221.9	-1.08966	14.9571	-0.0689655	11.318	-0.551383	53	0
EFO_0001068	GCST90274860	34375979	-1.1374	1103	281104	1	4	8	0	1	0	0.0357143	0.000142452	0.0235994	-1.81789	202473	-1.68442	14.6667	-0.322581	7.49806	0.835528	47.5	0.229508
MONDO_0018076	GCST90275070	34375979	-0.750149	3206	190670	1	6	10	0	1	0	0.0444444	-0.000173704	0.036324	-1.46724	75707.2	-1.46467	12.6875	0.285714	8.12749	0.989061	48.5	0.255319
EFO_1000049	GCST90275073	34375979	-0.01385	2786	281104	1	4	10	0	1	0	0.0666667	0.000270017	0.0299513	1.16762	93832.1	-1.31659	13.6429	-0.275862	7.26909	0.639941	51.1429	0.204082
HP_0012115	GCST90276149	34375979	0.462335	4624	281104	1	4	3	0	1	0	0	-0.000265509	0.0456848	-1.79855	156800	-1.33361	7.85714	0.25	6.13543	-1.60291	31.1429	-1.03448
MONDO_0021108	GCST90276150	34375979	0.328293	4624	281104	1	6	7	0	1	0	0	-0.000556757	0.0538057	-1.07108	240153	-1.83892	15.0769	0.133333	17.9145	-0.141695	49.6923	-0.16
MONDO_0018076	GCST90276153	34375979	-0.492952	4624	190670	1	4	10	0	1	0	0.0444444	-2.77674e-06	0.0145706	-0.573382	108014	-1.70889	15.1429	-0.25	9.96782	0.315831	52.7143	0.0190476
EFO_0000266	GCST90276156	34375979	0.685813	653867	281104	1	9	19	0	1	0.0555556	0.0175439	0.000925776	0.0106475	-0.061813	46286.3	-0.640787	18.6429	-0.105263	13.3755	-0.098523	52	0
EFO_0004242	GCST90277980	34375979	0.251703	127	269170	1	4	7	0	1	0	0	0.000663821	0.0374842	0.565025	51729	-0.837126	10.8182	0.0465116	10.4839	0.711532	52.0909	0.0483092
EFO_0004242	GCST90277981	34375979	0.49513	127	269170	1	4	7	0	1	0	0	0.000552626	0.0490163	-0.237842	157238	-1.66626	9.72727	0.378378	11.5991	0.336589	52.2727	0.0384615
EFO_0004242	GCST90277982	34375979	-0.56342	127	269170	1	3	7	0	1	0	0	-0.000358633	0.0347988	1.16096	38942.3	-0.393461	10.4	0.2	13.03	-0.0187182	48.5	0.32967
EFO_0004242	GCST90277983	34375979	0.884106	127	269170	1	3	7	0	1	0	0	-5.72596e-05	0.0459232	-0.0917938	36671.6	-0.235474	16.4	-0.9	15.5792	-0.504527	52.1	0.0582524
EFO_0000555	GCST90277988	34375979	-0.367677	887490	200018	1	22	33	0	1	0.0606061	0.0170455	0.0015071	0.0391395	-1.84505	108183	-1.65749	13.8	-0.482759	7.08905	0.287217	37	0.0680272
EFO_0003827	GCST90278093	34375979	0.0108972	9475	243267	1	7	11	0	1	0	0.0545455	0.00080146	0.0403713	1.03174	66381	-1.73704	15	0	13.7191	1.29978	39.1667	0.929577
EFO_0004312	GCST90278629	34375979	1.54798	62901	244363	0	10	3	0	1	0.177778	0	0.00588869	0.113767	-1.42994	104155	1.13594	15.1538	-0.615385	8.03269	-0.694182	46.0769	0.185567
EFO_0004611	GCST90278638	34375979	1.24369	92615	256046	0	28	10	0	1	0.0740741	0.533333	0.0139527	0.00998518	-1.56641	59768.9	-0.940316	20.7895	0.526316	7.99011	-0.549263	40.8421	-1.296
EFO_0004570	GCST90278643	34375979	0.980034	92615	255481	0	8	16	0	1	0.107143	0.441667	0.0186505	0.0343033	-1.93033	122365	-0.905758	15.1667	-0.129032	5.97364	-1.83755	20	-1.78947
EFO_0004338	GCST90278650	34375979	0.765841	92615	268126	0	25	4	0	1	0.0633333	0	0.00300854	0.106365	-1.14108	160134	-0.138907	16.2069	0.0895522	10.5596	-1.21696	49.8276	-0.554217
EFO_0007993	GCST90281254	34375979	-0.146116	30577	260834	0	10	8	0	1	0.0444444	0.178571	0.00135209	0.0134159	0.729588	90277.8	0.8506	23.1111	-0.0869565	15.4417	-0.356658	53.4444	0.0186916
EFO_0003843	GCST90281295	34375979	-0.172027	352	269170	1	3	7	0	1	0	0.047619	-0.000601662	0.0780592	1.39815	56778.5	-0.674579	16.8	0.25	23.7894	0.726059	53.7	0.0186916
EFO_0004238	GCST90292534	34375979	0.641254	501825	231201	1	11	22	0	1	0.109091	0.030303	0.00141431	0.0172166	-1.76633	42206	-1.0858	12.6667	-0.571429	8.3549	-1.50211	34.3333	-0.717949
EFO_0004238	GCST90292535	34375979	0.946472	223081	231201	1	10	22	0	1	0.0222222	0.030303	0.00115766	0.00569524	-1.22976	36000.8	-0.91622	10.4688	-0.139535	5.35445	-1.19608	31.5625	-0.591549
EFO_0004238	GCST90292536	34375979	0.720377	278744	231201	1	18	22	0	1	0.117647	0.030303	0.00314453	0.00888298	-1.4032	50419.3	-1.11786	12.7	-0.461538	5.43015	-1.03078	37.375	-0.709677
EFO_0009959	GCST90293095	34375979	0.346799	19211	281104	1	3	14	0	1	0	0.021978	-0.00032024	0.0261214	1.82104	112532	-1.66444	12.3529	0.634146	6.79647	0.277224	53.4118	0.00938967
EFO_0004593	GCST90296696	34375979	-0.724039	143441	281104	1	7	6	0	1	0.47619	0	0.00401972	0.0204914	0.885356	99010.5	-1.29672	18.3846	0.162162	8.28736	1.32211	15.7692	0.375
EFO_0000571	GCST90297563	34375979	-0.308756	109071	281104	1	3	21	0	1	0	0.138095	0.00161944	0.017248	-1.6485	57563.4	0.0149013	28.75	0.818182	8.83321	0.197215	53.75	0.0377358
EFO_0000274	GCST90297795	34375979	0.131455	1094060	281104	1	40	9	0	1	0.0782051	0	0.00565434	0.020022	0.240271	45805	-0.752647	17.7143	-0.451613	7.76607	0.619167	50.3673	0.0392157
EFO_0000384	GCST90301327	34375979	0.524668	58538	281104	1	10	3	0	1	0.111111	0	0.00181867	0.0465737	-1.93065	70323.9	-0.0151632	21.3077	-0.506667	8.01759	-0.437838	53.7692	-0.0186916
EFO_0000537	GCST90301363	34375979	0.468032	10772	281104	1	21	31	0.0196078	0	0.00952381	0.0215054	0.000283814	0.0232337	-0.295982	123590	-1.33432	16.7692	0.5	6.4739	0.861053	44.3462	0.325581
EFO_0009959	GCST90301393	34375979	0.0831878	454768	281104	1	82	14	0	1	0.018368	0.021978	0.00162024	0.032035	-0.0232622	153954	-1.23591	12.2188	0.117647	9.21098	-0.296235	52.2188	0.028436
EFO_0004615	GCST90301946	34375979	1.6937	136016	255235	0	25	9	0	1	0.12	0.333333	0.0122358	0.00775778	-1.30429	54918	-0.882583	23.7059	0.518519	12.2149	-0.299721	47.5	-0.390805
EFO_0004468	GCST90301964	34375979	0.561252	136016	234928	0	7	3	0	1	0.52381	0	0.00729288	0.0345659	-1.21088	147876	-1.66944	14.7	-0.88	13.5346	-0.245634	53.3	0.0186916
MONDO_0005180	GCST90308590	34375979	-0.216953	2525730	200275	1	76	15	0	1	0.0694737	0.0380952	0.00237335	0.0304339	-0.398013	81879.3	-1.41962	17.5165	-0.62069	15.1164	-0.0771419	54	0
EFO_0010067	GCST90308682	34375979	1.9368	72301	66503	0	53	3	0.0181818	0	0.0500726	0.666667	0.00728433	0.0479541	-0.545274	127023	-0.905116	14	0	17.5756	1.3952	51.1607	0.0571429
MONDO_0019338	GCST90310240	34375979	-0.614062	2599	269170	1	10	24	0	1	0.0222222	0.0144928	0.000426608	0.00808396	-0.281783	66980.8	-1.55451	15.0882	0.472727	6.45634	-0.0398268	52	0
EFO_0009189	GCST90319319	34375979	-0.201126	743008	281104	1	7	15	0	1	0.0952381	0	0.000863666	0.00658602	-1.44225	80780.3	-0.9672	9.90909	-0.545455	7.1683	0.680199	48.2045	0.295082
EFO_0004705	GCST90319320	34375979	0.323836	691986	180146	1	67	26	0.021978	0	0.07327	0.0492308	0.00488464	0.0237041	-0.980343	84039	-0.757105	14.7419	-0.327273	11.601	-0.334625	52.8602	-0.00947867
EFO_0000681	GCST90319855	34375979	-0.475694	4423	281104	1	20	8	0	1	0.0157895	0.0714286	0.000154442	0.0405745	-0.616732	194628	-1.65848	12.2857	0.08	13.1798	0.901217	52.2143	0.0473934
EFO_0001422	GCST90319878	34375979	-1.30455	1800312	212990	1	6	15	0	1	0.0666667	0.0666667	-0.000330633	0.0326102	1.86882	78256.9	0.876704	14.8571	0.0338983	7.86193	0.882604	40.5714	0.126582
EFO_0000384	GCST90319897	34375979	1.12961	79121	281104	1	10	3	0	1	0.111111	0	0.00110311	0.0393822	-1.91817	65579.3	0.0762613	23.2308	-0.6	8.772	-0.53781	53	0
MONDO_0002009	GCST90328131	34375979	-0.177829	1820689	225060	1	107	10	0	1	0.0400282	0.0222222	0.00796491	0.0764504	0.0350317	204558	-1.55827	15.4872	-0.461538	7.47601	0.997767	46.5983	0.141414
EFO_0004193	GCST90328132	34375979	1.0232	802297	281104	1	76	12	0.0114943	0	0.0466667	0	0.00315649	0.0268159	-1.08503	75102.1	-0.358109	16.5227	-0.229508	11.8573	-0.509424	53	0
EFO_0004193	GCST90328134	34375979	0.885075	812765	281104	1	54	12	0.0153846	0	0.0272537	0	0.00137963	0.0128423	-0.438748	74434.9	-0.364343	14.3182	-0.0714286	10.9341	-0.443683	53	0
MONDO_0019338	GCST90397904	34375979	-0.348864	2918	269170	1	18	24	0	1	0.0196078	0.0144928	-1.14007e-05	0.0218452	-1.39212	65090.4	-1.39288	16.5714	0.0606061	8.54026	-0.56632	51.5714	0.0194175
MONDO_0019338	GCST90397906	34375979	-0.538021	5644	269170	1	11	24	0	1	0.0181818	0.0144928	-0.000418347	0.0135341	-1.14145	74349.8	-1.58332	16.6857	0.0606061	8.40155	-0.67027	52.3143	-0.0190476
MONDO_0004979	GCST90399687	34375979	0.158346	1800785	253803	1	52	56	0	1	0.0656109	0.0324675	0.0022855	0.0221793	-0.679123	71298.7	-0.851507	17.3519	-0.457143	12.4804	0.126764	51.963	-0.0384615
EFO_0000341	GCST90399695	34375979	-0.236248	1392366	222220	1	8	11	0	1	0.142857	0.0181818	0.000506471	0.0230939	0.70442	48051	0.012864	13.6316	-0.758621	7.58888	-0.376537	49.3158	0.0816327
EFO_0004274	GCST90399702	34375979	0.888877	1485233	145512	1	12	43	0	1	0.121212	0.0276855	0.00325972	0.00693612	0.132082	41358.2	-0.504928	16.3273	-0.0895522	7.30287	-0.0966839	48.1273	0.0851064
EFO_0003144	GCST90399714	34375979	-0.292568	1354739	188551	1	3	28	0	1	0	0.010582	-0.000254548	0.00948309	-0.437832	78146.6	-1.696	14.7097	-0.632911	6.27709	0.0537685	36.4516	-0.352941
EFO_0000712	GCST90399733	34375979	-0.29227	1370901	281104	1	5	9	0	1	0.1	0	0.000336831	0.0516329	-0.955227	82536.8	-1.18518	15.2143	-0.545455	28.5762	-1.10068	53.6429	0.0186916
HP_0000360	GCST90428112	34375979	0.753187	481874	238658	1	18	8	0	1	0.0326797	0	0.000873872	0.0442077	-1.8065	131192	-1.74402	13.3462	-0.583333	7.9417	-0.511707	51.3846	-0.0392157
HP_0000360	GCST90428113	34375979	0.704788	596905	238658	1	21	8	0	1	0.0380952	0	0.00187312	0.0607078	-1.85201	124841	-1.72086	12.4828	-0.488889	8.41569	-0.560672	51.4483	-0.0392157
MONDO_0005575	GCST90428118	34375979	0.0639568	315260	281104	1	96	11	0	1	0.0157895	0.218182	0.000871489	0.0288578	-0.0119632	187144	-1.11157	12.6168	0.4	8.23576	0.424078	51.3084	0.0571429
EFO_0004192	GCST90428476	34375979	0.084296	8575	237568	1	3	7	0	1	0	0	0.000163493	0.00473267	0.657632	74798.3	-1.6783	12.4	0.166667	8.02501	-0.283737	51.6	0.16
MONDO_0005180	GCST90428733	34375979	-0.447425	7072	200275	1	16	15	0	1	0.0916667	0.0380952	9.92545e-07	0.0294814	-0.528461	30472.9	-0.927516	16.7097	-0.787879	14.8821	-0.0932264	52.4516	0.0571429
EFO_0004253	GCST90428893	34375979	0.4105	739048	180439	1	30	14	0	1	0.0390805	0.021978	0.00165378	0.0256727	0.504471	84527.1	-0.879841	13.4091	-0.4	6.81578	0.606057	47.5682	0.133333
MONDO_0005147	GCST90432066	34375979	-0.565062	6856	212650	1	3	10	0	1	0	0.0222222	-0.000354386	0.0324642	-1.75099	53568.8	-0.599775	9.69231	-1.14286	4.75502	-0.625093	43.3077	1.3125
MONDO_0005147	GCST90432068	34375979	-0.915662	8055	212650	1	4	10	0	1	0.166667	0.0222222	-0.000200968	0.0350413	-1.72487	51193.8	-0.403886	10.1429	-1.09434	4.01314	-0.0711419	40.8571	1.33858
HP_0002321	GCST90432100	34375979	0.338103	60786	281104	1	4	11	0	1	0	0	-0.000684897	0.0345973	-0.766595	64911.1	-0.867615	20.6667	-0.434783	10.3592	-0.159364	53.1333	-0.00938967
EFO_0003948	GCST90432132	34375979	0.192549	329707	266291	1	5	15	0	1	0	0.0190476	-0.000343991	0.0397105	-1.63306	132993	-1.74775	21	-0.181818	14.4802	1.33763	52	0
EFO_0004799	GCST90432140	34375979	1.24026	329707	208850	1	30	41	0.0289855	0	0.128736	0.0256098	0.00256887	0.00657156	-0.339787	35345.7	-0.57285	14.9014	-0.295082	9.19333	0.385579	51.7324	0.0582524
HP_0001082	GCST90432141	34375979	0.664688	329707	232115	1	15	21	0	1	0.142857	0.0380952	0.00200708	0.00415963	0.52131	50455.7	-0.0200237	12.6667	-0.307692	10.4582	0.875377	45.9167	-0.150538
EFO_1000726	GCST90435153	34375979	-0.537752	832632	209319	1	3	15	0	1	0.666667	0.00952381	-0.000433709	0.0241615	-1.1963	43824.5	-1.17127	19.8333	-1.32394	21.8019	-1.11985	54	0
MONDO_0005575	GCST90435268	34375979	-0.15076	839703	281104	1	59	11	0	1	0.0420807	0.218182	0.00184892	0.0333171	-0.180271	81772.3	-0.397343	15.4714	0.181818	9.99245	0.220766	51.4714	0.0571429
EFO_0000676	GCST90435379	34375979	0.216183	925649	244690	1	4	31	0	1	0	0.0193548	-0.000394549	0.0254769	0.105756	38234.2	-1.2162	16.0286	-0.461538	13.7504	-0.43869	53.8286	0.028169
EFO_0000676	GCST90435380	34375979	0.18981	69688	244690	1	85	31	0	1	0.0187675	0.0193548	0.00110948	0.0205702	0.319494	67482.3	-0.973897	13.5345	0.142857	9.61189	0.423475	50.3362	0.0970874
MONDO_0007915	GCST90435418	34375979	-0.381594	40808	174675	1	8	5	0	1	0.285714	0	0.00548572	0.0148931	0.287708	69222.8	-1.19175	14.5385	-0.175439	6.39787	0.76313	44	0.285714
MONDO_0005148	GCST90444202	34375979	0.217983	421743	201921	1	122	34	0.012987	0	0.0552771	0.0320856	0.00741652	0.0442896	-0.594628	82156.9	-0.786913	17.9744	-0.4375	11.4554	0.0811323	52.891	-0.00947867
EFO_0000685	GCST90446530	34375979	0.287876	459138	281104	1	5	8	0	1	0.2	0	-2.3069e-05	0.0130878	0.406658	58360	0.89506	19.2308	-0.823529	19.7652	-1.22328	47.8462	-0.204082
EFO_0000537	GCST90446531	34375979	0.863945	459138	281104	1	78	31	0.0186916	0	0.040959	0.0215054	0.00351314	0.0320549	-0.571968	100085	-0.878411	18.9266	0.0779221	10.312	-0.251286	51.4312	-0.0392157
EFO_0003913	GCST90446533	34375979	0.565996	459138	281104	1	19	25	0.0232558	0	0.163743	0.01	0.00357324	0.0217492	-1.28518	56564.2	-0.501925	17.6136	-0.702703	10.5885	0.0830165	51.7045	0.0582524
EFO_0000319	GCST90446535	34375979	-0.748207	459138	181627	1	26	6	0	1	0.129231	0	0.00364718	0.0173922	-0.991566	79474.8	-1.3905	22.4688	-0.739726	10.2688	0.566609	50.75	0.0769231
EFO_0006788	GCST90446654	34375979	-0.0314222	475216	222137	1	6	16	0	1	0.0666667	0.025	0.000355889	0.0556919	-1.10685	146941	-1.37541	11.5	-0.785714	3.65932	0.343188	47.5455	0.465116
EFO_0000384	GCST90446792	34375979	1.6295	367592	281104	1	98	3	0.01	0	0.0540711	0	0.00873349	0.0268985	-1.85217	96493.9	-0.333435	14.9703	-0.0689655	8.32144	-0.400189	53	0
EFO_0000729	GCST90446794	34375979	0.0491121	375508	243545	1	71	22	0	1	0.0583501	0.038961	0.00552325	0.023631	-1.3007	89394.9	-1.03531	18.5806	-0.352941	12.8873	-0.0381839	53.5269	-0.0377358
HP_0000360	GCST90448242	34375979	0.402151	134837	238658	1	10	8	0	1	0.0444444	0	0.000623459	0.0539321	-1.87005	121737	-1.77307	9.33333	-0.162162	4.7434	0.2385	41.1111	0.380952
EFO_0004533	GCST90448598	34375979	1.87022	38000	256510	0	18	8	0.0833333	0	0.0196078	0.25	0.00195988	0.004107	-0.178649	70950.9	-0.327242	22.8846	0.666667	10.6798	-0.0471283	43.1923	-0.710526
EFO_0004570	GCST90448601	34375979	0.874516	38000	255481	0	9	16	0	1	0	0.441667	0.019974	0.0125312	-1.78924	87274.9	-0.258386	14.68	-0.0338983	4.30464	-1.75489	20.64	-1.78182
EFO_0007805	GCST90448615	34375979	1.45162	38000	235112	0	15	17	0.0666667	0	0.0952381	0.691176	0.0194015	0.00944622	-0.287193	41284.7	-0.970206	27.9062	0.472727	12.0434	-0.112248	42.8438	-0.482759
EFO_0010968	GCST90448623	34375979	0.847906	38000	234781	0	6	3	0	1	0	0.666667	0.00270524	0.0100434	0.153639	76689.3	-0.153998	33.6667	0.309859	11.067	-0.70207	48.6667	-0.347826
EFO_0009188	GCST90448626	34375979	1.35549	38000	261245	0	13	22	0.0606061	0	0.0897436	0.233766	0.00189651	0.0171665	-0.780151	43051.7	-0.509247	16.9429	0.0895522	27.9431	0.324494	54	0
EFO_0004536	GCST90448632	34375979	1.68018	38000	234932	0	6	7	0.181818	0	0.0666667	0.190476	0.00329224	0.00615325	-0.534719	31328.3	0.0164492	9.23077	0.666667	11.668	-0.0403888	44.5385	0.468571
MONDO_0001627	GCST90449022	34375979	0.0548194	524852	226855	1	155	18	0	1	0.0290742	0.0196078	0.00468117	0.0279979	0.270267	145330	-1.28969	14.4682	0.276923	10.1353	0.683919	50.1561	0.0295567
EFO_0000712	GCST90449063	34375979	-0.390793	901954	281104	1	4	9	0.0833333	0	0	0	-0.000124701	0.0435687	-0.781744	50782	-0.585129	12.7692	-0.188679	19.8928	-0.662345	54	0
EFO_0001378	GCST90451657	34375979	-0.205633	377127	203199	1	20	14	0	1	0.0578947	0.021978	0.00076246	0.0164277	-0.254555	82357.6	0.134907	13.5	0	7.88008	-0.709295	53.5882	-0.0186916
EFO_0006788	GCST90451691	34375979	-0.0267225	1266780	222137	1	5	16	0	1	0	0.025	0.000735695	0.0334621	-0.0289557	98719.4	-1.00272	10.5238	-0.666667	3.79017	0.218948	44.9048	0.944444
EFO_0006812	GCST90454273	34375979	0.348859	376871	159166	1	25	6	0	1	0.15	0	0.00619846	0.0361919	0.777141	78673.5	0.0770393	18.8065	-0.0540541	10.0936	0.82975	46.2581	0.134715
EFO_0000729	GCST90454275	34375979	0.266035	376871	243545	1	3	22	0	1	0.333333	0.038961	0.000626857	0.00812615	-1.14362	44342.2	-1.12543	16.52	-0.857143	11.2306	1.4947	48.04	0.929577
MONDO_0018076	GCST90454455	34375979	-0.763548	33689	190670	1	3	10	0	1	0	0.0444444	0.000454792	0.0155753	-0.810471	51343.8	-1.39723	12.3846	0.666667	10.8241	-0.00552745	53.2308	-0.0186916
MONDO_0008903	GCST90455518	34375979	-0.033106	223372	281104	1	12	6	0	1	0.0909091	0	0.00147494	0.0126483	-1.4974	52122.2	-0.281797	18.5	-0.626866	9.90336	-0.168287	43.5	0.232044
EFO_0000571	GCST90455522	34375979	0.671601	80888	281104	1	6	21	0.0384615	0	0	0.138095	0.00133455	0.0201831	-1.55257	64189.1	-0.405541	29.6667	0.214286	8.71434	0.174122	49.1111	0.511628
EFO_0004208	GCST90455548	34375979	0.363653	13327	244421	1	5	6	0	1	0	0	0.000170678	0.0223955	0.263305	84366.3	0.178703	21.6364	-0.844444	11.7519	0.151164	53.4545	-0.0186916
MONDO_0005180	GCST90455618	34375979	-0.427657	539017	200275	1	8	15	0	1	0.214286	0.0380952	0.000584349	0.028841	-0.657797	28563.7	-1.0534	22.5217	-1.28571	15.0723	-0.168247	54	0
EFO_0004274	GCST90455676	34375979	1.39874	2206883	145512	1	177	43	0.0138249	0	0.0356317	0.0276855	0.00656003	0.0304314	-1.34025	86747.6	-0.932848	16	0	8.83448	-0.256326	51.4136	-0.0594059
EFO_0004274	GCST90455679	34375979	1.66394	241956	145512	1	7	43	0.0416667	0	0.47619	0.0276855	0.00292228	0.00624005	1.60532	50539.6	-1.17899	16.14	-0.0606061	6.5586	0.828398	47.04	0.333333
EFO_0009130	GCST90474667	34375979	-0.449052	677823	269170	1	17	5	0	1	0.147059	0	0.00209529	0.010657	1.26821	22975.8	0.994099	12.7273	0.75	27.8567	-1.20763	53.2273	0.0186916
EFO_0000095	GCST000224	34662886	0.685422	1943	387925	1	4	4	0	1	0.166667	0.333333	0.000218243	0.22337	1.06684	62784	-0.436242	39	0.871795	20.839	1.07771	39	0.769231
EFO_0004527	GCST000504	34662886	1.49393	24167	419105	0	4	36	0.025641	0	0	0.198413	0.00446189	0.0184967	-0.141279	44683.2	-0.48084	21.45	0.608696	13.3544	-0.500733	54	0
EFO_0005089	GCST000891	34662886	1.0995	963	454787	0	3	4	0	1	0	0	-0.000453593	0.0118215	0.981326	171792	-1.67683	16.1429	-0.507463	8.34605	1.76574	36.5714	1.17037
EFO_0004696	GCST001612	34662886	1.67003	21791	374767	0	7	14	0.05	0	0.0952381	0.0549451	0.00122444	0.0112053	0.860252	32419.3	0.269502	14	-0.305085	8.11387	-0.586878	46	0.133333
EFO_0004536	GCST001698	34662886	1.80514	35707	377954	0	4	8	0.0909091	0	0	0.214286	0.00167326	0.0216891	-1.76876	31765.5	-0.12973	11.1667	-0.173913	13.2524	-0.550446	46.5	0.450867
EFO_0000095	GCST002073	34662886	1.06368	8400	387925	1	9	4	0	1	0.333333	0.333333	0.00191175	0.117397	1.80723	99158.2	-0.848344	42.1538	0.434783	14.1852	1.34868	44.3077	0.297872
EFO_0004458	GCST002086	34662886	1.5217	6692	411217	0	3	4	0.166667	0	0	0.333333	0.000847259	0.0477183	-1.20594	56212.4	1.08133	25.4286	0.24	7.05032	0.510481	35.4286	-0.594595
EFO_0007778	GCST003255	34662886	1.47331	54450	126385	0	9	4	0.0833333	0	0	1	0.00592225	0.0165839	-0.688087	158787	-0.0259019	15.9231	0.535211	9.3872	-1.19916	37.3077	-0.342857
EFO_0000095	GCST003468	34662886	0.832401	10767	387925	1	17	4	0	1	0.0588235	0.333333	0.000612502	0.086595	1.71399	70705.8	-0.427645	23.619	1.11111	13.6523	1.09932	51.5714	0.0571429
EFO_0000095	GCST004146	34662886	0.720461	17691	387925	1	15	4	0	1	0.047619	0.333333	0.000513955	0.0904163	1.74637	70170.4	-0.427645	33.8947	0.666667	13.6272	1.14564	42.1579	0.322581
EFO_0007800	GCST004210	34662886	0.338555	26343	423666	0	4	3	0	1	0.166667	0	0.00189042	0.0344999	1.34669	226542	-0.913504	20.2857	0.146341	13.3085	0.327039	53.7143	0.00930233
EFO_0007991	GCST004600	34662886	1.69019	172378	418308	0	95	14	0.0283019	0	0.0640538	0.186813	0.00636984	0.0244407	-1.08112	84513.3	-0.66908	19.0642	0.025974	9.95969	-0.389778	52.6789	-0.0483092
EFO_0004528	GCST004605	34662886	0.973997	172851	419147	0	40	10	0.0638298	0	0.0717949	0.555556	0.00898332	0.0211256	0.0303358	59311.5	-0.193838	17.7	0.419753	15.6373	-1.27175	46.3	-1.10791
EFO_0007985	GCST004607	34662886	1.07655	164339	419029	0	134	25	0.0460526	0	0.0353496	0.146667	0.00451749	0.0300699	-1.34836	77075.4	-0.578859	16.4717	0.171429	10.2458	-0.243923	50.6918	-0.245989
EFO_0007989	GCST004609	34662886	2.08861	170494	418411	0	95	14	0.0480769	0	0.0656215	0.175824	0.0110849	0.021192	-0.844265	55644.2	-0.263593	17.7982	0.608696	12.2695	-0.520834	52.5505	-0.0682927
EFO_0007984	GCST004616	34662886	1.18337	164433	418994	0	110	29	0.0451128	0	0.0465388	0.0960591	0.00497066	0.031895	-0.851048	86978	-0.68471	17.6043	0.028169	12.8033	-0.210043	53.7914	-0.0186916
EFO_0007986	GCST004619	34662886	1.56108	170690	412387	0	101	29	0.092437	0	0.0588119	0.169951	0.00616211	0.0287776	-1.20954	68590.5	-0.487544	16.2231	0.0606061	12.9477	-0.687656	53.7769	-0.0186916
EFO_0007986	GCST004622	34662886	1.66872	170641	412387	0	95	29	0.107143	0	0.0537514	0.169951	0.00464418	0.0256554	-1.13516	68922.1	-0.498082	16.2339	0.0606061	12.4378	-0.652967	53.7661	-0.0186916
EFO_0005091	GCST004625	34662886	2.03568	170721	418416	0	91	12	0.0510204	0	0.0483516	0.227273	0.00721796	0.0240188	-0.939458	62396.8	-0.962409	16.9903	0.419753	10.3086	-0.406257	51.2524	-0.32967
EFO_0004587	GCST004627	34662886	1.46702	171643	418426	0	96	19	0.0176991	0	0.0513158	0.152047	0.00924679	0.0516226	-0.785032	95591.2	-0.77349	15.4957	0.181818	12.5507	0.582818	53.1652	0.0186916
EFO_0004833	GCST004629	34662886	1.41813	170702	418407	0	73	16	0.0348837	0	0.0369102	0.35	0.00347754	0.0149261	-0.543154	67474.9	-0.994412	18.5169	0.608696	10.889	-0.0163553	53.9101	-0.00930233
EFO_0007992	GCST004631	34662886	0.975165	171996	418439	0	24	4	0	1	0.0507246	0	0.000902634	0.0357139	-1.53587	59401.9	-0.811918	17.5	0.186667	9.14755	0.699345	51.8571	-0.0194175
EFO_0007993	GCST004632	34662886	1.22256	171748	418415	0	80	17	0	1	0.0579114	0.220588	0.00752163	0.0310681	0.626287	71401	-0.377148	16.9278	0.536585	11.4139	0.338519	53.1753	0.0186916
EFO_0007990	GCST004633	34662886	1.61984	171542	418391	0	62	15	0.0547945	0	0.0750925	0.314286	0.00607976	0.0191527	0.331125	63488.9	-0.542454	19.7532	0.4	11.0142	0.394706	53.1948	0.0186916
EFO_0006335	GCST004776	34662886	1.0697	150134	408149	0	39	4	0	1	0.0512821	0	0.00208437	0.0365407	-0.35425	148225	0.661978	19.3488	-0.424242	9.19851	-0.154955	51.4419	-0.122449
EFO_0006941	GCST005829	34662886	0.845505	223215	429316	0	15	6	0	1	0.12381	0.133333	0.00370817	0.0606429	-0.954815	176487	0.202219	21.7143	0.26087	12.0156	-0.124171	54	0
EFO_0006941	GCST005830	34662886	0.809813	334825	429316	0	68	6	0	1	0.0386304	0.133333	0.00285766	0.0663107	-0.905502	164384	0.231632	14.973	0.6	9.51519	0.156296	53.0811	0.0186916
EFO_0004536	GCST005989	34662886	1.77941	113509	377954	0	16	8	0.0434783	0	0.0666667	0.214286	0.00259743	0.0478522	-1.80663	25985.5	0.242397	14.5	-0.444444	14.7581	-0.457564	53.3333	-0.00938967
EFO_0009270	GCST006288	34662886	1.37298	142487	246183	0	135	5	0.0144928	0	0.044555	0.2	0.00987256	0.0577815	-1.83146	127624	-1.35174	16.9286	-0.125	9.97255	-1.65191	50.4286	-1.46667
EFO_0009270	GCST006979	34662886	1.25098	426824	246183	0	471	5	0.0106157	0	0.0301125	0.2	0.0156888	0.042611	-1.7695	124850	-1.32816	15	0	10.5139	-1.6612	51.5378	-1.46667
EFO_0007800	GCST007064	34662886	0.480225	155961	423666	0	33	3	0	1	0.0378788	0	0.0017767	0.0490358	0.290203	144366	-0.239664	11.9167	0.666667	10.7191	0.429222	53.0833	0.0186916
EFO_0004842	GCST007065	34662886	1.64244	440000	418303	0	372	14	0.0078329	0	0.044257	0.197802	0.0143426	0.0302109	-1.22531	87583.8	-1.02928	16.2176	0.315789	11.1686	-0.396052	52.2565	-0.479532
EFO_0009270	GCST007066	34662886	1.16874	446000	246183	0	530	5	0.0056391	0	0.0324072	0.2	0.0143509	0.0482365	-1.7948	132327	-1.3596	15	0	10.4933	-1.66026	51.5888	-1.46667
EFO_0009188	GCST007074	34662886	1.04233	445000	419168	0	394	34	0.014218	0	0.0431924	0.194296	0.00745262	0.0313328	-0.957905	71291.8	-0.736522	14.3575	0.276923	15.2028	0.785131	54	0
EFO_0004314	GCST007432	34662886	0.816447	321047	395451	0	102	5	0	1	0.0211609	0.1	0.0017498	0.0275239	-0.168649	153825	0.443673	13.3832	-0.204082	9.91906	-0.789996	52.0187	-0.494118
EFO_0007778	GCST007718	34662886	1.5715	218759	126385	0	3	4	0.166667	0	0	1	0.00672166	0.0163044	-0.897045	220193	-0.649164	25.7143	-0.285714	9.75642	-1.43818	39.7143	-0.60241
EFO_0010067	GCST008276	34662886	2.04241	6645	105888	0	4	4	0.142857	0	0	0	-0.000372142	0.0293577	-1.63692	166262	-1.82013	7.25	-0.206897	16.7387	0.771915	44.25	-0.418079
EFO_0007778	GCST008790	34662886	1.56581	564257	126385	0	30	4	0.0625	0	0.0091954	1	0.000387315	0.0251853	-0.957722	132746	0.184181	15.4412	0.432432	10.3916	-1.15298	49.2941	-0.567901
EFO_0009270	GCST009120	34662886	0.728113	197261	246183	0	4	5	0	1	0.166667	0.2	0.00276935	0.0324687	-1.8546	181191	-1.74668	17.6667	-0.333333	2.7988	-1.35073	14.6667	-0.967742
EFO_0007777	GCST009129	34662886	0.441417	341584	423650	0	3	15	0	1	0.333333	0.161905	0.00711403	0.0325911	-0.523545	69429.2	0.0396506	19.6667	-0.434783	5.62227	-0.10116	38.8333	-0.382022
EFO_0007778	GCST009640	34662886	1.39515	437027	126385	0	27	4	0.0689655	0	0.022792	1	0.000737794	0.0264026	-1.00181	106014	0.450466	15.0968	0.465753	8.50833	-1.01237	49.9032	-0.585366
MONDO_0007254	GCST010098	34662886	0.838168	247173	387892	1	13	4	0	1	0.0384615	1	0.00221958	0.0743449	-1.85947	161156	-0.920644	25.4706	0.839695	7.23445	-0.975869	48.8235	-0.298343
EFO_0007805	GCST010242	34662886	1.72213	403943	378175	0	262	25	0.0286738	0	0.0300079	0.43	0.00857823	0.0257731	-1.08323	83884.5	-1.2151	17.3066	0.638298	13.8456	-0.154402	51.6934	-0.32967
EFO_0007778	GCST010736	34662886	0.559976	11688	126385	0	7	4	0	1	0	1	0.00347952	0.0133693	-0.470589	83437	1.15133	23.4545	-0.0645161	16.9591	-1.56301	44.2727	-0.585366
EFO_0009819	GCST010989	34662886	0.627748	453169	423975	0	151	6	0.0194805	0	0.0367329	0.266667	0.00677891	0.0578166	-0.0838835	154923	-0.964145	14.8471	-0.307692	8.77464	-0.569076	52.1178	-0.210526
EFO_0010067	GCST011390	34662886	2.14239	106030	105888	0	5	4	0.125	0	0.1	0	0.000400591	0.00841366	-0.684899	60885.8	-1.46874	8.44444	-0.424242	13.9414	1.12086	39.4444	-0.205128
EFO_0004838	GCST012398	34662886	0.939514	305349	378235	0	108	8	0.0265487	0	0.0254413	0.0357143	0.00179616	0.0333217	-0.350984	79414.8	-0.296224	14.569	0.0666667	12.1382	-0.116329	53.069	0.0186916
EFO_0004842	GCST90002302	34662886	1.77535	583850	418303	0	181	14	0.015625	0	0.0500921	0.197802	0.0116156	0.0293723	-1.22531	84311.4	-1.01944	16.8949	0.285714	10.5036	-0.345792	51.5282	-0.479532
EFO_0004587	GCST90002320	34662886	1.53702	643370	418426	0	225	19	0.00411523	0	0.0502381	0.152047	0.0101426	0.033629	-0.322216	82130.6	-0.585734	17.0779	0.0571429	12.4889	0.518708	53.0779	0.0186916
EFO_0004527	GCST90002326	34662886	1.01847	630125	419105	0	214	36	0.0373444	0	0.0605063	0.198413	0.00700133	0.0413965	-0.852574	66296.6	-0.504559	16.936	0.337662	13.9686	-0.12677	54	0
EFO_0004528	GCST90002332	34662886	1.50844	642173	419147	0	90	10	0.0638298	0	0.0574282	0.555556	0.00333568	0.0261974	-0.209339	73090.2	-0.395661	16.85	0.419753	13.4834	-1.1158	50.15	-1.10791
EFO_0005091	GCST90002344	34662886	1.9109	639696	418416	0	190	12	0.020202	0	0.0422167	0.227273	0.00979697	0.03232	-1.1317	74610.1	-1.06795	15.5644	0.481013	11.429	-0.488545	52.1089	-0.32967
EFO_0004833	GCST90002355	34662886	1.5517	627215	418407	0	200	16	0.0236967	0	0.038995	0.35	0.00735181	0.0316356	-1.13214	87972.7	-1.13276	16.1111	0.666667	11.3816	-0.062133	53.037	0.00938967
EFO_0009188	GCST90002372	34662886	1.19512	563352	419168	0	204	34	0.0347826	0	0.051869	0.194296	0.00487902	0.0288296	-0.925739	71280.5	-0.76989	15.5	0.208955	15.9922	0.809732	54	0
EFO_0007992	GCST90002380	34662886	1.35795	408112	418439	0	80	4	0.0243902	0	0.046519	0	0.00413168	0.0135323	-0.890361	55347.9	-0.698969	14.3095	0.376812	12.4817	0.29044	52.9048	-0.0384615
EFO_0007991	GCST90002382	34662886	1.52562	408112	418308	0	263	14	0.0221402	0	0.0554959	0.186813	0.0162424	0.0342155	-1.26541	75244.3	-0.521919	17.1264	0.136986	10.6249	-0.427947	53.8231	-0.0669856
EFO_0007993	GCST90002389	34662886	1.36535	408112	418415	0	255	17	0.0225564	0	0.0523082	0.220588	0.0140641	0.0455254	0.125911	88017.2	-0.54666	16.625	0.47619	11.1563	0.31618	53.0625	0.0186916
EFO_0004527	GCST90002390	34662886	1.38173	408112	419105	0	352	36	0.0374332	0	0.0652519	0.198413	0.0106809	0.0478166	-0.944753	68898.4	-0.521228	17.5103	0.278481	14.4364	-0.155748	54	0
EFO_0007989	GCST90002394	34662886	1.98692	408112	418411	0	261	14	0.0416667	0	0.046478	0.175824	0.0130649	0.0256521	-0.959895	71435.4	-0.494509	16.7127	0.608696	10.7916	-0.361922	52.8218	-0.0682927
EFO_0010701	GCST90002396	34662886	1.09171	408112	412489	0	341	34	0.0302198	0	0.0565465	0.146168	0.00796356	0.0356088	-0.808055	66241.4	-0.657012	16.272	0.171429	13.7681	-0.227994	54	0
EFO_0007990	GCST90002399	34662886	1.62618	408112	418391	0	235	15	0.0245902	0	0.0518276	0.314286	0.0119735	0.0387547	-0.459391	76621.1	-0.661993	15.72	0.571429	11.6875	0.265776	53.06	0.0186916
EFO_0007985	GCST90002400	34662886	1.34656	408112	419029	0	373	25	0.0337662	0	0.0378218	0.146667	0.00903631	0.026302	-1.21897	72824.5	-0.481002	16.1884	0.171429	11.6704	-0.355881	52.2462	-0.255319
EFO_0007984	GCST90002401	34662886	1.26834	408112	418994	0	302	29	0.034375	0	0.0428373	0.0960591	0.00893745	0.0302044	-0.733668	92179.5	-0.676639	15.2628	0.181818	14.6911	-0.329982	53.9124	-0.0186916
EFO_0009188	GCST90002404	34662886	1.34032	408112	419168	0	300	34	0.0308642	0	0.0528428	0.194296	0.00768943	0.0291009	-0.910278	69547.6	-0.72547	16.2545	0.144928	15.816	0.770534	54	0
EFO_0007986	GCST90002405	34662886	1.46687	408112	412387	0	286	29	0.057047	0	0.0448289	0.169951	0.00591631	0.0260318	-1.06187	58344.4	-0.264444	15.1841	0.125	14.0838	-0.697954	53.9079	-0.0186916
EFO_0007986	GCST90002406	34662886	1.57281	408112	412387	0	268	29	0.0607143	0	0.0474314	0.169951	0.00711813	0.02638	-1.07474	64439.2	-0.370287	14.2929	0.193548	13.7188	-0.67639	53.9024	-0.0186916
EFO_0006941	GCST90007526	34662886	-0.162649	256523	429316	0	11	6	0	1	0.0909091	0.133333	0.001341	0.0183684	0.608308	145394	0.562928	27.2941	-0.0740741	7.82975	0.569302	49.4706	0.138614
EFO_0006941	GCST90007527	34662886	-0.288563	135468	429316	0	5	6	0	1	0.1	0.133333	0.000535178	0.0440115	-0.850692	303964	-0.706349	27.8182	-0.142857	9.20291	0.43258	44.4545	0.482759
MONDO_0007254	GCST90011804	34662886	0.949493	428231	387892	1	31	4	0	1	0.0258065	1	0.00221214	0.0373534	-1.69036	201949	-1.03182	16.8286	1.12605	6.14346	-0.760454	49.5714	-0.27933
EFO_0004289	GCST90011814	34662886	0.359392	411202	387828	1	13	7	0.0526316	0	0.025641	0.333333	0.000526601	0.0710586	1.93737	131208	-1.16608	27.75	1.30435	12.2456	0.863101	37.75	0.60241
EFO_0004696	GCST90012111	34662886	1.5149	370125	374767	0	301	14	0.0194175	0	0.0396456	0.0549451	0.00793613	0.0415402	-1.01361	76786.1	-0.763887	14.8889	-0.181818	13.0618	-0.711593	53.7333	-0.117647
EFO_0004458	GCST90018730	34662886	1.34863	83025	411217	0	4	4	0	1	0	0.333333	0.00304551	0.0143371	0.891985	62254	0.582806	29.5	-0.101695	7.85822	0.173141	28.75	-0.191304
EFO_0004838	GCST90018731	34662886	0.874333	83980	378235	0	10	8	0.125	0	0.0666667	0.0357143	0.00199884	0.0371434	-0.667403	93031.9	-0.662792	18	-0.253521	13.9321	-0.402298	54	0
EFO_0004842	GCST90018733	34662886	1.91568	93063	418303	0	20	14	0.0625	0	0.0789474	0.197802	0.00218142	0.0150619	-0.928025	60083.5	-0.960952	22	0	7.09108	0.112986	44.8529	-0.488372
EFO_0004587	GCST90018742	34662886	1.61496	95717	418426	0	13	19	0.0322581	0	0.0769231	0.152047	0.00315714	0.0232911	0.165514	46213	0.0187289	16.7812	0.181818	18.2782	0.256382	53.5938	0.0186916
EFO_0004527	GCST90018744	34662886	1.57316	128028	419105	0	66	36	0.0408163	0	0.04662	0.198413	0.00449103	0.0284748	-0.606209	45410.4	-0.11727	17.6471	0.4	13.8757	-0.154629	54	0
EFO_0004528	GCST90018745	34662886	1.48647	135482	419147	0	27	10	0.121212	0	0.0854701	0.555556	0.00394459	0.0178945	0.269306	50606	0.000365539	24.1351	0.0206186	10.9994	-1.06691	43.5946	-1.10791
EFO_0005091	GCST90018747	34662886	1.67015	95119	418416	0	23	12	0.09375	0	0.027668	0.227273	0.00300745	0.015353	-0.654784	58459.6	-1.05675	19.5714	0.361446	8.96194	-0.33131	46.5429	-0.292135
MONDO_0007254	GCST90018799	34662886	0.947976	337280	387892	1	16	4	0.0526316	0	0.0583333	1	0.00469247	0.0314684	-1.6663	121441	-0.630489	22.9	0.929134	3.52137	-0.218372	29.3	0.351145
EFO_0004458	GCST90018950	34662886	1.34437	436491	411217	0	104	4	0.00934579	0	0.0382748	0.333333	0.00275059	0.0341444	-0.502925	81503.4	-0.0142151	18.3704	0.434783	11.2046	-0.279016	52	-0.683544
EFO_0004838	GCST90018951	34662886	0.8277	399133	378235	0	128	8	0.0149254	0	0.0342028	0.0357143	0.00362109	0.0251427	-0.0553657	88930.4	-0.407964	15.0294	0.0327869	12.0155	-0.104446	53.0588	0.0186916
EFO_0004842	GCST90018953	34662886	1.70028	442919	418303	0	171	14	0.0277778	0	0.0601995	0.197802	0.0119553	0.0389382	-1.39058	79110	-0.972376	18.3027	0.2	10.269	-0.323753	51.4486	-0.479532
EFO_0004587	GCST90018962	34662886	1.68185	445573	418426	0	211	19	0.0132159	0	0.0413902	0.152047	0.0100586	0.022916	0.0878539	85008.2	-0.620673	14.3304	0.25	11.643	0.597065	53.0826	0.0186916
EFO_0004527	GCST90018964	34662886	1.32449	478500	419105	0	207	36	0.0340426	0	0.053656	0.198413	0.00545487	0.0368897	-0.751143	70253.4	-0.565597	16.963	0.337662	13.8047	-0.113774	54	0
EFO_0004528	GCST90018965	34662886	1.54669	485950	419147	0	64	10	0.0882353	0	0.0585317	0.555556	0.00433809	0.0286273	-0.314458	67118.5	-0.317115	19.3108	0.27907	15.2135	-1.21749	48.7973	-1.10791
EFO_0005091	GCST90018967	34662886	2.05371	444975	418416	0	173	12	0.0277778	0	0.0429493	0.227273	0.00985569	0.0372758	-1.22898	87143.4	-1.17896	16.5514	0.419753	11.5985	-0.505088	52.027	-0.32967
EFO_0004833	GCST90018968	34662886	1.25863	432666	418407	0	180	16	0.015544	0	0.0433892	0.35	0.00662228	0.0416735	-1.31161	87613.9	-1.13394	16.2245	0.666667	10.9584	-0.0215233	53.9592	-0.00930233
EFO_0004536	GCST90018976	34662886	1.66865	448242	377954	0	164	8	0.0177515	0	0.0497531	0.214286	0.00692327	0.0427521	-1.70502	98518.8	-1.08138	16.6977	-0.472727	13.0711	-0.220266	53	0
EFO_0004617	GCST90019504	34662886	1.03701	355752	412029	0	138	20	0.0533333	0	0.0243309	0.0947368	0.00575513	0.0145374	0.246748	63098.6	-0.391463	16.519	0.571429	9.4438	-0.0304267	50.9367	-0.00985222
EFO_0004536	GCST90019522	34662886	1.68945	325292	377954	0	99	8	0.0190476	0	0.0587508	0.214286	0.00464099	0.0230233	-1.49475	55168.4	-0.612593	16.514	-0.472727	10.751	-0.0178016	52.0748	0.0190476
EFO_0007800	GCST90020232	34662886	0.571019	442278	423666	0	130	3	0	1	0.0273107	0	0.00475175	0.0478207	0.295071	136251	-0.168073	11.2481	0.666667	9.97985	0.467778	53.0226	0.0186916
EFO_0004696	GCST90020234	34662886	0.601492	389354	374767	0	25	14	0	1	0.0633333	0.0549451	0.00377274	0.028302	-0.885841	83544.6	-1.03425	12.8205	-0.0392157	9.13774	-0.509284	50.8846	-0.0895522
EFO_0004617	GCST90025945	34662886	2.10487	437846	412029	0	15	20	0.206897	0	0.0380952	0.0947368	0.00494986	0.0130607	0.939438	91859	-1.11261	25.7143	0.117647	9.75689	-0.132943	49.8571	0.0301508
EFO_0005091	GCST90025950	34662886	2.58465	443529	418416	0	16	12	0.333333	0	0.2	0.227273	0.0101809	0.00892523	0.0853388	24242.5	-0.0433015	22.2143	0.177778	8.57272	-0.305671	43.1429	-0.211765
EFO_0007805	GCST90025956	34662886	2.47483	400754	378175	0	22	25	0.424242	0	0.30303	0.43	0.0189165	0.00872803	-0.137686	36007.6	-0.814001	27.9574	0.234234	12.4791	-0.0799485	44.3191	-0.301676
EFO_0004696	GCST90025958	34662886	2.16015	397043	374767	0	15	14	0.208333	0	0.0952381	0.0549451	0.00241018	0.013682	0.0471005	56899.3	-0.74657	15.8621	-0.412698	5.52075	0.290508	43.8621	0.181818
EFO_0004458	GCST90025959	34662886	2.21745	436939	411217	0	11	4	0.363636	0	0.181818	0.333333	0.00395344	0.0198273	0.0612896	40339.6	1.02894	33.1333	-0.222222	9.91216	-0.197694	42.1333	-0.594595
EFO_0007984	GCST90025961	34662886	2.29573	445262	418994	0	21	29	0.351351	0	0.0904762	0.0960591	0.00444218	0.0121603	0.514096	38628.4	0.584451	18	0	8.86869	0.540304	47.12	0.304348
EFO_0004528	GCST90025962	34662886	1.51478	443081	419147	0	20	10	0.0714286	0	0.0684211	0.555556	0.00566492	0.0145296	0.654294	44398.8	0.203051	16.8333	0.613333	6.44837	-0.594942	36.5	-1.008
EFO_0007986	GCST90025972	34662886	2.36931	437291	412387	0	21	29	0.388889	0	0.195238	0.169951	0.0103665	0.00748358	0.338665	40498.7	0.313456	16.58	0.0606061	6.47703	0.247351	47.12	0.304348
EFO_0010701	GCST90025975	34662886	2.08925	436944	412489	0	14	34	0.170732	0	0.131868	0.146168	0.00373642	0.0161045	-0.0332678	33596	0.153494	18.8542	0.0266667	10.9854	0.0542751	52.9792	0.0669856
EFO_0004833	GCST90025977	34662886	2.2853	443782	418407	0	9	16	0.315789	0	0.138889	0.35	0.00568535	0.00914075	0.0369177	20941.1	0.697557	32.16	-0.181818	9.64096	0.33252	38.56	1.26718
EFO_0009270	GCST90025982	34662886	2.069	445855	246183	0	9	5	0.166667	0	0.0277778	0.2	0.00505766	0.00931673	-1.32792	75000.9	-1.20553	15	0	5.47519	-1.56116	31.7857	-1.39623
EFO_0004587	GCST90025984	34662886	1.99214	443762	418426	0	12	19	0.107143	0	0.166667	0.152047	0.00391119	0.0183273	1.02298	44153.2	0.143337	19.1613	-0.153846	19.8842	0.0330023	54	0
EFO_0004842	GCST90025987	34662886	2.28741	440275	418303	0	10	14	0.333333	0	0.133333	0.197802	0.0040974	0.00825412	-0.225993	28775	0	20.9583	0.120482	7.04466	0.180672	34.7917	-0.156028
EFO_0009188	GCST90025988	34662886	1.93483	441263	419168	0	16	34	0.190476	0	0.158333	0.194296	0.00307854	0.00950141	0.804305	29594.5	0.556712	17.54	0.176471	29.9542	0.178002	53.36	0.0377358
EFO_0004838	GCST90025990	34662886	0.964291	400792	378235	0	5	8	0.181818	0	0.4	0.0357143	0.00160266	0.0203917	0.466522	46290.8	0.844578	16.8462	-0.202899	42.4556	-1.5807	52.4615	0.0769231
MONDO_0007254	GCST90027052	34662886	1.21278	149186	387892	1	25	4	0.0357143	0	0.02	1	0.00295614	0.0373998	-1.69773	146258	-0.7753	18.4828	1.07438	8.17576	-1.01512	49.2759	-0.27933
EFO_0000095	GCST90027053	34662886	-0.108103	272843	74229.8	1	24	4	0	1	0.0326087	0.333333	-0.000628224	0.0542775	1.92846	77145.1	-0.500059	17.8571	1.31852	9.95652	1.34571	41.1429	0.322581
EFO_0004458	GCST90029070	34662886	1.50205	575531	411217	0	145	4	0.0136054	0	0.0423372	0.333333	0.00438916	0.0470799	-0.790085	90793.2	-0.124625	17.2953	0.488889	14.0432	-0.497641	52.2752	-0.683544
EFO_0004238	GCST90044775	34662886	1.4917	348117	295014	1	39	8	0.0681818	0	0.0728745	0.357143	0.00776018	0.0124592	-0.0138804	82409	-0.366813	14.8511	0.30303	7.3249	-0.912501	47.8298	-0.616352
MONDO_0007254	GCST90090980	34662886	0.763356	277932	387892	1	59	4	0	1	0.0485096	1	0.00378634	0.0597159	-1.79109	135839	-0.669495	20.746	0.839695	9.58408	-1.09263	52.0794	-0.31694
EFO_0004617	GCST90100559	34662886	0.464474	460858	412029	0	12	20	0	1	0.106061	0.0947368	0.00448082	0.0337934	-1.07897	62635.2	-0.712065	22.125	0.634146	9.23302	-0.0107768	49.375	0.0612245
EFO_0010067	GCST90100568	34662886	1.70555	76029	105888	0	87	4	0.0111111	0	0.0521251	0	0.00987115	0.03211	-1.44872	114794	-1.55476	13.6703	-0.731707	11.1937	0.742148	50.2967	-0.372093
EFO_0010067	GCST90102517	34662886	1.66826	123734	105888	0	143	4	0.0137931	0	0.0512164	0	0.0113096	0.0339786	-1.4685	113114	-1.54277	13.7959	-0.731707	12.5126	0.62042	51.5374	-0.390805
EFO_0004627	GCST90102623	34662886	1.38461	27520	409903	0	3	22	0.0416667	0	0	0.116883	0.0067961	0.00928331	-1.49491	30205.7	-1.5138	18.04	-1.00855	8.37967	0.417002	28.84	-0.537931
EFO_0007800	GCST90103752	34662886	0.501459	21304	423666	0	8	3	0	1	0.0357143	0	0.00171817	0.0835032	-0.348838	324957	-1.10963	14.7273	0.588235	8.76976	0.886959	53.2727	0.0186916
EFO_0006335	GCST90132903	34662886	0.780413	526001	408149	0	228	4	0.004329	0	0.0362856	0	0.00946305	0.0469364	-0.571341	136927	0.669477	15.9483	-0.206897	11.7212	-0.384876	52.8793	-0.141414
EFO_0004238	GCST90132906	34662886	1.48943	595246	295014	1	32	8	0.0526316	0	0.0604839	0.357143	0.00798228	0.0200249	-0.562366	93056.9	-0.511703	15.4	0.268657	10.7363	-1.2208	47.5	-0.625
EFO_0004617	GCST90134481	34662886	-0.272949	350016	412029	0	4	20	0	1	0.166667	0.0947368	0.00456237	0.0155516	1.36932	40582.1	0.667691	24.5833	0.734177	9.57241	-0.21892	48.1667	0.321839
EFO_0007805	GCST90134519	34662886	1.51474	58701	378175	0	106	25	0.0396825	0	0.0314465	0.43	0.00889953	0.0170552	-0.804626	73641.9	-1.18628	18.458	0.666667	13.1331	-0.10916	50.9466	-0.347826
EFO_0006335	GCST90134634	34662886	0.48688	396077	408149	0	3	4	0	1	0	0	-0.00031577	0.0494654	-1.01445	172034	1.46868	16	-0.424242	15.2514	-1.03025	49.4286	-0.16
EFO_0007800	GCST90239605	34662886	0.725695	74231	423666	0	5	3	0	1	0	0	0.00128369	0.040887	0.808628	145233	-0.341189	17	0.444444	9.41663	0.962367	53.375	0.0186916
EFO_0010967	GCST90239630	34662886	-0.850421	76435	133420	0	6	4	0	1	0	1	0.00379742	0.0237619	-1.10226	145258	0.121225	14.4	0.857143	7.08388	-1.04732	41	-0.512821
EFO_0007805	GCST90244005	34662886	1.96575	288127	378175	0	41	25	0.0645161	0	0.0756098	0.43	0.0153309	0.012468	-0.595965	49019.3	-0.997439	21.0606	0.695652	11.9396	0.0096069	47.3182	-0.32967
EFO_0004696	GCST90249533	34662886	1.45333	10708	374767	0	3	14	0.0625	0	0	0.0549451	0.000493908	0.0210155	-1.17187	32423.5	0.577225	13.1176	-0.245614	12.5809	-1.47037	48.3529	-0.0408163
EFO_0006941	GCST90258643	34662886	0.229468	135	429316	0	11	6	0	1	0.0181818	0.133333	0.000661563	0.0266951	-0.022445	161982	0.371189	16.9412	0.736842	9.25314	0.276307	53.3529	0.0186916
EFO_0004314	GCST90270081	34662886	1.03709	383471	395451	0	117	5	0.00826446	0	0.0284409	0.1	0.00267987	0.0362682	-0.4451	128059	0.6232	13.877	-0.24	10.4294	-0.829852	52.1393	-0.494118
EFO_0007993	GCST90281254	34662886	0.757243	30577	418415	0	10	17	0	1	0.0444444	0.220588	0.00202475	0.0355345	1.40881	52667.2	-0.0535679	25.2593	0.08	16.0488	-0.173457	53.6296	0.0186916
EFO_0004238	GCST90292534	34662886	1.46823	501825	295014	1	11	8	0.0555556	0	0.109091	0.357143	0.00822404	0.0317876	-1.15446	71307.8	-0.279138	18.4211	0.0540541	12.5876	-1.45758	42.2632	-0.63354
EFO_0004238	GCST90292535	34662886	1.54122	223081	295014	1	10	8	0.0588235	0	0.0222222	0.357143	0.0060159	0.0121147	0.029918	61893.1	-0.0542726	14.8333	0.491803	7.48867	-1.13097	37.7778	-0.503401
EFO_0004238	GCST90292536	34662886	1.68065	278744	295014	1	18	8	0.0833333	0	0.117647	0.357143	0.0110717	0.0150437	-0.275755	76108.6	-0.324121	16.9231	0.171429	6.94844	-0.956649	44.8077	-0.625
EFO_0006335	GCST90301366	34662886	0.512092	20230	408149	0	4	4	0	1	0	0	-0.000205903	0.0418924	-0.745374	377028	-0.567549	12.25	0.122449	9.48454	-0.316747	30.5	1.01639
EFO_0010067	GCST90308682	34662886	1.72858	72301	105888	0	53	4	0.0178571	0	0.0500726	0	0.00642481	0.0460104	-1.60819	123238	-1.59134	13.4737	-0.731707	14.7315	0.488404	49.8772	-0.372093
EFO_0006335	GCST90310294	34662886	0.850339	1028980	408149	0	670	4	0.00297619	0	0.0317025	0	0.0172266	0.0441498	-0.509719	121420	0.765572	14.9881	-0.142857	12.3256	-0.429737	52.9585	-0.141414
EFO_0004838	GCST90448602	34662886	1.4786	38000	378235	0	3	8	0.1	0	0	0.0357143	-0.000232041	0.031683	-0.750555	69006.3	-0.431932	16.7273	-0.253521	11.9591	-0.306024	54	0
EFO_0007805	GCST90448615	34662886	1.35242	38000	378175	0	15	25	0.0526316	0	0.0952381	0.43	0.0177022	0.00918959	-0.287193	37412.1	-0.970206	27.25	0.384615	12.2934	-0.0607995	44	-0.347826
EFO_0004833	GCST90448621	34662886	0.579259	38000	418407	0	7	16	0	1	0.047619	0.35	0.00563256	0.0152302	-1.02853	28438.3	-0.294652	24.8261	0.790698	8.67928	0.922607	52.4348	0.0676329
EFO_0009188	GCST90448626	34662886	1.30882	38000	419168	0	13	34	0.0444444	0	0.0897436	0.194296	0.00240934	0.0157549	-0.780151	40862	-0.507927	17.8085	0.144928	29.0806	0.337858	54	0
EFO_0004536	GCST90448632	34662886	2.09027	38000	377954	0	6	8	0.166667	0	0.0666667	0.214286	0.00444031	0.00544433	-0.76508	30657	-0.0224547	8.57143	0.545455	11.1525	-0.119743	44.6429	0.450867
EFO_0004842	GCST007065	35935937	1.69191	440000	200000	0	372	17	0.00777202	0	0.044257	0.154412	0.015265	0.0300994	-1.10725	87216.1	-0.979923	16.3059	0.358974	11.2694	-0.0728208	52.9563	-0.0190476
EFO_0004842	GCST90002302	35935937	1.82446	583850	200000	0	181	17	0.0153846	0	0.0500921	0.154412	0.0134553	0.029166	-1.10725	83638.5	-0.969752	17.0581	0.329114	10.7118	-0.0207984	52.9141	-0.0190476
EFO_0004842	GCST90018733	35935937	1.74609	93063	200000	0	20	17	0.0571429	0	0.0789474	0.154412	0.00343013	0.0151183	-0.78177	58447.4	-0.90937	22.4595	0.0444444	8.48174	0.434568	52.8108	-0.028436
EFO_0004842	GCST90018953	35935937	1.77268	442919	200000	0	171	17	0.0217391	0	0.0601995	0.154412	0.0137674	0.0385682	-1.29217	78484.4	-0.921155	18.4521	0.243902	10.4919	0.00187483	52.9096	-0.0190476
EFO_0004842	GCST90025987	35935937	2.19528	440275	200000	0	10	17	0.227273	0	0.133333	0.154412	0.00704223	0.00908783	-0.0478155	30011.6	0.0660013	21.7037	0.164706	8.95554	0.498914	46.8148	0.311111
EFO_0003756	GCST003130	35982160	-0.0211751	1430	63237	1	3	119	0	1	0	0.217063	0.0231168	0.191989	1.91655	116742	0.92542	23.582	1.09677	16.5422	1.78446	53.2131	0.842105
EFO_0003756	GCST007556	35982160	1.32449	46350	63237	1	20	119	0	1	0.0368421	0.217063	0.0244426	0.176665	1.0975	134098	-0.624985	22.5612	0.526316	15.5449	0.798076	53.4964	0.0669856
EFO_0003756	GCST010515	35982160	0.965631	12444	63237	1	8	119	0	1	0.0357143	0.217063	0.0221683	0.184515	1.94136	116322	0.357331	22.8031	1.31034	16.0045	1.5467	51.5118	1.15328
EFO_0003756	GCST010643	35982160	1.49469	60817	63237	1	6	119	0	1	0.0666667	0.217063	0.0235123	0.189041	1.37137	156567	-1.53876	23.376	0.742857	16.3156	1.23067	52.512	0.805195
EFO_0003756	GCST012466	35982160	0.192275	658	63237	1	4	119	0	1	0	0.217063	0.0233487	0.191239	1.50018	119331	-0.175851	23.5772	0.742857	16.66	0.665261	53.7236	0.170854
EFO_0000384	GCST004132	36038634	1.82945	40266	120000	1	63	7	0.0144928	0	0.061956	0.0952381	0.00515604	0.0139931	-1.61154	76677.9	-0.686972	15.3	-0.56	7.08132	-0.937825	51.7	-0.27957
EFO_0000384	GCST90020071	36038634	-0.0518638	1219	120000	1	8	7	0	1	0	0.0952381	0.0011463	0.0209582	-1.83266	163222	-1.49207	15.6667	-0.819672	6.92935	-1.1796	38.1333	0.0915033
EFO_0000384	GCST90301327	36038634	0.773034	58538	120000	1	10	7	0	1	0.111111	0.0952381	0.00252227	0.0361082	-1.89317	57771.4	-0.564793	17.5294	-0.892308	6.26863	-1.04684	48.2353	-0.297872
EFO_0000384	GCST90319897	36038634	1.27638	79121	120000	1	10	7	0	1	0.111111	0.0952381	0.00209449	0.0306088	-1.87416	54143.1	-0.479584	19	-0.971429	6.84553	-1.12188	47.6471	-0.27957
EFO_0000384	GCST90446792	36038634	1.79306	367592	120000	1	98	7	0.00961538	0	0.0540711	0.0952381	0.00914095	0.0259536	-1.77471	93464.6	-0.845427	14.6	-0.5	8.0267	-1.01796	52.1333	-0.27957
EFO_0004570	GCST000386	36088354	-0.919565	9464	181997	0	4	3	0	1	0.166667	0	0.000200029	0.0292822	1.72654	98753.9	-0.236622	21.2857	0.454545	13.206	0.991022	50.5714	0.117647
EFO_0004631	GCST002602	36088354	0.878352	1853	174472	0	3	3	0	1	0	0.333333	0.00248823	0.00597754	-1.53895	42709.5	-0.919491	14.5	-0.206897	15.5174	-0.369901	43.5	0.482759
EFO_0006925	GCST003127	36088354	1.91675	2895	146248	0	4	12	0.0666667	0	0	0.136364	0.001427	0.00364862	1.41514	104520	-0.232016	16.75	0.322581	7.54056	0.93524	47.125	0.0756757
EFO_0006925	GCST004398	36088354	2.377	13781	146248	0	7	12	0.357143	0	0.666667	0.136364	0.00303418	0.00368319	0.743436	100337	-0.0604599	28.3158	-0.875	8.49659	0.154143	31.7895	1.69231
EFO_0004631	GCST004726	36088354	1.05632	42274	174472	0	8	3	0	1	0.0714286	0.333333	0.002426	0.00806825	-1.53895	63595.5	-1.09394	14.4545	-0.142857	14.8664	-0.215276	45.2727	0.25
EFO_0004631	GCST005367	36088354	1.36813	79366	174472	0	4	3	0	1	0.5	0.333333	0.00514124	0.00179892	-0.421831	47986.9	-0.971581	11.8571	0.166667	16.1157	-0.387029	41.7143	0.49711
EFO_0007805	GCST010242	36088354	1.6116	403943	168042	0	262	3	0.00760456	0	0.0300079	1	0.00560674	0.0273389	-0.451552	89522.4	-0.312285	16.4075	1.05882	14.2721	0.884051	53.0113	0.0186916
EFO_0004533	GCST011353	36088354	1.86802	203476	182741	0	26	5	0.0333333	0	0.04	0.1	0.00299603	0.0143628	0.0511459	73323.6	0.4216	18.3871	0.271605	14.6551	0.500857	52.1935	-0.0990099
EFO_0006925	GCST012232	36088354	1.86333	371212	146248	0	25	12	0.0277778	0	0.0533333	0.136364	0.00143343	0.0116905	-1.06532	74509	0.432684	16.6486	0.117647	12.3762	-0.438791	51.3784	-0.0990099
EFO_0004533	GCST90011900	36088354	1.46101	390964	182741	0	121	5	0.016129	0	0.0297521	0.1	0.00388198	0.0214254	-0.365393	70384.3	0.400468	16.2778	0.358974	13.0202	0.542862	53.7619	-0.117647
EFO_0004533	GCST90018942	36088354	1.55998	463178	182741	0	193	5	0.0102041	0	0.0320596	0.1	0.00526129	0.0257651	-0.538796	93495	0.105039	16.1768	0.358974	13.2042	0.519044	52.8737	-0.0990099
EFO_0004570	GCST90018973	36088354	-0.171617	467170	181997	0	83	3	0	1	0.0308551	0	0.00227642	0.0497909	0.231137	83540.3	0.0255252	18.314	0.4	11.815	0.59768	53.0349	0.0186916
EFO_0006925	GCST90019513	36088354	2.54133	284044	146248	0	23	12	0.458333	0	0.146245	0.136364	0.00277715	0.0064918	-0.4761	62866.4	0.751767	25.2286	-0.468085	11.5957	-0.364372	48.9857	-0.0307692
EFO_0004631	GCST90019526	36088354	1.61413	339705	174472	0	39	3	0.0243902	0	0.0580297	0.333333	0.00543796	0.00339283	-0.881009	49550.4	-0.763799	14.8571	-0.142857	5.18073	0.932092	31.7143	0.571429
EFO_0004533	GCST90025947	36088354	2.06099	437896	182741	0	16	5	0.105263	0	0.116667	0.1	0.00538995	0.0134492	0.144648	77860.7	0.389206	29.4762	-0.311927	13.1614	0.720648	49.9048	-0.0507614
EFO_0007805	GCST90025956	36088354	2.20029	400754	168042	0	22	3	0.136364	0	0.30303	1	0.0132376	0.0103265	0.596779	53637.4	0.230154	27.8	0.718954	15.798	0.943167	51.8	0.0473934
EFO_0004531	GCST90025965	36088354	2.3759	437354	182537	0	15	5	0.176471	0	0.047619	0.2	0.00230393	0.00379176	-1.34636	54700	1.38359	16.25	0.0606061	4.38107	0.191728	29	0.258065
EFO_0004631	GCST90025967	36088354	1.94116	418691	174472	0	4	3	0.166667	0	0	0.333333	0.0014366	0.00177844	-0.405469	22644.9	0.0330859	11.2857	0.26087	8.99505	0.676252	40.2857	0.571429
EFO_0004570	GCST90025973	36088354	0.118445	436055	181997	0	10	3	0	1	0.6	0	0.00697394	0.0211257	1.50484	43628.4	0.93599	24.3077	0.138614	6.5548	1.63333	17.4615	1.57025
EFO_0006925	GCST90025993	36088354	1.94376	348806	146248	0	4	12	0.0666667	0	0	0.136364	0.00199485	0.00371173	1.26236	104520	-0.232016	16.75	0.322581	7.61755	0.863103	42.5	0.594595
EFO_0004627	GCST90102623	36088354	1.0092	27520	181758	0	3	6	0	1	0	0.6	0.00991724	0.0252444	-0.652087	48433.7	-1.69861	25.6667	-0.909091	7.1989	0.323615	28.6667	-0.787879
EFO_0007805	GCST90134519	36088354	1.48556	58701	168042	0	106	3	0.00925926	0	0.0314465	1	0.0037284	0.0191025	-0.0993245	85281.3	-0.268169	16.5046	1.08148	14.0263	0.920244	54	0
EFO_0007805	GCST90244005	36088354	1.83282	288127	168042	0	41	3	0.0232558	0	0.0756098	1	0.00573202	0.0152461	0.138575	65542	0	17.5227	1.10448	13.5556	1.01135	53.0682	0.0186916
EFO_0004570	GCST90278643	36088354	-0.0485675	92615	181997	0	8	3	0	1	0.107143	0	0.00059685	0.0892542	-0.459717	175636	-0.839067	19.3636	0.482759	17.8127	0.250536	54	0
EFO_0004533	GCST90448598	36088354	1.74963	38000	182741	0	18	5	0.0952381	0	0.0196078	0.1	0.000525663	0.00664364	1.10427	83302	0.285784	18.6957	0.271605	13.2758	0.682981	50.7391	-0.0703518
EFO_0004570	GCST90448601	36088354	1.85169	38000	181997	0	9	3	0.2	0	0	0	-0.000410592	0.0393165	0.6508	98092.5	-0.176993	18	0.571429	13.3491	0.659424	52.5	0.0377358
EFO_0007805	GCST90448615	36088354	1.28941	38000	168042	0	15	3	0	1	0.0952381	1	0.00446261	0.0119738	0.456053	63614.5	0.0359242	26.1667	0.849315	16.6759	0.958009	54	0
EFO_0000676	GCST002738	36138231	0.543315	12244	166954	1	12	15	0	1	0.106061	0.247619	0.00415769	0.0296318	-1.07386	23433.3	-1.49636	17.6667	0.171429	28.9125	0.884048	54	0
EFO_0000676	GCST002874	36138231	0.861604	13816	166954	1	19	15	0	1	0.140351	0.247619	0.00415776	0.0139279	0.0849059	31680.3	-1.55649	21.7941	-0.232558	23.3047	1.17483	53.4412	0.0186916
EFO_0000676	GCST004346	36138231	0.62587	287323	166954	1	8	15	0	1	0.0714286	0.247619	0.00247902	0.013336	0.282441	11680.7	-1.07894	18.8261	0.0266667	30.7819	0.958834	54	0
EFO_0004309	GCST004603	36138231	1.31304	166066	162248	0	143	41	0.0514286	0	0.0480646	0.0609756	0.00603106	0.0257987	-1.63435	63503.3	-0.585548	18	0	11.4352	-0.941771	49.8804	-0.304348
EFO_0007984	GCST004616	36138231	1.4332	164433	162246	0	110	24	0.0551181	0	0.0465388	0.0797101	0.00473286	0.0318902	-1.06788	88795.7	-0.648846	17.6791	0.0555556	13.4395	0.0440164	53.2836	-0.0769231
EFO_0005091	GCST004625	36138231	2.01408	170721	162010	0	91	19	0.047619	0	0.0483516	0.116959	0.00600598	0.0239527	-0.573822	58792.7	-1.19322	16.5182	0.171429	10.7938	0.0334577	52.8273	-0.0190476
EFO_0004587	GCST004627	36138231	1.20052	171643	162010	0	96	29	0.0245902	0	0.0513158	0.125616	0.00894176	0.0460197	-1.40634	84371.2	-1.49808	15.232	0.0645161	14.3846	0.788293	53.116	0.00938967
EFO_0009188	GCST007074	36138231	1.18445	445000	162248	0	394	28	0.0144231	0	0.0431924	0.148148	0.00704258	0.0312971	-1.31054	71057	-1.05808	14.3981	0.352941	14.0216	0.2272	54	0
MONDO_0004979	GCST009798	36138231	0.542275	771388	164470	1	42	4	0.0222222	0	0.101045	0	0.006351	0.0190954	-1.63623	83580.3	-0.738001	20.8261	-0.1	11.8018	-0.645559	51.0435	-0.538922
MONDO_0007254	GCST010098	36138231	0.614619	247173	91645	1	13	5	0	1	0.0384615	0.6	0.00213291	0.0707209	-1.81649	153792	-1.01688	26.5	0.830769	7.23392	-0.769641	48.3889	-0.285714
EFO_0004251	GCST90000032	36138231	1.6646	585140	165578	1	9	5	0.0769231	0	0.25	0.9	0.00249377	0.0512126	0	122498	-0.570027	30.5	-0.237288	15.7384	1.22054	51.4286	0.0769231
EFO_0004587	GCST90002320	36138231	1.38011	643370	162010	0	225	29	0.0119522	0	0.0502381	0.125616	0.0087075	0.0315801	-1.10407	77138.9	-1.39714	16.8858	-0.0606061	13.3938	0.728905	53.0571	0.00938967
EFO_0005091	GCST90002344	36138231	1.88889	639696	162010	0	190	19	0.0195122	0	0.0422167	0.116959	0.0089106	0.0320072	-0.805404	72304.2	-1.28098	15.3636	0.235294	11.6468	-0.0531654	52.9091	-0.0190476
EFO_0004309	GCST90002361	36138231	1.24779	721201	162248	0	292	41	0.0214724	0	0.0414725	0.0609756	0.00981865	0.0364183	-1.70704	85880.4	-0.821534	16.2462	0.117647	12.7652	-0.972684	52.1532	-0.322581
EFO_0009188	GCST90002372	36138231	1.38899	563352	162248	0	204	28	0.0265487	0	0.051869	0.148148	0.00483288	0.0286999	-1.28663	70853.1	-1.08579	15.6034	0.285714	13.8641	0.256025	54	0
EFO_0007984	GCST90002401	36138231	1.40154	408112	162246	0	302	24	0.0349206	0	0.0428373	0.0797101	0.00844024	0.0301765	-0.964602	93006.5	-0.640667	15.2577	0.208955	14.9816	-0.0781421	53.7055	-0.0769231
EFO_0009188	GCST90002404	36138231	1.43099	408112	162248	0	300	28	0.0314465	0	0.0528428	0.148148	0.00764882	0.0290142	-1.27508	69213.6	-1.04886	16.3415	0.222222	14.3075	0.210208	54	0
MONDO_0007254	GCST90011804	36138231	0.924145	428231	91645	1	31	5	0	1	0.0258065	0.6	0.00210648	0.0365689	-1.601	197134	-1.12112	17.5833	1.11864	6.1735	-0.532244	49.3333	-0.266667
MONDO_0004979	GCST90013679	36138231	0.508597	209808	164470	1	8	4	0	1	0.25	0	0.00359159	0.0157401	-1.66364	35957.2	0.180511	22.3333	-0.232558	16.0905	-1.07516	45.8333	-0.547619
MONDO_0004979	GCST90014325	36138231	0.474303	408422	164470	1	37	4	0	1	0.0795796	0	0.00501154	0.0275969	-1.74436	122533	-1.0591	20.8049	-0.1	13.3378	-0.763216	50.8049	-0.538922
EFO_0004587	GCST90018742	36138231	1.45493	95717	162010	0	13	29	0	1	0.0769231	0.125616	0.00544548	0.0133616	-0.71816	24577	-1.00618	15.6905	0.0645161	22.3723	0.481359	53.3452	0.00938967
EFO_0005091	GCST90018747	36138231	1.61694	95119	162010	0	23	19	0.0243902	0	0.027668	0.116959	0.00250342	0.0166242	-0.249452	49676.6	-1.27173	17.9048	0.111111	10.4572	0.110942	51.4524	0.0194175
EFO_0004309	GCST90018749	36138231	1.0573	148623	162248	0	78	41	0.0258621	0	0.0546121	0.0609756	0.00374792	0.0273776	-1.70018	74150.3	-0.824245	16.0336	0.181818	9.53341	-0.859001	48.5042	-0.313514
MONDO_0004979	GCST90018795	36138231	0.383113	625448	164470	1	32	4	0	1	0.102823	0	0.00723215	0.0183289	-1.63046	75032.7	-0.65022	20.3333	-0.0759494	18.5179	-1.04228	51.3889	-0.556213
MONDO_0007254	GCST90018799	36138231	0.994307	337280	91645	1	16	5	0.05	0	0.0583333	0.6	0.00446932	0.0304038	-1.57079	117020	-0.741442	23.9048	0.920635	3.69773	0.0360294	29.8571	0.363636
EFO_0004587	GCST90018962	36138231	1.48886	445573	162010	0	211	29	0.0169492	0	0.0413902	0.125616	0.00893179	0.021194	-0.785116	79605.4	-1.41656	14.2417	0.133333	12.636	0.801434	53.0604	0.00938967
EFO_0005091	GCST90018967	36138231	2.00676	444975	162010	0	173	19	0.026738	0	0.0429493	0.116959	0.00869391	0.0367546	-0.926709	84176.4	-1.37181	16.2969	0.171429	11.8295	-0.0707793	52.901	-0.0190476
EFO_0004309	GCST90018969	36138231	1.18442	499097	162248	0	275	41	0.0226537	0	0.0351427	0.0609756	0.0071771	0.036635	-1.71055	87492.5	-0.841518	15.3892	0.181818	11.1056	-0.860591	51.1835	-0.304348
EFO_0005091	GCST90025950	36138231	2.47128	443529	162010	0	16	19	0.206897	0	0.2	0.116959	0.00488532	0.0117362	0.503388	20546.3	-0.365775	19.6857	-0.0759494	10.4448	0.137147	49.7143	0.10101
EFO_0007984	GCST90025961	36138231	2.3541	445262	162246	0	21	24	0.323529	0	0.0904762	0.0797101	0.00339393	0.00995331	0.242257	38669.1	0.621134	18.2667	0.0273973	10.3259	0.7675	44.8667	0.247191
EFO_0004587	GCST90025984	36138231	2.02692	443762	162010	0	12	29	0.138889	0	0.166667	0.125616	0.00480499	0.00936625	0.211146	22491.8	-0.910035	17.4634	-0.27027	23.6865	0.264634	53.6463	-0.00930233
EFO_0009188	GCST90025988	36138231	2.15396	441263	162248	0	16	28	0.257143	0	0.158333	0.148148	0.00442233	0.00618217	0.323842	21656.6	0.166608	18.3636	0.253521	20.6374	-0.416803	53.2727	0.0377358
MONDO_0007254	GCST90027052	36138231	1.17725	149186	91645	1	25	5	0.0344828	0	0.02	0.6	0.00266554	0.0364569	-1.61026	142336	-0.879519	19.3333	1.06667	8.14407	-0.813645	49	-0.266667
EFO_0004309	GCST90056183	36138231	1.28316	235256	162248	0	174	41	0.075	0	0.0475051	0.0609756	0.00551723	0.0302256	-1.67399	64228.5	-0.58069	17.5953	0.028169	12.9777	-1.02593	51.1395	-0.322581
MONDO_0007254	GCST90090980	36138231	0.81546	277932	91645	1	59	5	0	1	0.0485096	0.6	0.00376102	0.0589252	-1.72866	134163	-0.778755	21.1094	0.830769	9.54722	-0.901235	51.9062	-0.304348
MONDO_0004979	GCST90399687	36138231	0.306401	1800785	164470	1	52	4	0	1	0.0656109	0	0.00463736	0.0280877	-1.74224	98792.7	-0.874932	21.3214	-0.123457	11.2797	-0.595604	51.3929	-0.538922
EFO_0004251	GCST90428574	36138231	1.32537	482378	165578	1	16	5	0.05	0	0.166667	0.9	0.00346472	0.0495348	0.043945	117891	-0.460373	24.0952	0.10101	12.9233	1.22557	54	0
EFO_0000676	GCST90435379	36138231	0.687177	925649	166954	1	4	15	0	1	0	0.247619	0.00278263	0.0164009	-0.454888	29462.8	-1.78941	20.0526	-0.232558	35.6229	0.652822	53.6842	0.028169
EFO_0000676	GCST90435380	36138231	0.193587	69688	166954	1	85	15	0	1	0.0187675	0.247619	0.00242116	0.0180607	-0.245343	70495.4	-1.70824	13.9	0.375	13.1055	1.30169	49.75	0.0970874
EFO_0009188	GCST90448626	36138231	1.23055	38000	162248	0	13	28	0.025	0	0.0897436	0.148148	0.00265788	0.0131079	-1.17618	33992.2	-0.863502	18.7317	0.222222	18.9542	-0.258884	54	0
EFO_0004574	GCST006614	36280733	1.87461	297626	76999	0	80	14	0.0444444	0	0.071519	0.516484	0.00902901	0.0186157	-1.64968	60382.2	-0.522465	19.5851	0.571429	11.4174	-0.310977	46.8191	-1.28682
OBA_2045260	GCST007069	36280733	-0.25051	445000	41818	1	474	3	0	1	0.0340853	0	0.0103916	0.0369662	-1.59507	89738.3	-1.81487	16.0943	0.638298	14.9684	1.83492	53.0063	0.0186916
EFO_0004530	GCST008150	36280733	-0.676446	4659	76434	0	4	4	0	1	0	1	0.00440128	0.017842	-1.45842	80694	-1.36257	30.5	1.08197	18.64	0.75573	29.25	-1.58974
EFO_0004340	GCST008158	36280733	0.845708	56793	87735	0	66	3	0	1	0.0386946	0	0.00442658	0.0484685	-1.71276	170885	-1.31456	14.913	-0.142857	9.92904	-0.0219418	52.5217	-0.231579
EFO_0004611	GCST90002412	36280733	1.55619	431167	74962	0	80	12	0.010989	0	0.031962	0.484848	0.00361085	0.019954	-1.74153	59415.8	-0.594463	17.4783	0.77551	13.7783	-0.503398	48.3913	-1.32308
OBA_2045260	GCST90018971	36280733	-0.319765	503987	41818	1	232	3	0	1	0.0368712	0	0.00417942	0.0367815	-1.59536	100766	-1.83529	16.1915	0.638298	14.7605	1.86071	53.0128	0.0186916
EFO_0004574	GCST90018974	36280733	1.84847	480086	76999	0	105	14	0.0438596	0	0.0435897	0.516484	0.00737706	0.0185222	-1.63744	65626.7	-0.591459	17.8235	0.652632	10.9996	-0.261404	49	-1.29771
EFO_0004611	GCST90019512	36280733	1.7958	355197	74962	0	202	12	0.038835	0	0.0520664	0.484848	0.0100357	0.0126639	-1.57858	42157.3	-0.218403	17.0093	0.72	11.7866	-0.317206	50.6449	-1.3125
EFO_0004530	GCST90019523	36280733	1.67682	355577	76434	0	154	4	0.0193548	0	0.0535608	1	0.00699001	0.017834	-1.15987	42462.1	-0.500718	16.7848	0.984127	15.0901	0.536738	52.7848	-1.6
EFO_0004574	GCST90025953	36280733	2.31234	437878	76999	0	8	14	0.294118	0	0.571429	0.516484	0.0164527	0.00689008	-1.52529	39814	-0.143528	40.0455	-0.543353	9.71609	-0.278554	19.3182	-0.966292
OBA_2045260	GCST90025964	36280733	1.25344	445305	41818	1	18	3	0.05	0	0.130719	0	0.00332101	0.00621769	-0.441039	29801.3	-1.54387	18.5714	0.610526	53.296	1.85672	53.1429	0.0186916
EFO_0004530	GCST90101748	36280733	1.94204	24600	76434	0	4	4	0.142857	0	0.5	1	0.00735409	0.00586373	-0.352105	35449	-0.548986	35.75	0.629371	46.8602	-0.903827	29	-1.58621
EFO_0004340	GCST90103755	36280733	0.552634	890751	87735	0	4	3	0	1	0.166667	0	0.00172301	0.0867282	-1.8977	104714	-1.23906	16.4286	-0.375	7.81615	0.41424	48.2857	-0.231579
EFO_0004340	GCST90179150	36280733	1.0338	694649	87735	0	624	3	0.00159744	0	0.0300757	0	0.0188299	0.0467642	-1.69287	148996	-1.21346	13.9952	-0.0740741	8.86515	0.0927359	51.9522	-0.212766
EFO_0004530	GCST90239610	36280733	1.87165	76053	76434	0	15	4	0.117647	0	0.171429	1	0.00867025	0.0149416	-1.1399	48801.5	-0.724842	27.2632	0.724638	11.3359	1.09501	38.3684	-1.54717
EFO_0004611	GCST90239612	36280733	1.73516	76650	74962	0	31	12	0.131579	0	0.0903226	0.484848	0.00896981	0.0133913	-1.67877	40297.2	-0.218774	21.0233	0.72	9.58449	-0.132796	40.5581	-1.30159
OBA_2045260	GCST90239620	36280733	0.577508	76086	41818	1	27	3	0	1	0.039886	0	0.00170345	0.0445903	-1.68558	67374.7	-1.77749	20.2	0.48	38.3423	1.88902	54	0
EFO_0004611	GCST90239655	36280733	1.59315	1654960	74962	0	222	12	0.0173913	0	0.0347316	0.484848	0.00623375	0.019329	-1.71288	59327.1	-0.557302	16.9231	0.72	11.2764	-0.270824	50.8462	-1.3125
EFO_0004530	GCST90239661	36280733	1.43592	1654960	76434	0	247	4	0.00803213	0	0.0393338	1	0.00646319	0.0273845	-1.40685	80734.1	-1.04164	16.494	0.984127	12.9418	0.674041	52.251	-1.59322
EFO_0004574	GCST90239673	36280733	1.69441	1654960	76999	0	266	14	0.0181818	0	0.0363456	0.516484	0.00888687	0.0229562	-1.68379	71224.3	-0.637755	16.775	0.652632	11.66	-0.304553	51.875	-1.29771
EFO_0004574	GCST90244008	36280733	1.67468	288127	76999	0	55	14	0.0454545	0	0.0659933	0.516484	0.0134189	0.0126809	-1.52662	56768.7	-0.481874	20.7391	0.545455	10.7408	-0.257478	43.7826	-1.27559
EFO_0004340	GCST90255621	36280733	0.801917	1122049	87735	0	966	3	0.00103306	0	0.0281101	0	0.0191209	0.0438335	-1.67354	119751	-1.06517	13.9969	-0.0740741	9.73159	-0.0009147	52.9659	-0.231579
EFO_0004541	GCST90256420	36280733	1.03319	144060	48677	0	47	6	0.0392157	0	0.0462535	0.0666667	0.00246542	0.010456	-0.145715	35470.2	-0.42303	14.283	0.163934	12.9402	0.132607	54	0
EFO_0004611	GCST90278638	36280733	1.66944	92615	74962	0	28	12	0.0526316	0	0.0740741	0.484848	0.0123095	0.00956187	-1.56886	60575.8	-0.709344	22.45	0.640777	8.91638	-0.0360367	39.35	-1.296
OBA_2045260	GCST90278641	36280733	0.860883	92615	41818	1	42	3	0	1	0.0406504	0	0.000438354	0.0342642	-1.58748	59267.1	-1.74065	17.4667	0.610526	29.0219	1.88162	53.0667	0.0186916
EFO_0004340	GCST90446645	36280733	1.0573	650000	87735	0	397	3	0.00250627	0	0.0367784	0	0.0143074	0.063919	-1.77115	175110	-1.31188	13	0	8.91428	0.0874401	51.925	-0.212766
EFO_0004574	GCST006614	36303018	1.49493	297626	21015	0	80	12	0.0222222	0	0.071519	0.136364	0.0046365	0.0199013	-0.805167	60629.4	-0.569962	17.1087	-0.1875	14.1837	0.849185	53.1304	0.0186916
EFO_0004574	GCST90018974	36303018	1.16124	480086	21015	0	105	12	0	1	0.0435897	0.136364	0.00449901	0.0195316	-0.773354	65910.7	-0.637936	15.8462	-0.0983607	13.1677	0.890223	54	0
EFO_0004574	GCST90025953	36303018	1.51816	437878	21015	0	8	12	0.111111	0	0.571429	0.136364	0.00413065	0.0116314	-0.50384	38894.3	-0.194488	30.7	-1.16547	22.271	0.876162	45.6	0.482759
EFO_0004574	GCST90239673	36303018	1.2075	1654960	21015	0	266	12	0.00361011	0	0.0363456	0.136364	0.00679166	0.0234129	-0.896659	71384.1	-0.683481	15.9353	-0.0983607	12.5772	0.854571	54	0
EFO_0004574	GCST90244008	36303018	1.23711	288127	21015	0	55	12	0.0151515	0	0.0659933	0.136364	0.00590582	0.014269	-0.506823	57000.3	-0.529916	17.3731	-0.215385	14.5192	0.893423	52.3582	0.0377358
EFO_0004530	GCST008150	36564505	-0.618683	4659	200000	0	4	7	0	1	0	0.52381	0.00425226	0.01746	-1.03519	51476.4	-1.90316	29.9091	0.943396	75.6946	1.62567	29.2727	-1.06569
EFO_0004611	GCST90002412	36564505	1.44444	431167	200000	0	80	7	0	1	0.031962	0.714286	0.0022417	0.0214253	-1.08637	60425.3	-0.74788	18.4598	1.17808	13.9753	-0.637715	50.7011	-1.22388
EFO_0004611	GCST90019512	36564505	1.92017	355197	200000	0	202	7	0.0295567	0	0.0520664	0.714286	0.00924854	0.013102	-0.658472	42164.7	-0.387354	17.4067	1.13514	11.8209	-0.457939	51.6603	-1.21212
EFO_0004530	GCST90019523	36564505	1.53038	355577	200000	0	154	7	0.0320513	0	0.0535608	0.52381	0.0071141	0.017808	-0.597913	41178.3	-1.70897	17	0.836364	19.0544	1.53389	52.3478	-1.08571
EFO_0004530	GCST90101748	36564505	2.10326	24600	200000	0	4	7	0.1	0	0.5	0.52381	0.0104173	0.00874861	0.348574	18570.9	-1.72265	33.7273	0.456693	96.2184	0.491078	29.0909	-1.05882
EFO_0004530	GCST90239610	36564505	1.37721	76053	200000	0	15	7	0	1	0.171429	0.52381	0.0118809	0.0151461	-0.570627	38541.7	-1.76915	27.4091	0.557377	40.8593	1.74932	37.1364	-0.984127
EFO_0004611	GCST90239612	36564505	1.94738	76650	200000	0	31	7	0.117647	0	0.0903226	0.714286	0.00561877	0.0158963	-0.91083	40092.9	-0.387715	23.7368	1.13514	9.48384	-0.277487	44.8158	-1.2
EFO_0004611	GCST90239655	36564505	1.66724	1654960	200000	0	222	7	0.00881057	0	0.0347316	0.714286	0.00550824	0.0198743	-1.00443	59708.7	-0.712763	17.2838	1.13514	11.2967	-0.41278	51.7773	-1.21212
EFO_0004530	GCST90239661	36564505	1.27397	1654960	200000	0	247	7	0.00395257	0	0.0393338	0.52381	0.00737731	0.0272553	-0.955483	79468.3	-1.84158	16.6339	0.836364	15.48	1.59265	51.9803	-1.07246
EFO_0004611	GCST90278638	36564505	1.50672	92615	200000	0	28	7	0.0294118	0	0.0740741	0.714286	0.0084256	0.0117346	-0.635627	63251	-0.855752	25.6	1.07285	8.71165	-0.181835	43.8	-1.1938
EFO_0004570	GCST000386	36809768	1.7687	9464	391694	0	4	103	0.00943396	0	0.166667	0.0656768	0.0138336	0.00439722	-0.0393689	46663.4	-0.841868	15.0748	-0.125	5.82477	-0.215927	37.4112	-0.258824
EFO_0004696	GCST001612	36809768	1.55853	21791	356748	0	7	269	0.0184502	0	0.0952381	0.0363979	0.00370308	0.00766962	0.321439	25559.5	-0.0503714	13.1014	-0.266667	12.0408	0.0353662	52.721	0.231579
EFO_0004536	GCST001698	36809768	1.45976	35707	359796	0	4	163	0.0121212	0	0	0.0321897	0.00259698	0.0158693	-1.18471	24332.3	-0.357773	12.988	0.0392157	14.6582	-0.243936	53.509	0.468571
EFO_0004458	GCST002086	36809768	1.28815	6692	392480	0	3	168	0.0178571	0	0	0.0379242	0.00551391	0.00754262	-1.72486	20807.9	-0.143894	14.1404	-0.444444	11.1952	0.762166	51.9298	0.08
EFO_0005680	GCST002449	36809768	0.184354	8631	97938	0	5	27	0	1	0	0.0769231	0.00269108	0.0159934	0.850283	32689.7	-0.239279	14.4375	0.909091	17.9481	0.29278	53.1562	-0.0186916
EFO_0005680	GCST003236	36809768	1.26228	1361	97938	0	3	27	0	1	0	0.0769231	0.00293284	0.0227421	-1.18269	58894.1	-1.62898	16.7	-0.358974	17.6051	0.821956	52.9	0.0190476
EFO_0005680	GCST003239	36809768	1.16131	1361	97938	0	8	27	0.0294118	0	0.0357143	0.0769231	0.00293703	0.0229716	-0.796304	52292.1	-1.1871	14.5143	0.509804	15.9978	0.921884	51.7429	0.109453
EFO_0004536	GCST005989	36809768	1.54844	113509	359796	0	16	163	0.0287356	0	0.0666667	0.0321897	0.00332071	0.0197673	-1.30047	24055.7	0.0118425	13.3128	-0.237288	14.7659	-0.145693	53.9553	0.00930233
EFO_0004574	GCST006614	36809768	1.65622	297626	393339	0	80	39	0.0530973	0	0.071519	0.134953	0.0102477	0.015362	-1.54716	55070	-0.564317	17.0084	-0.0895522	10.4573	-0.451884	43.8235	-0.717949
EFO_0010226	GCST008927	36809768	0.835467	2045	97949	0	7	42	0	1	0.142857	0.167247	0.011476	0.0142281	-1.59236	30963.1	-1.03252	20.8571	0.444444	13.2664	-1.05643	48.5714	-0.0102564
EFO_0004614	GCST010241	36809768	1.78176	393193	98147	0	212	46	0.0617284	0	0.0308504	0.138164	0.00836552	0.0196473	-0.918734	76233.2	-1.10832	15.7132	0.235294	15.4925	0.303426	53.8217	-0.0186916
EFO_0004615	GCST010243	36809768	1.90185	439214	391332	0	132	161	0.135659	0	0.0574832	0.0447205	0.00894826	0.0131552	-1.35581	54014.8	-1.02749	14.802	-0.266667	11.7423	-0.198538	53	0
EFO_0004736	GCST011351	36809768	1.24364	203476	391897	0	15	187	0.0306122	0	0.0190476	0.0336956	0.00345795	0.0069514	-1.22533	36563.8	-0.647824	15.3713	-0.285714	11.629	0.123921	53	0
EFO_0004533	GCST011353	36809768	1.89163	203476	393351	0	26	304	0.047619	0	0.04	0.0329599	0.00458525	0.00674842	-0.799494	34886.9	-0.711016	14.2758	-0.222222	12.2214	-0.0862734	53	0
EFO_0004736	GCST90011899	36809768	1.76853	389565	391897	0	125	187	0.151292	0	0.0372903	0.0336956	0.00488067	0.0109452	-1.08199	51195.9	-0.76829	15.8013	-0.125	11.6012	0.0279306	53	0
EFO_0004533	GCST90011900	36809768	1.56791	390964	393351	0	121	304	0.0953608	0	0.0297521	0.0329599	0.00516421	0.0105443	-1.12119	42607.2	-0.730215	14.5694	-0.133333	12.2807	-0.0412448	53.2847	-0.0186916
EFO_0004696	GCST90012111	36809768	1.32209	370125	356748	0	301	269	0.0982659	0	0.0396456	0.0363979	0.00676492	0.0262573	-1.38874	53616.2	-1.02055	14.0561	-0.142857	12.7497	-0.104015	53.5281	-0.0186916
EFO_0004736	GCST90013664	36809768	1.5256	406934	391897	0	58	187	0.0745614	0	0.0387175	0.0336956	0.00334516	0.00818056	-0.978203	39465.9	-0.496065	15.3551	-0.0952381	12.1912	-0.153162	53	0
EFO_0004458	GCST90018730	36809768	1.26283	83025	392480	0	4	168	0.0177515	0	0	0.0379242	0.00551121	0.00622359	-0.249224	21294.8	-0.720317	14.3953	-0.755556	11.2087	0.446555	51.5233	0.491018
EFO_0004468	GCST90018735	36809768	1.25919	133336	359757	0	10	49	0.0172414	0	0.422222	0.077381	0.00774474	0.0101886	0.53958	44477.3	-0.238899	15.9322	-0.309859	11.4858	0.81479	49.4407	0.494118
EFO_0004533	GCST90018942	36809768	1.69713	463178	393351	0	193	304	0.109375	0	0.0320596	0.0329599	0.0057242	0.0138496	-1.24017	55838.3	-0.975609	14.7767	-0.133333	12.4611	-0.0668497	53	0
EFO_0004736	GCST90018944	36809768	1.61825	493058	391897	0	167	187	0.134615	0	0.040329	0.0336956	0.00542603	0.0134175	-1.18912	52709.3	-0.731548	15.9435	-0.125	11.9397	-0.0370737	53	0
EFO_0004458	GCST90018950	36809768	1.68015	436491	392480	0	104	168	0.128631	0	0.0382748	0.0379242	0.0046111	0.0170711	-1.39449	43996.5	-1.18858	15.5294	-0.25	11.3056	-0.000217012	52.3824	-0.0190476
EFO_0004468	GCST90018955	36809768	1.39519	448252	359757	0	67	49	0.126214	0	0.0850294	0.077381	0.00849151	0.0234038	-0.989695	61979.1	-0.567451	15.5776	-0.0645161	13.5486	-0.104747	53.5776	-0.0186916
EFO_0004570	GCST90018973	36809768	1.8614	467170	391694	0	83	103	0.120482	0	0.0308551	0.0656768	0.0118024	0.0244492	-1.67314	61753.6	-0.613938	16.3387	-0.181818	8.31666	-0.66116	44.1398	-0.355556
EFO_0004574	GCST90018974	36809768	1.65059	480086	393339	0	105	39	0.0510949	0	0.0435897	0.134953	0.00908611	0.0158496	-1.53181	60326.3	-0.632416	16	0	10.2787	-0.40359	46.1458	-0.734177
EFO_0004536	GCST90018976	36809768	1.72728	448242	359796	0	164	163	0.116041	0	0.0497531	0.0321897	0.00637847	0.0297959	-1.0026	63081.2	-1.23507	15.0061	-0.266667	13.875	0.0986126	53.4985	0.0186916
EFO_0004614	GCST90019495	36809768	1.93173	323833	98147	0	157	46	0.134078	0	0.0482607	0.138164	0.00772185	0.0140048	-0.628091	44634.3	-0.671298	17.4532	0.111111	15.6584	0.31089	53	0
EFO_0004617	GCST90019504	36809768	1.40349	355752	393300	0	138	230	0.160883	0	0.0243309	0.0227074	0.00640761	0.00909045	-0.785228	47045.9	-0.591492	14.0625	-0.105263	10.0293	0.0886408	52.25	0.0384615
EFO_0004536	GCST90019522	36809768	1.81111	325292	359796	0	99	163	0.119658	0	0.0587508	0.0321897	0.00509873	0.0185244	-0.495013	36585.2	-0.814532	14.5115	-0.266667	13.1269	0.299778	53.2443	0.0377358
EFO_0004696	GCST90020234	36809768	0.473884	389354	356748	0	25	269	0.0208333	0	0.0633333	0.0363979	0.00367125	0.010154	-1.29825	32761.4	-1.25001	13	0	11.9362	0.119138	52.9575	0.00947867
EFO_0010226	GCST90025489	36809768	1.01275	4492	97949	0	4	42	0	1	0.666667	0.167247	0.0120267	0.00770784	-0.913968	23527	0.102405	21.1304	0.588235	12.0241	-1.06047	48.9783	-0.107317
EFO_0004617	GCST90025945	36809768	1.71776	437846	393300	0	15	230	0.0337553	0	0.0380952	0.0227074	0.00502925	0.00614487	-0.0583485	43095.4	-1.25105	14.1429	-0.56	10.368	-0.0140117	52.7551	0.0784314
EFO_0004533	GCST90025947	36809768	1.65382	437896	393351	0	16	304	0.038961	0	0.116667	0.0329599	0.00434681	0.00645051	-0.719286	33983.5	-0.740349	14.875	-0.769231	12.0474	0.156132	52.875	0.0483092
EFO_0004615	GCST90025952	36809768	1.71137	435744	391332	0	9	161	0.0365854	0	0.444444	0.0447205	0.0102378	0.00440137	0.826169	28464.6	-0.425849	14.3765	-1	10.6673	0.0255923	50.8824	1.21212
EFO_0004574	GCST90025953	36809768	1.86587	437878	393339	0	8	39	0.119048	0	0.571429	0.134953	0.0143088	0.0048889	-1.39243	37304.6	-0.188405	22.6383	-1.09859	8.19019	-0.420316	26.3617	-0.275862
EFO_0004614	GCST90025955	36809768	1.95507	398508	98147	0	23	46	0.169492	0	0.407115	0.138164	0.0177755	0.00899153	-0.253341	36675	-0.820555	22.3333	-0.416667	17.1857	0.488428	48	0.32967
EFO_0004696	GCST90025958	36809768	1.42909	397043	356748	0	15	269	0.0252708	0	0.0952381	0.0363979	0.00384504	0.00802211	-0.535375	28252.4	-1.00553	13.3169	-0.375	11.6654	0.870408	52.3134	0.27957
EFO_0004458	GCST90025959	36809768	1.71322	436939	392480	0	11	168	0.0467836	0	0.181818	0.0379242	0.00577735	0.00700094	-1.03701	21060.1	-0.215903	15.2905	-0.857143	11.2498	0.0822427	51.7542	0.08
EFO_0004531	GCST90025965	36809768	1.74246	437354	392869	0	15	197	0.0241546	0	0.047619	0.0326323	0.00420113	0.00851155	0.598248	27431.8	0.0669017	14.1415	-0.133333	12.0153	1.00786	50.2311	0.632911
EFO_0004570	GCST90025973	36809768	1.6496	436055	391694	0	10	103	0.0560748	0	0.6	0.0656768	0.0155602	0.00478018	-0.667813	43087.4	0.351397	15.7522	-0.441558	5.45151	0.916351	34.3009	1.4023
EFO_0004458	GCST90029070	36809768	1.63317	575531	392480	0	145	168	0.117857	0	0.0423372	0.0379242	0.00586634	0.0254654	-1.54194	53331.8	-1.25776	15.3898	-0.193548	12.6437	-0.226701	52.4633	-0.0190476
EFO_0008589	GCST90091512	36809768	1.30087	5705	96285	0	4	54	0.0175439	0	0.166667	0.0999301	0.00869064	0.00795787	-1.46721	23467.1	0.331487	18.1379	-0.653465	13.1943	0.287218	50.7759	0.227027
EFO_0010733	GCST90091585	36809768	1.57366	5705	97938	0	4	47	0.0408163	0	0	0.162812	0.0181315	0.00565295	-1.56859	38628.6	-1.19366	19.8824	-0.8	8.28557	-0.215635	21.7059	-0.951724
EFO_0004614	GCST90091649	36809768	1.70713	5705	98147	0	3	46	0.0425532	0	0.333333	0.138164	0.01417	0.00819656	0.00436505	27533.3	-0.893798	20.7143	-0.848485	18.9955	0.946103	51.7755	0.465116
EFO_0008589	GCST90091655	36809768	1.03062	5705	96285	0	3	54	0.0178571	0	0	0.0999301	0.00747981	0.00597989	-0.518792	23100.3	0.993512	19.5789	-1.18072	14.517	-0.87091	51.6316	-0.0473934
EFO_0010733	GCST90091725	36809768	1.28162	5705	97938	0	3	47	0.0416667	0	0	0.162812	0.0183577	0.00397225	-0.925995	30322.5	0.750576	19.74	-0.892308	8.43075	-0.469492	21.1	-0.958904
EFO_0004615	GCST90092809	36809768	1.9708	115082	391332	0	36	161	0.0944444	0	0.104762	0.0447205	0.00989651	0.00507689	-0.487428	29423.4	-0.295219	14.4619	-0.470588	11.0104	-0.155381	52.4518	0.0582524
EFO_0010114	GCST90092813	36809768	1.12943	115068	98137	0	25	15	0.0526316	0	0.04	0.047619	0.00132949	0.0231519	0.576494	81208.8	-0.0102336	16	0	11.8342	0.595928	52.25	-0.0384615
EFO_0004468	GCST90092819	36809768	1.61122	114870	359757	0	12	49	0.0701754	0	0.19697	0.077381	0.00472582	0.0142963	-0.86868	55380.1	-0.869141	16.082	-0.309859	12.9076	-0.066414	53	0
EFO_0005110	GCST90092928	36809768	1.9043	115006	97998	0	50	42	0.108434	0	0.0946939	0.126597	0.015975	0.0106158	-0.771101	46365.7	-0.884041	16.5435	-0.0606061	11.9858	-0.0329153	51.087	-0.0392157
EFO_0005680	GCST90092933	36809768	1.18813	115006	97938	0	43	27	0.0447761	0	0.147287	0.0769231	0.00923863	0.0110599	0.871719	50935.9	-0.673898	16.6143	-0.0606061	13.0069	0.65824	51.1571	0.0582524
EFO_0010226	GCST90092937	36809768	1.93569	115006	97949	0	32	42	0.193548	0	0.133065	0.167247	0.0132604	0.0105093	-0.788595	56230.9	-1.22596	22.4324	-0.0444444	9.77955	0.0644956	50.0135	-0.0696517
EFO_0010733	GCST90092939	36809768	1.90118	115006	97938	0	44	47	0.197368	0	0.176533	0.162812	0.0159569	0.00603802	-0.823814	49509.4	-0.749254	19.4505	-0.153846	8.55722	-0.102735	34.7143	-0.921986
EFO_0005110	GCST90092980	36809768	1.78079	115006	97998	0	36	42	0.164179	0	0.18254	0.126597	0.0166374	0.00637109	-0.0203228	36622.3	-0.674743	16.4615	-0.0606061	10.615	0.238264	50.4615	-0.019802
EFO_0008589	GCST90092986	36809768	1.65117	115082	96285	0	49	54	0.0957447	0	0.127551	0.0999301	0.0100776	0.00950084	-0.80981	32836.2	-0.561951	17	0	11.7694	0.29817	50.7864	0.0295567
EFO_0005110	GCST90092987	36809768	1.91563	115006	97998	0	41	42	0.185714	0	0.186585	0.126597	0.0167528	0.00637529	-0.0203228	37822.3	-0.688064	16.494	-0.0606061	10.6179	0.220273	50	0
EFO_0004732	GCST90092990	36809768	1.91855	115082	97412	0	37	44	0.140845	0	0.0960961	0.131078	0.0124568	0.0136725	-0.48643	42484.2	-0.956585	18.0864	0.111111	14.8247	0.0212655	53.4568	-0.0186916
EFO_0004617	GCST90100559	36809768	0.748044	460858	393300	0	12	230	0.0125523	0	0.106061	0.0227074	0.00508652	0.00880065	-1.63039	38626.6	-0.890719	13.5248	-0.0363636	10.3063	0.108245	52.7273	0.109453
EFO_0010226	GCST90102063	36809768	0.394468	650	97949	0	3	42	0	1	0	0.167247	0.0110252	0.00679514	-0.147502	23252.3	0.353968	21.7333	0.2	10.5723	-0.560006	47	0.604027
EFO_0004627	GCST90102623	36809768	1.06523	27520	391189	0	3	310	0.00320513	0	0	0.0259108	0.00386873	0.00947718	-1.21258	29837.3	-1.24821	13.2971	-1.08772	10.0773	0.55465	52.9329	0.141414
EFO_0004617	GCST90134481	36809768	-0.292782	350016	393300	0	4	230	0	1	0.166667	0.0227074	0.00491724	0.00607525	0.580679	35543.9	0.472102	13.4829	0.0769231	10.3778	-0.100588	52.7179	0.368715
EFO_0004574	GCST90239673	36809768	1.57681	1654960	393339	0	266	39	0.0304054	0	0.0363456	0.134953	0.00928588	0.0213309	-1.59014	68263	-0.678053	16	0	11.2655	-0.445635	50.2918	-0.734177
EFO_0004574	GCST90244008	36809768	1.41903	288127	393339	0	55	39	0.032967	0	0.0659933	0.134953	0.0151894	0.0101402	-1.39407	51004.8	-0.524203	17.1702	-0.117647	9.70533	-0.399757	40.7979	-0.701299
EFO_0004736	GCST90244010	36809768	1.00445	288127	391897	0	32	187	0.0233645	0	0.0342742	0.0336956	0.00413047	0.00889725	-1.33037	39809.1	-0.725141	15.6575	-0.26087	11.5166	0.133147	52.8539	0.0190476
EFO_0010226	GCST90244241	36809768	-0.52374	2624	97949	0	3	42	0	1	0	0.167247	0.0104867	0.0070817	-0.570688	23766.2	-0.0238606	21.4667	0.444444	11.576	-1.06447	48.8667	-0.107317
EFO_0004615	GCST90246545	36809768	1.10071	10708	391332	0	3	161	0.0123457	0	0.333333	0.0447205	0.00973716	0.00463827	-0.733878	27645.3	0.0541905	13.128	-0.424242	10.7247	-0.198538	52.9268	0.0784314
EFO_0004696	GCST90249533	36809768	1.0634	10708	356748	0	3	269	0.00369004	0	0	0.0363979	0.00353762	0.00823076	-1.49686	25458.8	0.270895	13.0331	-0.206897	12.3777	-1.10213	52.9669	0.0582524
EFO_0004541	GCST90256420	36809768	1.71183	144060	392479	0	47	317	0.0996979	0	0.0462535	0.0339017	0.0049759	0.00880257	-0.21784	30013.5	-0.240966	14	0	12.2012	-0.0493575	54	0
EFO_0022317	GCST90269507	36809768	1.90701	88329	98199	0	17	48	0.101695	0	0.235294	0.128546	0.0160759	0.0159122	-1.34407	29389.1	-0.59682	17.9385	-0.285714	12.8685	-0.665924	43.4	-0.27957
EFO_0022293	GCST90269511	36809768	1.95731	88329	97880	0	24	41	0.203704	0	0.112319	0.186585	0.0145493	0.00895361	-0.366703	41823.4	-0.939055	20.7846	0.3	15.3013	0.651716	52	0
EFO_0008589	GCST90269512	36809768	1.42593	88329	96285	0	23	54	0.0266667	0	0.158103	0.0999301	0.0105934	0.00780962	-0.744335	28282.5	-0.466162	17.5974	-0.111111	12.2271	0.351755	50.7532	0.0497512
EFO_0022276	GCST90269517	36809768	1.86811	88329	97676	0	19	42	0.0892857	0	0.128655	0.148664	0.013504	0.0100773	-1.22809	43003.1	-1.02914	17.3443	0.0289855	11.4908	0.203158	46.2131	-0.116402
EFO_0022264	GCST90269519	36809768	1.85764	88329	97804	0	25	54	0.179104	0	0.116667	0.120894	0.0139934	0.0096862	-0.535158	44604.6	-1.24966	20.0759	0.233766	12.6791	0.0781988	52	0
EFO_0005110	GCST90269539	36809768	1.54128	88268	97998	0	17	42	0.0535714	0	0.235294	0.126597	0.0169482	0.00670573	-0.195685	28824.2	-0.428158	18.5932	-0.439024	10.5944	0.419971	49.7119	0.020202
EFO_0010733	GCST90269543	36809768	1.56404	88268	97938	0	14	47	0.0892857	0	0.186813	0.162812	0.0196273	0.0045363	-0.723481	34813.3	-0.388071	17.541	0.117647	7.76406	0.218339	20.9508	-0.365591
EFO_0022304	GCST90269545	36809768	1.83048	88268	98095	0	14	37	0.0851064	0	0.175824	0.160661	0.0142965	0.0086639	-1.43857	26463	-0.400591	18.7843	-0.320988	9.86359	0.0453807	49.7255	0.020202
EFO_0022303	GCST90269550	36809768	1.93532	88268	97645	0	13	38	0.159091	0	0.115385	0.113798	0.00959757	0.0110137	-0.813056	37214.9	-0.817012	16.2549	-0.0606061	15.2976	0.200417	52.3725	0.00956938
EFO_0022305	GCST90269552	36809768	1.83127	88268	97645	0	10	14	0.2	0	0.111111	0.120879	0.00275141	0.00516797	1.07288	42345	0.0381538	17.5833	-0.277778	11.0867	0.903608	46.75	0.32967
EFO_0022262	GCST90269554	36809768	2.05146	88268	97645	0	10	18	0.272727	0	0.177778	0.20915	0.00762545	0.0163439	-1.44684	69257.9	-1.19322	22.6429	0.0444444	16.5942	-0.435582	49.6071	0.0507614
EFO_0022302	GCST90269555	36809768	2.08121	88268	97645	0	18	39	0.14	0	0.104575	0.0958165	0.00935979	0.0124765	-1.02314	35524	-0.811724	16.4737	-0.0895522	14.9524	-0.102228	52.3158	-0.0190476
EFO_0010732	GCST90269556	36809768	1.22805	88268	97938	0	10	27	0.0882353	0	0.0888889	0.0769231	0.00347621	0.0276006	-1.02201	57133.4	-1.20655	15.8649	0.031746	17.3141	0.316338	53.2703	-0.0186916
EFO_0022313	GCST90269586	36809768	2.10899	88329	98541	0	22	37	0.134615	0	0.155844	0.126126	0.0136146	0.0104676	-1.04437	40174.4	-0.548086	16.3729	-0.0606061	12.0391	-0.344219	49.0508	-0.110553
EFO_0022299	GCST90269587	36809768	2.17196	88329	98958	0	22	41	0.105263	0	0.151515	0.107317	0.013785	0.0106953	-1.12612	40434.5	-0.511409	16.3492	-0.0606061	11.9365	-0.344219	39.8095	-0.45614
EFO_0022230	GCST90269588	36809768	2.16961	88329	98925	0	19	40	0.0925926	0	0.157895	0.124359	0.0124016	0.0110481	-1.08899	54131.7	-0.643668	17.2881	-0.222222	11.2933	-0.493974	37.7458	-0.538922
EFO_0022274	GCST90269590	36809768	2.11078	88329	99067	0	21	40	0.12963	0	0.12381	0.126923	0.0128224	0.0114251	-1.08123	47867.9	-0.517675	16.3443	-0.0606061	13.4327	-0.340169	50.0492	-0.08867
EFO_0022325	GCST90269591	36809768	2.1406	88329	98899	0	24	77	0.10989	0	0.137681	0.0608339	0.00985339	0.011264	-0.888471	46571.7	-0.710756	13.0693	-0.315789	11.5509	-0.219003	51.8812	0.00966184
EFO_0022175	GCST90269593	36809768	2.24999	88329	98772	0	22	38	0.153846	0	0.160173	0.118065	0.0118722	0.010589	-1.19658	48843.7	-0.711917	16.3667	-0.0606061	11.4546	-0.429164	33	-0.810811
EFO_0021902	GCST90269595	36809768	2.14995	88329	98991	0	21	40	0.150943	0	0.1	0.111538	0.0103205	0.00926221	-1.29433	46841.8	-0.943402	15.0164	-0.0983607	12.0067	-0.408341	45.459	-0.243386
EFO_0022265	GCST90269597	36809768	2.26182	88329	98991	0	25	41	0.178571	0	0.143333	0.123171	0.0130791	0.0107348	-1.08978	39134.6	-0.493778	16.3788	-0.0606061	11.4448	-0.229107	40.197	-0.447059
EFO_0022153	GCST90269600	36809768	2.0689	88329	97869	0	19	41	0.153846	0	0.25731	0.157317	0.0141855	0.0091922	-1.42078	33526	-0.670713	18.6333	-0.105263	12.5851	-0.312929	45.1667	-0.212766
EFO_0022225	GCST90269602	36809768	1.75	88329	98089	0	20	31	0.159091	0	0.1	0.163441	0.00852734	0.0036174	-1.22575	31660.3	-0.405678	18.1765	-0.162162	8.72268	-0.341477	30.1765	-0.857143
EFO_0022269	GCST90269604	36809768	2.12251	88329	98590	0	20	40	0.153846	0	0.163158	0.158974	0.010803	0.00739015	-1.54453	33807.3	-0.377899	19	-0.37037	8.59177	-0.225876	36.3333	-0.337662
EFO_0022148	GCST90269607	36809768	1.79202	88329	98154	0	18	46	0.103448	0	0.0915033	0.094686	0.00976318	0.0153357	-1.50085	40977.4	-0.88225	16.2812	-0.0606061	13.9239	-0.0353165	51.4219	-0.0289855
EFO_0022228	GCST90269609	36809768	1.96502	88329	98223	0	23	48	0.145161	0	0.185771	0.136525	0.0133445	0.00884058	-1.56627	32165.7	-0.511976	19.9718	-0.146341	12.2746	-0.0902987	49.662	-0.0100503
EFO_0022272	GCST90269611	36809768	2.01601	88329	98223	0	19	42	0.196078	0	0.210526	0.134727	0.0106275	0.00530865	-0.998966	33848.6	-0.367388	18.2131	-0.285714	8.88007	-0.168295	45.9016	-0.0962567
EFO_0022156	GCST90269614	36809768	1.96108	88329	98412	0	23	41	0.122807	0	0.142292	0.142683	0.0142166	0.00903298	-1.64693	30170	-0.33209	19.3594	-0.0512821	7.45632	-0.716457	27.2969	-1.13846
EFO_0022300	GCST90269615	36809768	1.93943	88329	98781	0	22	43	0.160714	0	0.116883	0.158361	0.0122438	0.00758022	-1.51483	31910.6	-0.47192	20.3538	-0.190476	9.19647	-0.450033	31.8154	-0.794521
EFO_0022231	GCST90269616	36809768	1.89052	88329	98555	0	22	41	0.166667	0	0.155844	0.147561	0.0131387	0.00365803	-1.34651	31359.8	-0.42451	21.8254	0.0229885	7.88062	-0.350075	23.9524	-1.00885
EFO_0022275	GCST90269618	36809768	2.08109	88329	98636	0	23	45	0.133333	0	0.102767	0.152525	0.0163893	0.00952092	-1.71324	31537.4	-0.246826	20.0147	-0.146341	7.18763	-0.52961	26.5147	-1.13846
EFO_0022144	GCST90269619	36809768	1.56137	88329	98854	0	22	45	0.116667	0	0.134199	0.0868687	0.00819441	0.0211686	-1.41624	42146.1	-1.03067	16.3284	-0.0606061	12.4453	-0.545626	51.1493	-0.0676329
EFO_0022161	GCST90269621	36809768	1.79243	88329	97924	0	24	43	0.196429	0	0.0978261	0.116279	0.011259	0.00741545	-1.61514	33574.3	-0.312326	18.0746	-0.162162	8.05039	-0.347029	31.5224	-0.608696
EFO_0022164	GCST90269622	36809768	1.57942	88329	98081	0	24	43	0.116667	0	0.101449	0.0996678	0.0112301	0.00396314	-1.21056	33629.5	-0.309499	18.0746	-0.162162	8.05039	-0.347029	31.9851	-0.561151
EFO_0021899	GCST90269623	36809768	1.62379	88329	98050	0	20	38	0.183673	0	0.115789	0.14367	0.0104395	0.00832261	-1.4249	32911.7	-0.214425	19.0517	-0.227848	8.31956	-0.23857	38.3276	-0.345679
EFO_0022181	GCST90269625	36809768	1.66831	88329	98120	0	21	39	0.2	0	0.109524	0.144399	0.0109414	0.00782704	-1.51972	34285.6	-0.359181	18.05	-0.162162	9.84803	-0.463408	42.15	-0.206897
EFO_0022149	GCST90269626	36809768	1.59958	88329	98353	0	19	45	0.103448	0	0.128655	0.120202	0.0123574	0.0158969	-1.73314	48321.1	-1.28927	17.1875	-0.222222	9.86417	-0.691073	33.6094	-0.734177
EFO_0022163	GCST90269628	36809768	1.6972	88329	97703	0	18	34	0.106383	0	0.124183	0.0909091	0.00770381	0.00362232	-1.09313	30954.2	-0.184412	15.1154	-0.545455	8.99588	-0.419935	31.25	-0.569343
EFO_0022174	GCST90269629	36809768	1.63344	88329	97972	0	17	33	0.111111	0	0.0955882	0.111742	0.00880804	0.00201459	-0.492414	32168.8	-0.215299	15.4	-0.588235	8.49653	-0.323825	29.44	-0.5
EFO_0022176	GCST90269632	36809768	1.65975	88329	97990	0	15	37	0.130435	0	0.114286	0.102102	0.00837687	0.00962355	-1.67311	35878.8	-0.527781	17.1538	-0.222222	9.25052	-0.38521	46.8654	-0.0631579
EFO_0022319	GCST90269633	36809768	1.63832	88329	98269	0	19	44	0.0677966	0	0.128655	0.121564	0.0113119	0.0130407	-1.70049	48796.7	-1.28648	19.3651	-0.447059	11.1683	-0.493974	36.8889	-0.586826
EFO_0022180	GCST90269635	36809768	1.74722	88329	97854	0	20	46	0.157895	0	0.131579	0.110145	0.00898064	0.00462198	-0.831248	25809.5	0	16.6061	-0.117647	10.8369	0	43.0758	-0.189944
EFO_0022183	GCST90269636	36809768	1.6139	88329	98148	0	17	44	0.150943	0	0.117647	0.10148	0.00859102	0.00354998	-0.973893	28594.8	-0.398495	15.6393	-0.031746	9.36891	-0.494358	41.1803	-0.337079
EFO_0022268	GCST90269639	36809768	1.72479	88329	98205	0	15	31	0.210526	0	0.12381	0.0946237	0.00657971	0.00410904	-0.356493	27491.8	0.0699151	13.3043	-0.285714	9.15228	-0.322854	44.2826	-0.153846
EFO_0022322	GCST90269640	36809768	1.4623	88329	98345	0	23	42	0.0483871	0	0.118577	0.0998839	0.0117094	0.0176981	-1.55832	38725.6	-0.926554	17.7385	-0.191781	12.049	-0.406955	45.5692	-0.243386
EFO_0022168	GCST90269642	36809768	1.80131	88329	97943	0	19	38	0.1875	0	0.192982	0.123755	0.0104311	0.00555997	-1.4629	30071.3	-0.353817	13.6667	-0.344828	8.88522	-0.376106	36	-0.496815
EFO_0022297	GCST90269643	36809768	1.63676	88329	98836	0	17	40	0.117647	0	0.132353	0.0730769	0.00582596	0.00923801	-1.30196	30500.6	0.139921	13.4912	-0.344828	10.2638	-0.543078	50.9474	-0.0292683
EFO_0022271	GCST90269646	36809768	1.8416	88329	98514	0	16	29	0.285714	0	0.0833333	0.1133	0.00628983	0.00513095	-0.450203	31904.5	-0.073741	13.4222	-0.285714	8.85882	-0.223479	41.6444	0.0240964
EFO_0022323	GCST90269647	36809768	2.04373	88329	98692	0	22	40	0.148148	0	0.138528	0.139744	0.0148257	0.0166729	-1.5275	43733.9	-1.02197	18.4194	-0.210526	9.96503	-0.610149	38.3065	-0.53012
EFO_0022312	GCST90269649	36809768	2.04616	88329	98477	0	24	65	0.155844	0	0.173913	0.105288	0.0149151	0.0105393	-0.816737	30764.8	-0.741594	21.0562	0.17284	11.4138	-0.0351561	52	0
EFO_0022229	GCST90269651	36809768	1.87073	88329	98937	0	24	70	0.105882	0	0.152174	0.0881988	0.014391	0.0107236	-0.765603	33911.3	-0.903214	18.8617	0.136986	13.5695	0.192783	52.7447	0.0190476
EFO_0022273	GCST90269653	36809768	1.83148	88329	99143	0	17	63	0.142857	0	0.316176	0.102407	0.0178579	0.00538582	-1.57808	32461.4	-0.942541	21.825	-0.666667	10.482	0.0612422	38.975	-0.325581
EFO_0022189	GCST90269656	36809768	1.81482	88329	98433	0	32	80	0.142857	0	0.141129	0.0727848	0.0156103	0.0105094	-0.844258	39784.1	-1.03529	15.4286	-0.0952381	11.1923	-0.06378	52	0
EFO_0021900	GCST90269658	36809768	1.73394	88329	99003	0	32	82	0.117647	0	0.15121	0.0665462	0.0124161	0.0111961	-0.808298	36299.2	-1.005	16.8596	0.0298507	12.8286	0.207401	52.3596	0.00956938
EFO_0022157	GCST90269660	36809768	1.92597	88329	99062	0	33	79	0.154639	0	0.13447	0.090555	0.0171268	0.0101078	-1.0025	35917.7	-0.942897	17	0	10.9159	0.123952	52	0
EFO_0022310	GCST90269663	36809768	1.84136	88329	98022	0	24	41	0.181818	0	0.144928	0.153659	0.0128531	0.0119911	-0.763746	42383.1	-1.0762	20.1538	0.25641	15.9279	0.762856	52.4462	0.0287081
EFO_0021903	GCST90269665	36809768	2.09773	88329	98128	0	30	51	0.246154	0	0.144828	0.130196	0.0159355	0.00917324	-0.415754	36895	-1.02552	18.5185	0.222222	14.8475	0.389978	53.4444	0.028169
EFO_0022267	GCST90269667	36809768	1.95273	88329	98128	0	28	45	0.237288	0	0.145503	0.135354	0.0132004	0.0109687	-0.618821	40724.6	-0.886048	19.4658	0.210526	16.9985	0.634701	52.6164	0.0190476
EFO_0022311	GCST90269670	36809768	1.55523	88329	97713	0	8	48	0.0769231	0	0.321429	0.12766	0.0185592	0.00470669	0.702694	22096.2	-0.115774	15.7857	0.0983607	12.1993	1.06397	38.0714	0.53125
EFO_0022226	GCST90269672	36809768	1.60701	88329	97944	0	10	50	0.0909091	0	0.0888889	0.158367	0.0155848	0.00390346	0.279417	20821.9	0.0960807	17.9167	-0.278481	12.717	0.749978	35.5	0.179104
EFO_0022270	GCST90269674	36809768	1.76217	88329	97944	0	12	33	0.125	0	0.227273	0.143939	0.00998699	0.00860859	-0.64823	19260.8	-0.599049	16.6667	-0.144928	11.9473	0.743484	47.2	0.418605
EFO_0022258	GCST90269683	36809768	2.16696	87620	98541	0	22	73	0.1875	0	0.203463	0.0734399	0.00652406	0.00819048	0.00436505	30256.5	-0.496469	17.8105	-0.186667	14.1314	0.0995942	51.4211	0.0492611
EFO_0022289	GCST90269684	36809768	1.90141	87620	98541	0	12	43	0.145833	0	0.181818	0.128461	0.0103133	0.00288433	-0.939836	29070.1	-0.542307	18.5273	-0.341463	14.1612	0.0956145	48.5818	0.139037
EFO_0022340	GCST90269685	36809768	2.08088	87620	98541	0	16	109	0.0775862	0	0.1	0.0385661	0.00579559	0.0057181	-0.628387	33658.1	-0.301339	12.088	-0.557377	10.9697	-0.249202	51.296	0.111675
EFO_0022236	GCST90269687	36809768	2.21759	88321	98772	0	18	45	0.26	0	0.156863	0.146465	0.0101698	0.00261397	0.354097	44108.3	-0.113369	22.2857	0.114943	11.3522	0.0951872	48.2857	0.12766
EFO_0022250	GCST90269688	36809768	2.15212	88321	98772	0	16	56	0.2	0	0.15	0.112338	0.0151446	0.0023644	0.255832	34338.3	-0.284672	20.2222	-0.252874	13.0821	0.259	47.8889	0.107527
EFO_0022281	GCST90269689	36809768	1.89626	88321	98772	0	18	36	0.227273	0	0.215686	0.204762	0.0184345	0.00632213	-0.726726	38727.5	-0.533392	21.6667	0.0465116	15.6013	-0.852882	50.5	-0.0588235
EFO_0022332	GCST90269690	36809768	2.0598	88321	98772	0	17	37	0.227273	0	0.176471	0.178679	0.0155646	0.00304176	-0.847004	33827.6	-0.359181	22.6296	-0.0869565	14.4134	-0.482185	50.7407	0.08
EFO_0022239	GCST90269692	36809768	1.80233	88329	97869	0	27	93	0.0714286	0	0.0797721	0.0530622	0.00762847	0.00785979	-1.1904	36097.4	-0.764832	13.125	-0.344828	12.684	-0.0438326	52.775	0.0190476
EFO_0022253	GCST90269693	36809768	1.94652	88329	97869	0	28	90	0.0925926	0	0.103175	0.0581773	0.00841595	0.00802488	-1.23596	36176.1	-0.805509	13.1864	-0.344828	13.1191	-0.00112318	52.8814	0.00947867
EFO_0022284	GCST90269694	36809768	1.81656	88329	97869	0	25	92	0.103774	0	0.12	0.0582895	0.00808108	0.00755754	-1.28294	33695.4	-0.551455	14.4957	-0.424242	11.1834	-0.209227	51.5726	0.0392157
EFO_0022335	GCST90269695	36809768	1.72877	88329	97869	0	28	99	0.0672269	0	0.0740741	0.0525665	0.00848844	0.0073213	-1.24144	32825.4	-0.382041	13.8819	-0.266667	11.4019	-0.184437	51.4488	0.0492611
EFO_0022242	GCST90269697	36809768	1.95359	88329	98154	0	22	62	0.150685	0	0.190476	0.0846113	0.0104002	0.00411455	-0.715751	30501.7	-0.515298	17.0238	-0.114286	12.3516	-0.1323	47.2857	-0.0625
EFO_0022256	GCST90269698	36809768	2.13801	88329	98154	0	22	54	0.206349	0	0.164502	0.118798	0.0126511	0.00344864	-0.789055	33839.6	-0.389191	17.8684	-0.162162	12.6092	0.0519259	50.5658	0.0298507
EFO_0022287	GCST90269699	36809768	1.79572	88329	98154	0	27	62	0.126582	0	0.153846	0.0713908	0.0126777	0.0114356	-1.61031	31617	-0.470934	17.9101	-0.162162	12.4933	-0.17534	49.5618	-0.0696517
EFO_0022338	GCST90269700	36809768	1.80982	88329	98154	0	21	63	0.0909091	0	0.152381	0.0747568	0.0100914	0.00393736	-0.261976	29817.2	-0.515404	17	0	13.3586	-0.0701405	50	0.0816327
EFO_0022259	GCST90269703	36809768	1.76921	88329	98412	0	28	61	0.126582	0	0.0793651	0.0693989	0.00941889	0.010958	-1.00054	32533.9	-0.500673	17	0	10.8169	-0.179198	52.1573	-0.00956938
EFO_0022290	GCST90269704	36809768	1.98035	88329	98412	0	20	42	0.169811	0	0.242105	0.147503	0.0131989	0.0064788	-0.141208	33613.9	-0.405908	20.0484	-0.5	14.7865	0.276214	49.2097	0.0824742
EFO_0022341	GCST90269705	36809768	1.71501	88329	98412	0	31	59	0.139241	0	0.105376	0.0607832	0.00962862	0.00886807	-1.50615	31223.1	-0.530077	17	0	11.6714	0.228205	51.3111	0.0392157
EFO_0022233	GCST90269707	36809768	1.8466	88329	97924	0	28	45	0.196721	0	0.0899471	0.115152	0.00902767	0.00815267	0.0262345	32575.5	-0.432499	19.4658	0.210526	14.2318	-0.198925	52.1918	-0.00956938
EFO_0022247	GCST90269708	36809768	1.9858	88329	97924	0	24	44	0.192982	0	0.144928	0.124736	0.00966995	0.0127013	-0.732567	33460.3	-0.313043	20.9412	-0.252874	14.0546	0.050695	51.5294	-0.0289855
EFO_0022278	GCST90269709	36809768	1.74546	88329	97924	0	10	40	0.0638298	0	0.155556	0.137179	0.00892865	0.00983489	0.611893	22701.4	-0.318509	20.1	0.102564	22.4544	1.01273	51.5	0.206186
EFO_0022329	GCST90269710	36809768	1.70951	88329	97924	0	29	53	0.188406	0	0.147783	0.0820029	0.0122167	0.00894858	-0.603062	35111.7	-0.636708	18.061	-0.162162	13.1201	0	52	0
EFO_0022235	GCST90269712	36809768	1.54053	88329	97703	0	18	60	0.0985915	0	0.320261	0.125989	0.0150887	0.0114068	-0.948451	28405	-0.363104	21.0769	-0.114943	16.3122	-0.198064	52.8846	0.00947867
EFO_0022249	GCST90269713	36809768	1.90059	88329	97703	0	16	36	0.155556	0	0.316667	0.174603	0.0155412	0.00975054	-0.939286	33523.2	-0.145471	19.6538	-0.0253165	13.7386	0.608804	51.5769	0.0588235
EFO_0022280	GCST90269714	36809768	1.9416	88329	97703	0	30	54	0.150685	0	0.0873563	0.0621943	0.00820498	0.0116581	-0.990326	38319.4	-0.953962	17	0	11.3092	-0.113643	52	0
EFO_0022331	GCST90269715	36809768	1.56872	88329	97703	0	19	50	0.131148	0	0.204678	0.103673	0.0133978	0.0137595	-1.20363	31157.4	-0.470934	18.087	0.084507	10.7988	-0.278112	51.4493	0.0392157
EFO_0022238	GCST90269717	36809768	1.15944	88329	97854	0	10	21	0.148148	0	0.177778	0.414286	0.0128805	0.00620184	-0.209166	28660.9	-0.555108	27.7742	0.384615	14.859	-0.340835	53.1613	-0.00938967
EFO_0022252	GCST90269718	36809768	2.22768	88329	97854	0	15	39	0.2	0	0.247619	0.180837	0.0160153	0.00618787	-0.402443	29908.3	-0.5213	19.1667	0.162162	9.98522	0	31.1111	-0.611111
EFO_0022283	GCST90269719	36809768	2.09014	88329	97854	0	25	53	0.147059	0	0.0966667	0.0892598	0.00889408	0.0168383	-1.44476	30754.1	-0.66867	17	0	14.2344	-0.233977	51.641	-0.0384615
EFO_0022334	GCST90269720	36809768	1.70161	88329	97854	0	19	47	0.178571	0	0.181287	0.134135	0.0148156	0.00460082	-0.616513	29978.4	-0.530734	17.8636	-0.162162	11.1996	-0.229107	49.7121	0.020202
EFO_0022241	GCST90269722	36809768	1.71417	88329	97943	0	10	19	0.16	0	0.2	0.403509	0.0157932	0.00876996	-0.612504	34183.1	-0.356868	27.1034	0.209524	9.3358	0.352481	25.069	-0.230769
EFO_0022255	GCST90269723	36809768	1.96377	88329	97943	0	15	39	0.173913	0	0.190476	0.117409	0.00922432	0.00817801	-1.1812	21998.7	0.0605809	17	0	12.8601	0.332398	48.3889	-0.10101
EFO_0022286	GCST90269724	36809768	1.86952	88329	97943	0	19	56	0.119403	0	0.169591	0.0896104	0.01415	0.0130792	-1.22426	36447.7	-0.498129	16.2533	-0.0606061	11.3418	-0.199654	50.88	-0.0292683
EFO_0022337	GCST90269725	36809768	1.92337	88329	97943	0	24	51	0.171875	0	0.126812	0.0894118	0.0125059	0.0155375	-1.67041	37604.4	-0.880703	17	0	14.0476	-0.198925	51.48	-0.0289855
EFO_0022243	GCST90269727	36809768	1.73363	88307	98477	0	12	34	0.15	0	0.19697	0.130125	0.00817752	0.00455591	-1.13587	25031.7	-1.10994	18.413	-0.181818	11.5581	0.114152	51.8913	-0.0287081
EFO_0022257	GCST90269728	36809768	1.85134	88307	98477	0	12	33	0.097561	0	0.181818	0.189394	0.0139277	0.0186615	-1.62554	28259.1	-0.702994	20.7333	0.0487805	17.3385	0.314729	53	0
EFO_0022288	GCST90269729	36809768	1.65892	88307	98477	0	22	98	0.0909091	0	0.168831	0.0509152	0.00754073	0.00839173	-0.923761	39063.3	-1.33654	13.325	-0.305085	11.9136	-0.137622	52.9083	0.00947867
EFO_0022339	GCST90269730	36809768	1.78266	88307	98477	0	22	60	0.123288	0	0.0952381	0.080226	0.0113307	0.012735	-1.47664	32795.3	-1.1397	16.1341	-0.0307692	14.3406	-0.038274	52.2683	-0.0190476
EFO_0022234	GCST90269732	36809768	1.92802	88329	98433	0	25	77	0.108696	0	0.103333	0.095352	0.0127748	0.0107101	-1.06851	35457.8	-1.18328	17.5098	0.117647	14.9079	0.165556	52.2451	-0.0190476
EFO_0022248	GCST90269733	36809768	1.77168	88329	98433	0	25	75	0.111111	0	0.06	0.0810811	0.0096635	0.0131811	-1.04496	32516.5	-1.01169	16.75	0.0606061	14.1167	0.0963904	53	0
EFO_0022279	GCST90269734	36809768	1.73337	88329	98433	0	21	68	0.141026	0	0.209524	0.105795	0.0207048	0.00352928	-1.18207	24191	-0.179412	19.1236	-0.418605	11.2726	-0.194244	48.8539	-0.0304569
EFO_0022330	GCST90269735	36809768	2.11227	88329	98433	0	21	67	0.113924	0	0.133333	0.0832203	0.0128195	0.0115499	-1.17859	32331.3	-0.997439	17	0	15.5321	0.00780959	53	0
EFO_0022237	GCST90269737	36809768	2.12626	88329	98022	0	27	70	0.114943	0	0.0854701	0.0853002	0.0116834	0.0124998	-0.799132	35592.5	-0.926554	17.7216	0.0571429	13.3215	-0.0880696	51.1959	-0.0483092
EFO_0022251	GCST90269738	36809768	2.08858	88329	98022	0	23	62	0.164384	0	0.0513834	0.107351	0.0117766	0.0130926	-1.06358	39401.7	-1.08287	17.3647	0.0289855	12.0535	-0.118035	50.5412	-0.0392157
EFO_0022282	GCST90269739	36809768	1.77235	88329	98022	0	24	63	0.191781	0	0.192029	0.125448	0.0167985	0.0103513	-0.77327	36522	-0.941143	21.7586	0.216867	13.568	0.108903	52.7241	0.0190476
EFO_0022333	GCST90269740	36809768	1.74936	88329	98022	0	23	58	0.109589	0	0.0869565	0.102238	0.0114561	0.0134033	-1.05562	36698.3	-1.09466	17.358	0.0289855	14.5737	-0.0815532	50.9259	-0.0292683
EFO_0022240	GCST90269742	36809768	1.61557	88329	97713	0	17	48	0.101695	0	0.198529	0.14805	0.0167808	0.0105251	-1.03897	27067.5	-0.502768	19.5846	0.186667	11.4845	-0.175295	48.3077	-0.10101
EFO_0022254	GCST90269743	36809768	1.892	88329	97713	0	13	39	0.130435	0	0.269231	0.156545	0.0134534	0.0132678	-1.57633	24924.5	-0.316486	19	-0.380952	11.0678	-0.223846	48.25	-0.10101
EFO_0022285	GCST90269744	36809768	1.40766	88329	97713	0	23	55	0.114286	0	0.150198	0.125253	0.0139977	0.00985135	-1.68883	34013.8	-0.910595	21.4103	0.0952381	10.3269	-0.220799	31.4359	-0.842105
EFO_0022336	GCST90269745	36809768	2.1066	88329	97713	0	25	63	0.157895	0	0.0533333	0.094214	0.0114871	0.0124441	-1.17859	39612.3	-1.10587	17	0	14.7459	-0.168925	51.2841	-0.0194175
EFO_0004468	GCST90271558	36809768	1.44905	475416	359757	0	63	49	0.131313	0	0.0752688	0.077381	0.0112387	0.0214432	-0.917248	67128	-0.679318	15.5625	-0.0645161	12.3774	0.0512683	52.4375	0.0190476
EFO_0004570	GCST90278643	36809768	0.955072	92615	391694	0	8	103	0.0183486	0	0.107143	0.0656768	0.0137543	0.0112372	-1.83077	56159.5	-1.30206	15.1081	-0.0952381	6.54728	-0.964321	38.2252	-0.373626
EFO_0004614	GCST90301945	36809768	1.7818	136016	98147	0	34	46	0.126761	0	0.128342	0.138164	0.0143276	0.021207	-1.30231	46105.8	-0.994214	19.425	-0.0512821	17.5814	0.299913	53	0
EFO_0004615	GCST90301946	36809768	1.73352	136016	391332	0	25	161	0.0941176	0	0.12	0.0447205	0.0114291	0.00524965	-0.733878	32762.1	-0.812539	13.9409	-0.424242	11.0093	-0.204906	52.8656	0.0190476
EFO_0008589	GCST90301957	36809768	1.6882	136016	96285	0	33	54	0.0481928	0	0.136364	0.0999301	0.0109754	0.00729966	-0.518792	39706.5	-0.929596	18.5172	-0.210526	11.9033	0.351755	50.931	0.0295567
EFO_0005680	GCST90301961	36809768	1.15534	136016	97938	0	27	27	0.0384615	0	0.193732	0.0769231	0.00832653	0.01314	0.684558	41202	-0.477841	17	-0.117647	12.3411	1.02956	51.5	0.0582524
EFO_0004468	GCST90301964	36809768	1.35367	136016	359757	0	7	49	0.0181818	0	0.52381	0.077381	0.00794787	0.0151913	-1.21088	62631.6	-1.30836	15.375	-0.181818	12.9542	-0.128559	53	0
EFO_0022181	GCST90301979	36809768	1.8485	136016	98120	0	34	39	0.15873	0	0.106952	0.144399	0.0114734	0.00452124	-0.958395	39447.2	-0.519487	18.1644	-0.136986	9.20774	-0.248836	44.3562	-0.256983
EFO_0022161	GCST90301981	36809768	1.901	136016	97924	0	31	43	0.104478	0	0.129032	0.116279	0.013054	0.00429288	-1.22324	35864.1	-0.400561	17.8378	-0.111111	8.78422	-0.467055	35.7297	-0.736842
EFO_0022164	GCST90301983	36809768	1.73727	136016	98081	0	29	43	0.0909091	0	0.103448	0.0996678	0.0114442	0.00507797	-1.35413	35675.8	-0.39778	18.2083	-0.162162	9.01702	-0.527448	35.875	-0.701299
EFO_0022149	GCST90301985	36809768	1.75739	136016	98353	0	26	45	0.145161	0	0.116923	0.120202	0.0150384	0.00453203	-0.68843	26050.2	-0.281086	17.2817	-0.197183	7.99083	-0.160801	33.4225	-0.630137
EFO_0022157	GCST90301999	36809768	1.86191	136016	99062	0	33	79	0.108911	0	0.136364	0.090555	0.0168789	0.00736736	-0.428221	38582.8	-1.04033	17	0	12.2804	-0.255507	52.2946	-0.0190476
EFO_0022189	GCST90302001	36809768	1.70602	136016	98433	0	28	80	0.0909091	0	0.116402	0.0727848	0.0152162	0.0102209	-0.843927	37577.2	-1.00502	15.1296	-0.0327869	12.5652	-0.434226	52.2593	-0.0190476
EFO_0022176	GCST90302011	36809768	1.7642	136016	97990	0	34	37	0.109375	0	0.101604	0.102102	0.011666	0.00435801	-0.904049	38368.4	-0.465529	16.9577	-0.117647	9.23806	-0.248836	48.8732	-0.122449
EFO_0022163	GCST90302013	36809768	1.68782	136016	97703	0	30	34	0.0666667	0	0.105747	0.0909091	0.00852717	0.00514761	-1.26311	37543.6	-0.4826	14.8125	-0.4	8.93123	-0.315343	37.3906	-0.718954
EFO_0022174	GCST90302015	36809768	1.78434	136016	97972	0	31	33	0.103448	0	0.152688	0.111742	0.00965785	0.00560036	-1.4244	39616.6	-0.511099	16.3594	-0.545455	9.39782	-0.412059	37.0781	-0.72
EFO_0022319	GCST90302017	36809768	1.3282	136016	98269	0	24	44	0.0461538	0	0.0978261	0.121564	0.014006	0.00391782	-0.636167	31825.3	-0.677333	17.0294	-0.0869565	9.39624	-0.0218101	36.7353	-0.515723
EFO_0022265	GCST90302023	36809768	1.99984	136016	98991	0	21	41	0.127273	0	0.0571429	0.123171	0.00979444	0.00690774	-0.502236	60865.9	-1.16315	16	0	11.3367	-0.229107	39.7742	-0.465116
EFO_0022175	GCST90302025	36809768	2.0951	136016	98772	0	23	38	0.12963	0	0.0592885	0.118065	0.0101041	0.00980312	-1.10811	71721.1	-1.17024	16	0	9.45732	0.0240033	33.3115	-0.810811
EFO_0022267	GCST90302035	36809768	1.94869	136016	98128	0	21	45	0.137931	0	0.161905	0.135354	0.0137375	0.0139002	-1.04963	38098.8	-0.886232	20.6818	0.0487805	21.3741	-0.0757105	53	0
EFO_0022310	GCST90302037	36809768	1.72729	136016	98022	0	18	41	0.0925926	0	0.104575	0.153659	0.0111444	0.0124899	-0.917137	36049.8	-0.976637	22	0	18.8509	0.209269	53.1525	-0.00938967
EFO_0022268	GCST90302047	36809768	1.7808	136016	98205	0	31	31	0.0877193	0	0.126882	0.0946237	0.00800129	0.0109488	-1.34243	36301.5	-0.451249	16.5	-0.545455	10.3444	-0.427861	47.5	-0.231579
EFO_0022183	GCST90302051	36809768	1.63701	136016	98148	0	30	44	0.0724638	0	0.128736	0.10148	0.0110842	0.00976643	-1.59634	35442.3	-0.673174	17.3243	-0.253521	9.689	-0.432058	43.2838	-0.346369
EFO_0022322	GCST90302053	36809768	1.64292	136016	98345	0	25	42	0.0634921	0	0.113333	0.0998839	0.0119209	0.00567646	-0.280161	32725.6	-0.652382	17.4328	-0.140845	9.46021	0.216555	44.6716	-0.185792
EFO_0022269	GCST90302061	36809768	1.33865	136016	98590	0	22	40	0.0508475	0	0.0606061	0.158974	0.0121797	0.00645285	-1.44488	58305.3	-1.16615	15.6129	0.163934	8.53387	-0.197059	39.4516	-0.494118
EFO_0022153	GCST90302063	36809768	1.34637	136016	97869	0	21	41	0.0689655	0	0.047619	0.157317	0.0117837	0.00885261	-1.36589	56936.5	-1.29376	15.629	0.482759	10.8296	0.120189	46.0645	-0.25
EFO_0010733	GCST90302071	36809768	1.89231	136016	97938	0	30	47	0.149254	0	0.163218	0.162812	0.0179012	0.00544722	-0.794168	38846.9	-0.469707	17.8052	0.028169	7.24404	0.325719	30.4935	-0.874074
EFO_0022304	GCST90302077	36809768	1.7564	136016	98095	0	19	37	0.0980392	0	0.163743	0.160661	0.0176251	0.00514804	-0.775874	32383	-0.732293	17	0	8.4477	0.587046	46.2679	0.247191
EFO_0022270	GCST90302083	36809768	1.36261	136016	97944	0	16	33	0.0425532	0	0.208333	0.143939	0.0126364	0.00655706	0.142749	19813.6	-0.574668	17.4694	-0.246575	12.934	0.255145	51.0204	0.0594059
EFO_0022311	GCST90302085	36809768	1.02082	136016	97713	0	6	48	0	1	0.0666667	0.12766	0.0165545	0.00753554	-1.36897	24628.8	-0.752979	16.2778	-0.144928	13.5896	-0.0304639	41.8889	-0.26738
EFO_0022271	GCST90302095	36809768	1.79257	136016	98514	0	37	29	0.0645161	0	0.0990991	0.1133	0.00732891	0.0134648	-1.3179	38564.4	-0.354621	15.9242	-0.451613	10.4595	-0.406821	48.1667	-0.231579
EFO_0022168	GCST90302097	36809768	1.92493	136016	97943	0	34	38	0.0909091	0	0.087344	0.123755	0.0130978	0.00439792	-1.13024	37559.6	-0.623689	15.7778	-0.5	9.44907	-0.388468	40.125	-0.552147
EFO_0022297	GCST90302099	36809768	1.57526	136016	98836	0	28	40	0.0793651	0	0.113757	0.0730769	0.00582925	0.014756	-1.48496	36088.2	-0.285344	15.2941	-0.5	9.63649	-0.304046	51.5294	-0.0483092
EFO_0022323	GCST90302101	36809768	1.62872	136016	98692	0	25	40	0.0833333	0	0.123333	0.139744	0.0188559	0.00610967	-0.42434	33466.6	-0.603842	17	0	8.30484	-0.21581	38	-0.484472
EFO_0022272	GCST90302108	36809768	1.67394	136016	98223	0	26	42	0.114754	0	0.150769	0.134727	0.0120593	0.00810186	-1.31711	32650.6	-0.230942	17.6471	-0.166667	10.1883	-0.43569	47.3676	-0.15544
EFO_0022148	GCST90302110	36809768	1.66819	136016	98154	0	25	46	0.109375	0	0.146667	0.094686	0.0149197	0.00816173	-0.760788	27838.2	0.0555203	16.3521	-0.0606061	12.4467	0.319673	51.3521	-0.0194175
EFO_0005110	GCST90302118	36809768	1.81783	136016	97998	0	27	42	0.15	0	0.153846	0.126597	0.0136403	0.00703588	-0.255868	29672.7	-0.392405	16.3913	-0.0606061	9.50856	0.651297	50	0
EFO_0022273	GCST90302130	36809768	1.57749	136016	99143	0	42	63	0.105263	0	0.155633	0.102407	0.0174687	0.00825247	-1.57536	44397.4	-1.0509	17.6	0.0571429	11.3959	-0.168193	42.8	-0.382022
EFO_0022312	GCST90302132	36809768	1.67121	136016	98477	0	43	65	0.113402	0	0.127353	0.105288	0.0157216	0.011214	-0.73242	43704.5	-1.04544	20.0093	0.25641	11.8067	-0.105643	52.3981	-0.0190476
EFO_0022274	GCST90302142	36809768	1.91945	136016	99067	0	15	40	0.1	0	0.247619	0.126923	0.0149254	0.00557179	0.547162	36614.5	0.207041	16.2727	-0.0606061	10.4697	0.508675	48.0909	0.0314136
EFO_0022313	GCST90302144	36809768	1.92296	136016	98541	0	16	37	0.0816327	0	0.0583333	0.126126	0.0105991	0.00631623	-0.272368	45758.8	-0.86448	14.1887	0.461538	9.73908	0.243924	47.9057	-0.0618557
EFO_0022325	GCST90302148	36809768	1.80613	136016	98899	0	15	77	0.0454545	0	0.0666667	0.0608339	0.00819774	0.00777242	0.343967	47798.2	-0.950352	11.837	0.0869565	11.2729	-0.183666	52	0
EFO_0022231	GCST90302150	36809768	1.84746	136016	98555	0	26	41	0.135593	0	0.126154	0.147561	0.011955	0.00624288	-1.6059	33057.9	-0.490988	21.0299	0.120482	8.2161	-0.404992	28.1642	-1.13178
EFO_0022275	GCST90302154	36809768	1.71036	136016	98636	0	27	45	0.0909091	0	0.102564	0.152525	0.0148848	0.00485801	-1.35413	41694.2	-0.74788	18.25	0.111111	7.83543	-0.643442	27.5	-1.125
EFO_0022156	GCST90302156	36809768	1.93318	136016	98412	0	29	41	0.111111	0	0.135468	0.142683	0.0167262	0.0041596	-1.0959	36231.5	-0.620587	18.1714	0.111111	7.78253	-0.716457	27.6714	-1.08197
EFO_0022144	GCST90302160	36809768	1.88283	136016	98854	0	25	45	0.111111	0	0.0766667	0.0868687	0.00874674	0.00978149	-0.43453	44814.5	-1.0602	16.3571	-0.0606061	9.5635	0.125689	50.3571	-0.019802
EFO_0004533	GCST90448598	36809768	1.65819	38000	393351	0	18	304	0.0387097	0	0.0196078	0.0329599	0.00410026	0.00600787	0.341662	34644.7	-0.83038	14.1957	-0.222222	12.0624	0.113369	52.9161	0.0287081
EFO_0004570	GCST90448601	36809768	1.64999	38000	391694	0	9	103	0.0275229	0	0	0.0656768	0.0147725	0.00658326	-1.51306	48918	-0.791648	15	0	6.16961	-0.599453	38.2054	-0.337079
EFO_0010968	GCST90448623	36809768	1.14384	38000	359484	0	6	82	0.0232558	0	0	0.0334237	0.00447636	0.0110014	0.154628	36586.2	-0.828044	17.4205	-0.580645	12.3298	-0.0883899	47.9432	-0.128079
EFO_0004536	GCST90448632	36809768	1.71929	38000	359796	0	6	163	0.0242424	0	0.0666667	0.0321897	0.00275831	0.0145924	0.603052	24328.5	-0.252848	12.7515	0.736842	14.4676	0.199306	53.2722	0.468571
EFO_0004338	GCST000299	37262146	0.612788	73758	420921	0	4	29	0	1	0.166667	0.0960591	0.00587241	0.0263433	0.818395	80523.3	-0.839546	14.1818	-0.101695	9.67774	0.150026	52.1818	-0.028436
EFO_0004570	GCST000386	37262146	1.93815	9464	342245	0	4	35	0.0263158	0	0.166667	0.196639	0.0132484	0.00459911	0.00781375	52151.5	-0.81531	19.6923	0.162162	2.71099	-1.06036	13.8974	-1.31034
EFO_0003882	GCST000698	37262146	-0.26854	3569	439479	1	3	6	0	1	0	0.2	0.00105444	0.0272495	0.779137	101276	-1.5764	40.6667	1.625	22.9708	0.331704	51.3333	-0.0483092
EFO_0006336	GCST001228	37262146	1.22272	69395	386589	0	11	12	0.0952381	0	0.0181818	0.0151515	0.000406282	0.0179555	-1.10721	89062.4	-0.982891	23.4348	-0.12766	7.26799	-0.147707	48.6087	-0.133333
EFO_0004696	GCST001612	37262146	1.84293	21791	365408	0	7	37	0.0232558	0	0.0952381	0.0630631	0.00218243	0.0437154	1.60471	29299.6	0.103128	15.3182	-0.125	10.6056	-0.110812	52.0909	0.25
EFO_0004536	GCST001698	37262146	1.41525	35707	368534	0	4	26	0.0344828	0	0	0.0676923	0.00352994	0.0219679	-1.11643	46022.6	0.320809	12.5	0	11.4518	-0.570192	50.4	0.450867
EFO_0004458	GCST002086	37262146	1.38842	6692	401986	0	3	12	0.0714286	0	0	0.181818	0.00256403	0.0251488	-1.55374	51595.4	0.837458	32.4	0.45614	7.83713	0.509538	23.6	-0.931298
EFO_0007800	GCST004210	37262146	0.541147	26343	414672	0	4	10	0	1	0.166667	0.0444444	0.00216885	0.0356135	1.13018	115166	-1.57003	20.4286	0.1	13.4453	0.223314	52.0714	-0.0380952
EFO_0007984	GCST004616	37262146	1.17715	164433	409922	0	110	51	0.0733333	0	0.0465388	0.0564706	0.00553303	0.0298667	-0.795161	76325.6	-1.0336	16.7081	-0.153846	12.6574	-0.173604	53.6832	-0.0186916
EFO_0005091	GCST004625	37262146	1.94928	170721	409154	0	91	31	0.0517241	0	0.0483516	0.0903226	0.00760309	0.0226857	-0.65822	59606.3	-0.598397	16.7623	0.171429	10.3997	-0.129272	52.7459	-0.0190476
EFO_0004587	GCST004627	37262146	1.47937	171643	409154	0	96	43	0.0373134	0	0.0513158	0.116279	0.0119883	0.0466669	-0.821874	85001.7	-0.904846	15.6187	0.125	12.037	0.252491	53.3094	0.0186916
EFO_0006335	GCST004776	37262146	1.01368	150134	386579	0	39	20	0.0350877	0	0.0512821	0.0368421	0.00284864	0.0268401	-1.45963	95180.3	-1.57574	20.8475	0.117647	10.5907	0.334054	51.8305	-0.00966184
EFO_0006941	GCST005829	37262146	0.293561	223215	420442	0	15	23	0	1	0.12381	0.0869565	0.00504194	0.0435655	-1.0405	118200	-0.622129	19.3947	-0.0512821	11.6742	-0.105893	52.1842	-0.0571429
EFO_0006941	GCST005830	37262146	0.438273	334825	420442	0	68	23	0	1	0.0386304	0.0869565	0.00389706	0.0581206	-0.993852	142306	-0.595121	15.2637	0.30303	9.83973	0.17451	52.4945	-0.0384615
EFO_0004536	GCST005989	37262146	1.49117	113509	368534	0	16	26	0.05	0	0.0666667	0.0676923	0.00360453	0.0368386	-1.23956	38646.3	0.670187	14.0238	-0.275862	12.8266	-0.477819	53.1905	-0.00938967
EFO_0009270	GCST006288	37262146	1.4884	142487	235897	0	135	18	0.0268456	0	0.044555	0.156863	0.0117381	0.0553892	-0.919979	124120	-0.61698	17.7647	0.320988	10.6993	0.279429	52	0
EFO_0009270	GCST006979	37262146	1.36725	426824	235897	0	471	18	0.01875	0	0.0301125	0.156863	0.0165945	0.0422658	-0.641721	123828	-0.578014	15.3129	0.441558	10.7269	0.250354	52	0
EFO_0007800	GCST007064	37262146	0.740114	155961	414672	0	33	10	0.0238095	0	0.0378788	0.0444444	0.00125189	0.0470321	-0.0608374	121482	-1.19019	13.3256	0.625	11.1851	0.327278	52.6512	-0.0287081
EFO_0009270	GCST007066	37262146	1.23864	446000	235897	0	530	18	0.00735294	0	0.0324072	0.156863	0.0150605	0.047795	-0.749764	131237	-0.630112	15.2792	0.441558	10.6839	0.253328	52	0
EFO_0004314	GCST007432	37262146	1.05641	321047	385013	0	102	24	0.0243902	0	0.0211609	0.0507246	0.00220176	0.0298616	0.336444	134310	-0.747062	15.119	0.478873	10.4588	0.130122	53.1905	0.0186916
EFO_0004530	GCST008150	37262146	-0.603955	4659	402541	0	4	33	0	1	0	0.208333	0.0114041	0.0145335	-0.843031	41997.2	-1.263	21.1351	0.444444	16.3167	0.371575	52.9459	0.00947867
EFO_0004338	GCST008152	37262146	0.783855	57043	420921	0	93	29	0.00826446	0	0.0350631	0.0960591	0.00809551	0.0483996	-0.634201	160849	-0.938486	14.7623	-0.0689655	9.45977	0.0525842	52	0
MONDO_0004975	GCST009021	37262146	0.816132	61571	423721	1	12	32	0.0232558	0	0.515152	0.0221774	0.00507609	0.00815058	0.526566	54137.7	-1.53293	17.3636	-1.14894	11.7427	0.0966543	51.3182	-0.0576923
EFO_0009270	GCST009120	37262146	0.691781	197261	235897	0	4	18	0	1	0.166667	0.156863	0.00579973	0.0307887	-1.03682	125168	-1.37625	23.0455	0.11236	12.0922	0.916922	46.7273	0.773333
EFO_0007805	GCST010242	37262146	1.68203	403943	368755	0	262	42	0.0375427	0	0.0300079	0.226481	0.00953031	0.0252002	-0.845063	82674.6	-0.805247	17.3816	0.47619	13.4384	-0.353711	52.3092	-0.0990099
EFO_0004533	GCST011353	37262146	2.25834	203476	402875	0	26	47	0.057971	0	0.04	0.0730805	0.00740918	0.0162659	0.19876	65652.1	-0.0436076	19.1096	0.133333	11.3595	-0.246596	52.3562	-0.0190476
EFO_0004338	GCST011971	37262146	-0.150495	5472	420921	0	5	29	0	1	0	0.0960591	0.00385886	0.0503144	-1.45005	70507.9	-0.18058	14.2941	-0.133333	10.3806	-0.312553	52.2941	-0.0377358
EFO_0006336	GCST012378	37262146	-0.427066	670472	386589	0	3	12	0	1	0	0.0151515	-7.74852e-05	0.0136806	-1.24935	45309.6	0.110875	19.6	0.75	5.97635	0.806987	39.8	0.912
EFO_0004587	GCST90002320	37262146	1.61487	643370	409154	0	225	43	0.0190114	0	0.0502381	0.116279	0.0118369	0.03267	-0.364852	77843.7	-0.727976	17	0	12.228	0.183945	53.1604	0.0186916
EFO_0005091	GCST90002344	37262146	1.84122	639696	409154	0	190	31	0.0327103	0	0.0422167	0.0903226	0.0100369	0.0308705	-0.88205	72019.7	-0.725033	15.5611	0.235294	11.3829	-0.215254	52.8597	-0.0190476
EFO_0010701	GCST90002396	37262146	1.17382	408112	402910	0	341	68	0.0433673	0	0.0565465	0.198859	0.00830287	0.034615	-0.619449	65226.4	-0.435644	17.3301	0.4	13.9674	-0.0264965	54	0
EFO_0007984	GCST90002401	37262146	1.23268	408112	409922	0	302	51	0.0568862	0	0.0428373	0.0564706	0.00957611	0.0293846	-0.674726	86996.9	-1.02689	15	0	14.5069	-0.2941	53.8555	-0.0186916
EFO_0006941	GCST90007526	37262146	0.166359	256523	420442	0	11	23	0	1	0.0909091	0.0869565	0.00366831	0.0204191	0.503031	95797	-0.266227	21.9118	-0.382979	9.54109	0.586111	49.7059	0.0816327
EFO_0006941	GCST90007527	37262146	0.224723	135468	420442	0	5	23	0	1	0.1	0.0869565	0.00320558	0.0309327	-0.941855	147464	-1.31936	20.9643	-0.44898	10.4473	0.450025	47.7857	0.428571
EFO_0004533	GCST90011900	37262146	1.84787	390964	402875	0	121	47	0.0632911	0	0.0297521	0.0730805	0.00697772	0.0204867	-0.220382	67785.7	-0.0656545	17.119	0.222222	11.9969	-0.202089	53.4405	-0.0377358
EFO_0004696	GCST90012111	37262146	1.58554	370125	365408	0	301	37	0.0336391	0	0.0396456	0.0630631	0.00806133	0.0437081	0.172989	73360.9	-0.902548	15	0	13.0494	-0.249105	54	0
EFO_0004458	GCST90018730	37262146	1.27958	83025	401986	0	4	12	0.0666667	0	0	0.181818	0.00384189	0.00986879	0.278311	54904.8	0.280446	34	0.121212	8.1919	0.172139	21	-0.571429
EFO_0004468	GCST90018735	37262146	0.687194	133336	368499	0	10	9	0	1	0.422222	0.0277778	0.00723489	0.00607004	-0.0849848	48931.6	-0.222492	16.9474	-0.447761	8.15701	0.709746	42.4211	0.511628
EFO_0004587	GCST90018742	37262146	1.62339	95717	409154	0	13	43	0.037037	0	0.0769231	0.116279	0.00819833	0.0231325	0.121809	41090.6	-0.14059	16.5357	0.125	14.5483	-0.0885067	53.7679	0.0186916
EFO_0005091	GCST90018747	37262146	1.49779	95119	409154	0	23	31	0.0384615	0	0.027668	0.0903226	0.00420098	0.0153903	-0.340669	53540.5	-0.711442	18.1481	0.111111	9.6415	-0.0518454	51.5741	0.0194175
EFO_0004799	GCST90018819	37262146	1.91732	665111	447189	1	26	9	0.09375	0	0.113846	0.222222	0.00517243	0.00987532	-1.58543	63320.4	-0.969989	19.3143	0.418605	5.358	-1.36117	39.7143	-1.33333
EFO_0003882	GCST90018887	37262146	1.87356	667227	439479	1	8	6	0.0769231	0	0.285714	0.2	0.0058702	0.0388289	-0.243747	74610.2	-1.15571	33.7143	1.15646	18.0156	0.680367	45.6429	0.183784
EFO_0004533	GCST90018942	37262146	1.76833	463178	402875	0	193	47	0.0480349	0	0.0320596	0.0730805	0.00785439	0.0243486	-0.398755	87631.6	-0.362448	16.7833	0.222222	12.4557	-0.227417	52.8042	-0.0190476
EFO_0004338	GCST90018949	37262146	1.08775	525535	420921	0	313	29	0.0239521	0	0.0296346	0.0960591	0.0123783	0.0566326	-0.705908	148798	-0.780698	14	0	8.27667	0.190573	52	0
EFO_0004458	GCST90018950	37262146	1.37221	436491	401986	0	104	12	0.0265487	0	0.0382748	0.181818	0.00342522	0.032162	-1.06925	79162.1	-0.329087	19.7586	0.641509	11.0198	-0.280006	49.3276	-1.00709
EFO_0006336	GCST90018952	37262146	0.875562	485677	386589	0	135	12	0.00684932	0	0.0385849	0.0151515	0.00412677	0.0470427	-1.44041	127213	-0.975433	17.4082	0.25641	12.8479	-0.658978	52.3878	-0.152284
EFO_0004468	GCST90018955	37262146	0.808375	448252	368499	0	67	9	0.0133333	0	0.0850294	0.0277778	0.00789249	0.0293295	-1.39418	72304.2	-0.552125	15.6447	-0.206897	13.802	-0.226815	54	0
EFO_0004587	GCST90018962	37262146	1.66781	445573	409154	0	211	43	0.0283401	0	0.0413902	0.116279	0.0125623	0.0229165	0.0439697	80213.2	-0.761085	14.5079	0.193548	11.4476	0.267832	53.1693	0.0186916
EFO_0005091	GCST90018967	37262146	1.92511	444975	409154	0	173	31	0.035533	0	0.0429493	0.0903226	0.0103374	0.0352438	-0.99835	83169.8	-0.861725	16.4559	0.171429	11.5328	-0.232664	52.848	-0.0190476
EFO_0004570	GCST90018973	37262146	2.04573	467170	342245	0	83	35	0.0442478	0	0.0308551	0.196639	0.00843359	0.0360713	-1.6587	72263.5	-0.584756	18.5932	0.105263	8.72354	-1.35609	40.2458	-1.36508
EFO_0004536	GCST90018976	37262146	1.6482	448242	368534	0	164	26	0.0326087	0	0.0497531	0.0676923	0.00749548	0.0408007	-0.924213	94445.9	-0.722588	16.3842	-0.305085	12.804	-0.241408	53	0
EFO_0004617	GCST90019504	37262146	0.975518	355752	402826	0	138	38	0.060241	0	0.0243309	0.0796586	0.00540895	0.0162546	0.535657	67692.4	0.123198	15.4318	0.125	9.65113	0.0803576	51	0
EFO_0004536	GCST90019522	37262146	1.72017	325292	368534	0	99	26	0.0416667	0	0.0587508	0.0676923	0.00552216	0.0228981	-0.39802	55220.1	-0.178911	16.064	-0.305085	10.679	-0.0392247	52.208	0.0190476
EFO_0004530	GCST90019523	37262146	1.83057	355577	402541	0	154	33	0.0505618	0	0.0535608	0.208333	0.0100276	0.0171806	-0.36556	40734.5	-0.333261	17.0588	0.315789	15.1809	0.130832	53.8235	-0.0186916
EFO_0007800	GCST90020232	37262146	0.389929	442278	414522	0	130	10	0.00719424	0	0.0273107	0.0444444	0.00354526	0.047266	-0.0558677	129628	-1.14245	11.7143	0.625	10.16	0.366653	52.8929	-0.0287081
EFO_0004696	GCST90020234	37262146	0.705697	389354	365408	0	25	37	0.0163934	0	0.0633333	0.0630631	0.00353417	0.0450314	0.335357	62364.8	-1.15189	14.1935	0.142857	10.5262	-0.0270148	53.3952	0.028169
EFO_0004617	GCST90025945	37262146	2.00525	437846	402826	0	15	38	0.0816327	0	0.0380952	0.0796586	0.00391967	0.0192645	1.15703	97346.2	-0.703608	18.9811	-0.341463	10.339	-0.022309	50.434	0.04
EFO_0004533	GCST90025947	37262146	2.4462	437896	402875	0	16	47	0.125	0	0.116667	0.0730805	0.00954858	0.0162635	0.29108	65946.8	-0.0773582	22.9206	-0.446602	10.3385	-0.00508052	51.619	0.0292683
EFO_0005091	GCST90025950	37262146	2.23386	443529	409154	0	16	31	0.0930233	0	0.2	0.0903226	0.00981881	0.0115666	0.415059	32423.2	0.3837	19.5106	-0.0759494	9.51083	-0.0255493	50.2979	0.10101
EFO_0007805	GCST90025956	37262146	2.32658	400754	368755	0	22	42	0.254902	0	0.30303	0.226481	0.0199089	0.0105346	0.172997	42977.8	-0.305113	25.4844	0.0594059	10.9082	-0.280882	49.2031	-0.0703518
EFO_0004696	GCST90025958	37262146	1.9246	397043	365408	0	15	37	0.0612245	0	0.0952381	0.0630631	0.00452949	0.0400951	1.16824	43431.9	-0.88639	16.1538	-0.235294	8.77606	0.748147	49.9615	0.297872
EFO_0004458	GCST90025959	37262146	1.936	436939	401986	0	11	12	0.15	0	0.181818	0.181818	0.00611365	0.0148093	-0.598996	42849.5	0.776686	35	0	9.42987	-0.198694	32.087	-0.931298
EFO_0007984	GCST90025961	37262146	2.14333	445262	409922	0	21	51	0.16129	0	0.0904762	0.0564706	0.00560824	0.0136548	0.57638	29582	0.171162	15.875	-0.181818	9.74469	0.574226	48.9167	0.304348
EFO_0004531	GCST90025965	37262146	2.37216	437354	402384	0	15	29	0.189189	0	0.047619	0.108374	0.00728228	0.00338902	-0.554204	39361.2	0.571345	16	0	4.16051	0	23.0455	-0.25
EFO_0004570	GCST90025973	37262146	1.97255	436055	342245	0	10	35	0.097561	0	0.6	0.196639	0.0170866	0.00553385	-0.625561	42440	0.38238	20.7778	-0.16092	2.18886	0.0259845	9.22222	0.424242
EFO_0010701	GCST90025975	37262146	2.03704	436944	402910	0	14	68	0.0649351	0	0.131868	0.198859	0.00508241	0.0192347	0.182643	42069.3	0.38837	23.061	0.258824	13.1334	0.255378	53.4024	0.0669856
EFO_0009270	GCST90025982	37262146	1.69742	445855	235897	0	9	18	0.08	0	0.0277778	0.156863	0.00858225	0.0190951	0.51747	80481	-0.3849	20.6667	0.441558	11.759	0.525489	49.6667	0.14433
EFO_0004587	GCST90025984	37262146	1.93392	443762	409154	0	12	43	0.0576923	0	0.166667	0.116279	0.010007	0.0203318	0.990174	39836.4	-0.0159684	17.8727	-0.210526	15.3857	-0.310821	54	0
EFO_0004458	GCST90029070	37262146	1.23698	575531	401986	0	145	12	0.0129032	0	0.0423372	0.181818	0.00542194	0.0449561	-1.27907	88590	-0.435587	18.3758	0.692308	13.7621	-0.498588	50.2866	-1.00709
MONDO_0004975	GCST90038452	37262146	0.427785	12772	423721	1	6	32	0	1	0.4	0.0221774	0.00143748	0.0204495	-1.58976	19173.8	0.0777149	12.7632	-0.933333	14.9966	-0.873742	50.9737	-0.0576923
EFO_0004468	GCST90092819	37262146	0.894298	114870	368499	0	12	9	0.05	0	0.19697	0.0277778	0.00232526	0.0183941	-1.31044	80177.3	-0.855604	17.2857	-0.447761	12.6039	-0.188827	53.4286	0.0186916
EFO_0004617	GCST90100559	37262146	0.333424	460858	402826	0	12	38	0.0204082	0	0.106061	0.0796586	0.00348138	0.0329057	-0.848581	78972.2	-0.223795	16.28	0.193548	10.0387	0.0999696	50.16	0.071066
EFO_0004530	GCST90101748	37262146	1.64218	24600	402541	0	4	33	0	1	0.5	0.208333	0.0145505	0.0119436	0.581894	32214.5	-0.383435	22.2703	-0.107527	22.4184	-1.20454	52.8919	0.0190476
EFO_0004627	GCST90102623	37262146	1.50337	27520	400675	0	3	42	0.0227273	0	0	0.0545877	0.00346014	0.025681	-0.407895	74175	-0.556454	18.8	-0.885246	7.7257	0.315336	51.1333	0.112821
EFO_0007800	GCST90103752	37262146	0.144423	21304	414672	0	8	10	0	1	0.0357143	0.0444444	0.000689101	0.0653125	-0.67768	200059	-1.66142	17	0.545455	10.6412	0.800048	52.1667	-0.0287081
EFO_0006335	GCST90132903	37262146	1.02927	526001	386579	0	228	20	0.0163934	0	0.0362856	0.0368421	0.00962753	0.043958	-1.55827	125037	-1.57253	16.5242	0.337662	11.8896	0.102654	52.879	-0.0287081
EFO_0006336	GCST90132904	37262146	0.678598	526001	386589	0	256	12	0.0113208	0	0.0293199	0.0151515	0.00815976	0.0362776	-1.28281	106922	-0.813632	16.2687	0.315789	11.1055	-0.50454	52.6642	-0.152284
EFO_0004617	GCST90134481	37262146	-0.169508	350016	402826	0	4	38	0	1	0.166667	0.0796586	0.00319604	0.0223127	1.51331	69482.2	1.08419	16.5714	0.305085	10.3861	-0.108864	49.619	0.331429
EFO_0007805	GCST90134519	37262146	1.64391	58701	368755	0	106	42	0.0496454	0	0.0314465	0.226481	0.0104689	0.0168799	-0.528624	72333.2	-0.767147	18.4797	0.506024	12.3787	-0.309521	52.2973	-0.117647
EFO_0006335	GCST90134634	37262146	0.842461	396077	386579	0	3	20	0	1	0	0.0368421	0.00161906	0.0155902	-1.72769	19399.1	-0.879053	22.1739	0.117647	14.6119	-0.625233	51.8261	-0.0473934
EFO_0007800	GCST90239605	37262146	0.564532	74231	414672	0	5	10	0	1	0	0.0444444	0.000469675	0.0389457	0.494036	79226.3	-1.25513	18.6667	0.4	11.3605	0.879057	52	-0.0287081
EFO_0004530	GCST90239610	37262146	1.9198	76053	402541	0	15	33	0.0666667	0	0.171429	0.208333	0.0138982	0.0141436	-0.336648	38241.1	-0.568084	22	0	13.958	0.768802	51.125	0.12
EFO_0010967	GCST90239630	37262146	-0.865669	76435	129422	0	6	6	0	1	0	0.2	0.00140895	0.0237323	-0.797734	122489	-0.255366	12.5	0.56	9.65544	-0.0237667	46.25	-0.118919
EFO_0004530	GCST90239661	37262146	1.68336	1654960	402541	0	247	33	0.0408922	0	0.0393338	0.208333	0.00801012	0.025959	-0.753966	75616.4	-0.90822	16.7071	0.315789	13.225	0.280403	53	0
EFO_0007805	GCST90244005	37262146	2.02523	288127	368755	0	41	42	0.0641026	0	0.0756098	0.226481	0.0156812	0.0130949	-0.300971	51728.8	-0.526032	20.5663	0.536585	10.8388	-0.192554	50.4699	-0.0990099
EFO_0004696	GCST90249533	37262146	1.69159	10708	365408	0	3	37	0.025641	0	0	0.0630631	0.00252166	0.0511357	-0.0526235	28989.4	0.419837	15.075	-0.0645161	12.7532	-1.19988	53.7	0.0769231
EFO_0004541	GCST90256420	37262146	1.54049	144060	401817	0	47	47	0.0804598	0	0.0462535	0.0989824	0.00758296	0.0111037	0.0872588	39097.5	0.110877	15.5	0.193548	10.8341	-0.350999	53	-0.0377358
EFO_0006941	GCST90258643	37262146	0.730804	135	420442	0	11	23	0	1	0.0181818	0.0869565	0.0029158	0.0245825	-0.136355	104091	-0.462309	16.7353	0.451613	10.2528	0.294273	51.6471	-0.0384615
EFO_0004314	GCST90270081	37262146	1.06462	383471	385013	0	117	24	0.00714286	0	0.0284409	0.0507246	0.00346551	0.0371788	0.056034	114093	-0.574913	15.3617	0.444444	10.8429	0.0825816	53.1702	0.0186916
EFO_0004468	GCST90271558	37262146	1.03393	475416	368499	0	63	9	0.0285714	0	0.0752688	0.0277778	0.00925442	0.0266089	-1.34438	80887.1	-0.664566	15.625	-0.206897	11.9943	-0.0716422	52.25	0.0377358
EFO_0004570	GCST90278643	37262146	0.875504	92615	342245	0	8	35	0	1	0.107143	0.196639	0.0130576	0.0222369	-1.82295	76154.2	-1.28339	19.3488	0.191781	4.86573	-1.5297	18.186	-1.375
EFO_0004338	GCST90278650	37262146	0.572151	92615	420921	0	25	29	0.0188679	0	0.0633333	0.0960591	0.00470196	0.0699464	-1.22653	112280	-0.816599	14.9259	-0.133333	10.745	-0.179869	52.463	-0.0190476
MONDO_0004975	GCST90301303	37262146	1.11922	644188	423721	1	44	32	0.0133333	0	0.137421	0.0221774	0.00956558	0.0217208	-1.08099	41550.6	-0.99285	14.6316	-0.571429	12.2592	-0.0301705	51.9474	-0.0483092
EFO_0006335	GCST90301366	37262146	0.19496	20230	386579	0	4	20	0	1	0	0.0368421	0.000580932	0.0144774	-1.6294	94090.2	-1.8712	20.6667	0.647059	12.7163	0.172613	45.4167	1.09774
EFO_0004468	GCST90301964	37262146	0.98498	136016	368499	0	7	9	0	1	0.52381	0.0277778	0.00715543	0.0228071	-1.54042	113307	-1.2988	15.1875	-0.322581	12.6722	-0.250369	53.5625	0.0186916
EFO_0006335	GCST90310294	37262146	0.961096	1028980	386579	0	670	20	0.0147059	0	0.0317025	0.0368421	0.0174394	0.0431439	-1.53146	117506	-1.52855	15.2174	0.4	12.3722	0.0559253	52.9565	-0.0287081
EFO_0006336	GCST90310295	37262146	0.835254	1028980	386589	0	576	12	0.0120482	0	0.0305072	0.0151515	0.0156922	0.0421174	-1.35631	119580	-0.894025	15.1429	0.378378	10.9506	-0.481725	52.8469	-0.152284
MONDO_0004975	GCST90399479	37262146	1.04251	488904	423721	1	53	32	0.0119048	0	0.137155	0.0221774	0.0106492	0.0205867	-0.996625	50941.4	-1.13173	17.1706	-0.730159	13.7879	-0.207865	52.6824	-0.0669856
EFO_0004799	GCST90432140	37262146	1.79644	329707	447189	1	30	9	0.0833333	0	0.128736	0.222222	0.00398123	0.00641479	-1.36933	42691.5	-0.57285	19.4615	0.390805	5.83969	-1.39414	40.7692	-1.33333
MONDO_0004975	GCST90444373	37262146	-0.0162914	1152284	423721	1	6	32	0	1	0	0.0221774	0.000565897	0.030796	-1.76298	33759.3	-1.40174	10.3947	-0.222222	11.0986	0.662995	50.2632	0.0301508
EFO_0004533	GCST90448598	37262146	1.6844	38000	402875	0	18	47	0.0483871	0	0.0196078	0.0730805	0.0058489	0.0137687	1.20311	68238.7	-0.183362	19.3077	0.133333	10.4659	-0.0480305	51.8615	0.00966184
EFO_0004570	GCST90448601	37262146	0.962836	38000	342245	0	9	35	0	1	0	0.196639	0.0135918	0.0101406	-1.49252	57266.8	-0.764439	18.9773	0.285714	3.94262	-1.31821	18.5909	-1.35484
EFO_0007805	GCST90448615	37262146	1.52278	38000	368755	0	15	42	0.0754717	0	0.0952381	0.226481	0.0170278	0.0110803	0.022141	44819.4	-0.492434	24.6842	0.212766	10.5849	-0.262063	49.5789	-0.117647
EFO_0010968	GCST90448623	37262146	0.853544	38000	368220	0	6	15	0.05	0	0	0.12381	0.00553433	0.0088044	-0.110398	66426.4	-0.2794	27.1429	-0.142857	11.3545	-0.237687	42.5714	-0.347826
EFO_0004536	GCST90448632	37262146	1.84064	38000	368534	0	6	26	0.0666667	0	0.0666667	0.0676923	0.00525397	0.0148435	0.69439	44646.6	0.424507	11.2812	0.702703	10.6456	-0.141079	49.3438	0.450867
EFO_0006941	GCST005829	37301943	0.633862	223215	340319	0	15	30	0	1	0.12381	0.0735632	0.00179316	0.0527364	-0.55825	104164	-0.773501	19.3333	-0.0512821	15.4208	0.305648	54	0
EFO_0006941	GCST005830	37301943	0.685739	334825	340319	0	68	30	0	1	0.0386304	0.0735632	0.00263191	0.0612921	-0.499727	134139	-0.748045	15.5306	0.30303	11.6911	0.57255	53.3061	0.0186916
EFO_0006941	GCST90007526	37301943	-0.108308	256523	340319	0	11	30	0	1	0.0909091	0.0735632	0.000226631	0.0344366	0.996505	84216.5	-0.433338	21.4146	-0.382979	14.0174	0.938226	52.122	0.138614
EFO_0006941	GCST90007527	37301943	-0.111031	135468	340319	0	5	30	0	1	0.1	0.0735632	7.40132e-05	0.0452504	-0.435538	123565	-1.41133	20.5714	-0.44898	15.5097	0.820575	51	0.482759
EFO_0006941	GCST90258643	37301943	0.250059	135	340319	0	11	30	0	1	0.0181818	0.0735632	0.000605581	0.0378892	0.436209	91094.4	-0.622013	17.122	0.451613	14.6076	0.682027	53.7317	0.0186916
