# Supplementary material for: Common and rare genetic variants show network convergence for a majority of human traits
Source: EMBO Rep. 2026 Mar 26;27(8):1918–43. doi: 10.1038/s44319-026-00733-4 (PMC13121720; doi:10.1038/s44319-026-00733-4)
Supplement: Supplementary file 9 — Source data Fig. 4 [file 44319_2026_733_MOESM9_ESM.zip › Figure 4/README.txt]

Source Data for Figure 4
Subpanel(s)	File	Data Type	Description
4A-B	DatasetB_Overlap_And_Colocalization_Results.xlsx	Numerical Data	All overlap and network colocalization results from application of the NetColoc pipeline to all study combinations for 373 traits.
4A-B	DatasetC_Heritability_And_Prevalence.xlsx	Numerical Data	 SNP heritability and disease prevalence estimates where available for 373 traits.
4C	DatasetC_Heritability_And_Prevalence.xlsx	Numerical Data	 SNP heritability and disease prevalence estimates where available for 373 traits.
4C	DatasetD_GeneSet_Features.xlsx	Numerical Data	Summary trait and gene set features for all common-rare study combinations.
4D-H	DatasetD_GeneSet_Features.xlsx	Numerical Data	Summary trait and gene set features for all common-rare study combinations.
