# Supplementary material for: Common and rare genetic variants show network convergence for a majority of human traits
Source: EMBO Rep. 2026 Mar 26;27(8):1918–43. doi: 10.1038/s44319-026-00733-4 (PMC13121720; doi:10.1038/s44319-026-00733-4)
Supplement: Supplementary file 10 — Source data Fig. 5 [file 44319_2026_733_MOESM10_ESM.zip]

Archive with 12 entries (7 files):
- Figure 5/
- Figure 5/Figure 5A/
- Figure 5/Figure 5A/DatasetA_Input_Information.xlsx
- Figure 5/Figure 5A/DatasetB_Overlap_And_Colocalization_Results.xlsx
- Figure 5/Figure 5B/
- Figure 5/Figure 5B/Figure5B_Tissue_Specific_Enrichment.xlsx
- Figure 5/Figure 5C/
- Figure 5/Figure 5C/Figure5C_glucose_measurement_edge_information.xlsx
- Figure 5/Figure 5C/Figure5C_glucose_measurement_node_information.xlsx
- Figure 5/Figure 5D/
- Figure 5/Figure 5D/Figure5D_Functional_Enrichments.xlsx
- Figure 5/README.txt
