# Supplementary material for: Common and rare genetic variants show network convergence for a majority of human traits
Source: EMBO Rep. 2026 Mar 26;27(8):1918–43. doi: 10.1038/s44319-026-00733-4 (PMC13121720; doi:10.1038/s44319-026-00733-4)
Supplement: Supplementary file 10 — Source data Fig. 5 [file 44319_2026_733_MOESM10_ESM.zip › Figure 5/Figure 5B/Figure5B_Tissue_Specific_Enrichment.xlsx]

## Sheet: Data Description
Description	Tissue-specific enrichment analysis for common or rare variant associated genes for 23 traits showing a large difference in the number of expressed tissues between the common and rare variant associated gene sets.
Columns
Trait	Descriptive name for the trait
COLOC Score2	The observed over expected size of the colocalized network for the network convergence of common and rare variants for this trait
EFO	The EFO term assigned to this trait
Domain	The biological domain manually assigned to this trait
Relevant Tissue	The tissue most relevant to this trait and/or biological domain
Group	Whether the 'Common' or 'Rare' variant associated genes are being analyzed. The set with the most limited tissue expression is analyzed.
Tissue.Specific.Genes	The number of input genes that are specifically expressed in the relevant tissue
NotIdentifiedCount	The number of genes not mapped
Log10PValue	The -log10 p-value for tissue-specific enrichment
fold.change	The fold change of the number of tissue specific genes in the input set

## Sheet: Figure5B_Data
Trait	COLOC Score	EFO	Domain	Relevant Tissue	Group	Tissue.Specific.Genes	NotIdentifiedCount	Log10PValue	fold.change
ulcerative colitis	1.2025	EFO_0000729	gastrointestinal	Colon	Common	0	0	0	0
endometriosis	1.72982	EFO_0001065	reproductive	Endometrium	Common	0	0	0	0
pulmonary embolism	1.00758	EFO_0003827	cardiovascular	Heart Muscle	Common	1	0	0.00808618	8.45231
gallstones	2.18632	EFO_0004210	gastrointestinal	Liver	Common	1	0	0	4.96946
panic disorder	0.6236	EFO_0004262	psychiatric	Cerebral Cortex	Common	1	0	0	1.28833
apolipoprotein B measurement	4.5408	EFO_0004615	lipid measurement	Liver	Common	1	0	0	11.1813
neutrophil count	4.87464	EFO_0004833	immunological	Bone Marrow	Common	2	0	0.47518	13.1526
whole-brain volume	2.1428	EFO_0005089	neurological	Cerebral Cortex	Common	0	0	0	0
anxiety disorder	1.01471	EFO_0006788	psychiatric	Cerebral Cortex	Common	1	0	0	0.805205
diaphragmatic hernia	1.11309	EFO_0008561	muscular	Smooth Muscle	Common	0	0	0	0
omega-3 polyunsaturated fatty acid measurement	2.16715	EFO_0010119	lipid measurement	Liver	Common	0	0	0	0
Cholecystitis	1.65898	HP_0001082	gastrointestinal	Liver	Common	3	0	0.416784	6.3893
coronary artery disease	3.03764	EFO_0001645	cardiovascular	Heart Muscle	Rare	0	0	0	0
actinic keratosis	2.61252	EFO_0002496	dermatological	Skin	Rare	2	0	1.21303	27.3536
glucose measurement	3.53075	EFO_0004468	metabolic	Pancreas	Rare	3	0	4.71396	155.129
bilirubin measurement	4.18935	EFO_0004570	hematological	Liver	Rare	6	0	4.96305	19.1679
low density lipoprotein cholesterol measurement	3.85673	EFO_0004611	lipid measurement	Liver	Rare	3	0	2.37279	19.1679
insomnia	1.78182	EFO_0004698	psychiatric	Cerebral Cortex	Rare	1	0	0	4.29443
cholelithiasis	3.7772	EFO_0004799	gastrointestinal	Liver	Rare	3	0	2.00709	14.9084
choline measurement	3.10824	EFO_0010116	metabolic	Liver	Rare	2	0	0.607846	14.9084
total lipids in very small VLDL measurement	3.89352	EFO_0022156	lipid measurement	Liver	Rare	11	0	7.43068	11.9994
free cholesterol in very small VLDL measurement	4.23127	EFO_0022275	lipid measurement	Liver	Rare	12	0	8.16092	11.9267
Headache	1.2416	HP_0002315	neurological	Cerebral Cortex	Rare	1	0	0	0.858885
