# Supplementary material for: Common and rare genetic variants show network convergence for a majority of human traits
Source: EMBO Rep. 2026 Mar 26;27(8):1918–43. doi: 10.1038/s44319-026-00733-4 (PMC13121720; doi:10.1038/s44319-026-00733-4)
Supplement: Supplementary file 10 — Source data Fig. 5 [file 44319_2026_733_MOESM10_ESM.zip › Figure 5/Figure 5C/Figure5C_glucose_measurement_edge_information.xlsx]

## Sheet: Data Description
Description:	Interaction information for the glucose measurement input network, derived from PCNet2.0
Columns:
Entrez_A	The NCBI Gene ID for the source gene
Entrez_B	The NCBI Gene ID for the target gene
interaction	The type of interaction
name	Interaction name including the associated HGNC Symbols for the source and target genes
Number_of_Supporting_Databases	The number of supporting databases for the interaction, as reported by PCNet2.0
Supporting_Databases	The supporting databases, as reported by PCNet2.0

## Sheet: Figure5C_edge_information
Entrez_A	Entrez_B	interaction	name	Number_of_Supporting_Databases	Supporting_Databases
6934	169026	interacts-with	TCF7L2_SLC30A8	2	"HumanNet-XC,STRING"
2645	169026	interacts-with	GCK_SLC30A8	2	"HumanNet-XC,STRING"
57818	169026	interacts-with	G6PC2_SLC30A8	2	"HumanNet-XC,STRING"
169026	6514	interacts-with	SLC30A8_SLC2A2	2	"HumanNet-XC,STRING"
111	169026	interacts-with	ADCY5_SLC30A8	2	"HumanNet-XC,STRING"
169026	63892	interacts-with	SLC30A8_THADA	2	"HumanNet-XC,STRING"
169026	83795	interacts-with	SLC30A8_KCNK16	2	"HumanNet-XC,STRING"
6934	111	interacts-with	TCF7L2_ADCY5	2	"HumanNet-XC,STRING"
6934	6514	interacts-with	TCF7L2_SLC2A2	2	"HumanNet-XC,STRING"
6934	63892	interacts-with	TCF7L2_THADA	2	"HumanNet-XC,STRING"
2645	6934	interacts-with	GCK_TCF7L2	2	"HumanNet-XC,STRING"
57818	6934	interacts-with	G6PC2_TCF7L2	2	"HumanNet-XC,STRING"
2645	111	interacts-with	GCK_ADCY5	2	"HumanNet-XC,STRING"
2645	6514	interacts-with	GCK_SLC2A2	2	"HumanNet-XC,STRING"
5214	2645	interacts-with	PFKP_GCK	4	"HumanNet-XC,FunCoup,STRING,InBio"
2645	57818	interacts-with	GCK_G6PC2	3	"HumanNet-XC,STRING,GIANT"
57818	6514	interacts-with	G6PC2_SLC2A2	2	"HumanNet-XC,STRING"
5214	57818	interacts-with	PFKP_G6PC2	2	"HumanNet-XC,STRING"
5214	5425	interacts-with	PFKP_POLD2	2	"FunCoup,GIANT"
