# Supplementary material for: Common and rare genetic variants show network convergence for a majority of human traits
Source: EMBO Rep. 2026 Mar 26;27(8):1918–43. doi: 10.1038/s44319-026-00733-4 (PMC13121720; doi:10.1038/s44319-026-00733-4)
Supplement: Supplementary file 10 — Source data Fig. 5 [file 44319_2026_733_MOESM10_ESM.zip › Figure 5/Figure 5C/Figure5C_glucose_measurement_node_information.xlsx]

## Sheet: Data Description
Description:	Node information for the glucose measurement input network, derived from PCNet2.0
Columns:
GeneID	The NCBI Gene ID for each gene
HGNC Symbol	The mapped HGNC Symbol for each gene
gene_class	Is the gene a common input gene, rare input gene, or a shared common and rare input gene
pval_C	The association p-value for common variant association (1 if not reported)
pval_R	The association p-value for rare variant association (1 if not reported)
z_C	NPS_R (Z-score after propagation of the rare variant associated genes)
z_R	NPS_C (Z-score after propagation of the common variant associated genes)
Z_coloc	NPS_R * NPS_C
Prioritized	Does the gene meet the prioritization criteria for inclusion in the trait-specific network (NPS_R>1, & NPS_C>1 & NPS_RC>3)?

## Sheet: Figure5C_node_information
GeneID	HGNC Symbol	gene_class	pval_C	pval_R	z_C	z_R	Z_coloc	Prioritized
169026	SLC30A8	shared	5e-13	5.1e-07	3.83701	3.97714	15.2604	1
2180	ACSL1	common	2e-09	1	4.33215	0.547119	2.3702	0
6311	ATXN2	common	2e-10	1	4.35341	-0.526139	-2.2905	0
56172	ANKH	rare	1	5.2e-13	0.702104	7.19721	5.05319	0
111	ADCY5	common	1e-19	1	4.46487	2.70935	12.0969	1
5425	POLD2	common	3e-08	1	4.41345	-0.347382	-1.53315	0
6514	SLC2A2	common	2e-26	1	4.83622	2.28854	11.0679	1
83795	KCNK16	rare	1	8.3e-07	2.55125	3.73501	9.52894	1
63892	THADA	common	3e-08	1	4.62095	2.72045	12.5711	1
2645	GCK	common	7e-40	1	3.72857	3.29414	12.2824	1
6934	TCF7L2	common	3e-17	1	4.16122	2.51281	10.4563	1
57818	G6PC2	rare	1	1.4e-170	3.43479	4.58308	15.7419	1
84826	SFT2D3	rare	1	2.1e-06	0.302757	6.42286	1.94456	0
28	ABO	common	2e-09	1	7.37972	0.160522	1.18461	0
5214	PFKP	common	1e-27	1	4.30246	2.9791	12.8175	1
6239	RREB1	common	3e-10	1	5.80895	1.06103	6.16346	1
