# Supplementary material for: Common and rare genetic variants show network convergence for a majority of human traits
Source: EMBO Rep. 2026 Mar 26;27(8):1918–43. doi: 10.1038/s44319-026-00733-4 (PMC13121720; doi:10.1038/s44319-026-00733-4)
Supplement: Supplementary file 10 — Source data Fig. 5 [file 44319_2026_733_MOESM10_ESM.zip › Figure 5/Figure 5D/Figure5D_Functional_Enrichments.xlsx]

## Sheet: Data Description
Description	Functional enrichments for the glucose measurement specific colocalized network.
Columns
source	Source of functional annotation
term_name	Descriptive name of the functional annotation
term_id	Identifier of the functional annotation
adjusted_p_value	P-value of the enrichment, adjusted for multiple hypothesis testing
negative_log10_of_adjusted_p_value	Transformed p-value
term_size	Number of genes associated with the annotation
query_size	Number of network genes mapped to the database
intersection_size	Intersection of term and query genes
effective_domain_size	Total number of genes with at least one annotation
intersections	Genes in the intersection

## Sheet: Figure5D_Data
source	term_name	term_id	adjusted_p_value	negative_log10_of_adjusted_p_value	term_size	query_size	intersection_size	effective_domain_size	intersections
KEGG	Maturity onset diabetes of the young	KEGG:04950	1.64885e-33	32.7828	26	386	26	8484	6928,6927,6514,5313,5080,5078,50674,4825,4821,4760,389692,3651,3630,3375,3280,3175,3174,3172,3171,3170,3110,3087,2645,2494,222546,168620
KEGG	AMPK signaling pathway	KEGG:04152	3.4728e-29	28.4593	120	386	46	8484	9370,92579,90993,8789,8660,84699,79602,6720,6517,57818,5571,5565,5564,5563,5468,53632,5214,5213,5211,5210,5208,5207,5106,5105,3991,3952,3667,3643,3630,32,3172,3156,31,2998,2997,2538,2309,2308,2203,208,200186,1375,1374,126129,1149,10891
KEGG	Glucagon signaling pathway	KEGG:04922	2.23067e-28	27.6516	107	386	43	8484	92579,91860,90993,8789,84699,816,6514,5837,5836,5834,57818,5571,5565,5564,5563,5465,53632,5261,5260,5223,5214,5213,5211,5207,5106,5105,3948,32,31,2998,2997,2645,2641,2538,2308,2203,208,200186,163688,1375,1374,126129,10891
KEGG	Starch and sucrose metabolism	KEGG:00500	1.13382e-27	26.9455	36	386	27	8484	93432,92579,8972,80201,7360,6476,5837,5836,5834,57818,55276,3101,3099,3098,2998,2997,283209,2821,280,279,277,276,2645,2595,2548,2538,11181
KEGG	Insulin signaling pathway	KEGG:04910	1.50533e-25	24.8224	137	386	45	8484	92579,91860,90673,89801,8789,8660,80201,79660,6720,6517,5837,5836,5834,57818,572,5571,5565,5564,5563,5509,5507,53632,5313,5261,5260,5106,5105,3991,3667,3643,3630,32,3101,31,3099,3098,2998,2997,2645,2538,2308,2203,208,163688,10891
KEGG	Insulin resistance	KEGG:04931	7.50778e-24	23.1245	108	386	39	8484	92579,90993,90673,8660,84699,79660,6720,6517,6514,5837,5836,5834,57818,5581,5571,5565,5564,5563,5509,5507,5465,53632,51085,5106,5105,3667,3643,3630,32,2998,2997,2538,2308,208,200186,1375,1374,133522,10891
KEGG	Galactose metabolism	KEGG:00052	2.96202e-21	20.5284	32	386	22	8484	93432,92579,8972,80201,7360,6476,57818,57016,55276,5214,5213,5211,3938,3906,3101,3099,3098,2645,2595,2548,2538,130589
KEGG	Metabolic pathways	KEGG:01100	8.14006e-21	20.0894	1537	386	149	8484	9365,93432,92579,9104,8972,8789,8706,8564,8529,84720,83440,83401,80339,80201,79799,79369,763,7498,7366,7365,7364,7363,7360,7299,7173,7166,6999,6898,6718,6489,6476,63826,58510,5837,5836,5834,57818,574537,57016,55276,54659,54600,54578,54576,54490,54363,5408,5407,5406,5313,5232,5230,5223,5214,5213,5211,5210,5208,5207,51301,51179,5106,5105,50940,5091,5053,5009,4882,4351,4051,3990,3948,3938,3906,38771…
KEGG	Glycolysis / Gluconeogenesis	KEGG:00010	2.26403e-20	19.6451	67	386	29	8484	92579,8789,83440,80201,57818,55276,5313,5232,5230,5223,5214,5213,5211,5106,5105,3948,387712,3101,3099,3098,2821,2645,26330,2538,230,229,2203,2027,130589
KEGG	Carbon metabolism	KEGG:01200	8.40816e-16	15.0753	115	386	32	8484	9104,8789,83440,80201,54363,5313,5232,5230,5223,5214,5213,5211,51179,5091,387712,3101,3099,3098,2875,2821,2806,2805,2645,26007,230,229,2203,2027,189,137362,113675,10993
KEGG	Adipocytokine signaling pathway	KEGG:04920	3.43403e-15	14.4642	70	386	25	8484	9370,92579,8660,79602,6517,6256,57818,5571,5565,5564,5563,5465,53632,5106,5105,3952,3667,32,2538,2180,208,1375,1374,126129,10891
KEGG	Fructose and mannose metabolism	KEGG:00051	1.30466e-14	13.8845	34	386	18	8484	8789,80201,57016,5214,5213,5211,5210,5208,5207,4351,3795,3101,3099,3098,26007,230,229,2203
KEGG	Type II diabetes mellitus	KEGG:04930	3.7915e-14	13.4212	46	386	20	8484	9370,8660,80201,776,773,6833,6517,6514,5581,5313,389692,3767,3667,3651,3643,3630,3101,3099,3098,2645
KEGG	Carbohydrate digestion and absorption	KEGG:04973	9.28273e-13	12.0323	47	386	19	8484	93432,92579,8972,80201,776,6523,6514,6476,57818,3938,3101,3099,3098,280,279,277,276,2538,208
KEGG	Bile secretion	KEGG:04976	1.47298e-12	11.8318	89	386	25	8484	9971,8647,8431,79799,7366,7365,7364,7363,6580,6579,6555,6554,6523,6256,574537,54659,54600,54578,54576,54490,3156,1581,1576,111,10599
KEGG	Drug metabolism - cytochrome P450	KEGG:00982	1.77273e-12	11.7514	68	386	22	8484	79799,7366,7365,7364,7363,574537,54659,54600,54578,54576,54490,2941,2939,2938,2329,2328,1576,1565,1559,1558,1557,1555
KEGG	Chemical carcinogenesis - DNA adducts	KEGG:05204	1.25068e-11	10.9029	67	386	21	8484	79799,7366,7365,7364,7363,64816,574537,54659,54600,54578,54576,54490,445329,2941,2939,2938,1576,1559,1558,1557,1551
KEGG	Biosynthesis of amino acids	KEGG:01230	1.02723e-10	9.98833	74	386	21	8484	5313,5232,5230,5223,5214,5213,5211,5091,5053,5009,387712,2875,2806,2805,230,229,2027,162417,137362,113675,10993
KEGG	PPAR signaling pathway	KEGG:03320	1.29593e-10	9.88742	75	386	21	8484	9370,7350,6256,5468,5467,5465,5346,51129,5106,5105,345,336,2180,2172,2169,2168,1581,1375,1374,126129,116519
KEGG	Ascorbate and aldarate metabolism	KEGG:00053	2.54285e-09	8.59468	30	386	13	8484	9365,9104,79799,7366,7365,7364,7363,574537,54659,54600,54578,54576,54490
KEGG	Pentose and glucuronate interconversions	KEGG:00040	2.73746e-09	8.56265	36	386	14	8484	9365,79799,7366,7365,7364,7363,7360,574537,57016,54659,54600,54578,54576,54490
KEGG	Longevity regulating pathway	KEGG:04211	2.5956e-08	7.58576	89	386	20	8484	9370,9365,90993,8660,84699,79602,5571,5565,5564,5563,5468,53632,3667,3643,3630,2309,2308,208,111,10891
KEGG	Metabolism of xenobiotics by cytochrome P450	KEGG:00980	4.17871e-08	7.37896	74	386	18	8484	79799,7366,7365,7364,7363,574537,54659,54600,54578,54576,54490,2941,2939,2938,1576,1565,1559,1555
KEGG	Cholesterol metabolism	KEGG:04979	4.9083e-08	7.30907	51	386	15	8484	8647,8435,55908,51129,4018,3990,3931,350,345,337,336,27329,255738,1581,1071
KEGG	Steroid hormone biosynthesis	KEGG:00140	1.16072e-07	6.93527	62	386	16	8484	9420,79799,7366,7365,7364,7363,6718,574537,54659,54600,54578,54576,54490,1581,1576,1551
KEGG	Retinol metabolism	KEGG:00830	4.66719e-07	6.33094	68	386	16	8484	79799,7366,7365,7364,7363,574537,54659,54600,54578,54576,54490,1576,1559,1558,1555,1551
KEGG	Drug metabolism - other enzymes	KEGG:00983	7.00085e-07	6.15485	79	386	17	8484	79799,7498,7366,7365,7364,7363,574537,54659,54600,54578,54576,54490,2941,2939,2938,1807,1576
KEGG	Chemical carcinogenesis - receptor activation	KEGG:05207	8.39363e-07	6.07605	211	386	29	8484	9970,90993,84699,79799,776,773,7366,7365,7364,7363,6777,6256,574537,572,54659,5465,54600,54578,54576,54490,2941,2939,2938,2100,2099,208,1576,1555,111
KEGG	Neomycin, kanamycin and gentamicin biosynthesis	KEGG:00524	1.92141e-06	5.71638	5	386	5	8484	80201,3101,3099,3098,2645
KEGG	Insulin secretion	KEGG:04911	1.95787e-06	5.70822	85	386	17	8484	90993,84699,816,776,6844,6833,6514,3767,3651,3630,2864,2740,2695,2645,2641,111,11069
KEGG	Porphyrin metabolism	KEGG:00860	2.67151e-06	5.57324	43	386	12	8484	79799,7366,7365,7364,7363,574537,54659,54600,54578,54576,54490,1356
KEGG	Longevity regulating pathway - multiple species	KEGG:04213	3.75495e-06	5.4254	61	386	14	8484	8660,5571,5565,5564,5563,53632,3667,3643,3630,3170,2309,2308,208,111
KEGG	Pentose phosphate pathway	KEGG:00030	5.64762e-06	5.24813	31	386	10	8484	9104,8789,55276,5214,5213,5211,2821,230,229,2203
KEGG	Phenylalanine, tyrosine and tryptophan biosynthesis	KEGG:00400	9.46489e-06	5.02388	6	386	5	8484	6898,5053,2806,2805,137362
KEGG	Alcoholic liver disease	KEGG:04936	1.30172e-05	4.88548	142	386	21	8484	9370,79602,6934,6720,5571,5565,5564,5563,5465,53632,50507,32,31,2309,2308,2168,208,1375,1374,126129,10891
KEGG	HIF-1 signaling pathway	KEGG:04066	1.41098e-05	4.85048	109	386	18	8484	816,80201,5232,5230,5214,5213,5211,3948,387712,3643,3630,3101,3099,3098,230,229,208,2027
KEGG	Pancreatic secretion	KEGG:04972	2.34052e-05	4.63069	102	386	17	8484	63036,5408,5407,5406,51032,3784,280,279,277,276,23436,1361,1360,1358,1357,111,10136
KEGG	Non-alcoholic fatty liver disease	KEGG:04932	4.51745e-05	4.34511	154	386	21	8484	9370,8660,79602,6720,6256,5571,5565,5564,5563,5468,5465,53632,5313,51085,3952,3667,3643,3630,2931,2081,208
KEGG	FoxO signaling pathway	KEGG:04068	4.94367e-05	4.30595	131	386	19	8484	92579,8660,6517,57818,5571,5565,5564,5563,53632,5106,5105,3667,3643,3630,2538,2309,2308,208,1030
KEGG	Amino sugar and nucleotide sugar metabolism	KEGG:00520	6.70919e-05	4.17333	49	386	11	8484	80201,7360,55276,4351,3101,3099,3098,2821,2645,132789,10007
KEGG	Fat digestion and absorption	KEGG:04975	0.000120334	3.91961	43	386	10	8484	5408,5407,5406,4547,337,29881,2806,2169,2168,1208
KEGG	Complement and coagulation cascades	KEGG:04610	0.000204006	3.69036	86	386	14	8484	81494,731,729,462,4153,3053,2266,2244,2243,2165,2160,2155,1361,10747
KEGG	Biosynthesis of nucleotide sugars	KEGG:01250	0.000207312	3.68337	37	386	9	8484	80201,7360,55276,4351,3101,3099,3098,2821,2645
KEGG	Phenylalanine metabolism	KEGG:00360	0.000308399	3.51089	16	386	6	8484	6898,5053,3242,2806,2805,137362
KEGG	Central carbon metabolism in cancer	KEGG:05230	0.000418896	3.37789	70	386	12	8484	80201,6514,5223,5214,5213,5211,3948,3101,3099,3098,2645,208
KEGG	Glycerolipid metabolism	KEGG:00561	0.000694702	3.1582	63	386	11	8484	80339,57016,5408,5407,5406,3990,26007,1608,1607,139189,116255
KEGG	Tyrosine metabolism	KEGG:00350	0.0010481	2.9796	36	386	8	8484	7299,7173,6898,3242,3081,2806,2805,137362
KEGG	Arginine biosynthesis	KEGG:00220	0.00208704	2.68047	22	386	6	8484	5009,2875,2806,2805,162417,137362
KEGG	Glycosphingolipid biosynthesis - globo and isoglobo series	KEGG:00603	0.00327151	2.48525	16	386	5	8484	8706,6489,28,127550,10690
KEGG	Biosynthesis of cofactors	KEGG:01240	0.00331247	2.47985	153	386	17	8484	9104,8564,79799,7366,7365,7364,7363,7360,6999,574537,54659,54600,54578,54576,54490,4351,3242
KEGG	Protein digestion and absorption	KEGG:04974	0.00433792	2.36272	103	386	13	8484	6564,63036,59272,51032,4225,3784,23436,1803,1361,1360,1358,1357,10136
KEGG	Regulation of lipolysis in adipocytes	KEGG:04923	0.00629966	2.20068	58	386	9	8484	8660,63924,5346,3991,3667,3643,3630,208,111
KEGG	Prolactin signaling pathway	KEGG:04917	0.00643689	2.19132	70	386	10	8484	6777,6514,5618,5617,3630,2645,2309,2100,2099,208
KEGG	Thermogenesis	KEGG:04714	0.0108405	1.96495	232	386	21	8484	90993,84699,7350,5571,5565,5564,5563,5468,53632,5346,3991,2641,26291,2180,152831,1375,1374,1268,126129,111,10891
KEGG	2-Oxocarboxylic acid metabolism	KEGG:01210	0.0177018	1.75198	33	386	6	8484	2875,2806,2805,189,162417,137362
KEGG	Circadian rhythm	KEGG:04710	0.0203182	1.69212	34	386	6	8484	6095,5571,5565,5564,5563,53632
KEGG	Apelin signaling pathway	KEGG:04371	0.0204142	1.69007	138	386	14	8484	91860,7350,5581,5571,5565,5564,5563,53632,5346,3991,208,163688,111,10891
KEGG	Aldosterone synthesis and secretion	KEGG:04925	0.0241606	1.61689	98	386	11	8484	91860,90993,8912,84699,816,776,57118,5581,3991,163688,111
KEGG	Taurine and hypotaurine metabolism	KEGG:00430	0.0243032	1.61434	16	386	4	8484	2678,2572,2329,2328
KEGG	Pyruvate metabolism	KEGG:00620	0.0243032	1.61434	47	386	7	8484	5313,5106,5105,5091,3948,32,31
KEGG	Alanine, aspartate and glutamate metabolism	KEGG:00250	0.0287044	1.54205	37	386	6	8484	2875,2806,2805,2572,189,137362
KEGG	Arachidonic acid metabolism	KEGG:00590	0.0287044	1.54205	61	386	8	8484	8529,4051,2678,1559,1558,1557,1555,113612
KEGG	cAMP signaling pathway	KEGG:04024	0.0288621	1.53967	223	386	19	8484	91860,90993,84699,816,776,6750,572,5465,51738,3991,2740,2696,2695,2641,208,163688,111,11069,10411
KEGG	Cysteine and methionine metabolism	KEGG:00270	0.0322075	1.49204	50	386	7	8484	6898,3948,2806,2805,137362,113675,10993
KEGG	Glycosphingolipid biosynthesis - lacto and neolacto series	KEGG:00601	0.0348598	1.45767	28	386	5	8484	8706,79369,6489,28,10690
KEGG	Glycine, serine and threonine metabolism	KEGG:00260	0.0348598	1.45767	39	386	6	8484	63826,5223,189,1610,113675,10993
KEGG	Growth hormone synthesis, secretion and action	KEGG:04935	0.0361839	1.44148	120	386	12	8484	90993,8660,84699,776,6777,6750,51738,3667,2689,208,1442,111
KEGG	Fatty acid degradation	KEGG:00071	0.0530491	1.27532	43	386	6	8484	3033,2180,1375,1374,126129,113612
KEGG	Fatty acid metabolism	KEGG:01212	0.0594618	1.22576	57	386	7	8484	83401,31,3033,2180,1375,1374,126129
KEGG	cGMP-PKG signaling pathway	KEGG:04022	0.0709812	1.14886	164	386	14	8484	91860,90993,8660,84699,776,572,5581,4882,3667,3643,3630,208,163688,111
KEGG	Thyroid hormone synthesis	KEGG:04918	0.081873	1.08686	75	386	8	8484	90993,84699,7276,7173,6906,432,389434,111
KEGG	Arginine and proline metabolism	KEGG:00330	0.0835379	1.07812	48	386	6	8484	58510,2806,2805,26,1610,137362
KEGG	Cortisol synthesis and secretion	KEGG:04927	0.100991	0.995717	64	386	7	8484	90993,8912,84699,776,56246,3739,111
KEGG	D-Amino acid metabolism	KEGG:00470	0.107119	0.970133	6	386	2	8484	63826,1610
KEGG	Tryptophan metabolism	KEGG:00380	0.13018	0.885455	40	386	5	8484	8564,7166,6999,3033,26
KEGG	Amphetamine addiction	KEGG:05031	0.139243	0.856227	69	386	7	8484	91860,90993,84699,816,776,163688,111
KEGG	Primary bile acid biosynthesis	KEGG:00120	0.148499	0.828275	17	386	3	8484	9420,6718,1581
KEGG	Alzheimer disease	KEGG:05010	0.156338	0.805935	382	386	25	8484	91860,91252,8660,776,64116,572,57181,55630,55334,50507,3667,3643,3630,3416,29986,29985,283375,27173,25800,221074,2081,208,201266,163688,10313
KEGG	Fatty acid biosynthesis	KEGG:00061	0.164171	0.784703	18	386	3	8484	32,31,2180
KEGG	Adrenergic signaling in cardiomyocytes	KEGG:04261	0.164171	0.784703	153	386	12	8484	91860,90993,84699,816,776,5502,3784,208,163688,111,11069,10411
KEGG	Linoleic acid metabolism	KEGG:00591	0.164171	0.784703	30	386	4	8484	1576,1559,1558,1557
KEGG	Oxytocin signaling pathway	KEGG:04921	0.169021	0.772059	154	386	12	8484	91860,816,776,57118,5571,5565,5564,5563,53632,4882,163688,111
KEGG	Thyroid hormone signaling pathway	KEGG:04919	0.169483	0.770873	121	386	10	8484	6256,572,5214,5213,5211,5208,2308,2099,208,1733
KEGG	Salivary secretion	KEGG:04970	0.188117	0.725572	91	386	8	8484	91860,6844,280,279,277,276,163688,111
KEGG	PI3K-Akt signaling pathway	KEGG:04151	0.191238	0.718426	356	386	23	8484	92579,90993,84699,6256,57818,572,5618,5617,5563,5106,5105,3667,3643,3630,2998,2997,2689,26291,2538,2309,208,200186,1442
KEGG	Endocrine resistance	KEGG:01522	0.225471	0.646909	95	386	8	8484	8647,638,572,2100,2099,208,1565,111
KEGG	Serotonergic synapse	KEGG:04726	0.228238	0.641613	112	386	9	8484	776,773,7166,1565,1559,1558,1557,111,10411
KEGG	Dopaminergic synapse	KEGG:04728	0.246457	0.608259	131	386	10	8484	91860,90993,84699,816,776,773,2931,208,163688,111
KEGG	Ubiquinone and other terpenoid-quinone biosynthesis	KEGG:00130	0.280135	0.552633	11	386	2	8484	6898,3242
KEGG	Melanogenesis	KEGG:04916	0.280135	0.552633	101	386	8	8484	91860,90993,84699,816,7299,6934,163688,111
KEGG	Neurotrophin signaling pathway	KEGG:04722	0.280135	0.552633	118	386	9	8484	91860,816,572,3667,25970,2309,208,163688,10019
KEGG	Cushing syndrome	KEGG:04934	0.280135	0.552633	153	386	11	8484	90993,8912,84699,816,776,6934,56246,50940,3739,111,1030
KEGG	Vitamin digestion and absorption	KEGG:04977	0.29106	0.536017	24	386	3	8484	5406,337,113278
KEGG	Parkinson disease	KEGG:05012	0.295715	0.529127	265	386	17	8484	91860,91252,816,64116,57181,55630,55334,29986,29985,283375,27173,25800,221074,2081,201266,163688,111
KEGG	Platinum drug resistance	KEGG:01524	0.329763	0.481798	72	386	6	8484	572,2941,2939,2938,208,1317
KEGG	Lipid and atherosclerosis	KEGG:05417	0.329763	0.481798	214	386	14	8484	91860,816,7436,6256,572,5468,337,25833,2081,208,163688,1559,1558,1555
KEGG	Folate biosynthesis	KEGG:00790	0.365897	0.436641	27	386	3	8484	7166,57016,5053
KEGG	Gastric acid secretion	KEGG:04971	0.388352	0.410775	76	386	6	8484	91860,816,6750,3784,163688,111
KEGG	Cholinergic synapse	KEGG:04725	0.416941	0.379925	113	386	8	8484	90993,84699,816,776,773,3784,208,111
KEGG	Citrate cycle (TCA cycle)	KEGG:00020	0.434387	0.362123	30	386	3	8484	5106,5105,5091
KEGG	Prostate cancer	KEGG:05215	0.434387	0.362123	97	386	7	8484	90993,84699,6934,572,3630,2308,208
KEGG	Glyoxylate and dicarboxylate metabolism	KEGG:00630	0.434387	0.362123	30	386	3	8484	54363,51179,189
KEGG	Circadian entrainment	KEGG:04713	0.434387	0.362123	97	386	7	8484	91860,8912,816,776,4544,163688,111
KEGG	GnRH secretion	KEGG:04929	0.4611	0.336205	64	386	5	8484	8912,776,3767,2100,208
KEGG	Peroxisome	KEGG:04146	0.48377	0.315361	83	386	6	8484	7498,54363,51179,2180,189,1610
KEGG	Propanoate metabolism	KEGG:00640	0.48377	0.315361	32	386	3	8484	3948,32,31
KEGG	Long-term potentiation	KEGG:04720	0.506382	0.295522	67	386	5	8484	91860,816,5502,163688,10411
KEGG	Acute myeloid leukemia	KEGG:05221	0.506382	0.295522	67	386	5	8484	6934,6777,572,5467,208
KEGG	Parathyroid hormone synthesis, secretion and action	KEGG:04928	0.535082	0.27158	105	386	7	8484	9935,9365,90993,84699,6256,142680,111
KEGG	Phospholipase D signaling pathway	KEGG:04072	0.596324	0.224517	147	386	9	8484	3643,3630,208,1608,1607,139189,111,11069,10411
KEGG	Non-small cell lung cancer	KEGG:05223	0.599807	0.221988	72	386	5	8484	6777,6256,572,2309,208
KEGG	Aldosterone-regulated sodium reabsorption	KEGG:04960	0.606999	0.216812	37	386	3	8484	3667,3643,3630
KEGG	Thyroid cancer	KEGG:05216	0.606999	0.216812	37	386	3	8484	6934,6256,5468
KEGG	Virion - Ebolavirus and Lyssavirus	KEGG:03265	0.615852	0.210524	6	386	1	8484	432
KEGG	Caffeine metabolism	KEGG:00232	0.615852	0.210524	6	386	1	8484	7498
KEGG	Glutathione metabolism	KEGG:00480	0.626056	0.203387	56	386	4	8484	2941,2939,2938,2678
KEGG	Glioma	KEGG:05214	0.63307	0.198548	75	386	5	8484	91860,816,57118,208,163688
KEGG	Histidine metabolism	KEGG:00340	0.651267	0.186241	22	386	2	8484	3034,26
KEGG	Endometrial cancer	KEGG:05213	0.659876	0.180537	58	386	4	8484	6934,572,2309,208
KEGG	Type I diabetes mellitus	KEGG:04940	0.661971	0.179161	40	386	3	8484	5798,3630,2572
KEGG	Estrogen signaling pathway	KEGG:04915	0.665388	0.176925	136	386	8	8484	91860,90993,84699,2100,2099,208,163688,111
KEGG	Hypertrophic cardiomyopathy	KEGG:05410	0.665388	0.176925	97	386	6	8484	776,5571,5565,5564,5563,53632
KEGG	Proximal tubule bicarbonate reclamation	KEGG:04964	0.665532	0.176831	23	386	2	8484	5106,5105
KEGG	Ferroptosis	KEGG:04216	0.665642	0.176759	41	386	3	8484	64116,2180,1356
KEGG	Mineral absorption	KEGG:04978	0.665642	0.176759	60	386	4	8484	6523,55630,142680,1317
KEGG	RNA degradation	KEGG:03018	0.665642	0.176759	79	386	5	8484	5214,5213,5211,387712,2027
KEGG	Choline metabolism in cancer	KEGG:05231	0.665642	0.176759	98	386	6	8484	6582,6580,208,1608,1607,139189
KEGG	Neuroactive ligand-receptor interaction	KEGG:04080	0.690305	0.160959	365	386	19	8484	79957,6750,5618,5617,5539,51738,4544,4160,3952,3375,3060,2740,2696,2695,2689,2641,1442,1268,114131
KEGG	Vasopressin-regulated water reabsorption	KEGG:04962	0.729717	0.136846	44	386	3	8484	90993,84699,6844
KEGG	Fatty acid elongation	KEGG:00062	0.764447	0.116653	27	386	2	8484	83401,3033
KEGG	Purine metabolism	KEGG:00230	0.764447	0.116653	126	386	7	8484	7498,55276,50940,4882,27115,270,111
KEGG	Butanoate metabolism	KEGG:00650	0.764447	0.116653	27	386	2	8484	3033,2572
KEGG	Virion - Herpesvirus	KEGG:03266	0.764447	0.116653	9	386	1	8484	3416
KEGG	Phototransduction	KEGG:04744	0.827025	0.0824816	29	386	2	8484	91860,163688
KEGG	Renin secretion	KEGG:04924	0.827025	0.0824816	69	386	4	8484	91860,776,163688,111
KEGG	Cocaine addiction	KEGG:05030	0.827025	0.0824816	49	386	3	8484	90993,84699,111
KEGG	beta-Alanine metabolism	KEGG:00410	0.867513	0.0617241	31	386	2	8484	2572,1807
KEGG	GnRH signaling pathway	KEGG:04912	0.867513	0.0617241	93	386	5	8484	91860,816,776,163688,111
KEGG	Ovarian steroidogenesis	KEGG:04913	0.867513	0.0617241	51	386	3	8484	3643,3630,111
KEGG	Efferocytosis	KEGG:04148	0.867513	0.0617241	156	386	8	8484	816,6566,6256,5468,5467,1375,1374,126129
KEGG	SNARE interactions in vesicular transport	KEGG:04130	0.889683	0.0507645	32	386	2	8484	6844,6843
KEGG	Diabetic cardiomyopathy	KEGG:05415	0.894647	0.0483484	202	386	10	8484	816,6517,5465,3667,3643,3630,2998,2997,208,1375
KEGG	Fluid shear stress and atherosclerosis	KEGG:05418	0.894647	0.0483484	138	386	7	8484	91860,5563,2941,2939,2938,208,163688
KEGG	Phosphatidylinositol signaling system	KEGG:04070	0.915713	0.0382407	97	386	5	8484	91860,163688,1608,1607,139189
KEGG	Inflammatory mediator regulation of TRP channels	KEGG:04750	0.915713	0.0382407	98	386	5	8484	91860,816,5581,163688,111
KEGG	JAK-STAT signaling pathway	KEGG:04630	0.915713	0.0382407	162	386	8	8484	7066,6777,5618,5617,3952,2689,208,1442
KEGG	Spinocerebellar ataxia	KEGG:05017	0.915713	0.0382407	141	386	7	8484	773,7436,6311,6095,2081,208,11317
KEGG	Glycerophospholipid metabolism	KEGG:00564	0.92707	0.0328873	99	386	5	8484	3931,162466,1608,1607,139189
KEGG	AGE-RAGE signaling pathway in diabetic complications	KEGG:04933	0.938185	0.0277115	100	386	5	8484	6777,5581,50507,2308,208
KEGG	Rap1 signaling pathway	KEGG:04015	0.946445	0.0239046	210	386	10	8484	91860,3643,3630,26291,208,163688,1268,111,11069,10411
KEGG	Mucin type O-glycan biosynthesis	KEGG:00512	0.949101	0.0226875	36	386	2	8484	51301,29071
KEGG	Glycosphingolipid biosynthesis - ganglio series	KEGG:00604	0.963165	0.0162991	15	386	1	8484	6489
KEGG	Tight junction	KEGG:04530	0.975848	0.010618	170	386	8	8484	9074,776,5581,5571,5565,5564,5563,53632
KEGG	Viral carcinogenesis	KEGG:05203	1	0	201	386	7	8484	90993,84699,6777,572,11317,1030,102724334
KEGG	Proteoglycans in cancer	KEGG:05205	1	0	205	386	4	8484	816,286,2099,208
KEGG	MicroRNAs in cancer	KEGG:05206	1	0	310	386	3	8484	8660,5581,3667
KEGG	Chemical carcinogenesis - reactive oxygen species	KEGG:05208	1	0	221	386	7	8484	572,50507,2941,2939,2938,2309,208
KEGG	Colorectal cancer	KEGG:05210	1	0	86	386	3	8484	6934,572,208
KEGG	Renal cell carcinoma	KEGG:05211	1	0	68	386	2	8484	572,208
KEGG	Pancreatic cancer	KEGG:05212	1	0	76	386	2	8484	572,208
KEGG	Basal cell carcinoma	KEGG:05217	1	0	63	386	1	8484	6934
KEGG	Melanoma	KEGG:05218	1	0	72	386	3	8484	572,26291,208
KEGG	Chronic myeloid leukemia	KEGG:05220	1	0	76	386	3	8484	6777,572,208
KEGG	Small cell lung cancer	KEGG:05222	1	0	92	386	3	8484	6256,208,1030
KEGG	Breast cancer	KEGG:05224	1	0	147	386	6	8484	6934,3280,26291,2100,2099,208
KEGG	Hepatocellular carcinoma	KEGG:05225	1	0	166	386	6	8484	6934,572,2941,2939,2938,208
KEGG	Gastric cancer	KEGG:05226	1	0	148	386	5	8484	6934,6256,26291,208,1030
KEGG	PD-L1 expression and PD-1 checkpoint pathway in cancer	KEGG:05235	1	0	89	386	1	8484	208
KEGG	Autoimmune thyroid disease	KEGG:05320	1	0	49	386	1	8484	7173
KEGG	Inflammatory bowel disease	KEGG:05321	1	0	62	386	2	8484	6095,4094
KEGG	Systemic lupus erythematosus	KEGG:05322	1	0	132	386	3	8484	731,729,102724334
KEGG	Arrhythmogenic right ventricular cardiomyopathy	KEGG:05412	1	0	84	386	2	8484	776,6934
KEGG	Dilated cardiomyopathy	KEGG:05414	1	0	102	386	2	8484	776,111
KEGG	Transcriptional misregulation in cancer	KEGG:05202	1	0	192	386	7	8484	6256,54738,5468,4094,3087,2308,1671
KEGG	Pathways in cancer	KEGG:05200	1	0	527	386	20	8484	91860,816,6934,6777,6256,572,5468,5467,3280,2941,2939,2938,26291,2308,2100,2099,208,163688,111,1030
KEGG	Coronavirus disease - COVID-19	KEGG:05171	1	0	231	386	9	8484	731,729,59272,4153,2266,2244,2243,2165,10747
KEGG	Human immunodeficiency virus 1 infection	KEGG:05170	1	0	210	386	4	8484	91860,572,208,163688
KEGG	Sphingolipid signaling pathway	KEGG:04071	1	0	120	386	2	8484	5581,208
KEGG	Cell cycle	KEGG:04110	1	0	157	386	1	8484	1030
KEGG	Oocyte meiosis	KEGG:04114	1	0	131	386	5	8484	91860,816,3630,163688,111
KEGG	Mitophagy - animal	KEGG:04137	1	0	103	386	2	8484	23786,2309
KEGG	Autophagy - animal	KEGG:04140	1	0	165	386	7	8484	8660,572,5563,3667,3630,2081,208
KEGG	Protein processing in endoplasmic reticulum	KEGG:04141	1	0	168	386	3	8484	7466,56605,2081
KEGG	Lysosome	KEGG:04142	1	0	131	386	2	8484	2548,10239
KEGG	Endocytosis	KEGG:04144	1	0	248	386	3	8484	414189,118813,116985
KEGG	Phagosome	KEGG:04145	1	0	147	386	1	8484	4153
KEGG	mTOR signaling pathway	KEGG:04150	1	0	155	386	5	8484	5563,3667,3643,3630,208
KEGG	Apoptosis	KEGG:04210	1	0	135	386	3	8484	572,2081,208
KEGG	Necroptosis	KEGG:04217	1	0	158	386	5	8484	816,6777,5837,5836,5834
KEGG	Cellular senescence	KEGG:04218	1	0	155	386	7	8484	91860,776,2309,2308,208,163688,1030
KEGG	Cardiac muscle contraction	KEGG:04260	1	0	87	386	1	8484	776
KEGG	Vascular smooth muscle contraction	KEGG:04270	1	0	133	386	6	8484	91860,776,5581,4882,163688,111
KEGG	Wnt signaling pathway	KEGG:04310	1	0	174	386	6	8484	8549,816,6934,64840,64321,5467
KEGG	Notch signaling pathway	KEGG:04330	1	0	60	386	2	8484	3280,11317
KEGG	TGF-beta signaling pathway	KEGG:04350	1	0	107	386	1	8484	1030
KEGG	Axon guidance	KEGG:04360	1	0	181	386	1	8484	816
KEGG	VEGF signaling pathway	KEGG:04370	1	0	59	386	2	8484	572,208
KEGG	Osteoclast differentiation	KEGG:04380	1	0	132	386	2	8484	5468,208
KEGG	Hippo signaling pathway	KEGG:04390	1	0	157	386	2	8484	6934,174
KEGG	Focal adhesion	KEGG:04510	1	0	202	386	2	8484	572,208
KEGG	Cell adhesion molecules	KEGG:04514	1	0	153	386	2	8484	9074,83692
KEGG	Adherens junction	KEGG:04520	1	0	93	386	2	8484	6934,3643
KEGG	Chemokine signaling pathway	KEGG:04062	1	0	190	386	6	8484	6777,572,2931,2309,208,111
KEGG	Cytokine-cytokine receptor interaction	KEGG:04060	1	0	291	386	8	8484	8995,7066,5618,5617,3952,285613,2689,1442
KEGG	Calcium signaling pathway	KEGG:04020	1	0	251	386	10	8484	91860,8912,816,776,773,57118,5261,5260,26291,163688
KEGG	Ras signaling pathway	KEGG:04014	1	0	235	386	7	8484	91860,572,3643,3630,26291,208,163688
KEGG	Steroid biosynthesis	KEGG:00100	1	0	20	386	1	8484	8435
KEGG	Pyrimidine metabolism	KEGG:00240	1	0	57	386	1	8484	1807
KEGG	Valine, leucine and isoleucine degradation	KEGG:00280	1	0	48	386	1	8484	3033
KEGG	Lysine degradation	KEGG:00310	1	0	63	386	1	8484	3033
KEGG	Other glycan degradation	KEGG:00511	1	0	18	386	1	8484	10825
KEGG	Other types of O-glycan biosynthesis	KEGG:00514	1	0	47	386	1	8484	29071
KEGG	Mannose type O-glycan biosynthesis	KEGG:00515	1	0	23	386	1	8484	10690
KEGG	Glycosaminoglycan biosynthesis - heparan sulfate / heparin	KEGG:00534	1	0	24	386	1	8484	2132
KEGG	Glycosylphosphatidylinositol (GPI)-anchor biosynthesis	KEGG:00563	1	0	26	386	1	8484	84720
KEGG	Sphingolipid metabolism	KEGG:00600	1	0	54	386	1	8484	10825
KEGG	Pantothenate and CoA biosynthesis	KEGG:00770	1	0	21	386	1	8484	1807
KEGG	Terpenoid backbone biosynthesis	KEGG:00900	1	0	22	386	1	8484	3156
KEGG	Gap junction	KEGG:04540	1	0	88	386	2	8484	57369,111
KEGG	Nitrogen metabolism	KEGG:00910	1	0	17	386	1	8484	763
KEGG	Nucleotide metabolism	KEGG:01232	1	0	84	386	2	8484	7498,270
KEGG	EGFR tyrosine kinase inhibitor resistance	KEGG:01521	1	0	79	386	3	8484	572,2309,208
KEGG	ABC transporters	KEGG:02010	1	0	45	386	2	8484	8647,6833
KEGG	DNA replication	KEGG:03030	1	0	36	386	1	8484	5425
KEGG	Protein export	KEGG:03060	1	0	31	386	1	8484	29100
KEGG	Base excision repair	KEGG:03410	1	0	44	386	1	8484	5425
KEGG	Nucleotide excision repair	KEGG:03420	1	0	61	386	1	8484	5425
KEGG	Mismatch repair	KEGG:03430	1	0	23	386	1	8484	5425
KEGG	Homologous recombination	KEGG:03440	1	0	41	386	1	8484	5425
KEGG	Fanconi anemia pathway	KEGG:03460	1	0	54	386	1	8484	3280
KEGG	MAPK signaling pathway	KEGG:04010	1	0	301	386	8	8484	8912,776,773,3643,3630,26291,208,1852
KEGG	ErbB signaling pathway	KEGG:04012	1	0	84	386	4	8484	816,6777,572,208
KEGG	Biosynthesis of unsaturated fatty acids	KEGG:01040	1	0	27	386	1	8484	83401
KEGG	Signaling pathways regulating pluripotency of stem cells	KEGG:04550	1	0	143	386	5	8484	5080,3670,3175,208,1852
KEGG	Neutrophil extracellular trap formation	KEGG:04613	1	0	188	386	5	8484	2266,2244,2243,208,102724334
KEGG	Morphine addiction	KEGG:05032	1	0	89	386	4	8484	773,50940,27115,111
KEGG	Nicotine addiction	KEGG:05033	1	0	40	386	1	8484	773
KEGG	Alcoholism	KEGG:05034	1	0	187	386	6	8484	91860,90993,84699,163688,111,102724334
KEGG	Vibrio cholerae infection	KEGG:05110	1	0	50	386	1	8484	3784
KEGG	Pathogenic Escherichia coli infection	KEGG:05130	1	0	197	386	1	8484	9074
KEGG	Shigellosis	KEGG:05131	1	0	246	386	9	8484	80201,5581,3101,3099,3098,2931,2309,2308,208
KEGG	Salmonella infection	KEGG:05132	1	0	249	386	3	8484	6934,55207,208
KEGG	Pertussis	KEGG:05133	1	0	76	386	2	8484	91860,163688
KEGG	Legionellosis	KEGG:05134	1	0	56	386	1	8484	23786
KEGG	Yersinia infection	KEGG:05135	1	0	136	386	1	8484	208
KEGG	Chagas disease	KEGG:05142	1	0	101	386	1	8484	208
KEGG	Toxoplasmosis	KEGG:05145	1	0	108	386	2	8484	572,208
KEGG	Amoebiasis	KEGG:05146	1	0	101	386	1	8484	731
KEGG	Staphylococcus aureus infection	KEGG:05150	1	0	86	386	4	8484	4153,2266,1671,10747
KEGG	Tuberculosis	KEGG:05152	1	0	175	386	5	8484	91860,816,572,208,163688
KEGG	Hepatitis C	KEGG:05160	1	0	158	386	5	8484	9074,6256,572,5465,208
KEGG	Hepatitis B	KEGG:05161	1	0	162	386	6	8484	90993,84699,6777,6554,572,208
KEGG	Measles	KEGG:05162	1	0	138	386	3	8484	6777,572,208
KEGG	Human cytomegalovirus infection	KEGG:05163	1	0	223	386	6	8484	91860,90993,84699,208,163688,111
KEGG	Influenza A	KEGG:05164	1	0	167	386	1	8484	208
KEGG	Human papillomavirus infection	KEGG:05165	1	0	330	386	8	8484	90993,84699,6934,572,3280,2308,208,11317
KEGG	Human T-cell leukemia virus 1 infection	KEGG:05166	1	0	218	386	7	8484	90993,84699,6777,208,200186,111,1030
KEGG	Kaposi sarcoma-associated herpesvirus infection	KEGG:05167	1	0	194	386	4	8484	91860,6934,208,163688
KEGG	Herpes simplex virus 1 infection	KEGG:05168	1	0	506	386	3	8484	572,25833,208
KEGG	Epstein-Barr virus infection	KEGG:05169	1	0	198	386	3	8484	3280,208,11317
KEGG	Pathways of neurodegeneration - multiple diseases	KEGG:05022	1	0	474	386	8	8484	91860,816,776,6311,572,50507,2081,163688
KEGG	Prion disease	KEGG:05020	1	0	271	386	6	8484	90993,84699,776,731,729,572
KEGG	Huntington disease	KEGG:05016	1	0	305	386	6	8484	90993,84699,7350,5468,2081,10891
KEGG	Amyotrophic lateral sclerosis	KEGG:05014	1	0	363	386	3	8484	6311,572,2081
KEGG	Renin-angiotensin system	KEGG:04614	1	0	23	386	1	8484	59272
KEGG	Toll-like receptor signaling pathway	KEGG:04620	1	0	106	386	1	8484	208
KEGG	NOD-like receptor signaling pathway	KEGG:04621	1	0	182	386	1	8484	1671
KEGG	RIG-I-like receptor signaling pathway	KEGG:04622	1	0	71	386	1	8484	26007
KEGG	C-type lectin receptor signaling pathway	KEGG:04625	1	0	104	386	3	8484	91860,208,163688
KEGG	Hematopoietic cell lineage	KEGG:04640	1	0	92	386	1	8484	7066
KEGG	Th1 and Th2 cell differentiation	KEGG:04658	1	0	89	386	3	8484	6777,4094,11317
KEGG	Th17 cell differentiation	KEGG:04659	1	0	105	386	3	8484	6777,6256,6095
KEGG	T cell receptor signaling pathway	KEGG:04660	1	0	119	386	1	8484	208
KEGG	B cell receptor signaling pathway	KEGG:04662	1	0	81	386	1	8484	208
KEGG	Fc epsilon RI signaling pathway	KEGG:04664	1	0	67	386	1	8484	208
KEGG	Fc gamma R-mediated phagocytosis	KEGG:04666	1	0	96	386	2	8484	5581,208
KEGG	Platelet activation	KEGG:04611	1	0	124	386	5	8484	2266,2244,2243,208,111
KEGG	TNF signaling pathway	KEGG:04668	1	0	113	386	3	8484	90993,84699,208
KEGG	Synaptic vesicle cycle	KEGG:04721	1	0	78	386	3	8484	773,6844,339302
KEGG	Retrograde endocannabinoid signaling	KEGG:04723	1	0	148	386	4	8484	776,773,1268,111
KEGG	Glutamatergic synapse	KEGG:04724	1	0	115	386	3	8484	776,773,111
KEGG	GABAergic synapse	KEGG:04727	1	0	89	386	4	8484	776,773,2572,111
KEGG	Long-term depression	KEGG:04730	1	0	59	386	1	8484	773
KEGG	Olfactory transduction	KEGG:04740	1	0	428	386	4	8484	91860,816,283617,163688
KEGG	Taste transduction	KEGG:04742	1	0	85	386	1	8484	773
KEGG	Regulation of actin cytoskeleton	KEGG:04810	1	0	227	386	5	8484	731,729,3630,26291,208
KEGG	Motor proteins	KEGG:04814	1	0	193	386	3	8484	8735,22989,113220
KEGG	Progesterone-mediated oocyte maturation	KEGG:04914	1	0	102	386	3	8484	3630,208,111
KEGG	Relaxin signaling pathway	KEGG:04926	1	0	129	386	4	8484	90993,84699,208,111
KEGG	Endocrine and other factor-regulated calcium reabsorption	KEGG:04961	1	0	53	386	2	8484	9365,2099
KEGG	Leukocyte transendothelial migration	KEGG:04670	1	0	114	386	4	8484	9074,83692,11069,10411
HP	Increased waist to hip ratio	HP:0031819	7.51789e-20	19.1239	35	235	23	5080	8660,8431,7466,7352,6934,6928,6927,6833,6514,56729,5468,51738,5078,4760,4544,3990,3667,3651,3172,2645,208,169026,10644
HP	Abnormal waist to hip ratio	HP:0031818	7.51789e-20	19.1239	35	235	23	5080	8660,8431,7466,7352,6934,6928,6927,6833,6514,56729,5468,51738,5078,4760,4544,3990,3667,3651,3172,2645,208,169026,10644
HP	Insulin resistance	HP:0000855	6.75703e-13	12.1702	110	235	30	5080	8660,8462,7466,6934,6928,6927,6833,6524,6514,63924,56729,5468,5346,5078,4760,4544,3991,3990,3952,3767,3667,3651,3643,3630,3172,2645,256297,208,169026,10644
HP	Hyperinsulinemic hypoglycemia	HP:0000825	2.35921e-12	11.6272	27	235	16	5080	8462,7351,6927,6833,6566,5078,4760,4351,389692,3767,3651,3643,3630,3172,3033,2645
HP	Impaired glucose tolerance	HP:0040270	3.42121e-12	11.4658	37	235	18	5080	8462,7466,6928,6927,6833,6524,6523,6514,5078,4760,389692,3767,3651,3643,3630,3172,2645,2099
HP	Insulin-resistant diabetes mellitus	HP:0000831	9.25846e-12	11.0335	39	235	18	5080	8462,6927,6833,63924,5468,5346,5078,4760,3991,3952,3767,3651,3643,3630,3172,2645,256297,208
HP	Abnormal oral glucose tolerance	HP:0004924	1.79648e-11	10.7456	15	235	12	5080	8462,6927,6833,6524,6523,5078,4760,3767,3651,3630,3172,2645
HP	Abnormal circulating C-peptide concentration	HP:0030794	3.47299e-11	10.4593	27	235	15	5080	8462,7351,6927,6833,63924,5468,5078,4760,3767,3651,3643,3630,3172,3033,2645
HP	Pancreatic hypoplasia	HP:0002594	8.677e-11	10.0616	24	235	14	5080	8462,6928,6927,6833,5078,4760,3767,3651,3630,3172,2645,256297,222546,169792
HP	Abnormal circulating metabolite concentration	HP:0032180	3.59768e-10	9.44398	1438	235	117	5080	9971,9420,9365,9095,8788,866,8647,84699,8462,7780,776,763,7498,7351,7276,7274,7173,7066,6999,6928,6927,6898,6833,6718,6690,6566,6554,6523,6514,64788,64116,63924,63036,6239,5950,5837,5836,56606,56246,56172,55630,55532,5468,5406,5346,5313,5261,5260,5230,5213,51085,5105,5091,5078,5053,5009,4882,4760,4547,4351,4160,3991,3990,3952,3931,389434,3784,3767,3651,3643,3630,345,336,3242,3172,3156,3098,3034,3…
HP	Fasting hypoglycemia	HP:0003162	4.28558e-10	9.36799	22	235	13	5080	9095,6927,6833,6514,5261,5105,3767,3643,3172,2998,2538,2203,208
HP	Abnormal glucose homeostasis	HP:0011014	7.98235e-10	9.09787	687	235	72	5080	9971,9095,8788,8660,8462,763,7466,7351,7274,6934,6928,6927,6833,6690,6566,6524,6523,6514,64788,63924,63036,5837,5836,56729,56246,5468,5346,5261,5122,51085,5106,5105,5091,5080,5078,50674,5009,4760,4544,4351,4160,3991,3990,3952,389692,3795,3784,3767,3667,3651,3643,3630,3172,3170,3033,2998,2645,25970,256297,2538,229,222546,2203,2099,208,169792,169026,1374,1357,1356,116519,10644
HP	Abnormal pancreas size	HP:0012094	1.70556e-09	8.76813	34	235	15	5080	8462,6928,6927,6833,5078,4760,3784,3767,3651,3630,3172,2645,256297,222546,169792
HP	Diabetic ketoacidosis	HP:0001953	2.02135e-09	8.69436	20	235	12	5080	8462,6927,6833,63924,5078,4760,3767,3651,3643,3630,3172,2645
HP	Abnormal circulating organic compound concentration	HP:0430071	2.71329e-09	8.5665	754	235	75	5080	9971,9420,8788,8647,84699,763,7498,7351,7274,7173,6999,6928,6927,6898,6833,6718,6554,6514,64788,63924,63036,5837,5836,56606,55532,5468,5406,5346,5313,5261,5230,5213,5105,5091,5053,5009,4547,4160,3991,3990,3952,3931,389434,3767,3643,345,336,3242,3172,3098,3034,3033,2998,29071,286,283209,2806,27329,25970,255738,2538,229,222546,2203,208,1807,1733,162417,1581,1374,130589,116519,113220,1071,10599
HP	Aplasia/Hypoplasia of the pancreas	HP:0100800	2.82026e-09	8.54971	30	235	14	5080	8462,6928,6927,6833,5078,4760,3767,3651,3630,3172,2645,256297,222546,169792
HP	Maturity-onset diabetes of the young	HP:0004904	3.7265e-09	8.4287	21	235	12	5080	8788,8462,6928,6927,6833,5078,4760,3767,3651,3630,3172,2645
HP	Acanthosis nigricans	HP:0000956	5.01583e-09	8.29966	63	235	19	5080	8462,6927,6833,63924,5468,5346,5122,5078,4760,4160,3991,3767,3651,3643,3630,3172,2645,2099,208
HP	Glycosuria	HP:0003076	5.19383e-09	8.28451	43	235	16	5080	8462,6928,6927,6833,6524,6523,6514,5078,4760,3767,3651,3630,3172,2998,2645,229
HP	Hypoinsulinemia	HP:0040216	6.6857e-09	8.17485	22	235	12	5080	8462,6927,6833,5122,5078,4760,3767,3651,3630,3172,2645,208
HP	Type II diabetes mellitus	HP:0005978	1.37491e-08	7.86172	137	235	27	5080	8660,8462,7466,6934,6928,6927,6833,6690,6514,64788,63036,56729,5468,5078,4760,4544,4160,3990,389692,3667,3651,3643,3172,2645,208,169026,10644
HP	Glucose intolerance	HP:0001952	1.62962e-08	7.78791	373	235	47	5080	8788,8660,8462,7466,7274,6934,6928,6927,6833,6690,6524,6523,6514,64788,63924,63036,56729,5468,5346,51085,5080,5078,50674,4760,4544,4160,3991,3990,3952,389692,3767,3667,3651,3643,3630,3172,2645,256297,222546,2099,208,169792,169026,1357,1356,116519,10644
HP	Ketosis	HP:0001946	1.67086e-08	7.77706	68	235	19	5080	8462,763,6927,6833,6566,6524,63924,5836,5261,5078,4760,3767,3651,3643,3630,3172,2998,2645,2203
HP	Hepatocellular adenoma	HP:0012028	1.67086e-08	7.77706	19	235	11	5080	8462,6927,6833,5261,5078,4760,3767,3651,3630,3172,2645
HP	Transient neonatal diabetes mellitus	HP:0008255	3.83989e-08	7.41568	16	235	10	5080	8462,6927,6833,5078,4760,3767,3651,3630,3172,2645
HP	Neonatal hypoglycemia	HP:0001998	3.83989e-08	7.41568	49	235	16	5080	9095,8462,6927,6833,5078,4760,3784,3767,3651,3630,3172,3033,2998,2645,2203,208
HP	Abnormality of endocrine pancreas physiology	HP:0012093	4.98268e-08	7.30254	31	235	13	5080	7351,6928,6833,6566,5078,389692,3767,3651,3643,3630,3172,2645,1030
HP	Neonatal insulin-dependent diabetes mellitus	HP:0000857	5.83472e-08	7.23398	21	235	11	5080	8462,6927,6833,5078,4760,3767,3651,3630,3172,2645,256297
HP	Hypoglycemic seizures	HP:0002173	5.83472e-08	7.23398	26	235	12	5080	9095,7351,6927,6833,6566,56246,5122,3767,3643,3033,2645,208
HP	Abnormality of the pancreatic islet cells	HP:0006476	1.53322e-07	6.81439	28	235	12	5080	7351,6833,6566,5078,389692,3767,3651,3643,3630,3172,2645,1030
HP	Ketoacidosis	HP:0001993	1.53322e-07	6.81439	40	235	14	5080	8462,763,6927,6833,6566,63924,5078,4760,3767,3651,3643,3630,3172,2645
HP	Elevated hemoglobin A1c	HP:0040217	1.53322e-07	6.81439	28	235	12	5080	8462,6927,6833,6524,63036,5078,4760,3767,3651,3630,3172,2645
HP	Hypoketotic hypoglycemia	HP:0001985	4.12414e-07	6.38467	15	235	9	5080	7351,6927,6833,3767,3172,3033,2645,208,1374
HP	Diabetes mellitus	HP:0000819	4.17368e-07	6.37948	360	235	43	5080	8788,8660,8462,7466,7274,6934,6928,6927,6833,6690,6514,64788,63924,63036,56729,5468,5346,51085,5078,50674,4760,4544,4160,3991,3990,3952,389692,3767,3667,3651,3643,3630,3172,2645,256297,222546,208,169792,169026,1357,1356,116519,10644
HP	Abnormal urinary organic compound level	HP:6000531	4.50891e-07	6.34593	66	235	17	5080	8462,6928,6927,6833,6524,6523,6514,56606,5078,4760,3767,3651,3630,3172,2998,2645,229
HP	Hyperglycemia	HP:0003074	8.35793e-07	6.0779	86	235	19	5080	8462,6927,6833,6524,6514,5468,5078,4760,3795,3767,3651,3643,3630,3172,2998,2645,25970,256297,222546
HP	Abnormal blood glucose concentration	HP:0011015	1.06474e-06	5.97276	331	235	40	5080	9971,9095,8462,763,7351,6927,6833,6566,6524,6514,5836,56246,5468,5261,5122,5106,5105,5091,5078,5009,4760,3795,3784,3767,3651,3643,3630,3172,3170,3033,2998,2645,25970,256297,2538,229,222546,2203,208,1374
HP	Hypoglycemia	HP:0001943	1.21091e-06	5.91689	267	235	35	5080	9971,9095,8462,763,7351,6927,6833,6566,6514,5836,56246,5261,5122,5106,5105,5091,5078,5009,4760,3784,3767,3651,3643,3630,3172,3170,3033,2998,2645,256297,2538,229,2203,208,1374
HP	Abnormal circulating lipid concentration	HP:0003119	1.43464e-06	5.84326	335	235	40	5080	9420,8788,84699,7351,7274,6927,6833,6514,64788,63924,63036,5836,5468,5406,5346,5261,4547,4160,3991,3990,3952,3931,3767,345,336,3172,3033,2998,283209,27329,25970,255738,2538,208,1733,1581,1374,116519,113220,1071
HP	Abnormal circulating nucleobase concentration	HP:0010932	2.32068e-06	5.63438	49	235	14	5080	7498,6928,6514,5837,56606,5468,5213,5009,3172,25970,2538,229,2203,1807
HP	Abnormal circulating insulin concentration	HP:0040214	4.17443e-06	5.3794	158	235	25	5080	8462,7351,6927,6833,6566,6524,5468,5346,5122,5078,4760,4351,4160,3952,389692,3767,3651,3643,3630,3172,3033,2645,25970,2099,208
HP	Increased C-peptide level	HP:0030796	4.38091e-06	5.35844	14	235	8	5080	7351,6927,6833,63924,5468,3767,3643,3033
HP	Ketonuria	HP:0002919	4.67822e-06	5.32992	37	235	12	5080	763,6833,6566,6514,5105,5078,3767,3651,3630,2998,2645,1374
HP	Symptomatic seizures	HP:0011145	6.41452e-06	5.19284	38	235	12	5080	9095,7351,6927,6833,6566,56246,5122,3767,3643,3033,2645,208
HP	Abnormal tissue enzyme concentration or activity	HP:6000231	7.34683e-06	5.1339	89	235	18	5080	5837,5836,5261,5260,5213,5105,5009,4351,31,270,2678,2548,229,2203,2027,189,1807,162417
HP	Coma	HP:0001259	7.52205e-06	5.12366	99	235	19	5080	773,7351,6927,6833,56246,5009,3767,3651,3643,3630,3172,3033,2645,229,2203,208,162417,1374,1030
HP	Hypoglycemic coma	HP:0001325	7.99216e-06	5.09734	20	235	9	5080	7351,6927,6833,56246,3767,3643,3033,2645,208
HP	Abnormality of pancreas physiology	HP:0012091	1.59389e-05	4.79754	182	235	26	5080	8462,7351,6928,6927,6833,6690,6566,64788,63924,5468,50940,5078,4760,389692,3767,3651,3643,3630,3172,2645,26007,256297,2538,170302,1357,1030
HP	Late onset	HP:0003584	1.60826e-05	4.79365	136	235	22	5080	8660,7466,6934,6928,6927,6833,6514,6311,56729,5468,5078,4760,4544,3990,389692,3667,3651,3172,2645,208,169026,10644
HP	Abnormality of urine homeostasis	HP:0003110	1.66281e-05	4.77916	760	235	65	5080	9935,866,8462,81494,763,7498,6999,6928,6927,6898,6833,6777,6720,6718,6566,6524,6523,6514,5837,5836,56606,56246,5261,5260,5230,5213,51085,5105,5078,5053,5009,4882,4760,4094,3931,3795,3767,3651,3643,3630,3242,3172,3081,3034,3033,2998,29071,283209,2678,2645,25970,2548,2538,2328,229,2243,221895,2203,2132,189,1807,142680,1374,10599,1030
HP	Hyperinsulinemia	HP:0000842	1.7104e-05	4.7669	148	235	23	5080	8462,7351,6927,6833,6566,5468,5346,5122,5078,4760,4351,4160,3952,389692,3767,3651,3643,3630,3172,3033,2645,25970,2099
HP	Hyperbilirubinemia	HP:0002904	1.73392e-05	4.76097	137	235	22	5080	9971,9420,8647,7173,6718,6554,6514,55532,5313,5230,5213,5009,4547,389434,3643,3098,286,229,222546,2203,113220,10599
HP	Abnormal circulating bilirubin concentration	HP:0033479	1.94218e-05	4.71171	138	235	22	5080	9971,9420,8647,7173,6718,6554,6514,55532,5313,5230,5213,5009,4547,389434,3643,3098,286,229,222546,2203,113220,10599
HP	Large for gestational age	HP:0001520	4.00715e-05	4.39716	53	235	13	5080	8788,8462,7351,6927,6833,5078,4760,3767,3651,3630,3172,2645,208
HP	Abnormal muscle glycogen content	HP:0012269	4.28955e-05	4.36759	13	235	7	5080	5837,5261,5260,5213,2997,2548,2027
HP	Abnormal circulating hormone concentration	HP:0003117	4.40788e-05	4.35577	505	235	48	5080	9365,9095,866,8462,7351,7173,7066,6999,6927,6833,6777,6566,6524,63924,56246,56172,55630,5468,5346,5122,50940,5078,4760,4351,4160,3991,3952,389692,389434,3767,3651,3643,3630,3172,3170,3033,2645,25970,2100,2099,208,1733,169792,1576,148867,144132,142680,1030
HP	Abnormal tissue metabolite concentration	HP:0032243	4.40788e-05	4.35577	271	235	32	5080	6928,6718,6514,63924,5837,5836,55532,5468,5346,5261,5260,5213,5106,5105,4547,3991,3795,3172,3156,3033,2997,26007,255738,2548,229,2203,208,2027,1581,1374,1356,10599
HP	Abnormal enzyme activity in muscle tissue	HP:0034526	4.98967e-05	4.30193	9	235	6	5080	5837,5260,5213,270,2548,2027
HP	Abnormal urine metabolite level	HP:0033354	5.86557e-05	4.23169	606	235	54	5080	9935,8462,763,7498,6999,6928,6927,6898,6833,6566,6524,6523,6514,5837,5836,56606,5261,5260,5230,5213,5105,5078,5053,5009,4882,4760,4094,3931,3795,3767,3651,3630,3242,3172,3081,3034,3033,2998,29071,2678,2645,25970,2548,2538,2328,229,2243,221895,2203,2132,189,1807,1374,10599
HP	Abnormal liver enzyme activity or concentration	HP:0034685	7.56707e-05	4.12107	14	235	7	5080	5836,5261,5009,229,189,1807,162417
HP	Nephropathy	HP:0000112	7.9855e-05	4.0977	95	235	17	5080	9935,8462,7466,7276,6927,6833,6524,6514,5080,5078,4760,3767,3651,3630,3172,2645,2243
HP	Hyperlipidemia	HP:0003077	8.30255e-05	4.08079	163	235	23	5080	84699,7274,6514,64788,63924,63036,5836,5468,5346,5261,4160,3991,3990,3952,3931,2998,25970,255738,2538,208,1581,1374,116519
HP	Abnormal pancreas morphology	HP:0012090	9.55693e-05	4.01968	107	235	18	5080	8462,6928,6927,6833,6690,5078,4760,3784,3767,3651,3630,3172,2645,256297,222546,169792,1357,1356
HP	Abnormal hemoglobin	HP:0011902	0.000108523	3.96448	77	235	15	5080	8462,7066,6927,6833,6524,63036,5078,4760,3767,3651,3630,3172,3081,2645,148867
HP	Abnormality of acid-base homeostasis	HP:0004360	0.000150714	3.82185	435	235	42	5080	84842,8462,776,763,6928,6927,6833,6566,6523,6514,63924,5836,5261,5105,5091,5078,50674,5053,5009,4760,3938,3767,3651,3643,3630,3242,3172,31,3033,2998,2806,270,2645,26007,2538,229,2203,189,1807,162417,1374,1317
HP	Abnormal enzyme concentration or activity	HP:0034684	0.000167057	3.77714	729	235	60	5080	9971,9420,8647,84720,7498,6928,6718,6690,6514,6476,5837,5836,56172,55630,55532,5313,5261,5260,5213,5105,5053,5009,4882,4547,4351,3938,3931,3795,3643,3242,3172,3156,31,3098,3033,2998,2821,270,2678,26007,25970,2548,2538,229,2203,2099,2027,189,1807,162417,1576,142680,1374,1369,1357,1356,130589,113220,11181,10599
HP	Increased muscle glycogen content	HP:0009051	0.000216896	3.66375	11	235	6	5080	5837,5261,5260,5213,2548,2027
HP	Abnormal circulating free fatty acid concentration	HP:0040300	0.000216896	3.66375	11	235	6	5080	7351,6927,6833,3767,3033,208
HP	Exocrine pancreatic insufficiency	HP:0001738	0.000231549	3.63536	72	235	14	5080	8462,6928,6927,6833,6690,5078,4760,3767,3651,3630,3172,2645,256297,170302
HP	Reduced pancreatic beta cells	HP:0006274	0.000238373	3.62274	7	235	5	5080	6833,3767,3651,3630,2645
HP	Abnormality of exocrine pancreas physiology	HP:0012092	0.000303535	3.51779	74	235	14	5080	8462,6928,6927,6833,6690,5078,4760,3767,3651,3630,3172,2645,256297,170302
HP	Abnormal circulating dicarboxylic acid concentration	HP:0010995	0.000309934	3.50873	165	235	22	5080	9971,9420,8647,7173,6718,6554,6514,55532,5313,5230,5213,5009,4547,389434,3643,3098,286,229,222546,2203,113220,10599
HP	Pancreatic islet-cell hyperplasia	HP:0004510	0.000373737	3.42743	12	235	6	5080	7351,6833,6566,3767,3643,3172
HP	Cholestasis	HP:0001396	0.000390675	3.40818	289	235	31	5080	9971,9420,9095,8647,763,7173,6928,6718,6690,6554,6514,55532,5313,5261,5213,5122,50674,389434,3643,3098,286,2821,229,2243,222546,169792,1581,1357,130589,113220,10599
HP	Hyperlipoproteinemia	HP:0010980	0.000499598	3.30138	40	235	10	5080	7274,63036,3990,3931,345,336,255738,1581,116519,1071
HP	Acidosis	HP:0001941	0.000801947	3.09585	405	235	38	5080	84842,8462,763,6928,6927,6833,6566,6523,6514,63924,5836,5261,5105,5091,5078,50674,4760,3938,3767,3651,3643,3630,3242,3172,31,3033,2998,2806,270,2645,26007,2538,229,2203,189,1807,1374,1317
HP	Abnormal liver metabolite concentration	HP:0034644	0.000812838	3.09	202	235	24	5080	6928,6718,6514,63924,5836,55532,5468,5346,5261,5106,5105,4547,3991,3172,3033,26007,255738,229,2203,208,1581,1374,1356,10599
HP	Abnormal circulating cholesterol concentration	HP:0003107	0.000896383	3.04751	164	235	21	5080	9420,8788,84699,7274,63036,5836,5468,5406,5261,4547,3990,3931,345,336,27329,255738,1733,1581,116519,113220,1071
HP	Abnormal response to glucagon stimulation test	HP:0031080	0.00111024	2.95458	5	235	4	5080	7351,6927,6833,3767
HP	Abnormal LDL cholesterol concentration	HP:0031886	0.00116778	2.93264	44	235	10	5080	7274,63036,4547,3931,345,336,27329,255738,1581,116519
HP	Hypertriglyceridemia	HP:0002155	0.00135428	2.86829	131	235	18	5080	84699,7274,6514,64788,63924,63036,5836,5468,5346,5261,4160,3991,3990,3952,3931,208,1581,116519
HP	Abnormality of the pancreas	HP:0001732	0.00138755	2.85775	324	235	32	5080	9971,8647,8462,7351,6928,6927,6833,6690,6566,64788,63924,5468,50940,5078,4760,389692,3784,3767,3651,3643,3630,3172,2645,26007,256297,2538,222546,170302,169792,1357,1356,1030
HP	Hyperuricemia	HP:0002149	0.00168837	2.77253	29	235	8	5080	6928,5837,5468,5213,25970,2538,229,2203
HP	Moderate albuminuria	HP:0012594	0.00205686	2.6868	10	235	5	5080	6833,3767,3651,3630,2645
HP	Abnormality of the endocrine system	HP:0000818	0.00219979	2.65762	1434	235	94	5080	9971,9365,92579,9095,8912,8788,8660,866,8647,8462,81788,776,7466,7351,7276,7274,7173,7066,6999,6934,6928,6927,6833,6777,6690,6566,6524,6514,6496,64788,63924,63036,6239,5836,57582,56729,56246,5618,56172,55630,5468,5346,5261,5122,51085,50940,5078,50674,4760,4547,4544,4351,4160,3991,3990,3952,389692,389434,3784,3767,3667,3651,3643,3630,3242,3172,3170,3081,3060,3033,286,2645,25970,256297,2538,222546,…
HP	Storage in hepatocytes	HP:0031137	0.00272864	2.56405	191	235	22	5080	6928,6718,6514,63924,5836,5468,5346,5261,5106,5105,4547,3991,3172,3033,26007,255738,229,2203,208,1581,1374,10599
HP	Abnormal circulating enzyme concentration or activity	HP:0012379	0.00273439	2.56314	646	235	51	5080	9971,9420,8647,84720,7498,6928,6718,6690,6514,6476,5836,56172,55630,55532,5261,5213,5105,5053,5009,4882,4547,4351,3938,3931,3795,3643,3242,3172,3156,3033,2998,2821,2678,26007,25970,2548,2538,229,2203,2099,1807,1576,142680,1374,1369,1357,1356,130589,113220,11181,10599
HP	Neoplasm of the liver	HP:0002896	0.00308905	2.51018	140	235	18	5080	8788,8647,8462,6927,6833,6514,5836,5261,50940,5078,4760,3784,3767,3651,3630,3172,2645,2538
HP	Abnormal homeostasis	HP:0012337	0.00334553	2.47553	1751	235	109	5080	9971,9095,8788,8660,84842,8462,8431,776,773,763,7466,7352,7351,7276,7274,7173,6934,6928,6927,6833,6777,6690,6566,6524,6523,6514,6496,64788,63924,63036,5837,5836,56729,56246,56172,5468,5406,5346,5313,5261,51738,5122,51085,5106,5105,5091,5080,5078,50674,5053,5009,4760,4544,4351,4160,3991,3990,3952,3938,389692,389434,3795,3784,3767,3667,3651,3643,3630,3242,3172,3170,31,3081,3033,2998,286,2806,270,26…
HP	Exercise-induced muscle cramps	HP:0003710	0.00334553	2.47553	17	235	6	5080	6566,5837,5836,5230,5213,1807
HP	Overweight	HP:0025502	0.00334553	2.47553	50	235	10	5080	8462,6927,6833,5078,4760,3767,3651,3630,3172,2645
HP	Abnormality of lipoprotein cholesterol concentration	HP:0010979	0.00351026	2.45466	93	235	14	5080	84699,7274,63036,5468,4547,3990,3931,345,336,27329,255738,1581,116519,1071
HP	Atherosclerosis	HP:0002621	0.00362943	2.44016	82	235	13	5080	83854,63036,5468,3990,3931,336,3081,3053,255738,2099,189,1581,116519
HP	Abnormality of the liver	HP:0001392	0.00431551	2.36497	1114	235	76	5080	9971,9420,92579,9095,8788,8647,8462,763,745,7351,7173,6928,6927,6833,6718,6690,6554,6514,64116,63924,6239,5836,57462,55630,55532,5468,5346,5313,5261,5213,5122,51085,5106,5105,50940,5091,5078,50674,4760,462,4547,4351,3991,3931,389434,3784,3767,3651,3643,3630,3172,3098,3081,3033,286,2821,2645,26007,255738,2548,2538,229,2243,222546,2203,208,169792,162417,1581,1374,1357,1356,130589,113220,10599,10019
HP	Abnormality of the abdominal organs	HP:0002012	0.00431551	2.36497	1364	235	89	5080	9971,9420,92579,9095,8788,8647,8462,763,7466,745,7351,7173,7066,6928,6927,6833,6718,6690,6566,6554,6514,64788,64116,63924,6239,5836,57462,55630,55532,5468,5346,5313,5261,5213,5122,51085,5106,5105,50940,5091,5078,50674,5009,4760,462,4547,4351,3991,3931,389692,389434,3784,3767,3651,3643,3630,3172,3110,3098,3081,3033,286,2821,2645,26007,256297,255738,2548,2538,2328,229,2266,2244,2243,222546,2203,208…
HP	Abnormal circulating nitrogen compound concentration	HP:0004364	0.00437589	2.35893	185	235	21	5080	9971,763,7498,6928,6514,5837,56606,5468,5213,5009,3172,3033,29071,2806,25970,2538,229,2203,1807,162417,1374
HP	Azotemia	HP:0002157	0.0049309	2.30707	173	235	20	5080	9971,763,7498,6928,6514,5837,56606,5468,5213,5009,3172,3033,29071,2806,25970,2538,229,2203,162417,1374
HP	Abnormal hepatic glycogen storage	HP:0500030	0.00497106	2.30355	12	235	5	5080	6514,5836,5261,3172,208
HP	Increased hepatic glycogen content	HP:0006568	0.00497106	2.30355	12	235	5	5080	6514,5836,5261,3172,208
HP	Reduced C-peptide level	HP:0030795	0.00554658	2.25597	7	235	4	5080	3767,3651,3630,2645
HP	Reactive hypoglycemia	HP:0012051	0.00554658	2.25597	7	235	4	5080	7351,6927,5122,229
HP	Abnormality of the coagulation cascade	HP:0003256	0.00576343	2.23932	162	235	19	5080	9971,9420,6777,6718,55532,5009,462,4547,4351,3273,3033,286,229,2266,2244,2243,2165,2160,2155
HP	Abnormal metabolism	HP:0032245	0.006201	2.20754	163	235	19	5080	9420,9365,7276,7274,6898,6718,6554,6514,64116,55532,4547,4351,3795,283209,229,1581,1576,142680,130589
HP	Loss of consciousness	HP:0007185	0.00640968	2.19316	27	235	7	5080	7351,6927,6833,3784,3767,162417,1374
HP	Arteriosclerosis	HP:0002634	0.00660405	2.18019	88	235	13	5080	83854,63036,5468,3990,3931,336,3081,3053,255738,2099,189,1581,116519
HP	Renal tubular dysfunction	HP:0000124	0.00876332	2.05733	115	235	15	5080	6928,6833,6524,6514,5261,5091,4351,3767,3651,3630,3172,2645,229,142680,1374
HP	Abnormal circulating carboxylic acid concentration	HP:0004354	0.00988333	2.0051	380	235	33	5080	9971,9420,8647,763,7173,6999,6898,6718,6554,6514,55532,5313,5230,5213,5105,5091,5053,5009,4547,389434,3643,3242,3098,3034,3033,286,283209,229,222546,2203,162417,113220,10599
HP	Abnormality of the urinary system physiology	HP:0011277	0.0099272	2.00317	1127	235	75	5080	9935,9365,92579,866,8462,81494,763,7498,7466,7276,6999,6928,6927,6898,6833,6777,6720,6718,6566,6524,6523,6514,64321,5837,5836,56606,56246,5261,5260,5230,5213,51085,5105,5091,5080,5078,5053,5009,4882,4760,4351,4094,3931,3795,3767,3670,3651,3643,3630,3242,3172,3110,3081,3034,3033,2998,29071,283209,2678,2645,25970,2548,2538,2328,229,2243,221895,2203,2132,189,1807,142680,1374,10599,1030
HP	Abnormal umbilical stump bleeding	HP:0011884	0.00995371	2.00202	8	235	4	5080	2266,2244,2243,2165
HP	Drowsiness	HP:0002329	0.00995848	2.00181	58	235	10	5080	773,7351,6927,6833,5009,3767,3172,3060,2203,162417
HP	Xanthomatosis	HP:0000991	0.011939	1.92303	39	235	8	5080	7274,64788,5468,3990,336,255738,2538,116519
HP	Abnormal circulating protein concentration	HP:0010876	0.0141346	1.84972	696	235	51	5080	9971,866,8462,7351,7276,7173,7066,6927,6833,6690,6566,63924,5950,5837,55532,5468,5313,5261,5260,5213,5078,4882,4760,4547,4351,3991,389434,3767,3651,3643,3630,3172,3156,3033,29071,270,2645,26007,2548,2027,189,1807,174,169792,164656,142680,1374,1357,1356,1317,113220
HP	Abnormality of the biliary system	HP:0004297	0.0149326	1.82586	406	235	34	5080	9971,9420,9095,8647,763,7173,6928,6718,6690,6554,6514,6239,5836,55532,5313,5261,5213,5122,50674,389434,3643,3098,3081,286,2821,229,2243,222546,169792,1581,1357,130589,113220,10599
HP	Abnormality of alkaline phosphatase level	HP:0004379	0.0154956	1.80979	135	235	16	5080	9971,9420,8647,84720,6928,6718,6514,56172,55630,4882,3172,3156,2099,1576,142680,113220
HP	Prolonged bleeding after dental extraction	HP:0006298	0.0167546	1.77586	23	235	6	5080	2266,2244,2243,2165,2160,2155
HP	Abnormal consumption behavior	HP:0040202	0.0204903	1.68845	285	235	26	5080	9365,776,773,7466,7351,6928,6927,6843,6833,6777,6524,56246,55630,5122,5078,5009,4160,3952,3767,3643,283209,25970,221895,162417,127833,1030
HP	Loss of subcutaneous adipose tissue in limbs	HP:0003635	0.0257427	1.58935	10	235	4	5080	63924,5468,5346,3991
HP	Increased adipose tissue	HP:0009126	0.0257427	1.58935	10	235	4	5080	5122,4160,3991,208
HP	Miscarriage	HP:0005268	0.0259225	1.58632	34	235	7	5080	8788,7066,5346,462,2266,2244,2243
HP	Jaundice	HP:0000952	0.0282877	1.5484	230	235	22	5080	9971,9420,9095,8647,763,7173,6928,6718,6690,6554,55532,5313,5213,389434,3098,286,2821,229,1357,130589,113220,10599
HP	Abnormal adiponectin level	HP:0030684	0.0295746	1.52908	5	235	3	5080	63924,3991,208
HP	Menometrorrhagia	HP:0400008	0.0295746	1.52908	5	235	3	5080	2266,2244,2243
HP	Decreased adiponectin level	HP:0030685	0.0295746	1.52908	5	235	3	5080	63924,3991,208
HP	Increased circulating osteocalcin level	HP:0031428	0.0295746	1.52908	5	235	3	5080	56172,2099,142680
HP	Splenic rupture	HP:0012223	0.0295746	1.52908	5	235	3	5080	2266,2244,2243
HP	Abnormal gallbladder physiology	HP:0012438	0.0338419	1.47055	18	235	5	5080	9971,8647,5313,3098,2821
HP	Cholecystitis	HP:0001082	0.0338419	1.47055	18	235	5	5080	9971,8647,5313,3098,2821
HP	Decreased resting energy expenditure	HP:0012340	0.035839	1.44564	11	235	4	5080	8431,7352,5468,51738
HP	Decreased serum leptin	HP:0003292	0.035839	1.44564	11	235	4	5080	63924,3991,3952,208
HP	Obesity	HP:0001513	0.0369994	1.43181	347	235	29	5080	8788,8462,8431,7352,6927,6833,63036,6239,5468,51738,5122,51085,50940,5080,5078,4760,4160,3991,3952,3767,3651,3630,3172,3060,283209,2645,25970,208,1581
HP	Abnormal serum bile acid concentration	HP:0030984	0.0371738	1.42976	27	235	6	5080	9971,8647,6718,6554,6514,113220
HP	Increased muscle fatiguability	HP:0003750	0.0417359	1.37949	19	235	5	5080	866,6566,5230,5213,270
HP	Hypercholesterolemia	HP:0003124	0.0417359	1.37949	83	235	11	5080	8788,84699,7274,5836,5468,5261,3990,255738,1733,1581,113220
HP	Abnormal circulating vitamin E concentration	HP:0100514	0.0417359	1.37949	19	235	5	5080	7274,6718,55532,4547,1581
HP	Elevated circulating alkaline phosphatase concentration	HP:0003155	0.0417359	1.37949	122	235	14	5080	9971,9420,8647,84720,6718,6514,56172,4882,3172,3156,2099,1576,142680,113220
HP	Prolonged prothrombin time	HP:0008151	0.0421581	1.37512	48	235	8	5080	9971,9420,6718,55532,5009,4547,3033,2155
HP	Hepatic steatosis	HP:0001397	0.0448312	1.34842	180	235	18	5080	6928,6718,63924,5468,5346,5261,5106,5105,4547,3991,3033,26007,255738,229,2203,208,1581,1374
HP	Elevated circulating alanine aminotransferase concentration	HP:0031964	0.0451526	1.34532	84	235	11	5080	9971,9420,6514,5105,5009,3156,26007,2548,1807,1374,113220
HP	Ketotic hypoglycemia	HP:0012734	0.0472999	1.32514	12	235	4	5080	6927,6566,56246,2998
HP	Exercise-induced muscle fatigue	HP:0009020	0.0472999	1.32514	12	235	4	5080	6566,5230,5213,270
HP	Abnormal energy expenditure	HP:0012338	0.0472999	1.32514	12	235	4	5080	8431,7352,5468,51738
HP	Abnormal blood transition element cation concentration	HP:0011030	0.0472999	1.32514	49	235	8	5080	7780,64116,55630,55532,5313,164656,1356,1317
HP	Lipid accumulation in hepatocytes	HP:0006561	0.0488091	1.3115	182	235	18	5080	6928,6718,63924,5468,5346,5261,5106,5105,4547,3991,3033,26007,255738,229,2203,208,1581,1374
HP	Epidural hemorrhage	HP:0100310	0.0493061	1.3071	6	235	3	5080	2266,2244,2243
HP	Pancreatic aplasia	HP:0100801	0.0493061	1.3071	6	235	3	5080	6928,3651,256297
HP	Abnormal coronary artery morphology	HP:0006704	0.0493061	1.3071	73	235	10	5080	63036,5468,51085,3990,336,3081,3053,255738,2099,1581
HP	Abnormal HDL cholesterol concentration	HP:0031888	0.0548168	1.26109	62	235	9	5080	84699,63036,5468,4547,3990,3931,345,116519,1071
HP	Reduced consciousness	HP:0004372	0.0550715	1.25907	247	235	22	5080	773,7351,6927,6833,56246,5009,3784,3767,3651,3643,3630,3172,3060,3033,2645,229,2203,208,1807,162417,1374,1030
HP	Conjugated hyperbilirubinemia	HP:0002908	0.0550715	1.25907	40	235	7	5080	9971,8647,6718,5009,3643,113220,10599
HP	Abnormal prothrombin time	HP:0032199	0.0550715	1.25907	51	235	8	5080	9971,9420,6718,55532,5009,4547,3033,2155
HP	Retinopathy	HP:0000488	0.0550715	1.25907	141	235	15	5080	8462,6927,6833,5078,4760,4547,3767,3651,3643,3630,3172,2645,221895,189,1030
HP	Recurrent hypoglycemia	HP:0001988	0.0575542	1.23992	21	235	5	5080	7351,56246,3767,3643,2645
HP	Prolonged bleeding following circumcision	HP:0030137	0.0577277	1.23862	13	235	4	5080	2266,2244,2243,2165
HP	Decreased LDL cholesterol concentration	HP:0003563	0.0577277	1.23862	13	235	4	5080	4547,345,27329,116519
HP	Abnormal circulating leptin concentration	HP:0004361	0.0577277	1.23862	13	235	4	5080	63924,3991,3952,208
HP	Abnormal muscle tissue metabolite concentration	HP:0034370	0.0662975	1.1785	53	235	8	5080	5837,5261,5260,5213,3156,2997,2548,2027
HP	Abnormality of prothrombin	HP:0012200	0.0662975	1.1785	53	235	8	5080	9971,9420,6718,55532,5009,4547,3033,2155
HP	Polydipsia	HP:0001959	0.0662975	1.1785	53	235	8	5080	9365,776,7466,6928,6927,6524,5078,3643
HP	Dermatological manifestations of systemic disorders	HP:0001005	0.0662975	1.1785	349	235	28	5080	9971,9420,9095,8647,763,7173,6928,6843,6718,6690,6554,55532,5313,5213,5105,389434,3098,286,2821,229,189,1357,130589,127833,113220,10599,10144,10019
HP	Coronary artery atherosclerosis	HP:0001677	0.0662975	1.1785	53	235	8	5080	63036,5468,3990,336,3053,255738,2099,1581
HP	Prolonged bleeding following procedure	HP:0011890	0.0730952	1.13611	32	235	6	5080	2266,2244,2243,2165,2160,2155
HP	Myoglobinuria	HP:0002913	0.0730952	1.13611	32	235	6	5080	5837,5261,5260,5230,5213,3033
HP	Abnormal drinking behavior	HP:0030082	0.0735316	1.13353	54	235	8	5080	9365,776,7466,6928,6927,6524,5078,3643
HP	Postexertional symptom exacerbation	HP:0030973	0.0739977	1.13078	14	235	4	5080	5837,5836,56606,3784
HP	Albuminuria	HP:0012592	0.0818635	1.08691	23	235	5	5080	6833,3767,3651,3630,2645
HP	Increased LDL cholesterol concentration	HP:0003141	0.0840512	1.07546	33	235	6	5080	7274,63036,3931,336,255738,1581
HP	Dehydration	HP:0001944	0.0849573	1.0708	107	235	12	5080	773,6833,6524,6523,50674,3938,3767,3651,3630,2645,189,1030
HP	Low plasma citrulline	HP:0003572	0.0946429	1.02391	15	235	4	5080	763,5105,5009,162417
HP	Persistent bleeding after trauma	HP:0001934	0.0946429	1.02391	15	235	4	5080	2266,2244,2243,2165
HP	Increased serum bile acid concentration	HP:0012202	0.095337	1.02074	24	235	5	5080	9971,8647,6554,6514,113220
HP	Fat malabsorption	HP:0002630	0.095337	1.02074	69	235	9	5080	9420,8647,6718,6690,6555,5406,4547,4351,256297
HP	Maternal diabetes	HP:0009800	0.095337	1.02074	45	235	7	5080	81788,6927,6833,6690,6496,5468,3767
HP	Abnormality of the common coagulation pathway	HP:0010990	0.095337	1.02074	69	235	9	5080	6777,462,4351,3273,286,2266,2244,2243,2165
HP	Increased body weight	HP:0004324	0.0996242	1.00164	413	235	31	5080	8788,8462,8431,7352,7351,6927,6833,63036,6239,5468,5261,51738,5122,51085,50940,5080,5078,4760,4160,3991,3952,3767,3651,3630,3172,3060,283209,2645,25970,208,1581
HP	Abnormal blood zinc concentration	HP:0008277	0.102625	0.988747	8	235	3	5080	7780,64116,55630
HP	Hypotriglyceridemia	HP:0012153	0.102625	0.988747	8	235	3	5080	4547,345,27329
HP	Exercise-induced muscle stiffness	HP:0008967	0.102625	0.988747	8	235	3	5080	6566,5837,5213
HP	Lethargy	HP:0001254	0.1036	0.984642	247	235	21	5080	763,7351,7173,6927,6833,6496,55630,5009,389434,3767,3172,3033,2998,229,2203,1807,170302,162417,1374,1317,1030
HP	Renal tubular acidosis	HP:0001947	0.103905	0.983363	46	235	7	5080	6928,6514,5261,5091,3172,229,1374
HP	Oligomenorrhea	HP:0000876	0.103905	0.983363	46	235	7	5080	63924,5618,5468,5346,5261,3991,208
HP	Corneal arcus	HP:0001084	0.114222	0.94225	16	235	4	5080	3990,3931,336,255738
HP	Malabsorption	HP:0002024	0.117352	0.930511	234	235	20	5080	9420,8647,7466,6718,6690,6555,6523,6514,6476,55630,5406,5122,50674,4547,4351,3938,256297,222546,170302,11181
HP	Abnormal eating behavior	HP:0100738	0.12726	0.895309	128	235	13	5080	773,7351,6927,6843,6833,6524,5122,4160,3952,3767,283209,25970,127833
HP	Abnormality of vitamin metabolism	HP:0100508	0.132196	0.87878	101	235	11	5080	9420,9365,7276,7274,6718,6554,55532,4547,1581,1576,142680
HP	Neonatal onset	HP:0003623	0.132196	0.87878	513	235	36	5080	9971,9420,92579,84842,84504,81615,773,763,6999,6843,6833,6718,6555,6554,6523,6514,57582,56246,5406,50674,5009,3938,3767,3643,3242,3172,3033,286,284111,256297,2203,170302,169792,162417,130589,113220
HP	Abnormality of body weight	HP:0004323	0.132196	0.87878	1825	235	103	5080	9971,9935,9420,92579,91252,90993,8788,8660,8647,84842,8462,8431,816,79068,773,7466,7352,7351,7276,7066,6934,6928,6927,6833,6777,6720,6718,6690,6555,6523,6514,6496,6476,64116,6311,63036,6239,5836,57582,56729,56246,56172,55630,55180,5468,5446,5444,5261,51738,5122,51085,50940,5080,5078,50674,5009,4774,4760,4547,4544,4351,4160,4153,3991,3990,3952,3767,3739,3667,3651,3643,3630,3242,3172,3060,3033,2998…
HP	Hypolipidemia	HP:0045014	0.132196	0.87878	9	235	3	5080	4547,345,27329
HP	Postprandial hyperglycemia	HP:0011998	0.132196	0.87878	9	235	3	5080	6514,3643,2998
HP	Hyperglutaminemia	HP:0003217	0.132196	0.87878	9	235	3	5080	763,5009,162417
HP	Hypouricemia	HP:0003537	0.132196	0.87878	17	235	4	5080	7498,6514,56606,3172
HP	Abnormal circulating osteocalcin level	HP:0031427	0.132196	0.87878	9	235	3	5080	56172,2099,142680
HP	Peripheral opacification of the cornea	HP:0008011	0.132196	0.87878	17	235	4	5080	3990,3931,336,255738
HP	Fasting hyperinsulinemia	HP:0008283	0.132196	0.87878	9	235	3	5080	3643,3033,2645
HP	Pancreatic islet cell adenoma	HP:0008261	0.132196	0.87878	9	235	3	5080	389692,3767,1030
HP	Episodic hyperhidrosis	HP:0001069	0.140113	0.853521	27	235	5	5080	7351,6927,6833,3767,229
HP	Decreased circulating vitamin E concentration	HP:0100513	0.160546	0.794401	18	235	4	5080	7274,6718,55532,4547
HP	Ovarian cyst	HP:0000138	0.16572	0.780624	119	235	12	5080	6927,63924,5618,5468,5346,5261,50940,3991,3643,2155,2099,208
HP	Polyphagia	HP:0002591	0.167292	0.776525	77	235	9	5080	7351,6927,6833,6524,5122,4160,3952,3767,25970
HP	Arterial stenosis	HP:0100545	0.168704	0.772874	105	235	11	5080	7066,63036,5468,51085,3990,336,3053,255738,2099,189,1581
HP	Steatorrhea	HP:0002570	0.168704	0.772874	64	235	8	5080	9420,6718,6690,6555,5406,4547,4351,256297
HP	Abnormality of coagulation	HP:0001928	0.173787	0.759984	229	235	19	5080	9971,9420,6777,6718,55532,5009,462,4547,4351,3273,3033,286,229,2266,2244,2243,2165,2160,2155
HP	Agitation	HP:0000713	0.178469	0.748436	78	235	9	5080	773,7351,6927,6833,50940,3767,3172,162417,111
HP	Metabolic acidosis	HP:0001942	0.188155	0.725483	167	235	15	5080	763,6928,6523,6514,5261,5091,50674,3938,3242,3172,229,2203,189,1807,1374
HP	Abnormal circulating aromatic amino acid concentration	HP:0004338	0.189071	0.723376	19	235	4	5080	6999,6898,5053,3242
HP	Abnormality of hepatobiliary system physiology	HP:0025155	0.189071	0.723376	215	235	18	5080	9971,9420,6718,6514,64840,64116,55532,5106,5105,5009,4351,3033,229,2203,2165,162417,1374,130589
HP	Decreased adipose tissue	HP:0040063	0.194641	0.710767	53	235	7	5080	6514,63924,5468,5346,3991,3643,256297
HP	Nodular changes affecting the eyelids	HP:0010732	0.207817	0.682319	30	235	5	5080	7274,50940,336,255738,2538
HP	Abnormal gallbladder morphology	HP:0012437	0.207817	0.682319	95	235	10	5080	8647,6239,5313,5213,3098,3081,286,2821,222546,1581
HP	Prenatal death	HP:0034241	0.207817	0.682319	67	235	8	5080	8788,7066,5346,462,23169,2266,2244,2243
HP	Hypolipoproteinemia	HP:0010981	0.207817	0.682319	67	235	8	5080	84699,63036,5468,4547,3931,345,27329,116519
HP	Gout	HP:0001997	0.207817	0.682319	20	235	4	5080	6928,5213,286,2538
HP	Adult onset	HP:0003581	0.207817	0.682319	911	235	56	5080	9935,9420,8660,866,80201,773,7466,7276,6934,6928,6927,6843,6833,6514,64788,6311,5837,57462,56729,5618,56172,5468,5346,50940,5078,5009,4760,4544,3991,3990,3931,389692,3784,3767,3667,3651,3643,3630,3273,3172,3156,3098,3081,2645,256297,2548,2243,2100,208,2027,169026,144132,1412,1356,126129,10644
HP	Abnormal tongue physiology	HP:0030810	0.207817	0.682319	95	235	10	5080	773,6311,55630,5446,5444,2548,1610,127833,113278,10891
HP	Renal steatosis	HP:0000799	0.20946	0.678898	11	235	3	5080	5106,5105,255738
HP	Overgrowth of external genitalia	HP:0003247	0.20946	0.678898	11	235	3	5080	5468,3784,3643
HP	Abnormal liver morphology	HP:0410042	0.213042	0.671534	894	235	55	5080	9971,9420,92579,9095,8788,8647,745,7351,6928,6927,6833,6718,6514,63924,5836,57462,55630,55532,5468,5346,5313,5261,51085,5106,5105,5091,50674,462,4547,4351,3991,3931,3784,3767,3643,3172,3033,286,26007,255738,2548,2538,229,2243,2203,208,169792,162417,1581,1374,1356,130589,113220,10599,10019
HP	Impairment of activities of daily living	HP:0031058	0.228237	0.641615	189	235	16	5080	9420,8912,7276,6476,6311,6239,57582,3670,3110,2678,2548,2132,170302,128486,126129,1030
HP	Bilateral ptosis	HP:0001488	0.229565	0.639094	69	235	8	5080	6833,5080,5053,4094,3767,3651,3630,2645
HP	Abnormality of the gallbladder	HP:0005264	0.233863	0.631039	112	235	11	5080	9971,8647,6239,5313,5213,3098,3081,286,2821,222546,1581
HP	Hematemesis	HP:0002248	0.239858	0.620045	21	235	4	5080	2266,2244,2243,1030
HP	Abnormal circulating citrulline concentration	HP:0011965	0.239858	0.620045	21	235	4	5080	763,5105,5009,162417
HP	Hypovolemia	HP:0011106	0.243716	0.613117	32	235	5	5080	6833,3767,3651,3630,2645
HP	Abnormality of blood volume homeostasis	HP:0011104	0.243716	0.613117	32	235	5	5080	6833,3767,3651,3630,2645
HP	Muscle spasm	HP:0003394	0.244406	0.611888	175	235	15	5080	84842,6566,6311,5837,5836,5446,5444,5261,5260,5230,5213,270,1807,1610,10891
HP	Cholelithiasis	HP:0001081	0.244406	0.611888	84	235	9	5080	8647,6239,5313,5213,3098,3081,286,2821,1581
HP	Nausea	HP:0002018	0.253897	0.595342	99	235	10	5080	776,6690,6476,56606,5261,229,2132,2099,162417,1030
HP	Impaired continence	HP:0031064	0.253897	0.595342	176	235	15	5080	9420,8912,7276,6476,6311,6239,57582,3670,3110,2678,2548,2132,170302,128486,126129
HP	Elevated urinary monocarboxylic acid level	HP:0033303	0.254607	0.59413	12	235	3	5080	763,3081,189
HP	Exercise-induced myoglobinuria	HP:0008305	0.254607	0.59413	12	235	3	5080	5837,5230,5213
HP	Abnormal circulating glutamine concentration	HP:0010903	0.254607	0.59413	12	235	3	5080	763,5009,162417
HP	Tongue fasciculations	HP:0001308	0.256783	0.590434	71	235	8	5080	773,6311,5446,5444,1610,127833,113278,10891
HP	Reduced subcutaneous adipose tissue	HP:0003758	0.267379	0.572872	33	235	5	5080	6514,5468,5346,3643,256297
HP	Nephrolithiasis	HP:0000787	0.270252	0.568231	146	235	13	5080	9365,776,7498,6928,6523,6476,56606,3784,3081,2538,189,142680,1030
HP	Venous thrombosis	HP:0004936	0.292149	0.534396	87	235	9	5080	7066,6690,462,3053,2266,2244,2243,1357,10019
HP	Pregnancy history	HP:0002686	0.297073	0.527137	180	235	15	5080	9971,8647,81788,7173,6927,6833,6690,6496,5468,5053,462,389434,3767,2165,1374
HP	Adipose tissue loss	HP:0008887	0.297545	0.526448	34	235	5	5080	63924,5468,5346,3991,3643
HP	Palmar pruritus	HP:0031248	0.300113	0.522714	5	235	2	5080	9971,8647
HP	Asterixis	HP:0012164	0.300113	0.522714	5	235	2	5080	9971,8647
HP	Pruritis on hand	HP:0030899	0.300113	0.522714	5	235	2	5080	9971,8647
HP	Increased circulating troponin T concentration	HP:0410174	0.300113	0.522714	5	235	2	5080	7276,3156
HP	Decreased serum zinc	HP:0031831	0.300113	0.522714	5	235	2	5080	7780,55630
HP	Abnormal circulating beta-C-terminal telopeptide concentration	HP:0031424	0.300113	0.522714	5	235	2	5080	4882,142680
HP	Past medical history	HP:0032443	0.301966	0.520042	181	235	15	5080	9971,8647,81788,7173,6927,6833,6690,6496,5468,5053,462,389434,3767,2165,1374
HP	Pancreatic endocrine tumor	HP:0030405	0.302743	0.518926	13	235	3	5080	389692,3767,1030
HP	Elevated alkaline phosphatase of bone origin	HP:0010639	0.302743	0.518926	13	235	3	5080	4882,2099,142680
HP	Visceromegaly	HP:0003271	0.317193	0.498677	763	235	47	5080	9420,92579,8788,8647,7351,7066,6927,6833,6718,6514,63924,6239,5836,57462,55630,55532,5468,5313,5261,5105,5091,5009,4547,4351,3991,3931,3784,3767,3643,3172,3098,286,2821,26007,2548,2538,2328,229,2243,2203,208,169792,162417,1374,130589,113220,10019
HP	Diarrhea	HP:0002014	0.319827	0.495085	426	235	29	5080	9420,8647,773,7276,6720,6718,6555,6523,6476,56246,55630,5261,5122,50674,4547,4351,3938,3172,3033,26007,2538,229,222546,2203,170302,162417,1374,11181,1030
HP	Elevated circulating hepatic transaminase concentration	HP:0002910	0.32678	0.485745	373	235	26	5080	9971,9420,8647,6928,6718,6514,5836,55532,5261,5105,5009,4547,3242,3172,3156,3033,2998,26007,25970,2548,2538,229,2203,1807,1374,113220
HP	Abdominal distention	HP:0003270	0.32678	0.485745	167	235	14	5080	8788,773,6720,6523,6514,6476,5836,3643,3110,286,2538,23169,229,11181
HP	Abnormal circulating hepatic transaminase concentration	HP:0430135	0.32678	0.485745	373	235	26	5080	9971,9420,8647,6928,6718,6514,5836,55532,5261,5105,5009,4547,3242,3172,3156,3033,2998,26007,25970,2548,2538,229,2203,1807,1374,113220
HP	Reticulocytosis	HP:0001923	0.331467	0.479559	48	235	6	5080	5313,5230,5213,4547,3098,286
HP	Abnormal circulating fatty-acid concentration	HP:0004359	0.346579	0.460198	76	235	8	5080	7351,6927,6833,3767,3172,3033,283209,208
HP	Tendon xanthomatosis	HP:0010874	0.362063	0.441216	14	235	3	5080	7274,336,255738
HP	Abnormal blood cation concentration	HP:0010929	0.374116	0.426994	360	235	25	5080	9365,9095,866,7780,776,763,6523,6514,64116,6239,56246,56172,55630,55532,5313,51085,3784,3643,229,164656,1576,142680,1356,1317,1030
HP	Progressive distal muscular atrophy	HP:0008955	0.38691	0.41239	37	235	5	5080	6311,5446,5444,1610,10891
HP	Autoimmunity	HP:0002960	0.38691	0.41239	308	235	22	5080	9971,8647,8462,731,6927,6843,6833,6239,56246,5078,4760,3767,3651,3630,3172,29071,2645,221895,208,169792,127833,10747
HP	Exercise-induced myalgia	HP:0003738	0.38691	0.41239	37	235	5	5080	5837,5230,5213,3156,270
HP	Hepatomegaly	HP:0002240	0.387559	0.411662	659	235	41	5080	9420,92579,8788,8647,7351,6927,6833,6718,6514,63924,5836,57462,55630,55532,5468,5313,5261,5105,5091,4547,4351,3991,3931,3784,3767,3643,3172,286,26007,2548,2538,229,2243,2203,208,169792,162417,1374,130589,113220,10019
HP	Subdural hemorrhage	HP:0100309	0.391289	0.407503	15	235	3	5080	2266,2244,2243
HP	Abnormal diminished volition	HP:0000745	0.391289	0.407503	665	235	40	5080	9971,8912,8647,773,763,7466,7351,7173,6999,6927,6833,6496,6311,6239,57582,55630,5446,5444,50940,5053,5009,389434,3767,3172,3060,3033,2998,2328,229,221895,2203,1807,170302,162417,1610,1374,1356,1317,10891,1030
HP	Elevated circulating growth hormone concentration	HP:0000845	0.391289	0.407503	16	235	3	5080	50940,3767,1030
HP	Hypofibrinogenemia	HP:0011900	0.391289	0.407503	42	235	5	5080	6777,286,2266,2244,2243
HP	Abnormality of circulating glucocorticoid level	HP:0012111	0.391289	0.407503	70	235	7	5080	9095,866,56246,5122,50940,3767,1030
HP	Autoimmune antibody positivity	HP:0030057	0.391289	0.407503	176	235	14	5080	8462,6927,6843,6833,5078,4760,3767,3651,3630,3172,2645,221895,169792,127833
HP	Spastic paraparesis	HP:0002313	0.391289	0.407503	97	235	9	5080	7276,6311,55532,5446,5444,2806,1610,126129,10891
HP	Bladder exstrophy	HP:0002836	0.391289	0.407503	7	235	2	5080	5053,3670
HP	Abnormal urine protein level	HP:0020129	0.391289	0.407503	259	235	19	5080	9935,6928,6833,6514,5836,56606,4094,3931,3767,3651,3630,3172,29071,2645,25970,2538,2243,221895,2132
HP	Migraine without aura	HP:0002083	0.391289	0.407503	7	235	2	5080	773,2099
HP	Clinodactyly of the 4th finger	HP:0040025	0.391289	0.407503	7	235	2	5080	6833,3767
HP	Dark urine	HP:0040319	0.391289	0.407503	16	235	3	5080	6718,5837,3081
HP	Renal atrophy	HP:0012585	0.391289	0.407503	7	235	2	5080	9935,57178
HP	Myalgia	HP:0003326	0.391289	0.407503	184	235	14	5080	84842,6239,5837,5468,5261,5260,5230,5213,4547,3156,286,270,2132,2027
HP	Jaw hyperreflexia	HP:0033683	0.391289	0.407503	40	235	5	5080	6311,5446,5444,1610,10891
HP	Insulinoma	HP:0012197	0.391289	0.407503	6	235	2	5080	389692,1030
HP	Abnormal urine amino acid level	HP:0025745	0.391289	0.407503	134	235	11	5080	6999,6898,6514,5053,5009,3242,3172,3081,3034,2678,229
HP	Abnormal transferrin saturation	HP:0040135	0.391289	0.407503	15	235	3	5080	55532,5313,164656
HP	Abnormal glomerular filtration rate	HP:0012212	0.391289	0.407503	29	235	4	5080	56606,3081,2538,189
HP	Aminoaciduria	HP:0003355	0.391289	0.407503	134	235	11	5080	6999,6898,6514,5053,5009,3242,3172,3081,3034,2678,229
HP	Decreased glomerular filtration rate	HP:0012213	0.391289	0.407503	29	235	4	5080	56606,3081,2538,189
HP	Abnormal blood ion concentration	HP:0003111	0.391289	0.407503	385	235	26	5080	9365,9095,866,7780,776,763,6523,6514,64116,6239,56246,56172,55630,55532,5313,51085,3784,3643,3172,229,164656,1576,142680,1356,1317,1030
HP	Hypergalactosemia	HP:0012024	0.391289	0.407503	7	235	2	5080	6514,130589
HP	Laryngospasm	HP:0025425	0.391289	0.407503	41	235	5	5080	6311,5446,5444,1610,10891
HP	Abnormal mesentery morphology	HP:0100016	0.391289	0.407503	6	235	2	5080	7466,3110
HP	Abnormal urinary electrolyte concentration	HP:0012591	0.391289	0.407503	124	235	11	5080	866,6928,6514,56606,56246,51085,3643,3172,229,142680,1030
HP	Hypophosphatemia	HP:0002148	0.391289	0.407503	53	235	6	5080	6514,56172,3172,229,1576,142680
HP	Positive perchlorate discharge test	HP:0025482	0.391289	0.407503	6	235	2	5080	7173,389434
HP	Vomiting	HP:0002013	0.391289	0.407503	375	235	25	5080	773,763,7276,6833,6720,6690,6523,6496,6476,56606,56246,5261,50674,5009,4547,4351,3767,3172,3033,229,2203,2099,162417,11181,1030
HP	Hypertyrosinemia	HP:0003231	0.391289	0.407503	7	235	2	5080	6898,3242
HP	Tongue atrophy	HP:0012473	0.391289	0.407503	51	235	6	5080	6311,5446,5444,1610,113278,10891
HP	Hyperphosphaturia	HP:0003109	0.391289	0.407503	27	235	4	5080	6514,3172,229,142680
HP	Hypercalciuria	HP:0002150	0.391289	0.407503	66	235	7	5080	6928,6514,56606,51085,3643,142680,1030
HP	Abnormal head movements	HP:0002457	0.391289	0.407503	42	235	5	5080	8912,84504,773,7274,6843
HP	Choking episodes	HP:0030842	0.391289	0.407503	17	235	3	5080	773,6843,127833
HP	Xanthelasma	HP:0001114	0.391289	0.407503	27	235	4	5080	7274,336,255738,2538
HP	Elevated circulating aspartate aminotransferase concentration	HP:0031956	0.391289	0.407503	85	235	8	5080	9971,9420,6514,5009,3156,1807,1374,113220
HP	High serum calcitriol	HP:0031415	0.391289	0.407503	6	235	2	5080	9365,142680
HP	Thyroid defect in oxidation and organification of iodide	HP:0008263	0.391289	0.407503	6	235	2	5080	7173,389434
HP	Elevated tissue non-specific alkaline phosphatase	HP:0010679	0.391289	0.407503	17	235	3	5080	4882,2099,142680
HP	Diastasis recti	HP:0001540	0.391289	0.407503	28	235	4	5080	8788,64840,3784,10584
HP	Increased circulating NT-proBNP concentration	HP:0031185	0.391289	0.407503	6	235	2	5080	7276,2548
HP	Intrahepatic cholestasis	HP:0001406	0.391289	0.407503	26	235	4	5080	9420,8647,6718,6514
HP	Abnormal liver physiology	HP:0031865	0.391289	0.407503	27	235	4	5080	9420,8647,6718,6514
HP	Increased radioactive iodine uptake	HP:0031220	0.391289	0.407503	7	235	2	5080	7173,389434
HP	Limited extraocular movements	HP:0007941	0.391289	0.407503	15	235	3	5080	84504,6843,127833
HP	Paroxysmal dyskinesia	HP:0007166	0.391289	0.407503	16	235	3	5080	773,25970,111
HP	Exercise intolerance	HP:0003546	0.391289	0.407503	147	235	12	5080	5837,5836,56606,5261,5260,5230,5213,3784,2997,2548,2027,10144
HP	Abnormal ovarian morphology	HP:0031065	0.391289	0.407503	179	235	14	5080	6927,63924,5618,5468,5346,5261,50940,5080,3991,3952,3643,2155,2099,208
HP	Abnormal cardiac biomarker test	HP:0500020	0.391289	0.407503	7	235	2	5080	7276,3156
HP	Hepatic failure	HP:0001399	0.391289	0.407503	163	235	13	5080	9971,9420,6718,6514,64840,5106,5105,5009,4351,3033,229,2165,1374
HP	Increased circulating free fatty acid level	HP:0030781	0.391289	0.407503	7	235	2	5080	3033,208
HP	Spontaneous hemolytic crises	HP:0005525	0.391289	0.407503	7	235	2	5080	286,2821
HP	Splanchnic vein thrombosis	HP:0030247	0.391289	0.407503	26	235	4	5080	6690,462,1357,10019
HP	Abnormality of circulating cortisol level	HP:0011731	0.391289	0.407503	69	235	7	5080	9095,866,56246,5122,50940,3767,1030
HP	Abnormal erythrocyte morphology	HP:0001877	0.391289	0.407503	700	235	42	5080	92579,866,8462,7466,7276,7066,6927,6833,6777,6524,63036,55532,5313,5261,5230,5213,5078,4760,4547,3931,3795,3784,3767,3651,3630,3172,3098,3081,29071,286,2821,2645,26007,256297,2328,221895,2132,189,164656,148867,1356,10019
HP	Abnormal circulating carbohydrate concentration	HP:0011013	0.391289	0.407503	16	235	3	5080	6927,6514,130589
HP	Fatigable weakness of swallowing muscles	HP:0030195	0.391289	0.407503	41	235	5	5080	6311,5446,5444,1610,10891
HP	Increased connective tissue	HP:0009025	0.391289	0.407503	27	235	4	5080	5122,4160,3991,208
HP	Leydig cell neoplasia	HP:0100618	0.391289	0.407503	7	235	2	5080	56246,50940
HP	Decreased circulating terminal complement component concentration	HP:0033057	0.391289	0.407503	6	235	2	5080	731,729
HP	Respiratory alkalosis	HP:0001950	0.391289	0.407503	6	235	2	5080	763,5009
HP	Tendon rupture	HP:0100550	0.391289	0.407503	6	235	2	5080	7276,3081
HP	Exstrophy	HP:0100548	0.391289	0.407503	7	235	2	5080	5053,3670
HP	Joint hemorrhage	HP:0005261	0.391289	0.407503	17	235	3	5080	2165,2160,2155
HP	Prominent metopic ridge	HP:0005487	0.391289	0.407503	70	235	7	5080	6833,4094,3784,3767,3651,3630,2645
HP	Abnormal cardiovascular system physiology	HP:0011025	0.391289	0.407503	1455	235	81	5080	9935,9420,92579,9095,8912,8788,866,83854,776,773,7466,745,7351,7276,7274,7173,7066,6927,6833,6777,6720,6496,63924,63036,6239,5837,56246,55532,5468,5346,51085,50940,50674,4774,462,4547,4351,4160,3991,3990,3952,3931,389434,3784,3767,3651,3630,3172,3170,3156,3081,3060,3033,2645,26007,255738,2548,2538,2328,229,2266,2244,2243,221895,2203,2165,2160,2155,2132,189,169792,162417,1374,1356,1317,127833,1132…
HP	Abnormality of blood circulation	HP:0011028	0.391289	0.407503	363	235	25	5080	9420,83854,776,7466,6833,6777,6720,6239,4774,4351,3767,3651,3630,2645,2548,229,2266,2244,2243,2165,2160,2155,2132,1030,10019
HP	Recurrent Neisserial infections	HP:0005430	0.391289	0.407503	7	235	2	5080	729,4153
HP	Recurrent meningococcal disease	HP:0005381	0.391289	0.407503	6	235	2	5080	729,4153
HP	Gingival bleeding	HP:0000225	0.393139	0.405454	57	235	6	5080	6777,2266,2244,2243,2165,2155
HP	Alkalosis	HP:0001948	0.400049	0.397887	30	235	4	5080	776,763,5009,162417
HP	Abnormality of iron homeostasis	HP:0011031	0.400049	0.397887	30	235	4	5080	55532,5313,164656,1356
HP	Personality disorder	HP:0012075	0.400319	0.397594	18	235	3	5080	773,6095,57582
HP	Abnormal circulating tyrosine concentration	HP:0010917	0.40839	0.388925	8	235	2	5080	6898,3242
HP	Deviation of the 4th finger	HP:0009273	0.40839	0.388925	8	235	2	5080	6833,3767
HP	Decreased circulating iron concentration	HP:0040303	0.40839	0.388925	8	235	2	5080	164656,1356
HP	Calvarial osteosclerosis	HP:0005450	0.40839	0.388925	8	235	2	5080	9365,56172
HP	Hypoargininemia	HP:0005961	0.40839	0.388925	8	235	2	5080	763,5009
HP	Abnormality of amino acid metabolism	HP:0004337	0.40839	0.388925	8	235	2	5080	6898,55532
HP	Testicular adrenal rest tumor	HP:0025451	0.40839	0.388925	8	235	2	5080	56246,50940
HP	Intramuscular hematoma	HP:0012233	0.40839	0.388925	8	235	2	5080	2165,2155
HP	Hypoplastic iris stroma	HP:0007990	0.40839	0.388925	8	235	2	5080	9935,5080
HP	Accelerated atherosclerosis	HP:0004943	0.40839	0.388925	8	235	2	5080	63036,1581
HP	Abnormal systemic blood pressure	HP:0030972	0.408953	0.388327	554	235	34	5080	9935,9095,8912,866,83854,776,7276,63924,63036,6239,56246,55532,5468,5346,51085,50940,50674,4351,4160,3991,3952,3170,3081,3060,255738,2538,2328,2243,221895,2132,169792,113220,1030,10019
HP	Decreased HDL cholesterol concentration	HP:0003233	0.438874	0.35766	59	235	6	5080	84699,63036,5468,4547,3931,116519
HP	Pallor	HP:0000980	0.44193	0.354646	155	235	12	5080	8912,773,7351,6927,6833,5313,3767,3172,286,2203,164656,10019
HP	Abnormal thrombosis	HP:0001977	0.446435	0.350241	207	235	15	5080	7276,7066,6777,6690,50940,462,4351,3784,3273,3053,2266,2244,2243,1357,10019
HP	Sudden episodic apnea	HP:0002882	0.446435	0.350241	19	235	3	5080	6843,64116,127833
HP	Hoffmann sign	HP:0031993	0.447213	0.349486	45	235	5	5080	6311,5446,5444,1610,10891
HP	Abnormality of urine calcium concentration	HP:0011280	0.459957	0.337282	75	235	7	5080	6928,6514,56606,51085,3643,142680,1030
HP	Abnormal blood phosphate concentration	HP:0100529	0.459957	0.337282	75	235	7	5080	9365,6514,56172,3172,229,1576,142680
HP	Truncal ataxia	HP:0002078	0.459957	0.337282	75	235	7	5080	9420,84504,773,7436,7276,55532,113278
HP	Type I diabetes mellitus	HP:0100651	0.4617	0.33564	60	235	6	5080	6927,6833,50674,3767,3630,2645
HP	Positive Romberg sign	HP:0002403	0.462607	0.334788	32	235	4	5080	7276,7274,4547,23261
HP	Elevated circulating alpha-fetoprotein concentration	HP:0006254	0.462607	0.334788	32	235	4	5080	9971,7066,174,113220
HP	Persistent head lag	HP:0032988	0.462607	0.334788	32	235	4	5080	816,7360,55180,1317
HP	Abnormal urine phosphate concentration	HP:0012599	0.462607	0.334788	32	235	4	5080	6514,3172,229,142680
HP	Abnormal circulating non-proteinogenic amino acid concentration	HP:0033109	0.462607	0.334788	32	235	4	5080	763,5105,5009,162417
HP	Congenital hypothyroidism	HP:0000851	0.462607	0.334788	32	235	4	5080	7173,56246,389434,169792
HP	Abnormality of pineal physiology	HP:0012688	0.47726	0.321245	9	235	2	5080	9971,8647
HP	Delirium	HP:0031258	0.47726	0.321245	9	235	2	5080	5009,162417
HP	Abnormal pineal melatonin secretion	HP:0012689	0.47726	0.321245	9	235	2	5080	9971,8647
HP	Decreased liver function	HP:0001410	0.47726	0.321245	210	235	15	5080	9971,9420,6718,6514,64840,55532,5106,5105,5009,4351,3033,229,2165,1374,130589
HP	Intermittent jaundice	HP:0001046	0.47726	0.321245	9	235	2	5080	8647,10599
HP	Meconium stained amniotic fluid	HP:0012420	0.47726	0.321245	9	235	2	5080	9971,8647
HP	Loss of facial adipose tissue	HP:0000292	0.47726	0.321245	9	235	2	5080	63924,5468
HP	Primary hypercortisolism	HP:0001579	0.47726	0.321245	9	235	2	5080	50940,1030
HP	Impaired epinephrine-induced platelet aggregation	HP:0008148	0.47726	0.321245	9	235	2	5080	7066,10019
HP	Elevated circulating aldolase concentration	HP:0012544	0.47726	0.321245	9	235	2	5080	5213,1807
HP	Genetic anticipation	HP:0003743	0.47726	0.321245	9	235	2	5080	773,6311
HP	Camptocormia	HP:0100595	0.47726	0.321245	9	235	2	5080	5260,111
HP	Fibroadenoma of the breast	HP:0010619	0.47726	0.321245	9	235	2	5080	5618,50940
HP	Nonspherocytic hemolytic anemia	HP:0001930	0.47726	0.321245	9	235	2	5080	3098,2821
HP	Acholic stools	HP:0011985	0.47726	0.321245	9	235	2	5080	9420,222546
HP	Convulsive status epilepticus	HP:0032660	0.47726	0.321245	9	235	2	5080	773,6844
HP	Aortic atherosclerotic lesion	HP:0012397	0.47726	0.321245	9	235	2	5080	255738,1581
HP	Extramedullary hematopoiesis	HP:0001978	0.47796	0.320608	20	235	3	5080	6718,286,10019
HP	Abnormality of the extrinsic pathway	HP:0010988	0.47796	0.320608	20	235	3	5080	462,4351,2155
HP	Abnormal hemoglobin concentration	HP:0020061	0.47796	0.320608	20	235	3	5080	5313,5230,10019
HP	Abnormality of the bladder	HP:0000014	0.484425	0.314773	527	235	32	5080	9420,92579,8912,84842,84720,816,7466,745,7276,7274,6524,64321,6311,6239,57582,57178,51085,5080,5053,4774,3784,3670,3110,3060,2678,25970,2548,2132,189,170302,128486,126129
HP	Abnormal circulating alpha-fetoprotein concentration	HP:0045056	0.486413	0.312994	33	235	4	5080	9971,7066,174,113220
HP	Abnormal renal physiology	HP:0012211	0.486413	0.312994	722	235	42	5080	9935,9365,8462,81494,7498,7466,7276,6928,6927,6833,6777,6720,6524,6523,6514,5837,56606,5261,5230,5213,51085,5091,5080,5078,4760,4351,3931,3767,3651,3630,3172,3081,29071,2645,25970,2538,229,2243,221895,189,142680,1374
HP	Polygenic inheritance	HP:0010982	0.486413	0.312994	33	235	4	5080	8431,7352,5468,51738
HP	Abnormal abdomen morphology	HP:0001438	0.486656	0.312778	861	235	49	5080	9971,9420,92579,8788,8647,7351,7066,6927,6833,6718,6514,63924,6239,5836,57462,55630,55532,5468,5313,5261,5105,5091,5009,4547,4351,3991,3931,3784,3767,3643,3172,3098,286,2821,26007,2548,2538,2328,229,2243,222546,2203,208,169792,162417,1374,130589,113220,10019
HP	Epidermal thickening	HP:0011368	0.488339	0.311279	376	235	24	5080	8462,7299,6927,6898,6833,6720,63924,5950,5468,5346,5122,5078,4760,4160,3991,3767,3651,3643,3630,3172,2645,2099,208,128486
HP	Autosomal dominant inheritance	HP:0000006	0.517226	0.28632	1980	235	103	5080	9935,8912,8789,8660,866,84699,8462,8431,81615,816,81494,79574,7780,776,773,7466,745,7352,7276,7066,6934,6928,6927,6844,6843,6833,6777,6720,6690,6566,6524,6514,6496,64321,6311,63036,6095,5950,57582,57178,57094,56729,56606,5618,56172,5468,5346,5313,51738,51085,50940,5080,5078,4882,4774,4760,462,4544,4160,4153,4094,3990,389692,3784,3767,3667,3651,3643,3630,336,3273,3242,3172,3110,3098,3060,3053,3034…
HP	Amyotrophic lateral sclerosis	HP:0007354	0.521017	0.283148	48	235	5	5080	6311,5446,5444,1610,10891
HP	Abnormal larynx physiology	HP:0025424	0.521017	0.283148	48	235	5	5080	6311,5446,5444,1610,10891
HP	Abnormality of vitamin D metabolism	HP:0100511	0.521017	0.283148	48	235	5	5080	9365,6554,4547,1576,142680
HP	Abnormal circulating proteinogenic amino acid concentration	HP:0033107	0.52608	0.278948	111	235	9	5080	763,6999,6898,55532,5053,5009,3242,3034,162417
HP	Unconjugated hyperbilirubinemia	HP:0008282	0.52608	0.278948	21	235	3	5080	6554,55532,5313
HP	Abnormal stool composition	HP:0031685	0.52608	0.278948	21	235	3	5080	9420,6555,222546
HP	Bile duct proliferation	HP:0001408	0.52608	0.278948	21	235	3	5080	9420,5261,113220
HP	Muscle fibrillation	HP:0010546	0.533422	0.272929	95	235	8	5080	773,6311,5446,5444,1610,127833,113278,10891
HP	Prolonged neonatal jaundice	HP:0006579	0.533422	0.272929	79	235	7	5080	9095,7173,6718,6554,5313,389434,130589
HP	Abnormal circulating B-type natriuretic peptide concentration	HP:0031138	0.53582	0.270981	11	235	2	5080	7276,2548
HP	Hyperammonemia	HP:0001987	0.53582	0.270981	82	235	7	5080	9971,763,5009,3033,2806,162417,1374
HP	Low self-esteem	HP:0031469	0.53582	0.270981	11	235	2	5080	8912,2328
HP	Abnormal circulating thyroid hormone concentration	HP:0031508	0.53582	0.270981	36	235	4	5080	7173,389434,1733,169792
HP	Hepatic vein thrombosis	HP:0030243	0.53582	0.270981	10	235	2	5080	462,10019
HP	Decreased vigilance	HP:0032044	0.53582	0.270981	10	235	2	5080	773,1030
HP	Angina pectoris	HP:0001681	0.53582	0.270981	36	235	4	5080	7276,3990,3931,255738
HP	Frontotemporal dementia	HP:0002145	0.53582	0.270981	50	235	5	5080	6311,5446,5444,1610,10891
HP	Proximal renal tubular acidosis	HP:0002049	0.53582	0.270981	11	235	2	5080	5091,229
HP	Abnormal circulating ceruloplasmin concentration	HP:0033144	0.53582	0.270981	11	235	2	5080	1356,1317
HP	Pancreatitis	HP:0001733	0.53582	0.270981	96	235	8	5080	6690,64788,63924,5468,50940,26007,2538,1357
HP	Abnormal breast physiology	HP:0031094	0.53582	0.270981	10	235	2	5080	5618,1030
HP	Increased blood pressure	HP:0032263	0.53582	0.270981	479	235	29	5080	9935,8912,866,83854,776,63924,63036,6239,55532,5468,5346,51085,50940,50674,4351,4160,3991,3081,3060,255738,2538,2328,2243,221895,2132,169792,113220,1030,10019
HP	Abnormality of subcutaneous fat tissue	HP:0001001	0.53582	0.270981	66	235	6	5080	6514,5468,5346,50940,3643,256297
HP	Cirrhosis	HP:0001394	0.53582	0.270981	166	235	12	5080	9971,9420,8647,5836,55532,5468,5261,4547,4351,229,1356,113220
HP	Penoscrotal hypospadias	HP:0000808	0.53582	0.270981	11	235	2	5080	745,10584
HP	Decreased circulating T4 concentration	HP:0031507	0.53582	0.270981	23	235	3	5080	7173,389434,169792
HP	Constitutional symptom	HP:0025142	0.53582	0.270981	1275	235	69	5080	9971,9935,9420,9365,9095,8912,866,8647,84842,7276,7066,6777,6720,6690,64840,6476,6311,6239,5837,5836,57582,56606,56246,56172,5468,5446,5444,5261,5260,5230,5213,51085,5009,4547,3784,3670,3643,3172,3170,3156,3110,3081,2997,286,270,2678,2645,255738,2548,2328,229,221895,2132,2099,2027,189,170302,162417,1610,142680,1374,1357,128486,126129,11181,10891,1030,10144,10019
HP	Poor appetite	HP:0004396	0.53582	0.270981	51	235	5	5080	816,6514,6476,55630,162417
HP	Death in adolescence	HP:0011421	0.53582	0.270981	23	235	3	5080	2266,2244,2243
HP	Aplasia/Hypoplasia of the fovea	HP:0008060	0.53582	0.270981	36	235	4	5080	7360,7299,5080,146167
HP	Preeclampsia	HP:0100602	0.53582	0.270981	22	235	3	5080	9971,8647,5468
HP	Decreased circulating cortisol level	HP:0008163	0.53582	0.270981	37	235	4	5080	9095,866,56246,5122
HP	Parathyroid hyperplasia	HP:0008208	0.53582	0.270981	10	235	2	5080	9365,1030
HP	Abnormality of facial adipose tissue	HP:0000291	0.53582	0.270981	10	235	2	5080	63924,5468
HP	Generalized muscle weakness	HP:0003324	0.53582	0.270981	132	235	10	5080	6843,6311,5446,5444,2548,1610,127833,113278,111,10891
HP	Abnormality of circulating fibrinogen	HP:0011898	0.53582	0.270981	49	235	5	5080	6777,286,2266,2244,2243
HP	Hypernatremia	HP:0003228	0.53582	0.270981	10	235	2	5080	763,6523
HP	Hyperuricosuria	HP:0003149	0.53582	0.270981	10	235	2	5080	56606,229
HP	Hypoplasia of the fovea	HP:0007750	0.53582	0.270981	36	235	4	5080	7360,7299,5080,146167
HP	Precocious atherosclerosis	HP:0004416	0.53582	0.270981	11	235	2	5080	255738,116519
HP	Abnormal circulating arginine concentration	HP:0010909	0.53582	0.270981	10	235	2	5080	763,5009
HP	Hippocampal atrophy	HP:0410170	0.53582	0.270981	10	235	2	5080	57094,23261
HP	Urinary incontinence	HP:0000020	0.53582	0.270981	149	235	11	5080	9420,8912,7276,6311,57582,3110,2678,2548,170302,128486,126129
HP	Galactorrhea	HP:0100829	0.53582	0.270981	10	235	2	5080	5618,1030
HP	Jerky head movements	HP:0006961	0.53582	0.270981	11	235	2	5080	8912,6843
HP	Abnormality of the metopic suture	HP:0005556	0.53582	0.270981	98	235	8	5080	6833,4774,4094,3784,3767,3651,3630,2645
HP	Chiari type I malformation	HP:0007099	0.53582	0.270981	50	235	5	5080	51085,4774,4094,25970,148867
HP	Anterior pituitary agenesis	HP:0010626	0.53582	0.270981	10	235	2	5080	6496,3170
HP	Pancreatic calcification	HP:0005213	0.53582	0.270981	10	235	2	5080	6690,1357
HP	Respiratory failure requiring assisted ventilation	HP:0004887	0.53582	0.270981	36	235	4	5080	84842,3156,2548,113278
HP	Abnormal frontalis muscle physiology	HP:3000004	0.53582	0.270981	10	235	2	5080	6843,127833
HP	Gastrointestinal hemorrhage	HP:0002239	0.53582	0.270981	163	235	12	5080	9420,7466,6720,6239,4351,229,2266,2244,2243,2160,2155,1030
HP	Frontalis muscle weakness	HP:0004661	0.53582	0.270981	10	235	2	5080	6843,127833
HP	Neuropathic spinal arthropathy	HP:0008443	0.53582	0.270981	23	235	3	5080	6843,2132,127833
HP	Teratoma	HP:0009792	0.53582	0.270981	11	235	2	5080	50940,3110
HP	Hyperventilation	HP:0002883	0.53582	0.270981	37	235	4	5080	8912,816,57582,2203
HP	Abnormality of the pineal gland	HP:0012680	0.53582	0.270981	22	235	3	5080	9971,8647,3643
HP	Chorioretinal coloboma	HP:0000567	0.53582	0.270981	51	235	5	5080	9935,6496,64840,5950,5080
HP	Downturned corners of mouth	HP:0002714	0.53582	0.270981	180	235	13	5080	9935,8788,84720,773,6833,3767,3651,3630,29071,2645,23261,2132,10584
HP	Abnormal circulating atrial natriuretic peptide pro-hormone concentration	HP:6000692	0.53582	0.270981	11	235	2	5080	7276,2548
HP	Paraparesis	HP:0002385	0.53582	0.270981	113	235	9	5080	7276,6311,55532,5446,5444,2806,1610,126129,10891
HP	Hepatic bridging fibrosis	HP:0012852	0.53582	0.270981	10	235	2	5080	9420,113220
HP	Abnormal circulating iron concentration	HP:0040130	0.53582	0.270981	23	235	3	5080	5313,164656,1356
HP	Thickened ears	HP:0009894	0.53582	0.270981	11	235	2	5080	6833,3767
HP	Abnormality of occipitofrontalis muscle	HP:0040172	0.53582	0.270981	10	235	2	5080	6843,127833
HP	Emotional lability	HP:0000712	0.53582	0.270981	163	235	12	5080	773,6999,6311,55630,5446,5444,5230,50940,2328,162417,1610,10891
HP	Joint swelling	HP:0001386	0.537022	0.270008	52	235	5	5080	56172,3081,2266,2244,2243
HP	Abnormality of blood and blood-forming tissues	HP:0001871	0.551503	0.258452	1501	235	79	5080	9971,9420,92579,91252,90993,866,8462,83854,816,776,7466,745,7276,7066,6927,6833,6777,6720,6718,6690,6524,63036,6239,57462,5618,55630,55532,5313,5261,5230,5213,50940,5078,5009,4774,4760,462,4547,4351,3952,3931,3795,3784,3767,3651,3630,3273,3172,3098,3081,3053,3033,29071,286,2821,2645,26007,256297,2548,2538,2328,229,2266,2244,2243,221895,2165,2160,2155,2132,189,164656,162417,1559,148867,1357,1356,1…
HP	Neoplasm of the gastrointestinal tract	HP:0007378	0.5552	0.255551	298	235	19	5080	8788,8647,8462,6927,6833,6514,5836,5261,50940,5078,4760,3784,3767,3651,3630,3172,2645,2538,1030
HP	Elevated urinary carboxylic acid	HP:0040156	0.556144	0.254812	101	235	8	5080	763,6898,5053,3242,3081,3033,189,1374
HP	Abnormality of thyroid physiology	HP:0002926	0.558202	0.253208	412	235	25	5080	9971,8647,7466,7276,7173,6928,6833,6496,6239,56246,5122,51085,4547,4351,3952,389434,3767,3643,3242,3170,3081,2132,1733,169792,111
HP	Abnormal circulating thyroglobulin concentration	HP:0025483	0.565414	0.247633	24	235	3	5080	7173,389434,169792
HP	Functional abnormality of the bladder	HP:0000009	0.565414	0.247633	490	235	29	5080	9420,8912,84842,84720,816,7466,7276,7274,6524,64321,6311,6239,57582,57178,51085,5080,4774,3784,3670,3110,3060,2678,25970,2548,2132,189,170302,128486,126129
HP	Menorrhagia	HP:0000132	0.565414	0.247633	38	235	4	5080	5618,2165,2160,2155
HP	Abnormal circulating aldosterone concentration	HP:0040085	0.565414	0.247633	53	235	5	5080	8912,776,56246,3643,1030
HP	Neonatal hyperbilirubinemia	HP:0003265	0.565414	0.247633	24	235	3	5080	7173,389434,2203
HP	Hiatus hernia	HP:0002036	0.565414	0.247633	38	235	4	5080	64840,23261,2132,169792
HP	Abnormal skin morphology	HP:0011121	0.568575	0.245212	1989	235	102	5080	9971,9935,9420,92579,91252,90993,9095,8912,8788,8647,84720,8462,816,79068,773,763,7351,7299,7274,7173,7066,6928,6927,6898,6843,6833,6777,6720,6718,6690,6554,6514,64840,64788,63924,6239,5950,57462,56246,55630,55532,5468,5346,5313,5213,5122,51085,5105,50940,5080,5078,5053,4882,4774,4760,4160,3991,3990,389434,3784,3767,3651,3643,3630,336,3172,3110,3098,3081,286,283209,2821,2645,256297,255738,2538,22…
HP	Accelerated skeletal maturation	HP:0005616	0.571664	0.242859	69	235	6	5080	5468,4160,3952,3784,3643,23169
HP	Adrenocortical abnormality	HP:0000849	0.595573	0.225065	12	235	2	5080	50940,1030
HP	Migraine with aura	HP:0002077	0.595573	0.225065	12	235	2	5080	773,2099
HP	Apneic episodes precipitated by illness, fatigue, stress	HP:0002872	0.595573	0.225065	12	235	2	5080	6843,127833
HP	Calcification of cartilage	HP:0100593	0.595573	0.225065	12	235	2	5080	56172,3081
HP	Cerebral hemorrhage	HP:0001342	0.595573	0.225065	70	235	6	5080	2266,2244,2243,2165,2132,10019
HP	Xerostomia	HP:0000217	0.595573	0.225065	54	235	5	5080	6311,5446,5444,1610,10891
HP	Abnormal adipose tissue morphology	HP:0009124	0.595573	0.225065	246	235	16	5080	92579,6514,64840,64788,63924,5468,5346,5122,50940,4160,3991,3643,3110,256297,208,1030
HP	Renal cyst	HP:0000107	0.595573	0.225065	283	235	18	5080	8462,6928,6927,6833,6718,64840,6239,5078,4760,4351,3784,3767,3651,3630,3172,2645,25970,169792
HP	Aplasia/Hypoplasia of the macula	HP:0008059	0.595573	0.225065	54	235	5	5080	7360,7299,5080,4094,146167
HP	Recurrent spontaneous abortion	HP:0200067	0.595573	0.225065	12	235	2	5080	462,2165
HP	Abnormal cerebral vascular morphology	HP:0100659	0.59739	0.223742	359	235	22	5080	83854,776,7466,7276,7066,5346,51085,50940,5009,4774,2997,255738,2548,2266,2244,2243,2165,2155,2132,189,162417,10019
HP	Hemihypertrophy	HP:0001528	0.608332	0.215859	25	235	3	5080	6928,3784,208
HP	Organic aciduria	HP:0001992	0.608332	0.215859	121	235	9	5080	763,6898,5053,3242,3081,3033,283209,189,1374
HP	Abnormal cardiac test	HP:0500015	0.608332	0.215859	25	235	3	5080	7276,3784,3156
HP	Aplasia/Hypoplasia of the retina	HP:0008061	0.621568	0.206511	55	235	5	5080	7360,7299,5080,4094,146167
HP	Intracranial hemorrhage	HP:0002170	0.624972	0.20414	157	235	11	5080	83854,776,4774,2548,2266,2244,2243,2165,2155,2132,10019
HP	Epistaxis	HP:0000421	0.634538	0.197543	105	235	8	5080	776,6777,2266,2244,2243,2165,2160,2155
HP	Polyuria	HP:0000103	0.634538	0.197543	40	235	4	5080	9365,6927,6524,5078
HP	Abnormal circulating amino acid concentration	HP:0003112	0.643658	0.191345	176	235	12	5080	763,6999,6898,55532,5105,5091,5053,5009,3242,3034,2203,162417
HP	Paraplegia/paraparesis	HP:0010551	0.651806	0.185881	250	235	16	5080	9420,84842,776,7276,6843,6311,55532,5446,5444,5053,2806,162417,1610,126129,113612,10891
HP	Median cleft palate	HP:0009099	0.656601	0.182699	26	235	3	5080	81788,6496,3170
HP	Polycystic ovaries	HP:0000147	0.656601	0.182699	106	235	8	5080	6927,63924,5468,5346,5261,3991,2099,208
HP	Abnormal circulating T4 concentration	HP:0031505	0.656601	0.182699	26	235	3	5080	7173,389434,169792
HP	Abnormal circulating aldolase concentration	HP:0012400	0.656601	0.182699	26	235	3	5080	5213,229,1807
HP	Paralysis	HP:0003470	0.65906	0.181075	159	235	11	5080	816,773,6311,5446,5444,51085,3098,2548,1610,113278,10891
HP	Narrow jaw	HP:0012801	0.660991	0.179805	13	235	2	5080	6843,127833
HP	Biventricular hypertrophy	HP:0200128	0.660991	0.179805	13	235	2	5080	776,745
HP	Remnants of the hyaloid vascular system	HP:0007968	0.660991	0.179805	13	235	2	5080	6496,5080
HP	Increased red cell osmotic fragility	HP:0005502	0.660991	0.179805	13	235	2	5080	5313,286
HP	Shortened QT interval	HP:0012232	0.660991	0.179805	13	235	2	5080	3784,1030
HP	Reduced factor XI activity	HP:0001929	0.660991	0.179805	13	235	2	5080	4351,2160
HP	Angular cheilitis	HP:0030318	0.660991	0.179805	13	235	2	5080	6720,164656
HP	Abnormality of the Leydig cells	HP:0010789	0.660991	0.179805	13	235	2	5080	56246,50940
HP	Increased serum serotonin	HP:0003144	0.660991	0.179805	13	235	2	5080	6999,1030
HP	Perianal abscess	HP:0009789	0.660991	0.179805	13	235	2	5080	92579,3110
HP	Bulbar palsy	HP:0001283	0.662795	0.178621	41	235	4	5080	6843,3098,127833,113278
HP	Abnormality of the hepatic vasculature	HP:0006707	0.663192	0.178361	92	235	7	5080	55532,51085,50674,462,4351,169792,113220
HP	Duane anomaly	HP:0009921	0.663192	0.178361	27	235	3	5080	9935,57178,170302
HP	Stroke	HP:0001297	0.663192	0.178361	181	235	12	5080	83854,7466,7276,7066,5346,51085,50940,5009,2997,189,162417,10019
HP	Confusion	HP:0001289	0.663192	0.178361	75	235	6	5080	773,7276,5009,3033,162417,1030
HP	Toxemia of pregnancy	HP:0100603	0.663192	0.178361	27	235	3	5080	9971,8647,5468
HP	Corneal neovascularization	HP:0011496	0.663192	0.178361	27	235	3	5080	6720,6239,5080
HP	Abnormality of renin-angiotensin system	HP:0000847	0.663192	0.178361	57	235	5	5080	8912,776,56246,3643,1030
HP	Incomitant strabismus	HP:0025068	0.663192	0.178361	27	235	3	5080	9935,57178,170302
HP	Delayed epiphyseal ossification	HP:0002663	0.663192	0.178361	42	235	4	5080	7173,389434,2099,142680
HP	Generalized abnormality of skin	HP:0011354	0.663192	0.178361	1087	235	58	5080	9971,9420,92579,91252,90993,9095,8647,84720,79068,773,763,7299,7173,6928,6843,6777,6720,6718,6690,6554,6514,64840,6239,57462,55630,55532,5468,5346,5313,5213,51085,5105,50940,4774,389434,3643,3172,3098,286,2821,256297,229,2266,2244,2243,221895,2165,2155,189,170302,1369,1357,130589,127833,113220,10599,10144,10019
HP	Thickened skin	HP:0001072	0.663192	0.178361	426	235	25	5080	8462,7299,6927,6898,6833,6720,63924,5950,5468,5346,5122,5078,5053,4760,4160,3991,3767,3651,3643,3630,3172,2645,2099,208,128486
HP	Abnormal circulating monocarboxylic acid concentration	HP:0010996	0.663192	0.178361	107	235	8	5080	9971,8647,6718,6554,6514,3033,283209,113220
HP	Abnormality of the menstrual cycle	HP:0000140	0.663192	0.178361	330	235	20	5080	6777,63924,5618,5468,5346,5261,5122,3991,3952,3170,2266,2244,2243,2165,2160,2155,2100,2099,208,1030
HP	Fatigable weakness of respiratory muscles	HP:0030196	0.663192	0.178361	57	235	5	5080	6311,5446,5444,1610,10891
HP	Visual fixation instability	HP:0025405	0.664068	0.177787	14	235	2	5080	64116,56172
HP	Abnormality of urinary uric acid level	HP:0012610	0.664068	0.177787	14	235	2	5080	56606,229
HP	Abnormal circulating copper concentration	HP:0010836	0.664068	0.177787	14	235	2	5080	1356,1317
HP	Abnormal radioactive iodine uptake test result	HP:0031221	0.664068	0.177787	14	235	2	5080	7173,389434
HP	Post-partum hemorrhage	HP:0011891	0.664068	0.177787	14	235	2	5080	2165,2155
HP	Intermittent episodes of respiratory insufficiency due to muscle weakness	HP:0004889	0.664068	0.177787	14	235	2	5080	6843,127833
HP	Reduced radioactive iodine uptake	HP:0031219	0.664068	0.177787	14	235	2	5080	7173,389434
HP	Narrow vertebral interpedicular distance	HP:0008450	0.664068	0.177787	14	235	2	5080	4882,23169
HP	Renal Fanconi syndrome	HP:0001994	0.664068	0.177787	14	235	2	5080	6928,3172
HP	Medullary nephrocalcinosis	HP:0012408	0.664068	0.177787	14	235	2	5080	3643,142680
HP	Nasal regurgitation	HP:0011469	0.664068	0.177787	14	235	2	5080	6843,127833
HP	Maternal autoimmune disease	HP:0011437	0.664068	0.177787	14	235	2	5080	7173,389434
HP	Dysmenorrhea	HP:0100607	0.664068	0.177787	14	235	2	5080	5468,5261
HP	Hypothyroidism	HP:0000821	0.667201	0.175743	391	235	23	5080	9971,8647,7466,7173,6928,6833,6496,6239,56246,5122,51085,4547,4351,3952,389434,3767,3643,3242,3170,3081,2132,169792,111
HP	Dysdiadochokinesis	HP:0002075	0.667649	0.175452	59	235	5	5080	7436,7274,6311,55532,2678
HP	Hypopigmentation of the fundus	HP:0007894	0.674326	0.17113	28	235	3	5080	7299,5080,4547
HP	Abnormal urinary color	HP:0012086	0.674326	0.17113	28	235	3	5080	6718,5837,3081
HP	Steppage gait	HP:0003376	0.67506	0.170657	93	235	7	5080	6311,55532,5446,5444,4547,1610,10891
HP	Hypertension	HP:0000822	0.695502	0.157702	413	235	24	5080	9935,8912,866,83854,776,63924,63036,6239,5468,5346,51085,50940,4160,3991,3081,3060,255738,2538,2328,2243,221895,2132,1030,10019
HP	Germ cell neoplasia	HP:0100728	0.705524	0.151488	44	235	4	5080	50940,5080,3784,3110
HP	Reduced eye contact	HP:0000817	0.712136	0.147437	112	235	8	5080	8788,81615,816,7360,57582,284111,170302,111
HP	Facial tics	HP:0011468	0.723765	0.140402	15	235	2	5080	773,7276
HP	Narrow internal auditory canal	HP:0011386	0.723765	0.140402	15	235	2	5080	9935,56172
HP	Hypertrophic cardiomyopathy	HP:0001639	0.723765	0.140402	280	235	17	5080	8788,79068,7351,7276,7274,6833,5837,5836,56246,55532,5468,3767,3643,3033,26007,2548,1374
HP	Severe intrauterine growth retardation	HP:0008846	0.723765	0.140402	15	235	2	5080	3643,256297
HP	Abnormal dentate nucleus morphology	HP:0100321	0.723765	0.140402	15	235	2	5080	57462,1356
HP	Scanning speech	HP:0002168	0.723765	0.140402	15	235	2	5080	5080,1356
HP	Abnormal eye contact	HP:0034435	0.723765	0.140402	113	235	8	5080	8788,81615,816,7360,57582,284111,170302,111
HP	Proportionate tall stature	HP:0011407	0.723765	0.140402	15	235	2	5080	5468,1030
HP	Alveolar ridge overgrowth	HP:0009085	0.723765	0.140402	15	235	2	5080	79068,56172
HP	Asymmetric growth	HP:0100555	0.723765	0.140402	78	235	6	5080	6928,64840,3784,3110,2132,208
HP	Macular hypoplasia	HP:0001104	0.723765	0.140402	15	235	2	5080	5080,4094
HP	Fatigable weakness of bulbar muscles	HP:0030192	0.723765	0.140402	61	235	5	5080	6311,5446,5444,1610,10891
HP	Abnormal erythrocyte physiology	HP:0020054	0.723765	0.140402	15	235	2	5080	5313,286
HP	Weak voice	HP:0001621	0.723765	0.140402	29	235	3	5080	6311,127833,113278
HP	Low back pain	HP:0003419	0.723765	0.140402	15	235	2	5080	3110,3081
HP	Reduced haptoglobin level	HP:0020181	0.723765	0.140402	15	235	2	5080	5313,29071
HP	Craniofacial osteosclerosis	HP:0005464	0.723765	0.140402	15	235	2	5080	9365,56172
HP	Internal hemorrhage	HP:0011029	0.733994	0.134308	339	235	20	5080	9420,83854,776,7466,6777,6720,6239,4774,4351,2548,229,2266,2244,2243,2165,2160,2155,2132,1030,10019
HP	Tethered cord	HP:0002144	0.751842	0.123874	31	235	3	5080	4774,3110,2132
HP	Abnormal circulating haptoglobin concentration	HP:0020179	0.751842	0.123874	16	235	2	5080	5313,29071
HP	Auditory hallucination	HP:0008765	0.751842	0.123874	16	235	2	5080	773,7276
HP	Orthostatic hypotension due to autonomic dysfunction	HP:0004926	0.751842	0.123874	16	235	2	5080	7276,3952
HP	Abnormal urine carboxylic acid level	HP:0031980	0.751842	0.123874	133	235	9	5080	763,6898,5053,5009,3242,3081,3033,189,1374
HP	Abnormal small intestinal mucosa morphology	HP:0025129	0.751842	0.123874	30	235	3	5080	5122,4351,3938
HP	Poikilocytosis	HP:0004447	0.751842	0.123874	64	235	5	5080	5313,4547,29071,286,164656
HP	Delayed ability to roll over	HP:0032989	0.751842	0.123874	16	235	2	5080	1317,111
HP	Juvenile onset	HP:0003621	0.751842	0.123874	703	235	38	5080	9935,9420,8912,84842,84504,773,7466,745,7274,6843,6566,63924,5837,57582,57094,56172,5468,5261,5230,5213,50940,5009,4094,389692,3784,3643,3156,3098,286,283375,2645,256297,2132,2099,113612,113278,113220,111
HP	Motor neuron atrophy	HP:0007373	0.751842	0.123874	63	235	5	5080	6311,5446,5444,1610,10891
HP	Impaired collagen-induced platelet aggregation	HP:0008320	0.751842	0.123874	16	235	2	5080	7066,10019
HP	Gonadoblastoma	HP:0000150	0.751842	0.123874	16	235	2	5080	5080,3784
HP	Episodic ataxia	HP:0002131	0.751842	0.123874	30	235	3	5080	773,5009,170302
HP	Decreased compound muscle action potential amplitude	HP:0033383	0.751842	0.123874	16	235	2	5080	6843,127833
HP	Portal hypertension	HP:0001409	0.751842	0.123874	79	235	6	5080	55532,51085,50674,4351,169792,113220
HP	Abnormal foveal morphology	HP:0000493	0.751842	0.123874	64	235	5	5080	7360,7299,5950,5080,146167
HP	Sclerosis of skull base	HP:0002694	0.751842	0.123874	16	235	2	5080	8788,56172
HP	Hepatic fibrosis	HP:0001395	0.751842	0.123874	152	235	10	5080	9420,5836,5346,5261,4547,4351,3643,169792,1356,113220
HP	Digestive system neoplasm	HP:0034930	0.751842	0.123874	360	235	21	5080	8788,8647,8462,6927,6833,6690,6514,5836,5261,50940,5078,4760,389692,3784,3767,3651,3630,3172,2645,2538,1030
HP	Rickets	HP:0002748	0.751842	0.123874	46	235	4	5080	6718,6514,3172,142680
HP	Elevated circulating thyroid-stimulating hormone concentration	HP:0002925	0.751842	0.123874	31	235	3	5080	7173,389434,169792
HP	Abnormal cartilage morphology	HP:0002763	0.751842	0.123874	47	235	4	5080	6496,56172,3081,2132
HP	Impairment in personality functioning	HP:0031466	0.751842	0.123874	228	235	14	5080	773,6999,6311,6095,57582,55630,5446,5444,5230,50940,2328,162417,1610,10891
HP	Portal fibrosis	HP:0006580	0.751842	0.123874	16	235	2	5080	5836,5261
HP	Hyperhidrosis	HP:0000975	0.757966	0.12035	154	235	10	5080	773,7351,7066,6927,6898,6833,3767,3172,3060,229
HP	Lower limb spasticity	HP:0002061	0.759851	0.119271	268	235	16	5080	9420,84842,816,776,7276,6843,6311,55532,5446,5444,2806,170302,1610,126129,113612,10891
HP	Embryonal neoplasm	HP:0002898	0.770362	0.113305	82	235	6	5080	8788,50940,5080,3784,3110,2132
HP	Impaired proprioception	HP:0010831	0.777135	0.109504	155	235	10	5080	9420,7276,7274,6843,6311,4547,3098,2821,23261,126129
HP	Enlarged kidney	HP:0000105	0.779654	0.108098	48	235	4	5080	745,3784,3643,2538
HP	Abnormal hypnopompia	HP:5200297	0.78061	0.107566	17	235	2	5080	57582,3060
HP	Platybasia	HP:0002691	0.78061	0.107566	17	235	2	5080	6239,25970
HP	Delayed proximal femoral epiphyseal ossification	HP:0008828	0.78061	0.107566	17	235	2	5080	7173,389434
HP	Reduced antithrombin III activity	HP:0001976	0.78061	0.107566	17	235	2	5080	462,4351
HP	Delayed eruption of primary teeth	HP:0000680	0.78061	0.107566	17	235	2	5080	816,56172
HP	Abnormal circulating vitamin A concentration	HP:0008372	0.78061	0.107566	17	235	2	5080	4547,1581
HP	Polycythemia	HP:0001901	0.78061	0.107566	32	235	3	5080	55532,5313,10019
HP	Abnormal conus terminalis morphology	HP:0031938	0.78061	0.107566	32	235	3	5080	4774,3110,2132
HP	Abnormal nonverbal communicative behavior	HP:0000758	0.78061	0.107566	119	235	8	5080	8788,81615,816,7360,57582,284111,170302,111
HP	Chronic constipation	HP:0012450	0.78061	0.107566	119	235	8	5080	816,7360,64321,6095,51085,3110,25970,23261
HP	Increased circulating cortisol level	HP:0003118	0.78061	0.107566	32	235	3	5080	50940,3767,1030
HP	Diaphragmatic weakness	HP:0009113	0.78061	0.107566	17	235	2	5080	2548,113278
HP	Adrenal overactivity	HP:0002717	0.78061	0.107566	32	235	3	5080	50940,3767,1030
HP	Hypercoagulability	HP:0100724	0.78061	0.107566	17	235	2	5080	3273,286
HP	Prolonged bleeding after surgery	HP:0004846	0.78061	0.107566	17	235	2	5080	2165,2155
HP	Constipation	HP:0002019	0.78061	0.107566	467	235	26	5080	816,773,7466,7360,7276,7173,6720,6496,6476,64321,6311,6239,6095,57178,56246,51085,389434,3170,3110,3060,2678,25970,23261,229,2132,1030
HP	Arterial thrombosis	HP:0004420	0.78061	0.107566	32	235	3	5080	7066,462,10019
HP	Episodic respiratory distress	HP:0004885	0.78061	0.107566	17	235	2	5080	6843,127833
HP	Abnormal circulating glutamine family amino acid concentration	HP:0010902	0.78061	0.107566	32	235	3	5080	763,5009,162417
HP	Hypocholesterolemia	HP:0003146	0.78061	0.107566	17	235	2	5080	5406,4547
HP	Increased circulating aldosterone concentration	HP:0000859	0.78061	0.107566	32	235	3	5080	8912,776,3643
HP	Abnormal erythrocyte enzyme concentration or activity	HP:0030272	0.801752	0.0959598	49	235	4	5080	5313,5261,3795,3098
HP	Syncope	HP:0001279	0.803808	0.0948475	120	235	8	5080	776,7351,7066,6927,6833,3784,3767,3060
HP	Abnormal reticulocyte morphology	HP:0004312	0.809268	0.0919075	84	235	6	5080	5313,5230,5213,4547,3098,286
HP	Abnormal circulating renin concentration	HP:0040084	0.817673	0.0874202	33	235	3	5080	776,56246,3643
HP	Prominent superficial veins	HP:0001015	0.817673	0.0874202	33	235	3	5080	92579,91252,5468
HP	Peripheral arterial stenosis	HP:0004950	0.817673	0.0874202	33	235	3	5080	7066,255738,189
HP	Syringomyelia	HP:0003396	0.817673	0.0874202	33	235	3	5080	4774,25970,2132
HP	Increased level of hippuric acid in urine	HP:0410066	0.817783	0.087362	5	235	1	5080	5053
HP	Bifid ureter	HP:0030037	0.817783	0.087362	5	235	1	5080	64840
HP	Adrenocortical cytomegaly	HP:0008186	0.817783	0.087362	5	235	1	5080	3784
HP	Pituitary growth hormone cell adenoma	HP:0011760	0.817783	0.087362	18	235	2	5080	50940,1030
HP	Pituitary gonadotropic cell adenoma	HP:0011759	0.817783	0.087362	5	235	1	5080	1030
HP	Chronic myelogenous leukemia	HP:0005506	0.817783	0.087362	5	235	1	5080	7066
HP	Impaired distal proprioception	HP:0006858	0.817783	0.087362	18	235	2	5080	9420,4547
HP	Sparse bone trabeculae	HP:0002752	0.817783	0.087362	5	235	1	5080	142680
HP	Reduced factor VII activity	HP:0008169	0.817783	0.087362	5	235	1	5080	2155
HP	Pituitary null cell adenoma	HP:0011761	0.817783	0.087362	5	235	1	5080	1030
HP	Pituitary thyrotropic cell adenoma	HP:0011762	0.817783	0.087362	5	235	1	5080	1030
HP	Increased red blood cell mass	HP:0001898	0.817783	0.087362	5	235	1	5080	10019
HP	Anterior plagiocephaly	HP:0011326	0.817783	0.087362	5	235	1	5080	84720
HP	Adrenocortical carcinoma	HP:0006744	0.817783	0.087362	18	235	2	5080	3784,1030
HP	Body odor	HP:0500001	0.817783	0.087362	5	235	1	5080	2328
HP	Hypometric saccades	HP:0000571	0.817783	0.087362	18	235	2	5080	84504,57462
HP	Seesaw nystagmus	HP:0012044	0.817783	0.087362	5	235	1	5080	773
HP	Chin with H-shaped crease	HP:0011824	0.817783	0.087362	5	235	1	5080	8788
HP	Pancreatic pseudocyst	HP:0005206	0.817783	0.087362	5	235	1	5080	6690
HP	Hyperketonemia	HP:0410175	0.817783	0.087362	5	235	1	5080	5261
HP	2-4 toe cutaneous syndactyly	HP:0005768	0.817783	0.087362	5	235	1	5080	23261
HP	Decreased male libido	HP:0040306	0.817783	0.087362	5	235	1	5080	1030
HP	Abnormality of tibial epiphyses	HP:0006508	0.817783	0.087362	5	235	1	5080	8788
HP	Peripheral retinal atrophy	HP:0200070	0.817783	0.087362	5	235	1	5080	5950
HP	Abnormal change in sexual drive	HP:0025793	0.817783	0.087362	5	235	1	5080	6999
HP	Bloody diarrhea	HP:0025085	0.817783	0.087362	51	235	4	5080	9420,6720,6476,1030
HP	Lactose intolerance	HP:0004789	0.817783	0.087362	5	235	1	5080	3938
HP	NREM parasomnia	HP:0025235	0.817783	0.087362	18	235	2	5080	57582,3060
HP	Supranuclear ophthalmoplegia	HP:0000623	0.817783	0.087362	5	235	1	5080	6311
HP	Giant cell hepatitis	HP:0200084	0.817783	0.087362	5	235	1	5080	6718
HP	Delayed somatosensory central conduction time	HP:0100291	0.817783	0.087362	5	235	1	5080	7274
HP	Drooling	HP:0002307	0.817783	0.087362	161	235	10	5080	8788,84842,6311,5446,5444,3060,23261,170302,1610,10891
HP	Abnormal gamma-glutamyltransferase level	HP:0034444	0.817783	0.087362	51	235	4	5080	6514,3643,2678,113220
HP	Enuresis	HP:0000805	0.817783	0.087362	34	235	3	5080	6524,51085,189
HP	Abnormality of the ovary	HP:0000137	0.817783	0.087362	237	235	14	5080	6927,63924,5618,5468,5346,5261,50940,5080,3991,3952,3643,2155,2099,208
HP	Bulging epiphyses	HP:0003013	0.817783	0.087362	5	235	1	5080	142680
HP	Intermittent thrombocytopenia	HP:0004854	0.817783	0.087362	5	235	1	5080	92579
HP	Abnormal ventricular axis	HP:0033566	0.817783	0.087362	5	235	1	5080	2548
HP	Impaired ADP-induced platelet aggregation	HP:0004866	0.817783	0.087362	18	235	2	5080	7066,10019
HP	Erratic myoclonus	HP:0025357	0.817783	0.087362	5	235	1	5080	170302
HP	Elevated urinary collagen degradation products	HP:0033384	0.817783	0.087362	5	235	1	5080	4882
HP	Osteopathia striata	HP:0010740	0.817783	0.087362	5	235	1	5080	64840
HP	Reduced circulating CH50 activity	HP:0025434	0.817783	0.087362	5	235	1	5080	729
HP	Abdominal colic	HP:0011848	0.817783	0.087362	5	235	1	5080	6476
HP	Copper accumulation in liver	HP:0025321	0.817783	0.087362	5	235	1	5080	55532
HP	Enlarged ovaries	HP:0100879	0.817783	0.087362	18	235	2	5080	3643,2099
HP	Calcium nephrolithiasis	HP:0004724	0.817783	0.087362	18	235	2	5080	189,142680
HP	Absent skin pigmentation	HP:0200098	0.817783	0.087362	5	235	1	5080	7299
HP	Optic nerve misrouting	HP:0025551	0.817783	0.087362	5	235	1	5080	146167
HP	Nephrocalcinosis	HP:0000121	0.817783	0.087362	104	235	7	5080	6514,51085,3784,3643,3172,189,142680
HP	Aplasia of the nasal bone	HP:0010941	0.817783	0.087362	5	235	1	5080	6496
HP	Spontaneous pain sensation	HP:0010833	0.817783	0.087362	5	235	1	5080	773
HP	Decreased transferrin saturation	HP:0012464	0.817783	0.087362	5	235	1	5080	164656
HP	Abnormal circulating ornithine concentration	HP:0012025	0.817783	0.087362	5	235	1	5080	763
HP	Chronic acidosis	HP:0012468	0.817783	0.087362	5	235	1	5080	6514
HP	Prominent veins on trunk	HP:0007457	0.817783	0.087362	5	235	1	5080	5468
HP	Aplasia/Hypoplasia of the premaxilla	HP:0010756	0.817783	0.087362	5	235	1	5080	6496
HP	Acromesomelia	HP:0003086	0.817783	0.087362	5	235	1	5080	4882
HP	Central heterochromia	HP:0007818	0.817783	0.087362	5	235	1	5080	9935
HP	Anorexia	HP:0002039	0.817783	0.087362	122	235	8	5080	773,6777,56246,55630,5009,221895,162417,1030
HP	Alveolar rhabdomyosarcoma	HP:0006779	0.817783	0.087362	5	235	1	5080	2308
HP	Atypical nevi in non-sun exposed areas	HP:0001074	0.817783	0.087362	5	235	1	5080	50940
HP	Abnormal negative emotional state	HP:0031467	0.817783	0.087362	5	235	1	5080	2328
HP	Amplification of sexual behavior	HP:5200321	0.817783	0.087362	5	235	1	5080	6999
HP	Central adrenal insufficiency	HP:0011734	0.817783	0.087362	18	235	2	5080	9095,5122
HP	Amplification of social interactions	HP:5200212	0.817783	0.087362	5	235	1	5080	6999
HP	Aplasia/Hypoplasia of the nasal septum	HP:0009935	0.817783	0.087362	5	235	1	5080	6496
HP	Eruptive xanthomas	HP:0001013	0.817783	0.087362	5	235	1	5080	3990
HP	Dexamethasone-suppressible primary hyperaldosteronism	HP:0011739	0.817783	0.087362	5	235	1	5080	776
HP	Increased circulating creatine kinase MB isoform	HP:0032232	0.817783	0.087362	5	235	1	5080	2548
HP	Epididymal neoplasm	HP:0030421	0.817783	0.087362	5	235	1	5080	6928
HP	Erythroid dysplasia	HP:0031688	0.817783	0.087362	5	235	1	5080	148867
HP	Papillary cystadenoma of the epididymis	HP:0009715	0.817783	0.087362	5	235	1	5080	6928
HP	Epididymal cyst	HP:0030424	0.817783	0.087362	5	235	1	5080	6928
HP	Sertoli cell neoplasm	HP:0100619	0.817783	0.087362	5	235	1	5080	50940
HP	Cardiac amyloidosis	HP:0030843	0.817783	0.087362	5	235	1	5080	7276
HP	Tachycardia	HP:0001649	0.817783	0.087362	142	235	9	5080	745,7351,6927,6833,5837,3767,3172,2328,2203
HP	Thymoma	HP:0100522	0.817783	0.087362	5	235	1	5080	1030
HP	Neoplasia of the nasopharynx	HP:0100630	0.817783	0.087362	5	235	1	5080	50940
HP	Impaired cortisol response to insulin stimulation test	HP:0031076	0.817783	0.087362	5	235	1	5080	56246
HP	Abnormal total hemolytic complement activity	HP:0031904	0.817783	0.087362	5	235	1	5080	729
HP	Bifid distal phalanx of the thumb	HP:0009611	0.817783	0.087362	5	235	1	5080	5053
HP	Dysuria	HP:0100518	0.817783	0.087362	18	235	2	5080	7466,189
HP	Moderately short stature	HP:0008848	0.817783	0.087362	5	235	1	5080	91252
HP	Vertebral arch anomaly	HP:0008438	0.817783	0.087362	18	235	2	5080	4882,23169
HP	Skeletal muscle hypertrophy	HP:0003712	0.822907	0.0846492	219	235	13	5080	8788,7173,6833,63924,5468,5346,3991,389434,3784,3767,3643,3156,2548
HP	Premature coronary artery atherosclerosis	HP:0005181	0.837496	0.0770171	19	235	2	5080	3990,255738
HP	Hypoplasia of the iris	HP:0007676	0.837496	0.0770171	35	235	3	5080	9935,64840,5080
HP	Focal myoclonic seizure	HP:0011166	0.837496	0.0770171	19	235	2	5080	776,23261
HP	Prolonged partial thromboplastin time	HP:0003645	0.837496	0.0770171	35	235	3	5080	6718,5009,2160
HP	Urinary urgency	HP:0000012	0.837496	0.0770171	52	235	4	5080	84842,7274,6311,126129
HP	Anterior rib cupping	HP:0000907	0.837496	0.0770171	19	235	2	5080	8788,23169
HP	Flared metaphysis	HP:0003015	0.837496	0.0770171	52	235	4	5080	91252,56172,4882,1576
HP	Insidious onset	HP:0003587	0.837496	0.0770171	19	235	2	5080	773,6311
HP	Disturbance of facial expression	HP:0005324	0.837496	0.0770171	35	235	3	5080	773,7276,1356
HP	Disturbance during transitions between sleep and wake states	HP:5200293	0.837496	0.0770171	19	235	2	5080	57582,3060
HP	Abnormal bleeding	HP:0001892	0.837496	0.0770171	539	235	29	5080	9420,91252,90993,83854,776,7466,745,7066,6777,6720,6239,57462,5618,50940,4774,4547,4351,2548,2538,229,2266,2244,2243,2165,2160,2155,2132,1030,10019
HP	Bowel incontinence	HP:0002607	0.837496	0.0770171	52	235	4	5080	6476,6239,3670,2132
HP	Large posterior fontanelle	HP:0004491	0.837496	0.0770171	19	235	2	5080	7173,389434
HP	Proteinuria	HP:0000093	0.839307	0.076079	240	235	14	5080	9935,6928,6514,5836,56606,4094,3931,3172,29071,25970,2538,2243,221895,2132
HP	Early onset of sexual maturation	HP:0100000	0.842084	0.0746446	182	235	11	5080	8788,6496,57582,56246,5468,51085,50940,3643,3060,2132,170302
HP	Aciduria	HP:0012072	0.845632	0.0728184	144	235	9	5080	763,6898,5053,3242,3081,3033,283209,189,1374
HP	Abnormality of the thyroid gland	HP:0000820	0.864876	0.0630461	522	235	28	5080	9971,8647,7466,7276,7173,6928,6833,6777,6496,6239,56246,5122,51085,50940,4547,4351,3952,389434,3767,3643,3242,3170,3081,2132,1733,169792,111,1030
HP	Non-Mendelian inheritance	HP:0001426	0.870686	0.0601383	89	235	6	5080	8431,7352,5468,51738,5078,10599
HP	EEG with spike-wave complexes	HP:0010850	0.870686	0.0601383	89	235	6	5080	8912,84720,6843,57094,170302,127833
HP	Nausea and vomiting	HP:0002017	0.874069	0.0584542	523	235	28	5080	776,773,763,7276,6833,6720,6690,6523,6496,6476,56606,56246,5261,50674,5053,5009,4547,4351,3767,3172,3033,229,2203,2132,2099,162417,11181,1030
HP	Pain	HP:0012531	0.874069	0.0584542	852	235	44	5080	9971,9935,8647,84842,7066,6777,6720,6690,64840,6476,6311,6239,5837,56606,56246,56172,5468,5446,5444,5261,5260,5230,5213,5009,4547,3784,3156,3110,3081,286,270,255738,229,2132,2099,2027,189,1610,142680,1357,11181,10891,1030,10019
HP	EMG: impaired neuromuscular transmission	HP:0100285	0.876224	0.0573848	36	235	3	5080	776,6843,127833
HP	Prominent superficial blood vessels	HP:0007394	0.876224	0.0573848	36	235	3	5080	92579,91252,5468
HP	Adrenal hypoplasia	HP:0000835	0.876224	0.0573848	36	235	3	5080	9095,81788,6496
HP	Ankle pain	HP:0030840	0.876832	0.0570834	6	235	1	5080	9935
HP	Euthyroid goiter	HP:0009798	0.876832	0.0570834	6	235	1	5080	50940
HP	Reduced factor XIII activity	HP:0008357	0.876832	0.0570834	6	235	1	5080	2165
HP	Adrenocorticotropin deficient adrenal insufficiency	HP:0011735	0.876832	0.0570834	6	235	1	5080	9095
HP	Pregnancy exposure	HP:0031437	0.876832	0.0570834	6	235	1	5080	462
HP	Hyperextensibility at elbow	HP:0010485	0.876832	0.0570834	6	235	1	5080	23261
HP	Distal renal tubular acidosis	HP:0008341	0.876832	0.0570834	6	235	1	5080	6928
HP	Increased hepatic echogenicity	HP:0031141	0.876832	0.0570834	6	235	1	5080	5105
HP	Protein avoidance	HP:0002038	0.876832	0.0570834	6	235	1	5080	5009
HP	Secondary hyperparathyroidism	HP:0000867	0.876832	0.0570834	6	235	1	5080	56172
HP	Lens coloboma	HP:0100719	0.876832	0.0570834	6	235	1	5080	5080
HP	Limb ataxia	HP:0002070	0.876832	0.0570834	91	235	6	5080	9420,84504,7276,6843,6311,1356
HP	No social interaction	HP:0008763	0.876832	0.0570834	6	235	1	5080	25970
HP	Abnormal circle of Willis morphology	HP:0012518	0.876832	0.0570834	6	235	1	5080	83854
HP	Hypergastrinemia	HP:0500167	0.876832	0.0570834	6	235	1	5080	1030
HP	Erythroid hyperplasia	HP:0012132	0.876832	0.0570834	20	235	2	5080	5313,5230
HP	Thinning of Descemet membrane	HP:0031159	0.876832	0.0570834	6	235	1	5080	5080
HP	Abnormal nasolabial region morphology	HP:0005289	0.876832	0.0570834	20	235	2	5080	29071,283209
HP	Hypogeusia	HP:0000224	0.876832	0.0570834	6	235	1	5080	55630
HP	Macroorchidism	HP:0000053	0.876832	0.0570834	20	235	2	5080	50940,170302
HP	Decreased urinary potassium	HP:0012364	0.876832	0.0570834	6	235	1	5080	866
HP	Thymus hyperplasia	HP:0010516	0.876832	0.0570834	6	235	1	5080	81788
HP	Morning glory anomaly	HP:0025514	0.876832	0.0570834	6	235	1	5080	5080
HP	Bicarbonaturia	HP:0003646	0.876832	0.0570834	6	235	1	5080	229
HP	Coronary artery stenosis	HP:0005145	0.876832	0.0570834	6	235	1	5080	51085
HP	Abnormal circulating gastrin concentration	HP:0500166	0.876832	0.0570834	6	235	1	5080	1030
HP	Intestinal carcinoid	HP:0006723	0.876832	0.0570834	6	235	1	5080	1030
HP	Myocardial steatosis	HP:0006693	0.876832	0.0570834	6	235	1	5080	255738
HP	Intervertebral disk degeneration	HP:0008419	0.876832	0.0570834	6	235	1	5080	3081
HP	Abnormality of urine bicarbonate level	HP:0011279	0.876832	0.0570834	6	235	1	5080	229
HP	Elevated urinary 3-hydroxybutyric acid	HP:0040155	0.876832	0.0570834	6	235	1	5080	763
HP	Impaired ocular abduction	HP:0000634	0.876832	0.0570834	6	235	1	5080	9935
HP	Chronic hemolytic anemia	HP:0004870	0.876832	0.0570834	6	235	1	5080	5313
HP	Corneal dystrophy	HP:0001131	0.876832	0.0570834	37	235	3	5080	4094,26007,1413
HP	Abnormal circulating calcium-phosphate regulating hormone concentration	HP:0100530	0.876832	0.0570834	54	235	4	5080	9365,1576,142680,1030
HP	Short term memory impairment	HP:0033687	0.876832	0.0570834	6	235	1	5080	7274
HP	Recurrent Klebsiella infections	HP:0002742	0.876832	0.0570834	6	235	1	5080	4153
HP	Cerebral artery atherosclerosis	HP:0007201	0.876832	0.0570834	6	235	1	5080	255738
HP	Abnormal oral physiology	HP:0031815	0.876832	0.0570834	343	235	19	5080	8788,84842,773,6777,6311,5837,55630,5446,5444,3060,2548,23261,221895,2165,170302,1610,127833,113278,10891
HP	Hyperphenylalaninemia	HP:0004923	0.876832	0.0570834	6	235	1	5080	5053
HP	Lipemia retinalis	HP:0000660	0.876832	0.0570834	6	235	1	5080	2538
HP	Chronic pancreatitis	HP:0006280	0.876832	0.0570834	6	235	1	5080	6690
HP	Multiple pulmonary cysts	HP:0005948	0.876832	0.0570834	20	235	2	5080	6720,10144
HP	Hyperoxaluria	HP:0003159	0.876832	0.0570834	6	235	1	5080	189
HP	Anterior subcapsular cataract	HP:0010923	0.876832	0.0570834	6	235	1	5080	5080
HP	Hypoplastic philtrum	HP:0005326	0.876832	0.0570834	6	235	1	5080	2132
HP	Neoplasm of the thymus	HP:0100521	0.876832	0.0570834	6	235	1	5080	1030
HP	Skewfoot	HP:0032649	0.876832	0.0570834	6	235	1	5080	773
HP	Hemolytic anemia	HP:0001878	0.876832	0.0570834	165	235	10	5080	5313,5230,5213,3931,3098,3081,29071,286,2821,221895
HP	Refractory anemia	HP:0005505	0.876832	0.0570834	6	235	1	5080	1356
HP	Cleft ala nasi	HP:0003191	0.876832	0.0570834	6	235	1	5080	64840
HP	Punding	HP:0030218	0.876832	0.0570834	6	235	1	5080	8912
HP	Gastric ulcer	HP:0002592	0.876832	0.0570834	6	235	1	5080	7466
HP	Recurrent pancreatitis	HP:0100027	0.876832	0.0570834	20	235	2	5080	6690,1357
HP	Increased circulating insulin-like growth factor 1 concentration	HP:0030269	0.876832	0.0570834	6	235	1	5080	50940
HP	Cerebral berry aneurysm	HP:0007029	0.876832	0.0570834	6	235	1	5080	83854
HP	Exercise-induced rhabdomyolysis	HP:0009045	0.876832	0.0570834	6	235	1	5080	5837
HP	Prominent coccyx	HP:0040016	0.876832	0.0570834	6	235	1	5080	10584
HP	Megakaryocyte nucleus hyperlobulation	HP:0031388	0.876832	0.0570834	6	235	1	5080	10019
HP	Hypertonic dehydration	HP:0001986	0.876832	0.0570834	6	235	1	5080	6523
HP	Caudal appendage	HP:0002825	0.876832	0.0570834	6	235	1	5080	10584
HP	Hemothorax	HP:0012151	0.876832	0.0570834	6	235	1	5080	2132
HP	Ocular hypertension	HP:0007906	0.876832	0.0570834	37	235	3	5080	4774,3081,169792
HP	Ocular flutter	HP:0031931	0.876832	0.0570834	6	235	1	5080	773
HP	Gustatory lacrimation	HP:0100274	0.876832	0.0570834	6	235	1	5080	9935
HP	Extrapyramidal dyskinesia	HP:0007308	0.876832	0.0570834	6	235	1	5080	1807
HP	Lamellar cataract	HP:0007971	0.876832	0.0570834	6	235	1	5080	1413
HP	Prominent antitragus	HP:0008593	0.876832	0.0570834	6	235	1	5080	283209
HP	Enlargement of the ankles	HP:0003029	0.876832	0.0570834	6	235	1	5080	142680
HP	Intermittent hyperventilation	HP:0004879	0.876832	0.0570834	6	235	1	5080	2203
HP	Methemoglobinemia	HP:0012119	0.876832	0.0570834	6	235	1	5080	3081
HP	Abnormal lower-limb motor evoked potentials	HP:0012898	0.876832	0.0570834	6	235	1	5080	126129
HP	Craniofacial asymmetry	HP:0004484	0.876832	0.0570834	6	235	1	5080	4094
HP	Thumb contracture	HP:0009600	0.876832	0.0570834	6	235	1	5080	8788
HP	Glucagonoma	HP:0030404	0.876832	0.0570834	6	235	1	5080	1030
HP	Abnormal urine pH	HP:0032943	0.876832	0.0570834	147	235	9	5080	763,6898,5053,3242,3081,3033,283209,189,1374
HP	Abnormal change in social behavior	HP:5200243	0.876832	0.0570834	6	235	1	5080	6999
HP	Death in childhood	HP:0003819	0.876832	0.0570834	128	235	8	5080	8647,79068,4351,2266,2244,2243,113278,111
HP	Large cafe-au-lait macules with irregular margins	HP:0005605	0.876832	0.0570834	6	235	1	5080	1030
HP	Insomnia	HP:0100785	0.877338	0.0568331	73	235	5	5080	9971,8647,3060,162417,10019
HP	Anemia due to reduced life span of red cells	HP:0011895	0.881742	0.0546585	168	235	10	5080	5313,5230,5213,3931,3098,3081,29071,286,2821,221895
HP	Abnormal saccadic eye movements	HP:0000570	0.890063	0.0505793	92	235	6	5080	84504,773,6843,6311,57462,127833
HP	Hyperpituitarism	HP:0010514	0.891031	0.0501073	130	235	8	5080	5618,50940,3767,2100,2099,148867,144132,1030
HP	Abnormal 4th finger morphology	HP:0004188	0.891031	0.0501073	21	235	2	5080	6833,3767
HP	Oral cavity bleeding	HP:0030140	0.891031	0.0501073	21	235	2	5080	6777,2165
HP	Abnormality of the costochondral junction	HP:0000919	0.891031	0.0501073	21	235	2	5080	8788,142680
HP	Abnormality of the internal auditory canal	HP:0011384	0.891031	0.0501073	21	235	2	5080	9935,56172
HP	Patchy hypopigmentation of hair	HP:0011365	0.891031	0.0501073	21	235	2	5080	9935,7299
HP	Neuroendocrine neoplasm	HP:0100634	0.896693	0.047356	38	235	3	5080	389692,3767,1030
HP	Focal tonic seizure	HP:0011167	0.896693	0.047356	38	235	3	5080	773,57582,170302
HP	Abnormality of the intrinsic pathway	HP:0010989	0.896693	0.047356	38	235	3	5080	462,4351,2160
HP	Pituitary hypothyroidism	HP:0008245	0.896693	0.047356	38	235	3	5080	5122,3952,3170
HP	Asymmetry of intraocular pressure	HP:0012633	0.896693	0.047356	38	235	3	5080	4774,3081,169792
HP	Abnormal growth hormone level	HP:0032367	0.896693	0.047356	38	235	3	5080	50940,3767,1030
HP	Hepatocellular carcinoma	HP:0001402	0.89744	0.0469948	74	235	5	5080	8647,6514,5836,50940,2538
HP	Hypothermia	HP:0002045	0.905623	0.0430526	56	235	4	5080	7173,5009,389434,162417
HP	Opacification of the corneal stroma	HP:0007759	0.906655	0.0425581	93	235	6	5080	6720,5080,3990,3931,336,255738
HP	Excessive salivation	HP:0003781	0.909765	0.0410709	170	235	10	5080	8788,84842,6311,5446,5444,3060,23261,170302,1610,10891
HP	Paraplegia	HP:0010550	0.918932	0.0367166	151	235	9	5080	9420,84842,776,7276,6843,5053,162417,126129,113612
HP	Abnormality of renal excretion	HP:0011036	0.923277	0.0346678	75	235	5	5080	9365,7498,6927,6524,5078
HP	Abnormal motor neuron morphology	HP:0002450	0.923277	0.0346678	75	235	5	5080	6311,5446,5444,1610,10891
HP	Central hypothyroidism	HP:0011787	0.923277	0.0346678	75	235	5	5080	6496,5122,3952,3643,3170
HP	Fulminant hepatic failure	HP:0004448	0.928097	0.0324065	7	235	1	5080	3033
HP	Left ventricular diastolic dysfunction	HP:0025168	0.928097	0.0324065	7	235	1	5080	3156
HP	Cheilitis	HP:0100825	0.928097	0.0324065	58	235	4	5080	6720,55630,221895,164656
HP	Axonal regeneration	HP:0003450	0.928097	0.0324065	7	235	1	5080	3098
HP	Olivopontocerebellar atrophy	HP:0002542	0.928097	0.0324065	7	235	1	5080	6311
HP	Deep venous thrombosis	HP:0002625	0.928097	0.0324065	22	235	2	5080	462,3053
HP	Aplasia/Hypoplasia of the nasal bone	HP:0010940	0.928097	0.0324065	7	235	1	5080	6496
HP	Absent gallbladder	HP:0011467	0.928097	0.0324065	7	235	1	5080	222546
HP	Clinodactyly of the 3rd finger	HP:0040024	0.928097	0.0324065	7	235	1	5080	8788
HP	Dumbbell-shaped long bone	HP:0000947	0.928097	0.0324065	7	235	1	5080	23169
HP	Somnambulism	HP:0025236	0.928097	0.0324065	7	235	1	5080	57582
HP	Unicoronal synostosis	HP:0011315	0.928097	0.0324065	7	235	1	5080	84720
HP	Retinal vein occlusion	HP:0012636	0.928097	0.0324065	7	235	1	5080	462
HP	Low serum calcitriol	HP:0012052	0.928097	0.0324065	7	235	1	5080	1576
HP	Abnormal intraocular pressure	HP:0012632	0.928097	0.0324065	39	235	3	5080	4774,3081,169792
HP	Duplication of the distal phalanx of the thumb	HP:0009612	0.928097	0.0324065	7	235	1	5080	5053
HP	Recurrent thrombophlebitis	HP:0004419	0.928097	0.0324065	7	235	1	5080	462
HP	Hemiplegia	HP:0002301	0.928097	0.0324065	39	235	3	5080	773,5053,170302
HP	Abnormal blood monovalent inorganic cation concentration	HP:0010930	0.928097	0.0324065	153	235	9	5080	9095,866,776,763,6523,6514,56246,3784,3643
HP	Focal hyperkinetic seizure	HP:0011174	0.928097	0.0324065	7	235	1	5080	57582
HP	Anti-neuromuscular Junction acetylcholine receptor antibody positivity	HP:0030208	0.928097	0.0324065	22	235	2	5080	6843,127833
HP	Blepharospasm	HP:0000643	0.928097	0.0324065	40	235	3	5080	9935,773,1356
HP	Weight loss	HP:0001824	0.928097	0.0324065	393	235	21	5080	9935,7276,7066,6833,6777,6720,6690,6523,6311,56246,55630,5446,5444,3767,3651,3630,2645,221895,1610,10891,1030
HP	Progressive spastic paraparesis	HP:0007199	0.928097	0.0324065	7	235	1	5080	126129
HP	Mild proteinuria	HP:0012595	0.928097	0.0324065	7	235	1	5080	56606
HP	Abnormality of taste sensation	HP:0000223	0.928097	0.0324065	7	235	1	5080	55630
HP	Abnormal blood potassium concentration	HP:0011042	0.928097	0.0324065	114	235	7	5080	9095,866,776,6514,56246,3784,3643
HP	Digital flexor tenosynovitis	HP:0012276	0.928097	0.0324065	7	235	1	5080	7276
HP	Exaggerated cupid's bow	HP:0002263	0.928097	0.0324065	39	235	3	5080	8788,773,57178
HP	Impaired horizontal smooth pursuit	HP:0001151	0.928097	0.0324065	7	235	1	5080	6311
HP	Reduced circulating complement concentration	HP:0004431	0.928097	0.0324065	57	235	4	5080	731,729,221895,10747
HP	Dermoid cyst	HP:0025247	0.928097	0.0324065	7	235	1	5080	3110
HP	Abnormal response to endocrine stimulation test	HP:0031073	0.928097	0.0324065	152	235	9	5080	7351,6927,6833,6777,6496,56246,5122,3767,3170
HP	Abnormal peripheral action potential amplitude	HP:0030179	0.928097	0.0324065	40	235	3	5080	6843,3098,127833
HP	Bone fracture	HP:0020110	0.928097	0.0324065	22	235	2	5080	6514,2132
HP	Failure to thrive	HP:0001508	0.928097	0.0324065	1119	235	56	5080	9971,9420,92579,91252,8647,84842,79068,773,6833,6777,6720,6718,6555,6523,6514,6496,6476,64116,6239,5836,57582,56246,55630,55180,5468,5261,5122,51085,50674,5009,4774,4547,4351,4153,3767,3651,3643,3630,3242,3033,2998,284111,2645,26007,25970,256297,2548,229,189,1807,170302,162417,142680,130589,127833,111
HP	Skull asymmetry	HP:0002678	0.928097	0.0324065	7	235	1	5080	79068
HP	Stroke-like episode	HP:0002401	0.928097	0.0324065	22	235	2	5080	7466,7276
HP	Generalized hyperpigmentation	HP:0007440	0.928097	0.0324065	39	235	3	5080	56246,5080,3643
HP	Hypermagnesemia	HP:0002918	0.928097	0.0324065	7	235	1	5080	229
HP	Aplasia/Hypoplasia of the gallbladder	HP:0011466	0.928097	0.0324065	7	235	1	5080	222546
HP	Prostatitis	HP:0000024	0.928097	0.0324065	7	235	1	5080	3081
HP	Staring gaze	HP:0025401	0.928097	0.0324065	22	235	2	5080	6843,127833
HP	Enlarged tonsils	HP:0030812	0.928097	0.0324065	7	235	1	5080	208
HP	Decreased circulating dehydroepiandrosterone concentration	HP:0031214	0.928097	0.0324065	7	235	1	5080	56246
HP	Anti-acetylcholine receptor antibody positivity	HP:6001064	0.928097	0.0324065	22	235	2	5080	6843,127833
HP	Prominent ear helix	HP:0009904	0.928097	0.0324065	7	235	1	5080	57178
HP	Diaphragmatic paralysis	HP:0006597	0.928097	0.0324065	7	235	1	5080	2548
HP	Downbeat nystagmus	HP:0010545	0.928097	0.0324065	7	235	1	5080	773
HP	Cerebellar dentate nucleus calcification	HP:0002461	0.928097	0.0324065	7	235	1	5080	57462
HP	Recurrent myoglobinuria	HP:0003652	0.928097	0.0324065	7	235	1	5080	5837
HP	Conjunctival icterus	HP:0032106	0.928097	0.0324065	7	235	1	5080	10599
HP	Epiblepharon	HP:0011225	0.928097	0.0324065	7	235	1	5080	56172
HP	Posterior blepharitis	HP:0025610	0.928097	0.0324065	7	235	1	5080	6720
HP	Fasciculations	HP:0002380	0.928097	0.0324065	134	235	8	5080	773,6311,5446,5444,1610,127833,113278,10891
HP	Central diabetes insipidus	HP:0000863	0.928097	0.0324065	22	235	2	5080	7466,6496
HP	Laryngotracheomalacia	HP:0008755	0.928097	0.0324065	7	235	1	5080	3098
HP	Paracentral scotoma	HP:0030528	0.928097	0.0324065	7	235	1	5080	80201
HP	Deformed rib cage	HP:0000886	0.928097	0.0324065	7	235	1	5080	142680
HP	Parathyroid carcinoma	HP:0006780	0.928097	0.0324065	7	235	1	5080	1030
HP	Decreased skull ossification	HP:0004331	0.928097	0.0324065	39	235	3	5080	90993,7066,2132
HP	Coronary artery aneurysm	HP:0030882	0.928097	0.0324065	7	235	1	5080	255738
HP	Rachitic rosary	HP:0000897	0.928097	0.0324065	7	235	1	5080	142680
HP	Multiple exostoses	HP:0002762	0.928097	0.0324065	7	235	1	5080	2132
HP	Partial duplication of the distal phalanges of the hand	HP:0010004	0.928097	0.0324065	7	235	1	5080	5053
HP	Abnormal large intestine physiology	HP:0012700	0.928097	0.0324065	58	235	4	5080	6476,6239,3670,2132
HP	Hypochromic microcytic anemia	HP:0004840	0.928097	0.0324065	22	235	2	5080	164656,1356
HP	Anterior pituitary dysgenesis	HP:0010625	0.928097	0.0324065	40	235	3	5080	6496,3170,148867
HP	Chondrosarcoma	HP:0006765	0.928097	0.0324065	7	235	1	5080	2132
HP	Eclampsia	HP:0100601	0.928097	0.0324065	7	235	1	5080	5468
HP	Abnormal thymus morphology	HP:0000777	0.928097	0.0324065	58	235	4	5080	92579,81788,6239,1030
HP	Abnormal bladder morphology	HP:0025487	0.931385	0.0308706	77	235	5	5080	92579,745,51085,5053,3670
HP	Abnormal blood inorganic cation concentration	HP:0010927	0.937084	0.0282217	194	235	11	5080	9365,6523,64116,6239,56172,55532,51085,229,1576,142680,1030
HP	Abnormal female reproductive system physiology	HP:0030012	0.937325	0.0281096	396	235	21	5080	6777,63924,5618,5468,5346,5261,5122,3991,3952,3170,3060,2266,2244,2243,2165,2160,2155,2100,2099,208,1030
HP	Abnormal circulating acylcarnitine concentration	HP:0012071	0.940406	0.0266844	23	235	2	5080	3033,283209
HP	Vertical nystagmus	HP:0010544	0.940406	0.0266844	23	235	2	5080	773,7276
HP	Temporal pattern	HP:0011008	0.940406	0.0266844	23	235	2	5080	773,6311
HP	Ureteropelvic junction obstruction	HP:0000074	0.940406	0.0266844	23	235	2	5080	6928,64321
HP	Restrictive cardiomyopathy	HP:0001723	0.940406	0.0266844	23	235	2	5080	7276,286
HP	Anisocytosis	HP:0011273	0.940406	0.0266844	23	235	2	5080	5313,164656
HP	Difficulty standing	HP:0003698	0.940406	0.0266844	23	235	2	5080	6833,142680
HP	Abnormal endocrine physiology	HP:0031072	0.941472	0.0261928	155	235	9	5080	7351,6927,6833,6777,6496,56246,5122,3767,3170
HP	Metaphyseal widening	HP:0003016	0.950482	0.022056	97	235	6	5080	91252,56172,4882,23169,2132,1576
HP	Spastic gait	HP:0002064	0.952467	0.02115	78	235	5	5080	9420,6843,3739,126129,113612
HP	Stenosis of the external auditory canal	HP:0000402	0.95557	0.0197373	41	235	3	5080	9935,64840,4094
HP	Slow saccadic eye movements	HP:0000514	0.95557	0.0197373	41	235	3	5080	6843,6311,127833
HP	Malnutrition	HP:0004395	0.95557	0.0197373	41	235	3	5080	6690,6523,229
HP	Abnormal urine carbohydrate level	HP:0031979	0.95557	0.0197373	41	235	3	5080	3795,2548,2203
HP	Abnormal adrenal morphology	HP:0011732	0.960499	0.0175029	117	235	7	5080	9095,81788,776,6496,50940,3784,1030
HP	Abnormality of the adrenal glands	HP:0000834	0.960499	0.0175029	196	235	11	5080	9095,81788,776,6496,56246,5122,50940,3784,3767,2099,1030
HP	Abnormal endocrine morphology	HP:0031071	0.960499	0.0175029	117	235	7	5080	9095,81788,776,6496,50940,3784,1030
HP	Abnormality of skin adnexa physiology	HP:0025276	0.960499	0.0175029	236	235	13	5080	816,773,7351,7066,6927,6898,6833,3767,3172,3060,284111,229,170302
HP	Cachexia	HP:0004326	0.969664	0.0133786	98	235	6	5080	9935,6311,5446,5444,1610,10891
HP	Abnormality of complement system	HP:0005339	0.972381	0.0121637	60	235	4	5080	731,729,221895,10747
HP	Hypokalemia	HP:0002900	0.974065	0.0114119	79	235	5	5080	866,776,6514,3784,3643
HP	Apraxia	HP:0002186	0.975148	0.0109295	217	235	12	5080	9935,84720,773,6833,6496,6311,6095,3767,3651,3630,2645,25970
HP	Abnormality of foveal pigmentation	HP:0030493	0.975919	0.0105864	8	235	1	5080	146167
HP	Facial myokymia	HP:0000317	0.975919	0.0105864	8	235	1	5080	111
HP	EEG with spike-wave complexes (2.5-3.5 Hz)	HP:0010848	0.975919	0.0105864	8	235	1	5080	8912
HP	Uncontrolled eye movements	HP:0007738	0.975919	0.0105864	8	235	1	5080	8912
HP	Elevated circulating parathyroid hormone level	HP:0003165	0.975919	0.0105864	24	235	2	5080	9365,1576
HP	Premature arteriosclerosis	HP:0005177	0.975919	0.0105864	8	235	1	5080	255738
HP	Abnormal morphology of the abdominal musculature	HP:0010991	0.975919	0.0105864	61	235	4	5080	8788,64840,3784,10584
HP	Abnormal glomerular mesangial cellularity	HP:0033231	0.975919	0.0105864	8	235	1	5080	81494
HP	Abnormal hepatic echogenicity	HP:0031142	0.975919	0.0105864	8	235	1	5080	5105
HP	Bleeding with minor or no trauma	HP:0011889	0.975919	0.0105864	8	235	1	5080	2165
HP	Precocious puberty	HP:0000826	0.975919	0.0105864	179	235	10	5080	8788,6496,57582,56246,5468,50940,3643,3060,2132,170302
HP	First dorsal interossei muscle weakness	HP:0003392	0.975919	0.0105864	8	235	1	5080	773
HP	Abnormal vestibulo-ocular reflex	HP:0007670	0.975919	0.0105864	8	235	1	5080	773
HP	Pulmonary carcinoid tumor	HP:0030445	0.975919	0.0105864	8	235	1	5080	1030
HP	Mitral valve calcification	HP:0004382	0.975919	0.0105864	8	235	1	5080	3081
HP	Increased megakaryocyte count	HP:0005513	0.975919	0.0105864	8	235	1	5080	10019
HP	Bruising susceptibility	HP:0000978	0.975919	0.0105864	179	235	10	5080	91252,90993,6777,50940,2266,2244,2243,2165,2155,10019
HP	Gonadotropin deficiency	HP:0008213	0.975919	0.0105864	8	235	1	5080	5122
HP	Megakaryocytopenia	HP:0005548	0.975919	0.0105864	8	235	1	5080	148867
HP	Abnormal periosteum morphology	HP:0030313	0.975919	0.0105864	8	235	1	5080	9365
HP	Mesangial hypercellularity	HP:0012574	0.975919	0.0105864	8	235	1	5080	81494
HP	Recurrent urinary tract infections	HP:0000010	0.975919	0.0105864	158	235	9	5080	92579,7466,6524,64321,56246,51085,3670,3110,189
HP	Asymmetry of iris pigmentation	HP:0200064	0.975919	0.0105864	24	235	2	5080	9935,7299
HP	Deviated nasal septum	HP:0004411	0.975919	0.0105864	8	235	1	5080	5053
HP	Abnormal parathyroid morphology	HP:0011766	0.975919	0.0105864	24	235	2	5080	9365,1030
HP	Labial hypertrophy	HP:0000065	0.975919	0.0105864	8	235	1	5080	3643
HP	Renal artery stenosis	HP:0001920	0.975919	0.0105864	24	235	2	5080	51085,255738
HP	Spherocytosis	HP:0004444	0.975919	0.0105864	8	235	1	5080	286
HP	Enlargement of the wrists	HP:0003020	0.975919	0.0105864	8	235	1	5080	142680
HP	Osteochondroma	HP:0030431	0.975919	0.0105864	8	235	1	5080	2132
HP	Large placenta	HP:0006267	0.975919	0.0105864	8	235	1	5080	8788
HP	Porphyrinuria	HP:0010473	0.975919	0.0105864	8	235	1	5080	10599
HP	Long upper lip	HP:0011341	0.975919	0.0105864	8	235	1	5080	170302
HP	Heterochromia iridis	HP:0001100	0.975919	0.0105864	24	235	2	5080	9935,7299
HP	Abdominal cramps	HP:0032155	0.975919	0.0105864	8	235	1	5080	3110
HP	Decreased circulating copper concentration	HP:0011967	0.975919	0.0105864	8	235	1	5080	1356
HP	Cerebral venous thrombosis	HP:0005305	0.975919	0.0105864	8	235	1	5080	462
HP	Thin bony cortex	HP:0002753	0.975919	0.0105864	24	235	2	5080	56172,142680
HP	Microspherophakia	HP:0030961	0.975919	0.0105864	8	235	1	5080	5080
HP	Abnormal nasal mucus secretion	HP:0031416	0.975919	0.0105864	8	235	1	5080	6720
HP	Neuronal loss in the cerebral cortex	HP:0007190	0.975919	0.0105864	8	235	1	5080	5091
HP	Posterior helix pit	HP:0008523	0.975919	0.0105864	8	235	1	5080	3784
HP	Pituitary prolactin cell adenoma	HP:0006767	0.975919	0.0105864	8	235	1	5080	1030
HP	Temporal cortical atrophy	HP:0007112	0.975919	0.0105864	24	235	2	5080	57094,23261
HP	Rhinorrhea	HP:0031417	0.975919	0.0105864	8	235	1	5080	6720
HP	Left ventricular outflow tract obstruction	HP:0032092	0.975919	0.0105864	8	235	1	5080	2548
HP	Hypnopompic hallucination	HP:0006896	0.975919	0.0105864	8	235	1	5080	3060
HP	Cervical myelopathy	HP:0002318	0.975919	0.0105864	8	235	1	5080	2132
HP	Melena	HP:0002249	0.975919	0.0105864	24	235	2	5080	6720,1030
HP	Abnormal renal tubular resorption	HP:0011038	0.975919	0.0105864	24	235	2	5080	6928,3172
HP	CNS demyelination	HP:0007305	0.975919	0.0105864	42	235	3	5080	6311,4547,3643
HP	Abnormal sexual behavior	HP:0008768	0.975919	0.0105864	8	235	1	5080	6999
HP	Red hair	HP:0002297	0.975919	0.0105864	8	235	1	5080	5122
HP	Glandular hypospadias	HP:0000807	0.975919	0.0105864	8	235	1	5080	1317
HP	Abnormal nasal septum morphology	HP:0000419	0.975919	0.0105864	24	235	2	5080	6496,5053
HP	Abnormal response to insulin tolerance test	HP:0031075	0.975919	0.0105864	8	235	1	5080	56246
HP	Congenital hemolytic anemia	HP:0004804	0.975919	0.0105864	8	235	1	5080	5313
HP	Osteopenia	HP:0000938	0.984533	0.0067699	322	235	17	5080	9935,9365,91252,90993,6554,6514,64116,5836,5618,51085,50940,4882,4547,3170,2099,169792,1576
HP	Acute kidney injury	HP:0001919	0.984533	0.0067699	43	235	3	5080	6928,5837,56606
HP	Abnormal ocular adnexa physiology	HP:0032040	0.984533	0.0067699	43	235	3	5080	9935,773,1356
HP	Fatigable weakness	HP:0003473	0.984533	0.0067699	120	235	7	5080	6843,6311,5446,5444,1610,127833,10891
HP	Hypercalcemia	HP:0003072	0.984533	0.0067699	81	235	5	5080	9365,6523,56172,51085,1030
HP	Abnormal eyelid physiology	HP:0031879	0.984533	0.0067699	43	235	3	5080	9935,773,1356
HP	Absence of secondary sex characteristics	HP:0008187	0.984533	0.0067699	43	235	3	5080	3952,3170,2099
HP	Furrowed tongue	HP:0000221	0.984533	0.0067699	43	235	3	5080	6720,55630,3643
HP	Acidemia	HP:0032368	0.984648	0.00671919	25	235	2	5080	5078,5053
HP	Hypophosphatemic rickets	HP:0004912	0.984648	0.00671919	25	235	2	5080	3172,142680
HP	Corneal ulceration	HP:0012804	0.984648	0.00671919	25	235	2	5080	6898,4547
HP	Macroglossia	HP:0000158	0.984648	0.00671919	160	235	9	5080	8788,7173,6833,5468,389434,3784,3767,3643,2548
HP	Abnormal ossification involving the femoral head and neck	HP:0009107	0.984648	0.00671919	25	235	2	5080	7173,389434
HP	Abnormal heart rate variability	HP:0031860	0.984648	0.00671919	25	235	2	5080	776,6496
HP	Head titubation	HP:0002599	0.984648	0.00671919	25	235	2	5080	84504,7274
HP	Thin eyebrow	HP:0045074	0.984648	0.00671919	25	235	2	5080	79574,773
HP	Short tibia	HP:0005736	0.984648	0.00671919	25	235	2	5080	8788,1317
HP	Progressive cerebellar ataxia	HP:0002073	0.984648	0.00671919	62	235	4	5080	773,7466,7274,6311
HP	Limited hip movement	HP:0008800	0.984648	0.00671919	25	235	2	5080	3081,2132
HP	Goiter	HP:0000853	0.984648	0.00671919	62	235	4	5080	7173,50940,389434,1030
HP	Congenital diaphragmatic hernia	HP:0000776	0.989027	0.00479202	101	235	6	5080	9935,81788,745,64840,4094,25970
HP	Abnormal peripheral nervous system synaptic transmission	HP:0030191	0.99367	0.00275789	121	235	7	5080	6843,6311,5446,5444,1610,127833,10891
HP	Abnormal synaptic transmission	HP:0012535	0.99367	0.00275789	121	235	7	5080	6843,6311,5446,5444,1610,127833,10891
HP	Abnormal synaptic transmission at the neuromuscular junction	HP:0003398	0.99367	0.00275789	121	235	7	5080	6843,6311,5446,5444,1610,127833,10891
HP	Abnormal helix morphology	HP:0011039	1	0	187	235	7	5080	84720,6239,57178,5053,4774,3784,283209
HP	Abnormal lymphatic vessel morphology	HP:0100766	1	0	17	235	1	5080	4351
HP	Abnormality of dental structure	HP:0011061	1	0	364	235	4	5080	64840,6239,284111,283209
HP	Abnormality of the periungual region	HP:0100803	1	0	22	235	1	5080	55630
HP	Abnormality of coordination	HP:0011443	1	0	1212	235	43	5080	9420,8788,84842,84720,84504,81615,816,773,7466,7436,7276,7274,6898,6843,6833,6311,6095,57462,55630,55532,5230,51085,5080,5009,4547,3767,3651,3630,3098,3060,286,284111,283209,2821,2678,2645,23261,170302,162417,1356,127833,113278,111
HP	Hypoperistalsis	HP:0100771	1	0	24	235	1	5080	56246
HP	Abnormal circulating adrenocorticotropin concentration	HP:0011043	1	0	48	235	3	5080	56246,50940,3170
HP	Abnormal intrahepatic bile duct morphology	HP:0011040	1	0	31	235	1	5080	6718
HP	Synovitis	HP:0100769	1	0	18	235	1	5080	56172
HP	Hernia	HP:0100790	1	0	596	235	24	5080	9935,92579,8788,81788,79068,745,7173,6833,64840,6239,51085,4774,4094,389434,3784,3767,3670,25970,23261,23169,2132,170302,169792,10584
HP	Metrorrhagia	HP:0100608	1	0	16	235	1	5080	6777
HP	Neoplasm of the respiratory system	HP:0100606	1	0	77	235	2	5080	64840,50940
HP	Abnormality of fluid regulation	HP:0011032	1	0	858	235	29	5080	9971,773,7276,7173,6833,6690,6524,6523,56172,5313,50674,5009,4351,3938,389434,3767,3651,3630,3081,2645,2548,23261,23169,2266,2244,2243,189,1369,1030
HP	Hyperostosis	HP:0100774	1	0	53	235	1	5080	56172
HP	Supernumerary tooth	HP:0011069	1	0	52	235	1	5080	23261
HP	Abnormal number of incisors	HP:0011064	1	0	61	235	1	5080	6496
HP	Amyloidosis	HP:0011034	1	0	49	235	3	5080	7276,3081,2243
HP	Age of death	HP:0011420	1	0	451	235	16	5080	9971,8788,8647,79068,7066,5346,462,4351,256297,23169,2266,2244,2243,170302,113278,111
HP	Exostoses	HP:0100777	1	0	20	235	1	5080	2132
HP	Abnormality of the gastrointestinal tract	HP:0011024	1	0	1770	235	76	5080	9935,9420,8788,8647,84842,84720,8462,816,773,7466,745,7299,7276,6928,6927,6843,6833,6777,6720,6514,6496,64840,6476,6311,6239,5837,5836,57462,56246,55532,5446,5444,5261,5122,51085,50940,5078,5053,4760,4351,3938,3784,3767,3670,3651,3643,3630,3172,3156,3110,2998,29071,284111,2645,25970,2538,23261,229,2266,2244,2243,222546,2165,2160,2155,2132,170302,169792,1610,127833,113278,113220,10891,10747,1030,1…
HP	Fetal ultrasound soft marker	HP:0011425	1	0	125	235	2	5080	84720,1317
HP	Abnormality of dental color	HP:0011073	1	0	34	235	1	5080	284111
HP	Caesarian section	HP:0011410	1	0	18	235	1	5080	776
HP	Abnormal renal cortex morphology	HP:0011035	1	0	245	235	5	5080	81494,6928,3784,2538,221895
HP	Peripheral demyelination	HP:0011096	1	0	50	235	2	5080	4547,3098
HP	Abnormal placenta morphology	HP:0100767	1	0	37	235	2	5080	8788,3784
HP	Neoplasm of the larynx	HP:0100605	1	0	17	235	1	5080	64840
HP	Epileptic spasm	HP:0011097	1	0	209	235	3	5080	57582,3098,170302
HP	Hypersomnia	HP:0100786	1	0	18	235	1	5080	3060
HP	Breast aplasia	HP:0100783	1	0	17	235	1	5080	2099
HP	Frontal hirsutism	HP:0011335	1	0	10	235	1	5080	8788
HP	Abnormality of the humeroradial joint	HP:0100744	1	0	55	235	1	5080	91252
HP	Speech apraxia	HP:0011098	1	0	32	235	1	5080	25970
HP	Severe global developmental delay	HP:0011344	1	0	230	235	8	5080	8788,84504,79068,7360,56246,3643,3170,170302
HP	Coarse metaphyseal trabecularization	HP:0100670	1	0	23	235	1	5080	64840
HP	Abnormality of ocular abduction	HP:0011347	1	0	13	235	1	5080	9935
HP	Abnormal pigmentation of the oral mucosa	HP:0100669	1	0	43	235	1	5080	221895
HP	Abnormal lumbar spine morphology	HP:0100712	1	0	34	235	1	5080	4882
HP	Self-injurious behavior	HP:0100716	1	0	228	235	3	5080	6844,5053,170302
HP	Angioedema	HP:0100665	1	0	13	235	1	5080	1369
HP	Prominent forehead	HP:0011220	1	0	265	235	6	5080	8788,816,6777,4882,2132,170302
HP	Localized skin lesion	HP:0011355	1	0	895	235	24	5080	9935,91252,7299,7274,7066,64840,64788,6239,55630,5468,50940,3990,3784,3643,336,3110,3098,286,255738,2538,2132,116519,10584,1030
HP	Regional abnormality of skin	HP:0011356	1	0	540	235	7	5080	92579,91252,8788,6898,64840,55630,283209
HP	Broad eyebrow	HP:0011229	1	0	30	235	1	5080	4094
HP	Abnormal shape of the frontal region	HP:0011218	1	0	429	235	9	5080	91252,8788,84504,7360,56172,4882,4774,3098,142680
HP	Dyskinesia	HP:0100660	1	0	195	235	6	5080	816,773,284111,1807,170302,111
HP	Generalized hypopigmentation of hair	HP:0011358	1	0	49	235	2	5080	7299,5053
HP	EEG with abnormally slow frequencies	HP:0011203	1	0	88	235	2	5080	773,284111
HP	Acquired abnormal hair pattern	HP:0011360	1	0	45	235	1	5080	64840
HP	Large face	HP:0100729	1	0	286	235	7	5080	84504,6843,6239,56172,4774,23261,127833
HP	Congenital abnormal hair pattern	HP:0011361	1	0	327	235	8	5080	9935,7360,6928,5468,3643,25970,23261,170302
HP	Abnormal hair quantity	HP:0011362	1	0	879	235	19	5080	8788,84504,816,79574,7780,7360,6720,64840,55630,5468,50940,4094,3643,3242,283209,221895,2132,170302,164656
HP	EEG with generalized sharp slow waves	HP:0011199	1	0	10	235	1	5080	773
HP	White hair	HP:0011364	1	0	22	235	1	5080	7299
HP	Neoplasm of the parathyroid gland	HP:0100733	1	0	20	235	1	5080	1030
HP	Abnormal shape of the occiput	HP:0011217	1	0	118	235	3	5080	3784,3098,142680
HP	Abnormal thoracic spine morphology	HP:0100711	1	0	113	235	1	5080	4882
HP	Vascular skin abnormality	HP:0011276	1	0	588	235	23	5080	92579,91252,90993,84720,79068,6777,6720,64840,6239,57462,55630,5468,50940,4774,2266,2244,2243,2165,2155,189,170302,1369,10019
HP	Impulsivity	HP:0100710	1	0	149	235	3	5080	773,6496,284111
HP	Abnormality of the curvature of the cornea	HP:0100691	1	0	337	235	8	5080	816,7299,64116,57178,3098,3081,23261,146167
HP	Abnormality of mouth size	HP:0011337	1	0	430	235	8	5080	8788,6239,57178,4774,4094,3643,25970,23261
HP	Abnormality of mouth shape	HP:0011338	1	0	292	235	14	5080	9935,8788,84720,773,6833,51085,3767,3651,3630,29071,2645,23261,2132,10584
HP	Metopic synostosis	HP:0011330	1	0	28	235	1	5080	4774
HP	Abnormality of upper lip vermillion	HP:0011339	1	0	468	235	11	5080	8788,84720,773,6496,57178,4774,4094,3098,283209,170302,169792
HP	Abnormality of cranial sutures	HP:0011329	1	0	387	235	19	5080	90993,8788,84720,7173,6833,64116,6239,4774,4094,389434,3784,3767,3651,3630,2645,25970,169792,142680,10584
HP	Abnormal fontanelle morphology	HP:0011328	1	0	208	235	9	5080	8788,7173,6928,4094,389434,3784,170302,169792,142680
HP	Scarring	HP:0100699	1	0	103	235	1	5080	91252
HP	Multiple suture craniosynostosis	HP:0011324	1	0	12	235	1	5080	6239
HP	Abnormal arachnoid mater morphology	HP:0100700	1	0	61	235	1	5080	25970
HP	Abnormal long bone morphology	HP:0011314	1	0	785	235	24	5080	9935,92579,91252,90993,8788,7360,7173,6514,64840,57178,56172,51085,4882,4094,389434,29071,23169,2132,2099,170302,1576,142680,1317,10584
HP	Broad thumb	HP:0011304	1	0	90	235	1	5080	92579
HP	Lack of skin elasticity	HP:0100679	1	0	62	235	2	5080	50940,5053
HP	Abnormal digit morphology	HP:0011297	1	0	1531	235	32	5080	9935,92579,91252,8788,84720,79068,7466,745,6999,6833,64840,64116,6239,57178,51085,5053,4882,4094,3767,3643,3170,25970,256297,23261,23169,2132,1807,170302,127833,126129,10584,10144
HP	Abnormal metencephalon morphology	HP:0011283	1	0	1041	235	30	5080	9420,84504,816,79068,773,7436,7274,6496,64840,64116,6311,6095,57462,57178,51085,4774,4094,3784,3098,2806,26007,25970,256297,23261,170302,148867,1356,1317,127833,113278
HP	Abnormal hindbrain morphology	HP:0011282	1	0	1041	235	30	5080	9420,84504,816,79068,773,7436,7274,6496,64840,64116,6311,6095,57462,57178,51085,4774,4094,3784,3098,2806,26007,25970,256297,23261,170302,148867,1356,1317,127833,113278
HP	Arachnoid cyst	HP:0100702	1	0	60	235	1	5080	25970
HP	Abnormal trabecular bone morphology	HP:0100671	1	0	32	235	2	5080	64840,142680
HP	Cerebral visual impairment	HP:0100704	1	0	172	235	5	5080	776,6844,6496,3098,1317
HP	Mild global developmental delay	HP:0011342	1	0	84	235	4	5080	81615,6833,3767,256297
HP	Moderate global developmental delay	HP:0011343	1	0	29	235	2	5080	8788,3034
HP	Abnormal glial cell morphology	HP:0100705	1	0	155	235	5	5080	6311,57582,55532,170302,1030
HP	Abnormal astrocyte morphology	HP:0100707	1	0	46	235	1	5080	55532
HP	EEG with generalized epileptiform discharges	HP:0011198	1	0	272	235	12	5080	8912,84720,773,6843,6833,64116,57582,57094,3767,284111,170302,127833
HP	Hypertensive crisis	HP:0100735	1	0	21	235	1	5080	6239
HP	Abnormal soft palate morphology	HP:0100736	1	0	272	235	5	5080	91252,8788,84720,79068,6496
HP	Abnormal hard palate morphology	HP:0100737	1	0	84	235	2	5080	6496,50940
HP	Typical absence seizure	HP:0011147	1	0	32	235	1	5080	8912
HP	Dialeptic seizure	HP:0011146	1	0	251	235	8	5080	8912,816,776,773,57582,57094,170302,1317
HP	Schizophrenia	HP:0100753	1	0	74	235	2	5080	7466,6239
HP	Abnormal skin adnexa morphology	HP:0011138	1	0	1509	235	40	5080	9935,8788,84842,84720,84504,816,79574,79068,7780,773,7360,7299,6928,6898,6720,64840,55630,5468,5122,51085,50940,5053,4882,4094,3643,3242,3170,3081,29071,283209,25970,23261,23169,221895,2132,2099,170302,164656,10584,1030
HP	Inflammatory abnormality of the skin	HP:0011123	1	0	508	235	19	5080	9971,92579,8647,816,7780,6777,6720,6239,5950,55630,5053,4153,3110,286,283209,2678,2243,221895,2099
HP	Ovarian neoplasm	HP:0100615	1	0	74	235	1	5080	50940
HP	Abnormality of skin physiology	HP:0011122	1	0	580	235	22	5080	9971,92579,8647,816,7780,7066,6777,6720,6239,5950,55630,5053,4153,3110,286,283209,2678,2243,221895,2099,113220,10599
HP	Concave nasal ridge	HP:0011120	1	0	24	235	1	5080	6777
HP	Abnormal nasal dorsum morphology	HP:0011119	1	0	260	235	4	5080	6777,6496,3170,256297
HP	Abnormal circulating interleukin concentration	HP:0011117	1	0	37	235	2	5080	9971,8647
HP	Abnormal circulating cytokine concentration	HP:0011112	1	0	47	235	2	5080	9971,8647
HP	Abnormality of salivation	HP:0100755	1	0	214	235	11	5080	8788,84842,6311,5446,5444,3060,23261,221895,170302,1610,10891
HP	Abnormal immune serum protein physiology	HP:0011111	1	0	48	235	2	5080	9971,8647
HP	Multiple glomerular cysts	HP:0100611	1	0	10	235	1	5080	6928
HP	Gangrene	HP:0100758	1	0	56	235	2	5080	6777,189
HP	Clubbing of fingers	HP:0100759	1	0	38	235	1	5080	10144
HP	Abnormal left ventricular outflow tract morphology	HP:0011103	1	0	27	235	1	5080	127833
HP	Abnormality of the lymphatic system	HP:0100763	1	0	787	235	32	5080	9420,92579,8788,8647,81788,745,7066,6777,6718,6239,55630,55532,5468,5313,5261,5009,4351,3931,3643,3098,286,2821,2548,2328,2266,2244,2243,221895,208,169792,1030,10019
HP	Functional abnormality of the inner ear	HP:0011389	1	0	1060	235	27	5080	9935,9420,92579,79068,773,7466,7299,7276,7173,7066,6999,6843,6777,6496,64840,56172,51085,4094,389434,3784,25970,170302,169792,128486,127833,113278,10019
HP	Abnormal inner ear morphology	HP:0011390	1	0	79	235	2	5080	9935,56172
HP	Abnormal CNS myelination	HP:0011400	1	0	414	235	13	5080	8789,84720,84504,81615,6311,57582,57178,5091,4547,3643,26007,2548,170302
HP	Intestinal atresia	HP:0011100	1	0	67	235	3	5080	6496,64840,222546
HP	Abnormality of the tonsils	HP:0100765	1	0	37	235	2	5080	6239,208
HP	Myoclonic absence seizure	HP:0011150	1	0	14	235	1	5080	8912
HP	Abnormal umbilical cord blood vessel morphology	HP:0011403	1	0	46	235	1	5080	84720
HP	Chronic hepatic failure	HP:0100626	1	0	14	235	1	5080	229
HP	Focal motor seizure	HP:0011153	1	0	113	235	6	5080	776,773,57582,56246,23261,170302
HP	Thyroiditis	HP:0100646	1	0	47	235	1	5080	6777
HP	EEG with focal sharp waves	HP:0011196	1	0	12	235	1	5080	773
HP	Vascular neoplasm	HP:0100742	1	0	155	235	1	5080	6496
HP	Neoplasm of the adrenal cortex	HP:0100641	1	0	27	235	2	5080	3784,1030
HP	EEG with focal sharp slow waves	HP:0011195	1	0	13	235	1	5080	773
HP	Neoplasm of the rectum	HP:0100743	1	0	45	235	1	5080	50940
HP	Erectile dysfunction	HP:0100639	1	0	71	235	2	5080	7276,1030
HP	EEG with focal spikes	HP:0011193	1	0	26	235	1	5080	57582
HP	Uni- and bilateral multifocal epileptiform discharges	HP:0011190	1	0	18	235	1	5080	170302
HP	Abnormal Sharpey fiber morphology	HP:0100685	1	0	33	235	1	5080	56172
HP	EEG with focal epileptiform discharges	HP:0011185	1	0	119	235	3	5080	773,57582,170302
HP	Chest pain	HP:0100749	1	0	135	235	4	5080	7066,3784,2132,10019
HP	Interictal epileptiform activity	HP:0011182	1	0	321	235	12	5080	8912,84720,773,6843,6833,64116,57582,57094,3767,284111,170302,127833
HP	Neoplasm of the adrenal gland	HP:0100631	1	0	46	235	2	5080	3784,1030
HP	Complex febrile seizure	HP:0011172	1	0	16	235	1	5080	773
HP	Recurrent cutaneous fungal infections	HP:0011370	1	0	61	235	1	5080	6720
HP	Generalized myoclonic-atonic seizure	HP:0011170	1	0	12	235	1	5080	23261
HP	Atelectasis	HP:0100750	1	0	79	235	1	5080	6239
HP	Generalized clonic seizure	HP:0011169	1	0	34	235	2	5080	57582,170302
HP	Esophageal neoplasm	HP:0100751	1	0	28	235	1	5080	50940
HP	Focal sensory seizure	HP:0011157	1	0	17	235	1	5080	773
HP	Displacement of the urethral meatus	HP:0100627	1	0	398	235	9	5080	745,6928,6239,57178,5080,3670,170302,1317,10584
HP	Focal autonomic seizure	HP:0011154	1	0	11	235	1	5080	57582
HP	Atypical absence status epilepticus	HP:0011151	1	0	17	235	1	5080	1030
HP	Elevated circulating C-reactive protein concentration	HP:0011227	1	0	84	235	2	5080	6690,1357
HP	Abnormal mitral valve physiology	HP:0031481	1	0	177	235	5	5080	92579,51085,3081,255738,127833
HP	Sepsis	HP:0100806	1	0	127	235	4	5080	92579,6720,3110,130589
HP	Cone-shaped epiphyses of the phalanges of the hand	HP:0010230	1	0	31	235	1	5080	4882
HP	Stomatitis	HP:0010280	1	0	68	235	1	5080	6777
HP	Anti-titin antibody positivity	HP:5000038	1	0	29	235	1	5080	221895
HP	Spinal dysraphism	HP:0010301	1	0	150	235	6	5080	9935,8788,64840,6239,6095,10584
HP	Spinal cord tumor	HP:0010302	1	0	13	235	1	5080	3110
HP	Absence of the sacrum	HP:0010305	1	0	11	235	1	5080	3110
HP	Stridor	HP:0010307	1	0	50	235	3	5080	6843,127833,113278
HP	Abnormal enzyme activity in cultured fibroblasts	HP:4000195	1	0	29	235	1	5080	5105
HP	Involuntary vocalization	HP:4000074	1	0	51	235	1	5080	162417
HP	Abnormal language feature	HP:4000072	1	0	1718	235	52	5080	9420,8788,84720,84504,81615,816,773,7466,7436,7360,7276,7274,7066,6999,6898,6843,6777,6496,64116,6311,6239,6095,57582,57462,57178,55532,55180,5446,5444,5261,5230,5080,4547,3739,3098,3034,284111,283209,2806,26007,25970,23261,2132,1807,170302,162417,1610,1374,1356,127833,111,10891
HP	Aplasia/Hypoplasia of the breasts	HP:0010311	1	0	72	235	3	5080	4094,3170,2099
HP	Abnormal ventricular septum morphology	HP:0010438	1	0	524	235	11	5080	8788,79068,776,745,64840,6239,51085,5053,3643,2132,170302
HP	Polydactyly	HP:0010442	1	0	269	235	7	5080	9935,64840,6239,3643,3170,25970,10584
HP	Pulmonic regurgitation	HP:0010444	1	0	26	235	1	5080	10144
HP	Anal fistula	HP:0010447	1	0	9	235	1	5080	3110
HP	Broad phalanx of the toes	HP:0010174	1	0	44	235	1	5080	170302
HP	Abnormality of the female genitalia	HP:0010460	1	0	567	235	21	5080	745,6928,6927,64840,63924,6239,5618,5468,5346,5261,50940,5080,3991,3952,3670,3643,3110,2155,2100,2099,208
HP	Abnormal toe phalanx morphology	HP:0010161	1	0	128	235	1	5080	170302
HP	Midline hand movements	HP:5200009	1	0	30	235	1	5080	6844
HP	Sensory hypersensitivity	HP:5200058	1	0	331	235	8	5080	7299,6898,6720,55630,51085,5080,3098,2099
HP	Sensory behavioral abnormality	HP:5200046	1	0	350	235	8	5080	7299,6898,6720,55630,51085,5080,3098,2099
HP	Abnormal 4th metacarpal morphology	HP:0010012	1	0	22	235	1	5080	64840
HP	Aplasia/Hypoplasia of the 1st metacarpal	HP:0010026	1	0	35	235	1	5080	8788
HP	Short 1st metacarpal	HP:0010034	1	0	28	235	1	5080	8788
HP	Aplasia/Hypoplasia of the 4th metacarpal	HP:0010042	1	0	18	235	1	5080	64840
HP	Reduced attention regulation	HP:5200044	1	0	524	235	17	5080	8912,81615,773,6496,6239,57582,57178,51085,5053,5009,4774,3739,3060,284111,25970,23261,1030
HP	Abnormal relationship	HP:5200024	1	0	16	235	1	5080	25970
HP	Short 4th metacarpal	HP:0010044	1	0	17	235	1	5080	64840
HP	Short metacarpal	HP:0010049	1	0	130	235	5	5080	91252,8788,64840,4882,2132
HP	Stereotypic upper-extremity movements	HP:5200018	1	0	57	235	1	5080	6844
HP	Deviation of the hallux	HP:0010051	1	0	88	235	2	5080	57178,51085
HP	Stereotypic movements of face and head	HP:5200017	1	0	82	235	1	5080	816
HP	Broad hallux	HP:0010055	1	0	77	235	3	5080	84720,57178,4882
HP	Abnormal Intonation	HP:5200010	1	0	70	235	2	5080	6777,127833
HP	Abnormal pitch	HP:5200005	1	0	61	235	2	5080	6777,127833
HP	Auditory hypersensitivity	HP:5200060	1	0	38	235	2	5080	51085,2099
HP	Abnormality of the male genitalia	HP:0010461	1	0	1153	235	31	5080	92579,8788,79068,7466,745,6928,6496,64840,6239,6095,57178,56246,55630,51085,50940,5080,4094,3952,3784,3670,3643,3170,3081,286,23169,2132,170302,148867,144132,1317,10584
HP	Streak ovary	HP:0010464	1	0	38	235	1	5080	5080
HP	Central sleep apnea	HP:0010536	1	0	31	235	2	5080	6843,127833
HP	Wide cranial sutures	HP:0010537	1	0	29	235	1	5080	142680
HP	Abnormal morphology of bony orbit of skull	HP:3000030	1	0	36	235	1	5080	4094
HP	Abnormal proportion of CD4-positive helper T cells	HP:0500267	1	0	31	235	1	5080	3952
HP	Weakness due to upper motor neuron dysfunction	HP:0010549	1	0	538	235	24	5080	9420,84842,83854,776,773,7360,7276,7274,6843,6311,57582,56246,55532,5446,5444,5053,2806,170302,162417,1610,1374,126129,113612,10891
HP	Cutaneous finger syndactyly	HP:0010554	1	0	55	235	1	5080	64840
HP	Overlapping fingers	HP:0010557	1	0	36	235	1	5080	256297
HP	Abnormality of the epiphysis of the femoral head	HP:0010574	1	0	83	235	3	5080	91252,7173,389434
HP	Intracranial cystic lesion	HP:0010576	1	0	214	235	2	5080	79068,3784
HP	Cone-shaped epiphysis	HP:0010579	1	0	80	235	2	5080	57178,4882
HP	Enlarged epiphyses	HP:0010580	1	0	15	235	1	5080	142680
HP	Small epiphyses	HP:0010585	1	0	24	235	1	5080	8788
HP	Type 2 muscle fiber predominance	HP:0010602	1	0	9	235	1	5080	3156
HP	Skin tags	HP:0010609	1	0	96	235	2	5080	9935,2132
HP	Fibroma	HP:0010614	1	0	72	235	3	5080	5618,50940,1030
HP	Sleep apnea	HP:0010535	1	0	174	235	4	5080	6843,3060,2132,127833
HP	Aplasia/Hypoplasia of the ovary	HP:0010462	1	0	95	235	2	5080	5080,3952
HP	Transient global amnesia	HP:0010534	1	0	22	235	1	5080	3060
HP	Dyslexia	HP:0010522	1	0	32	235	1	5080	8912
HP	Precocious puberty in females	HP:0010465	1	0	10	235	1	5080	5468
HP	Abnormal lung development	HP:4000059	1	0	244	235	5	5080	8788,745,64840,6239,1317
HP	Aplasia/Hypoplasia of the testes	HP:0010468	1	0	206	235	5	5080	55630,3952,3170,170302,144132
HP	Exanthem	HP:4000054	1	0	23	235	1	5080	286
HP	Oligosacchariduria	HP:0010471	1	0	11	235	1	5080	2548
HP	Abnormal internal carotid artery morphology	HP:3000062	1	0	11	235	1	5080	255738
HP	Abnormal odontoid tissue morphology	HP:3000050	1	0	236	235	3	5080	64840,6239,284111
HP	Abnormal head blood vessel morphology	HP:3000036	1	0	83	235	3	5080	6239,51085,255738
HP	Aplasia/Hypoplasia of the palmar creases	HP:0010488	1	0	18	235	1	5080	91252
HP	Absent palmar crease	HP:0010489	1	0	14	235	1	5080	91252
HP	Abnormality of the palmar creases	HP:0010490	1	0	264	235	4	5080	92579,91252,8788,283209
HP	Limitation of knee mobility	HP:0010501	1	0	36	235	2	5080	3081,2132
HP	Fibular bowing	HP:0010502	1	0	12	235	1	5080	142680
HP	Long toe	HP:0010511	1	0	46	235	2	5080	8788,4882
HP	Aplasia/Hypoplasia of the thymus	HP:0010515	1	0	43	235	2	5080	92579,6239
HP	Echolalia	HP:0010529	1	0	46	235	1	5080	162417
HP	Maladaptive fear-related cognitions	HP:5200230	1	0	479	235	20	5080	8912,773,7466,7276,6496,6311,6239,57582,5446,5444,51085,50940,5053,5009,3060,2328,162417,1610,111,10891
HP	Recurrent maladaptive behavior	HP:5200241	1	0	1083	235	48	5080	9365,8912,816,776,773,7466,7351,6999,6928,6927,6844,6843,6833,6777,6524,6496,6239,57582,57178,56246,55630,55180,5122,51085,5078,5053,5009,4774,4160,3952,3767,3739,3643,3060,3034,284111,283209,25970,2328,23261,221895,2132,1807,170302,162417,127833,111,1030
HP	Cognitive distortion	HP:5200242	1	0	34	235	2	5080	8912,2328
HP	Large earlobe	HP:0009748	1	0	39	235	2	5080	51085,283209
HP	Limb pain	HP:0009763	1	0	56	235	1	5080	9935
HP	Low hanging columella	HP:0009765	1	0	58	235	1	5080	57178
HP	Aplasia/Hypoplasia of the phalanges of the hand	HP:0009767	1	0	232	235	6	5080	91252,8788,84720,64840,4882,1807
HP	Broad phalanges of the hand	HP:0009768	1	0	115	235	2	5080	92579,8788
HP	Short thumb	HP:0009778	1	0	126	235	1	5080	8788
HP	Delayed passage of meconium	HP:6000224	1	0	14	235	1	5080	6720
HP	Submucous cleft palate	HP:5201016	1	0	84	235	1	5080	6496
HP	Craniofacial cleft	HP:5201015	1	0	658	235	15	5080	9935,92579,8788,84720,81788,79068,6496,64840,6239,4094,3170,25970,23169,170302,10584
HP	Supernumerary spleens	HP:0009799	1	0	99	235	1	5080	745
HP	Abnormal psychotic pattern	HP:5200430	1	0	151	235	8	5080	773,7466,57582,57462,50940,5053,3060,162417
HP	Short phalanx of finger	HP:0009803	1	0	199	235	5	5080	91252,84720,64840,4882,1807
HP	Tooth agenesis	HP:0009804	1	0	360	235	8	5080	91252,90993,84504,773,64840,51085,4094,284111
HP	Abnormal experience of reality	HP:5200423	1	0	604	235	21	5080	8912,773,7466,7276,6496,6311,6239,57582,57462,5446,5444,51085,50940,5053,5009,3060,2328,162417,1610,111,10891
HP	Abnormality of upper limb joint	HP:0009810	1	0	567	235	15	5080	9935,91252,8788,6999,64840,64116,51085,4882,4094,3098,23169,2132,142680,127833,10584
HP	Glioma	HP:0009733	1	0	48	235	1	5080	1030
HP	Abnormality of the elbow	HP:0009811	1	0	280	235	7	5080	9935,91252,6999,64116,4882,127833,10584
HP	Neoplasm of striated muscle	HP:0009728	1	0	25	235	1	5080	2308
HP	Abnormal epididymis morphology	HP:0009714	1	0	28	235	1	5080	6928
HP	Abnormal cerebral artery morphology	HP:0009145	1	0	83	235	5	5080	83854,50940,4774,255738,2548
HP	Deviation of the 5th finger	HP:0009179	1	0	421	235	4	5080	51085,4882,4094,2132
HP	Deviation of the 3rd finger	HP:0009317	1	0	11	235	1	5080	8788
HP	Finger aplasia	HP:0009380	1	0	92	235	1	5080	64840
HP	Megacolon	HP:6000852	1	0	150	235	6	5080	84720,7299,6720,6239,25970,170302
HP	Short finger	HP:0009381	1	0	324	235	5	5080	8788,84720,64840,57178,170302
HP	Joint contracture of the hand	HP:0009473	1	0	286	235	6	5080	9935,91252,8788,6999,64840,3098
HP	Deviation of the hand or of fingers of the hand	HP:0009484	1	0	563	235	9	5080	9935,8788,6833,51085,4882,4094,3767,256297,2132
HP	Ulnar deviation of the hand	HP:0009487	1	0	33	235	1	5080	9935
HP	Abnormality of the hairline	HP:0009553	1	0	297	235	7	5080	9935,7360,6928,5468,3643,25970,170302
HP	Aplasia/Hypoplasia of the thumb	HP:0009601	1	0	149	235	2	5080	9935,8788
HP	Abnormality of thumb phalanx	HP:0009602	1	0	203	235	4	5080	9935,92579,8788,5053
HP	Abnormality of the distal phalanx of the thumb	HP:0009617	1	0	34	235	1	5080	5053
HP	Aplasia/Hypoplasia of the phalanges of the thumb	HP:0009658	1	0	46	235	1	5080	8788
HP	Short phalanx of the thumb	HP:0009660	1	0	37	235	1	5080	8788
HP	Renal neoplasm	HP:0009726	1	0	137	235	5	5080	6928,6927,5080,3784,2132
HP	Aplasia/hypoplasia of the extremities	HP:0009815	1	0	723	235	14	5080	9935,91252,90993,8788,84720,64840,64116,57178,4882,23261,23169,2132,170302,1317
HP	Lower limb undergrowth	HP:0009816	1	0	15	235	1	5080	2132
HP	Forearm undergrowth	HP:0009821	1	0	75	235	3	5080	9935,4882,2132
HP	Cyclopia	HP:0009914	1	0	22	235	1	5080	6496
HP	Ectopia pupillae	HP:0009918	1	0	23	235	1	5080	5080
HP	Abnormal hypnagogia	HP:5200296	1	0	10	235	1	5080	3060
HP	Aplasia/Hypoplasia involving the nose	HP:0009924	1	0	120	235	2	5080	6496,2132
HP	Epiphora	HP:0009926	1	0	33	235	1	5080	6720
HP	Abnormal columella morphology	HP:0009929	1	0	100	235	1	5080	57178
HP	Single naris	HP:0009932	1	0	22	235	1	5080	6496
HP	Facial hirsutism	HP:0009937	1	0	18	235	1	5080	8788
HP	Duplication of thumb phalanx	HP:0009942	1	0	60	235	1	5080	5053
HP	Partial duplication of thumb phalanx	HP:0009944	1	0	42	235	1	5080	5053
HP	Duplication of phalanx of hand	HP:0009997	1	0	230	235	5	5080	9935,64840,6239,5053,25970
HP	Partial duplication of the phalanx of hand	HP:0009999	1	0	44	235	1	5080	5053
HP	Sleep-related breathing disorders	HP:5200283	1	0	175	235	4	5080	6843,3060,2132,127833
HP	Abnormally increased volition	HP:5200263	1	0	781	235	32	5080	8912,816,773,7351,6999,6927,6833,6496,6239,57582,57178,55180,51085,50940,5053,5009,4774,3767,3739,3242,3172,3060,3034,284111,283209,25970,2328,23261,1807,170302,162417,111
HP	Abnormal 1st metacarpal morphology	HP:0010009	1	0	41	235	1	5080	8788
HP	Aplasia/Hypoplasia of the earlobes	HP:0009906	1	0	53	235	1	5080	6239
HP	REM parasomnia	HP:5200299	1	0	10	235	1	5080	3060
HP	Abnormal movement during sleep	HP:5200300	1	0	39	235	2	5080	57582,3060
HP	Abnormal antitragus morphology	HP:0009896	1	0	10	235	1	5080	283209
HP	Aplasia involving forearm bones	HP:0009822	1	0	28	235	1	5080	9935
HP	Upper limb undergrowth	HP:0009824	1	0	86	235	4	5080	9935,8788,4882,2132
HP	Limb undergrowth	HP:0009826	1	0	245	235	7	5080	9935,90993,8788,64116,4882,23169,2132
HP	Peripheral neuropathy	HP:0009830	1	0	483	235	21	5080	9420,773,7466,7276,7274,6843,6833,55532,3767,3651,3643,3630,3098,3033,2645,2243,189,162417,127833,113612,113278
HP	Abnormal distal phalanx morphology of finger	HP:0009832	1	0	170	235	4	5080	8788,84720,79068,5053
HP	Aplasia/Hypoplasia of the distal phalanges of the hand	HP:0009835	1	0	123	235	1	5080	84720
HP	Broad distal phalanx of finger	HP:0009836	1	0	27	235	1	5080	8788
HP	Angiofibromas	HP:0010615	1	0	30	235	1	5080	1030
HP	Abnormal judgment	HP:5200401	1	0	499	235	20	5080	8912,773,7466,7276,6496,6311,6239,57582,5446,5444,51085,50940,5053,5009,3060,2328,162417,1610,111,10891
HP	Short distal phalanx of finger	HP:0009882	1	0	118	235	1	5080	84720
HP	Duplication of the distal phalanx of hand	HP:0009883	1	0	12	235	1	5080	5053
HP	Abnormality of hair pigmentation	HP:0009887	1	0	120	235	6	5080	9935,7299,5122,51085,5053,3643
HP	Abnormality of secondary sexual hair	HP:0009888	1	0	76	235	3	5080	79574,3170,2099
HP	Localized hirsutism	HP:0009889	1	0	21	235	1	5080	8788
HP	High anterior hairline	HP:0009890	1	0	77	235	1	5080	7360
HP	Problematic alcohol consumption	HP:5200329	1	0	26	235	1	5080	6777
HP	Simplified gyral pattern	HP:0009879	1	0	85	235	1	5080	7436
HP	Cutaneous syndactyly of toes	HP:0010621	1	0	36	235	2	5080	64116,23261
HP	Neoplasm of the skeletal system	HP:0010622	1	0	105	235	3	5080	64840,50940,2132
HP	Aplastic/hypoplastic toenail	HP:0010624	1	0	114	235	3	5080	79068,64840,23169
HP	Small hand	HP:0200055	1	0	121	235	1	5080	8788
HP	Abnormal blood sodium concentration	HP:0010931	1	0	70	235	4	5080	9095,763,6523,56246
HP	Skin ulcer	HP:0200042	1	0	134	235	2	5080	55630,286
HP	Epidermoid cyst	HP:0200040	1	0	19	235	1	5080	3110
HP	Pustule	HP:0200039	1	0	41	235	1	5080	55630
HP	Skin nodule	HP:0200036	1	0	130	235	7	5080	7274,64840,50940,3643,336,255738,2538
HP	Down-sloping shoulders	HP:0200021	1	0	44	235	1	5080	51085
HP	Corneal erosion	HP:0200020	1	0	46	235	2	5080	55630,5080
HP	Abnormality of the upper urinary tract	HP:0010935	1	0	1474	235	71	5080	9935,9365,92579,8788,84720,8462,81494,776,7498,7466,745,7299,7276,6928,6927,6833,6777,6720,6718,6524,6523,6514,6496,64840,6476,64321,6239,6095,5837,5836,57178,56606,5261,5230,5213,51085,5106,5105,5091,5080,5078,5053,4774,4760,4351,3931,3784,3767,3670,3651,3643,3630,3172,3110,3081,29071,2645,25970,255738,2538,229,2243,221895,2132,189,170302,169792,142680,1374,10584,1030
HP	Neoplasm of fatty tissue	HP:0200013	1	0	50	235	2	5080	3110,1030
HP	Abnormality of the lower urinary tract	HP:0010936	1	0	870	235	35	5080	9420,92579,8912,84842,84720,816,7466,745,7276,7274,6928,6524,64321,6311,6239,57582,57178,51085,5080,5053,4774,3784,3670,3110,3060,2678,25970,2548,2132,189,170302,1317,128486,126129,10584
HP	Abnormal size of the palpebral fissures	HP:0200007	1	0	304	235	8	5080	9935,8788,84720,81788,51085,286,170302,10584
HP	Abnormal nasal skeleton morphology	HP:0010937	1	0	12	235	1	5080	6496
HP	Abnormal external nose morphology	HP:0010938	1	0	916	235	24	5080	9935,8788,84842,84720,84504,79068,6833,6777,6496,64840,6239,57178,51085,5053,4774,3767,3643,3170,3098,283209,256297,23261,2132,170302
HP	Abnormal nasal bone morphology	HP:0010939	1	0	9	235	1	5080	6496
HP	Zonular cataract	HP:0010920	1	0	52	235	3	5080	7466,4094,1413
HP	Slanting of the palpebral fissure	HP:0200006	1	0	744	235	12	5080	91252,84720,773,6239,57178,4774,4094,286,284111,283209,23261,10584
HP	Abnormal circulating alanine concentration	HP:0010916	1	0	65	235	4	5080	763,5091,2203,162417
HP	Abnormal circulating proline concentration	HP:0010907	1	0	20	235	1	5080	763
HP	Metabolic alkalosis	HP:0200114	1	0	18	235	1	5080	776
HP	Decreased circulating ceruloplasmin concentration	HP:0010837	1	0	9	235	1	5080	1356
HP	Multifocal epileptiform discharges	HP:0010841	1	0	67	235	2	5080	57582,170302
HP	EEG with multifocal slow activity	HP:0010844	1	0	53	235	2	5080	773,284111
HP	Sparse or absent eyelashes	HP:0200102	1	0	95	235	1	5080	79574
HP	EEG with burst suppression	HP:0010851	1	0	60	235	1	5080	170302
HP	Delayed fine motor development	HP:0010862	1	0	55	235	1	5080	4774
HP	Receptive language delay	HP:0010863	1	0	15	235	1	5080	25970
HP	Intellectual disability, severe	HP:0010864	1	0	376	235	15	5080	84720,81615,776,6833,5053,3767,3651,3630,3242,284111,2806,2645,2132,170302,111
HP	Abdominal wall defect	HP:0010866	1	0	517	235	19	5080	92579,8788,81788,79068,7173,6833,64840,6239,51085,4774,4094,389434,3784,3767,3670,23169,170302,169792,10584
HP	Sensory ataxia	HP:0010871	1	0	16	235	1	5080	2821
HP	Abnormality of the umbilical cord	HP:0010881	1	0	68	235	4	5080	92579,84720,2165,2155
HP	Abnormal circulating phenylalanine concentration	HP:0010893	1	0	9	235	1	5080	5053
HP	Abnormal circulating serine family amino acid concentration	HP:0010894	1	0	33	235	1	5080	55532
HP	Abnormal circulating glycine concentration	HP:0010895	1	0	30	235	1	5080	55532
HP	Abnormal circulating pyruvate family amino acid concentration	HP:0010915	1	0	65	235	4	5080	763,5091,2203,162417
HP	Abnormality of globe size	HP:0100887	1	0	326	235	10	5080	81788,6496,64840,6239,5950,5080,26007,170302,169792,146167
HP	Abnormality of globe location	HP:0100886	1	0	1129	235	22	5080	9935,91252,8788,84842,84720,816,6999,6496,6239,57178,56172,51085,5053,4094,3784,3643,286,2678,25970,23261,2132,10584
HP	Thick hair	HP:0100874	1	0	21	235	1	5080	3643
HP	Benign neoplasm of the central nervous system	HP:0100835	1	0	104	235	1	5080	1030
HP	Abnormal cerebral subcortex morphology	HP:0010993	1	0	1212	235	33	5080	9420,8789,84842,84504,773,7360,6844,6496,64840,6311,6095,57582,57462,57178,56246,55532,5091,5080,5053,4774,4094,3170,3098,284111,2806,2678,2548,1807,170302,1356,127833,113612,111
HP	Abnormal corpus striatum morphology	HP:0010994	1	0	42	235	1	5080	1356
HP	Neoplasm of the large intestine	HP:0100834	1	0	115	235	1	5080	50940
HP	Vitreous floaters	HP:0100832	1	0	12	235	1	5080	7276
HP	Increased bone mineral density	HP:0011001	1	0	112	235	5	5080	9365,8788,56172,4160,189
HP	Osteopetrosis	HP:0011002	1	0	19	235	1	5080	56172
HP	High myopia	HP:0011003	1	0	97	235	3	5080	7276,4094,283375
HP	Abnormal systemic arterial morphology	HP:0011004	1	0	548	235	24	5080	8788,83854,745,7066,6496,63036,6239,57582,5468,51085,50940,5053,4774,3990,3931,336,3081,3053,255738,2548,2099,189,1581,116519
HP	Glomerulopathy	HP:0100820	1	0	41	235	1	5080	6928
HP	Abnormal morphology of the musculature of the neck	HP:0011006	1	0	87	235	4	5080	84504,773,3098,1356
HP	Intestinal fistula	HP:0100819	1	0	35	235	1	5080	3110
HP	Blue nevus	HP:0100814	1	0	11	235	1	5080	50940
HP	Long fingers	HP:0100807	1	0	312	235	7	5080	91252,6239,57178,4882,4094,25970,170302
HP	Abnormal cellular physiology	HP:0011017	1	0	639	235	6	5080	6777,64116,6239,55630,3952,3033
HP	Malignant neoplasm of the central nervous system	HP:0100836	1	0	98	235	1	5080	1030
HP	Abnormal cellular immune system morphology	HP:0010987	1	0	639	235	15	5080	92579,816,7066,6777,6720,6690,3952,29071,2821,2328,221895,2165,148867,1357,10019
HP	Digenic inheritance	HP:0010984	1	0	16	235	1	5080	10599
HP	Aplasia/Hypoplasia of the eyebrow	HP:0100840	1	0	219	235	2	5080	79574,773
HP	Abnormality of the plantar skin of foot	HP:0100872	1	0	169	235	1	5080	6898
HP	Abnormal renal pelvis morphology	HP:0010944	1	0	304	235	9	5080	92579,8788,84720,7498,7466,64840,64321,6095,4774
HP	Dilatation of the renal pelvis	HP:0010946	1	0	287	235	9	5080	92579,8788,84720,7498,7466,64840,64321,6095,4774
HP	Abnormal fetal cardiovascular morphology	HP:0010948	1	0	53	235	1	5080	84720
HP	Abnormal fourth ventricle morphology	HP:0010950	1	0	166	235	3	5080	79068,6311,3784
HP	Abnormal circulating fatty-acid anion concentration	HP:0010966	1	0	41	235	2	5080	3033,283209
HP	Abnormal circulating carnitine concentration	HP:0010967	1	0	22	235	1	5080	3033
HP	Epileptic encephalopathy	HP:0200134	1	0	128	235	4	5080	773,57582,284111,170302
HP	Abnormality of glycolipid metabolism	HP:0010969	1	0	12	235	1	5080	3795
HP	Abnormal myeloid leukocyte morphology	HP:0010974	1	0	343	235	10	5080	92579,816,7066,6777,6720,29071,2821,2328,148867,10019
HP	Abnormality of immune system physiology	HP:0010978	1	0	1812	235	79	5080	9971,9420,92579,9095,8788,8647,8462,816,81494,7780,7498,7466,7360,731,729,6927,6843,6833,6777,6720,6718,6690,6524,6496,64788,64321,64116,63924,6239,5950,56246,56172,55630,5468,5261,51085,50940,5080,5078,5053,4760,4547,4153,4094,3952,3767,3670,3651,3643,3630,3172,3110,3081,29071,286,283209,2806,2678,2645,26007,2548,2538,2328,2243,221895,2165,2099,208,189,170302,169792,1581,1369,1357,130589,127833,…
HP	Abnormal palm morphology	HP:0100871	1	0	518	235	7	5080	92579,91252,8788,6898,64840,283209,23261
HP	Short femoral neck	HP:0100864	1	0	44	235	2	5080	91252,8788
HP	Abnormal emotional state	HP:0100851	1	0	692	235	30	5080	9971,8912,8789,8647,816,773,7466,6999,6833,6496,6311,6239,5836,57582,55630,5446,5444,5230,50940,5053,5009,3060,2998,2328,221895,2203,162417,1610,10891,1030
HP	Neoplasm of the male external genitalia	HP:0100848	1	0	34	235	2	5080	56246,50940
HP	Septo-optic dysplasia	HP:0100842	1	0	21	235	1	5080	3170
HP	Anemia of inadequate production	HP:0010972	1	0	201	235	8	5080	7466,3931,3784,3098,26007,164656,148867,1356
HP	Abnormal circulating enzyme concentration	HP:0011021	1	0	326	235	14	5080	6566,5837,5261,5260,5213,3991,3156,3033,270,2548,2027,189,1807,1374
HP	Oral-pharyngeal dysphagia	HP:0200136	1	0	45	235	1	5080	773
HP	Cleft hard palate	HP:0410005	1	0	74	235	1	5080	6496
HP	Abnormal diencephalon morphology	HP:0010662	1	0	130	235	3	5080	6496,57462,1356
HP	Abnormal thalamus morphology	HP:0010663	1	0	49	235	2	5080	57462,1356
HP	Abnormal zygomatic bone morphology	HP:0010668	1	0	251	235	7	5080	6898,6496,6239,56172,51085,4094,23169
HP	Abnormal brain-evoked potentials	HP:0430106	1	0	109	235	3	5080	7299,7274,126129
HP	Abnormal curvature of the vertebral column	HP:0010674	1	0	1221	235	33	5080	9420,91252,8788,84842,84720,84504,7274,7066,6843,6496,64840,6239,57582,57178,5260,51085,50940,5080,4882,4547,4094,3991,3098,3081,25970,23261,2132,170302,169792,127833,113278,111,10584
HP	Abnormal foot bone ossification	HP:0010675	1	0	13	235	1	5080	23169
HP	Enuresis nocturna	HP:0010677	1	0	12	235	1	5080	6524
HP	Anti-thyroid antibody positivity	HP:0430050	1	0	13	235	1	5080	169792
HP	Pulverulent cataract	HP:0010693	1	0	11	235	1	5080	4094
HP	Intracranial calcification	HP:0430048	1	0	144	235	4	5080	9365,57462,5053,113612
HP	Small joint hypermobilty	HP:0430046	1	0	63	235	1	5080	23261
HP	Abnormal circulating immunoglobulin concentration	HP:0010701	1	0	292	235	1	5080	6777
HP	Increased circulating antibody concentration	HP:0010702	1	0	110	235	1	5080	6777
HP	Abnormality of hair texture	HP:0010719	1	0	196	235	4	5080	79574,6720,64840,3242
HP	Abnormal hair pattern	HP:0010720	1	0	376	235	9	5080	9935,7360,6928,64840,5468,3643,25970,23261,170302
HP	Abnormal hand bone ossification	HP:0010660	1	0	41	235	1	5080	23169
HP	Abnormal hair whorl	HP:0010721	1	0	39	235	1	5080	23261
HP	Abnormal epiphyseal ossification	HP:0010656	1	0	86	235	5	5080	8788,7173,389434,2099,142680
HP	Aplasia of the falx cerebri	HP:0010654	1	0	20	235	1	5080	6496
HP	Abnormal blood oxygen level	HP:0500165	1	0	47	235	1	5080	10144
HP	Food allergy	HP:0500093	1	0	17	235	1	5080	816
HP	Anterior pituitary hypoplasia	HP:0010627	1	0	37	235	2	5080	3170,148867
HP	Facial palsy	HP:0010628	1	0	188	235	5	5080	6843,56172,3098,127833,113278
HP	Schizencephaly	HP:0010636	1	0	9	235	1	5080	6496
HP	Abnormal circulating dehydroepiandrosterone concentration	HP:0500022	1	0	15	235	1	5080	56246
HP	Abnormal cardiac exercise stress test	HP:0500018	1	0	19	235	1	5080	3784
HP	Abnormal nasal cavity morphology	HP:0010640	1	0	17	235	1	5080	6496
HP	Abnormality of the midnasal cavity	HP:0010641	1	0	16	235	1	5080	6496
HP	Midnasal stenosis	HP:0010644	1	0	16	235	1	5080	6496
HP	Abnormal elasticity of skin	HP:0010647	1	0	238	235	7	5080	91252,8788,51085,50940,5053,4882,3643
HP	Abnormal meningeal morphology	HP:0010651	1	0	187	235	5	5080	7276,6496,6239,25970,1030
HP	Moon facies	HP:0500011	1	0	15	235	1	5080	50940
HP	Abnormal dura mater morphology	HP:0010652	1	0	27	235	1	5080	6496
HP	Abnormality of the falx cerebri	HP:0010653	1	0	26	235	1	5080	6496
HP	Epiphyseal stippling	HP:0010655	1	0	40	235	1	5080	8788
HP	Abnormal alcohol consumption	HP:0430037	1	0	26	235	1	5080	6777
HP	Short metatarsal	HP:0010743	1	0	62	235	2	5080	64840,4882
HP	Medial flaring of the eyebrow	HP:0010747	1	0	36	235	1	5080	51085
HP	Open bite	HP:0010807	1	0	62	235	1	5080	64840
HP	Protruding tongue	HP:0010808	1	0	48	235	1	5080	79068
HP	Generalized tonic seizure	HP:0010818	1	0	64	235	3	5080	773,57582,170302
HP	Atonic seizure	HP:0010819	1	0	96	235	3	5080	816,773,170302
HP	Focal emotional seizure with laughing	HP:0010821	1	0	17	235	1	5080	57582
HP	Abnormal seventh cranial physiology	HP:0010827	1	0	189	235	5	5080	6843,56172,3098,127833,113278
HP	Impaired temperature sensation	HP:0010829	1	0	34	235	1	5080	773
HP	Impaired tactile sensation	HP:0010830	1	0	37	235	1	5080	3098
HP	Abnormal neural tube morphology	HP:0410043	1	0	312	235	9	5080	9935,8788,81788,6496,64840,6239,6095,2132,10584
HP	Abnormality of pain sensation	HP:0010832	1	0	110	235	3	5080	84504,773,3098
HP	Abnormal T cell activation	HP:0410035	1	0	9	235	1	5080	3952
HP	Cleft lip	HP:0410030	1	0	221	235	4	5080	81788,6496,64840,10584
HP	Epigastric pain	HP:0410019	1	0	11	235	1	5080	6690
HP	Recurrent ear infections	HP:0410018	1	0	19	235	1	5080	3952
HP	Abnormality of the peripheral nervous system	HP:0410008	1	0	463	235	19	5080	84842,84720,773,7466,7299,7276,7274,6843,6720,6496,6311,6239,3952,3784,3098,2645,25970,170302,127833
HP	Tented upper lip vermilion	HP:0010804	1	0	120	235	3	5080	8788,84720,6496
HP	Impaired visuospatial constructive cognition	HP:0010794	1	0	29	235	2	5080	8912,51085
HP	Testicular neoplasm	HP:0010788	1	0	33	235	2	5080	56246,50940
HP	Genital neoplasm	HP:0010787	1	0	153	235	6	5080	6928,56246,50940,5080,3784,3110
HP	Abnormal frontal bone morphology	HP:0430000	1	0	430	235	9	5080	91252,8788,84504,7360,56172,4882,4774,3098,142680
HP	Abnormality of the premaxilla	HP:0010758	1	0	12	235	1	5080	6496
HP	Absent toe	HP:0010760	1	0	70	235	1	5080	64840
HP	Palmar hyperkeratosis	HP:0010765	1	0	129	235	1	5080	6898
HP	Ectopic calcification	HP:0010766	1	0	247	235	11	5080	9365,8788,6690,57462,56172,5053,3081,255738,189,1357,113612
HP	Brain imaging abnormality	HP:0410263	1	0	163	235	5	5080	84842,773,64116,3156,25970
HP	CSF lymphocytic pleiocytosis	HP:0200149	1	0	19	235	1	5080	773
HP	Sacrococcygeal pilonidal abnormality	HP:0010767	1	0	119	235	2	5080	286,10584
HP	Partial anomalous pulmonary venous return	HP:0010773	1	0	11	235	1	5080	745
HP	Abnormal circulating IgE concentration	HP:0410241	1	0	52	235	1	5080	6777
HP	Hyperacusis	HP:0010780	1	0	29	235	1	5080	51085
HP	Skin dimple	HP:0010781	1	0	126	235	2	5080	286,10584
HP	Erythema	HP:0010783	1	0	126	235	3	5080	6720,64840,55630
HP	Gonadal neoplasm	HP:0010785	1	0	103	235	6	5080	6928,56246,50940,5080,3784,3110
HP	Urinary tract neoplasm	HP:0010786	1	0	142	235	5	5080	6928,6927,5080,3784,2132
HP	Anomalous pulmonary venous return	HP:0010772	1	0	82	235	1	5080	745
HP	Substantia nigra gliosis	HP:0011960	1	0	13	235	1	5080	6311
HP	Knee clonus	HP:0011449	1	0	9	235	1	5080	113278
HP	Abnormal bronchus morphology	HP:0025426	1	0	216	235	2	5080	745,10144
HP	Abnormal cry	HP:0025429	1	0	62	235	3	5080	79068,6843,127833
HP	Increased circulating lactate dehydrogenase concentration	HP:0025435	1	0	81	235	3	5080	6718,5213,2548
HP	Abnormal CSF metabolite concentration	HP:0025454	1	0	159	235	4	5080	84842,64116,1807,1317
HP	Abnormal CSF protein concentration	HP:0025456	1	0	57	235	2	5080	773,7276
HP	Abnormal cell morphology	HP:0025461	1	0	43	235	1	5080	6311
HP	Orthodeoxia	HP:0033367	1	0	13	235	1	5080	10144
HP	Abnormal blood vessel morphology	HP:0033353	1	0	993	235	36	5080	92579,91252,8788,84720,83854,79068,745,7066,6496,64840,63036,6239,5950,57582,57178,5468,51085,50940,5053,4774,4094,3990,3931,336,3110,3081,3053,286,255738,2548,2132,2099,189,170302,1581,116519
HP	Increased circulating thyroglobulin concentration	HP:0025484	1	0	9	235	1	5080	169792
HP	Epileptic aura	HP:0033348	1	0	22	235	1	5080	773
HP	Hypoplastic hippocampus	HP:0025517	1	0	17	235	1	5080	23261
HP	Acute phase response	HP:0033331	1	0	208	235	9	5080	9365,6690,5313,164656,1576,142680,1357,1356,1030
HP	Non-motor seizure	HP:0033259	1	0	196	235	4	5080	8912,773,57582,170302
HP	Abnormal T cell subset distribution	HP:0025540	1	0	85	235	1	5080	3952
HP	Supernumerary bones of the axial skeleton	HP:0009144	1	0	29	235	2	5080	4094,286
HP	Abnormal mean corpuscular hemoglobin concentration	HP:0025546	1	0	21	235	1	5080	286
HP	Increased mean corpuscular hemoglobin concentration	HP:0025548	1	0	16	235	1	5080	286
HP	Abnormal larynx morphology	HP:0025423	1	0	159	235	2	5080	8788,6239
HP	Abnormal morphology of the choroidal vasculature	HP:0025568	1	0	28	235	1	5080	189
HP	Diffuse alveolar hemorrhage	HP:0025420	1	0	22	235	1	5080	6777
HP	Asthenia	HP:0025406	1	0	16	235	1	5080	866
HP	Pre-capillary pulmonary hypertension	HP:0033578	1	0	157	235	4	5080	92579,8788,776,7066
HP	Upgaze palsy	HP:0025331	1	0	15	235	1	5080	84504
HP	Delayed ability to stand	HP:0025335	1	0	17	235	1	5080	2548
HP	Delayed ability to sit	HP:0025336	1	0	83	235	5	5080	6843,64116,3098,2548,111
HP	Red eye	HP:0025337	1	0	126	235	4	5080	6720,55630,5080,4547
HP	Anti-nucleoporin 62 antibody positivity	HP:0033556	1	0	29	235	1	5080	221895
HP	Abnormal cellular phenotype	HP:0025354	1	0	675	235	8	5080	6777,64116,6311,6239,55630,50674,3952,3033
HP	Extractable nuclear antigen positivity	HP:0033476	1	0	33	235	1	5080	221895
HP	Interictal EEG abnormality	HP:0025373	1	0	327	235	12	5080	8912,84720,773,6843,6833,64116,57582,57094,3767,284111,170302,127833
HP	Anti-thyroid peroxidase antibody positivity	HP:0025379	1	0	11	235	1	5080	169792
HP	Tube feeding	HP:0033454	1	0	211	235	4	5080	8789,8788,84720,6496
HP	Tissue ischemia	HP:0033401	1	0	123	235	4	5080	83854,7066,162417,10019
HP	Irregularly shaped sperm tail	HP:0033393	1	0	17	235	1	5080	144132
HP	Dorsocervical fat pad	HP:0025383	1	0	17	235	1	5080	50940
HP	Pulmonary interstitial high-resolution computed tomography abnormality	HP:0025389	1	0	23	235	1	5080	10144
HP	Reticular pattern on pulmonary HRCT	HP:0025390	1	0	13	235	1	5080	10144
HP	Abnormal visual fixation	HP:0025404	1	0	32	235	2	5080	64116,56172
HP	Abnormal spleen morphology	HP:0025408	1	0	608	235	26	5080	9420,92579,8788,8647,745,7066,6718,6239,55630,55532,5468,5313,5261,5009,3931,3643,3098,286,2821,2548,2328,2266,2244,2243,169792,10019
HP	Abnormal left atrium morphology	HP:0025579	1	0	25	235	1	5080	2997
HP	Focal emotional seizure	HP:0025613	1	0	19	235	1	5080	57582
HP	Abscess	HP:0025615	1	0	75	235	2	5080	92579,3110
HP	Enchondroma	HP:0030038	1	0	23	235	1	5080	50940
HP	Flexion contracture of digit	HP:0030044	1	0	333	235	7	5080	9935,91252,8788,6999,64840,4094,170302
HP	Abnormal circulating proteinogenic amino acid derivative concentration	HP:0033108	1	0	73	235	4	5080	763,5091,2203,162417
HP	Increased proteinogenic amino acid level in urine	HP:0033100	1	0	45	235	3	5080	6999,6898,3034
HP	Increased urinary non-proteinogenic amino acid level	HP:0033098	1	0	33	235	2	5080	5053,2678
HP	Increased urine proteinogenic amino acid derivative level	HP:0033097	1	0	11	235	1	5080	3034
HP	Tip-toe gait	HP:0030051	1	0	90	235	3	5080	6843,127833,113612
HP	Abnormal macroscopic urine appearance	HP:0033072	1	0	59	235	3	5080	6718,5837,3081
HP	Nervous tissue neoplasm	HP:0030060	1	0	93	235	1	5080	1030
HP	Neuroectodermal neoplasm	HP:0030061	1	0	93	235	1	5080	1030
HP	Neuroepithelial neoplasm	HP:0030063	1	0	92	235	1	5080	1030
HP	Anti-Sm antibody positivity	HP:0033040	1	0	31	235	1	5080	221895
HP	Anti-U1 ribonucleoprotein antibody positivity	HP:0033028	1	0	31	235	1	5080	221895
HP	Clinodactyly	HP:0030084	1	0	573	235	11	5080	92579,8788,84720,6833,51085,5053,4882,4094,3767,2132,10584
HP	Male reproductive system neoplasm	HP:0033019	1	0	62	235	2	5080	56246,50940
HP	Abnormal CSF lactate concentration	HP:0030085	1	0	106	235	3	5080	84842,64116,1317
HP	Focal automatism seizure	HP:0032898	1	0	12	235	1	5080	773
HP	Abnormal shoulder physiology	HP:0033129	1	0	14	235	1	5080	3081
HP	Female sexual dysfunction	HP:0030014	1	0	67	235	1	5080	3060
HP	Abnormal cognitive process	HP:0025792	1	0	1802	235	55	5080	9420,8912,8788,84720,84504,81615,816,773,7466,7436,7360,7276,7274,7066,6999,6928,6898,6843,6777,6496,64116,6311,6239,6095,57582,57462,57178,55532,55180,5446,5444,5261,5230,5080,4547,3739,3098,3034,284111,283209,2806,26007,25970,2328,23261,2132,1807,170302,162417,1610,1374,1356,127833,111,10891
HP	Abnormal ureter morphology	HP:0025633	1	0	157	235	5	5080	7466,6928,64840,64321,170302
HP	Abnormal ureter physiology	HP:0025634	1	0	244	235	12	5080	84720,6928,64321,6239,57178,51085,5080,4774,3784,3670,3110,25970
HP	Fetal neck anomaly	HP:0025667	1	0	113	235	1	5080	1317
HP	Abnormal neck morphology	HP:0025668	1	0	666	235	17	5080	9935,91252,8788,84842,84720,84504,79068,773,7066,6928,6239,5468,3991,3098,23169,1356,1317
HP	Abnormal neck physiology	HP:0025669	1	0	37	235	1	5080	773
HP	Early young adult onset	HP:0025708	1	0	62	235	2	5080	3630,2100
HP	Intermediate young adult onset	HP:0025709	1	0	21	235	1	5080	3767
HP	Late young adult onset	HP:0025710	1	0	42	235	1	5080	3767
HP	Abnormal arterial physiology	HP:0025323	1	0	180	235	7	5080	83854,7066,462,221895,189,162417,10019
HP	Abnormal social development	HP:0025732	1	0	151	235	3	5080	8788,6833,25970
HP	Abnormal affect	HP:0025766	1	0	1340	235	56	5080	9971,8912,8789,8647,816,773,763,7466,7351,7173,6999,6927,6833,6496,6311,6239,5836,57582,57178,55630,55180,5446,5444,5230,51085,50940,5053,5009,4774,389434,3767,3739,3242,3172,3060,3034,3033,2998,284111,283209,25970,2328,23261,229,221895,2203,1807,170302,162417,1610,1374,1356,1317,111,10891,1030
HP	Disordered formal thought process	HP:0025769	1	0	37	235	2	5080	81615,7274
HP	Disorder of thought content	HP:0025779	1	0	75	235	3	5080	8912,57582,2328
HP	Abnormal volitional state	HP:0025780	1	0	1192	235	53	5080	9971,8912,8647,816,773,763,7466,7351,7173,6999,6927,6833,6496,6311,6239,57582,57178,55630,55180,5446,5444,51085,50940,5053,5009,4774,389434,3767,3739,3242,3172,3060,3034,3033,2998,284111,283209,25970,2328,23261,229,221895,2203,1807,170302,162417,1610,1374,1356,1317,111,10891,1030
HP	Diagnostic behavioral phenotype	HP:0025783	1	0	690	235	17	5080	8788,84720,816,773,7466,6928,6844,6239,6095,57178,5053,284111,25970,23261,2132,1807,170302
HP	Abnormal preoccupation	HP:0025785	1	0	50	235	3	5080	8912,57582,2328
HP	Abnormal pharynx morphology	HP:0033151	1	0	209	235	3	5080	92579,50940,3952
HP	Abnormal renal echogenicity	HP:0033130	1	0	40	235	1	5080	29071
HP	Abnormal nail surface	HP:0025757	1	0	41	235	2	5080	64840,55630
HP	Ovarian carcinoma	HP:0025318	1	0	14	235	1	5080	50940
HP	Malar rash	HP:0025300	1	0	38	235	1	5080	221895
HP	Abnormal esophagus physiology	HP:0025270	1	0	916	235	29	5080	9420,84842,816,773,7466,6843,6496,64840,6476,6311,6239,5837,57462,56246,5446,5444,51085,3156,284111,25970,23261,2132,170302,1610,127833,113278,10891,1030,10144
HP	Absent vas deferens	HP:0012873	1	0	22	235	1	5080	6928
HP	Abnormal male reproductive system physiology	HP:0012874	1	0	359	235	9	5080	7466,7276,6928,56246,50940,3060,286,144132,1030
HP	Abnormal labia majora morphology	HP:0012881	1	0	46	235	2	5080	3991,2100
HP	Anti-Ro52/TRIM21 antibody positivity	HP:0034093	1	0	29	235	1	5080	221895
HP	Abnormal motor evoked potentials	HP:0012896	1	0	12	235	1	5080	126129
HP	Esodeviation	HP:0020045	1	0	235	235	10	5080	8788,84842,84720,816,773,6843,6720,6095,146167,127833
HP	Exodeviation	HP:0020049	1	0	129	235	6	5080	84842,773,7299,56172,5080,283209
HP	Anti-complement component C1q antibody positivity	HP:0034077	1	0	29	235	1	5080	221895
HP	Anti-ribosome Po antibody positivity	HP:0034076	1	0	29	235	1	5080	221895
HP	Abnormal eosinophil count	HP:0020064	1	0	66	235	1	5080	6720
HP	Hypopigmented macule	HP:0020073	1	0	26	235	1	5080	1030
HP	Unusual fungal infection	HP:0020100	1	0	115	235	2	5080	6720,55630
HP	Abnormal fetal physiology	HP:0034059	1	0	307	235	5	5080	816,773,6843,284111,127833
HP	Abnormal fetal morphology	HP:0034058	1	0	311	235	5	5080	9971,84720,5313,23169,1317
HP	Fetal anomaly	HP:0034057	1	0	576	235	10	5080	9971,84720,816,773,6843,5313,284111,23169,1317,127833
HP	Peripheral cyanosis	HP:0034033	1	0	38	235	2	5080	189,10144
HP	Anti-dsDNA antibody positivity	HP:0020151	1	0	33	235	1	5080	221895
HP	Abnormal vas deferens morphology	HP:0012872	1	0	22	235	1	5080	6928
HP	Abnormal sperm tail morphology	HP:0012868	1	0	48	235	1	5080	144132
HP	Anti-phosphatidic acid antibody positivity	HP:0034096	1	0	29	235	1	5080	221895
HP	Abnormal sperm morphology	HP:0012864	1	0	71	235	1	5080	144132
HP	Cerebral white matter atrophy	HP:0012762	1	0	54	235	1	5080	6311
HP	Orthopnea	HP:0012764	1	0	106	235	5	5080	6311,5446,5444,1610,10891
HP	Abnormal placental size	HP:0012767	1	0	16	235	1	5080	8788
HP	Abnormal arm span	HP:0012769	1	0	11	235	1	5080	4094
HP	Flexion contracture of finger	HP:0012785	1	0	243	235	5	5080	9935,91252,8788,6999,64840
HP	Abnormal optic disc morphology	HP:0012795	1	0	769	235	12	5080	9420,773,7466,64840,6239,56172,5105,5080,3098,284111,189,170302
HP	Phalangeal cone-shaped epiphyses	HP:0034281	1	0	32	235	1	5080	4882
HP	Gastrointestinal ulcer	HP:0034274	1	0	52	235	2	5080	7466,1030
HP	Reflex seizure	HP:0020207	1	0	22	235	1	5080	57094
HP	Proboscis	HP:0012806	1	0	21	235	1	5080	6496
HP	Closed neural tube defect	HP:0034238	1	0	61	235	2	5080	6239,2132
HP	Hypoplastic female external genitalia	HP:0012815	1	0	66	235	2	5080	64840,2100
HP	Open neural tube defect	HP:0034237	1	0	152	235	3	5080	81788,6496,64840
HP	Retinal vascular tortuosity	HP:0012841	1	0	57	235	3	5080	6239,51085,5080
HP	Second trimester onset	HP:0034198	1	0	52	235	2	5080	90993,745
HP	Abnormal germ cell morphology	HP:0012862	1	0	72	235	1	5080	144132
HP	Abnormal male germ cell morphology	HP:0012863	1	0	72	235	1	5080	144132
HP	Aplasia/Hypoplasia of facial bones	HP:0034261	1	0	57	235	1	5080	6496
HP	Seizure precipitated by febrile infection	HP:0032894	1	0	148	235	5	5080	8912,773,57094,4094,170302
HP	Visually-induced seizure	HP:0020216	1	0	18	235	1	5080	57094
HP	Reduced progressive sperm motility	HP:0034011	1	0	23	235	1	5080	144132
HP	Abnormal circulating estrogen level	HP:0025132	1	0	64	235	3	5080	3952,2100,2099
HP	Abnormal serum estradiol	HP:0025133	1	0	63	235	3	5080	3952,2100,2099
HP	Increased serum estradiol	HP:0025134	1	0	9	235	1	5080	2099
HP	Thin corpus callosum	HP:0033725	1	0	871	235	22	5080	84842,84504,7360,6844,6496,64840,6095,57582,57178,56246,5080,5053,4774,4094,3170,3098,2806,2678,170302,127833,113612,111
HP	Chills	HP:0025143	1	0	21	235	1	5080	286
HP	Abnormal muscle fiber-type distribution	HP:0033684	1	0	82	235	1	5080	3156
HP	Acute coronary syndrome	HP:0033678	1	0	112	235	5	5080	63036,3784,3081,255738,10019
HP	Left ventricular systolic dysfunction	HP:0025169	1	0	89	235	1	5080	7276
HP	Honeycomb lung	HP:0025175	1	0	13	235	1	5080	10144
HP	Ground-glass opacification	HP:0025179	1	0	23	235	1	5080	10144
HP	Marcus Gunn jaw winking synkinesis	HP:0025186	1	0	13	235	1	5080	9935
HP	Abnormal circulating apolipoprotein concentration	HP:0025201	1	0	9	235	1	5080	4547
HP	Sleep paralysis	HP:0025233	1	0	10	235	1	5080	3060
HP	Parasomnia	HP:0025234	1	0	45	235	2	5080	57582,3060
HP	Confusional arousal	HP:0025237	1	0	9	235	1	5080	57582
HP	Cutaneous cyst	HP:0025245	1	0	25	235	1	5080	3110
HP	Stuttering	HP:0025268	1	0	18	235	1	5080	6999
HP	Lupus nephritis	HP:0033726	1	0	31	235	1	5080	221895
HP	Abnormal exteroceptive sensation	HP:0033747	1	0	256	235	7	5080	84842,84504,773,7066,57462,3098,10019
HP	Fetal distress	HP:0025116	1	0	65	235	1	5080	816
HP	Hypoesthesia	HP:0033748	1	0	26	235	1	5080	57462
HP	Clonic seizure	HP:0020221	1	0	83	235	3	5080	57582,170302,162417
HP	Abnormal intrarenal artery morphology	HP:0033836	1	0	27	235	2	5080	51085,255738
HP	Abnormal renal vascular morphology	HP:0033835	1	0	28	235	2	5080	51085,255738
HP	Abnormal vascular morphology	HP:0025015	1	0	1165	235	50	5080	92579,91252,8788,84720,83854,79068,776,7466,745,7276,7066,6496,64840,63036,6239,5950,57582,57178,5468,5346,51085,50940,5053,5009,4774,4351,4094,3990,3931,336,3110,3081,3053,2997,286,255738,2548,2266,2244,2243,2165,2155,2132,2099,189,170302,162417,1581,116519,10019
HP	Abnormal erythrocyte sedimentation rate	HP:0025021	1	0	78	235	1	5080	4547
HP	Malaise	HP:0033834	1	0	44	235	1	5080	221895
HP	Abnormal circulating sex hormone concentration	HP:0033799	1	0	120	235	6	5080	56246,55630,3952,3643,2100,2099
HP	Abnormal enteric nervous system morphology	HP:0025028	1	0	151	235	7	5080	84720,7299,7276,6720,6239,25970,170302
HP	Motor seizure	HP:0020219	1	0	442	235	14	5080	816,776,773,6833,57582,56246,3767,3651,3630,3098,2645,23261,170302,162417
HP	Abnormal leukocyte physiology	HP:0033796	1	0	326	235	4	5080	6777,6239,55630,3952
HP	Abnormal digestive system morphology	HP:0025033	1	0	1046	235	39	5080	9935,9420,92579,8788,84720,7466,745,7299,7276,6928,6777,6720,6555,6496,64840,6239,55532,5261,5122,51085,50940,5053,4351,3938,3670,3643,3110,25970,23261,222546,2165,2132,1807,170302,169792,127833,113220,10747,1030
HP	Abnormal brain lactate level by MRS	HP:0025045	1	0	41	235	2	5080	84842,64116
HP	Abnormal mean corpuscular volume	HP:0025065	1	0	62	235	1	5080	164656
HP	Decreased mean corpuscular volume	HP:0025066	1	0	12	235	1	5080	164656
HP	Abnormal QRS complex	HP:0025074	1	0	11	235	1	5080	776
HP	Eyelid myoclonus	HP:0025097	1	0	9	235	1	5080	6095
HP	Abnormal hippocampus morphology	HP:0025100	1	0	51	235	2	5080	57094,23261
HP	Capillary malformation	HP:0025104	1	0	61	235	1	5080	3784
HP	Infection-related seizure	HP:0032892	1	0	148	235	5	5080	8912,773,57094,4094,170302
HP	Generalized non-convulsive status epilepticus without coma	HP:0032860	1	0	18	235	1	5080	1030
HP	Abnormal circulating testosterone concentration	HP:0030087	1	0	84	235	4	5080	55630,3952,3643,2099
HP	Abnormal portal venous system morphology	HP:0031941	1	0	11	235	1	5080	462
HP	Abnormal ovarian physiology	HP:0031066	1	0	94	235	1	5080	5618
HP	Delayed ability to walk	HP:0031936	1	0	309	235	10	5080	84720,81615,7436,6095,3098,283209,1576,128486,113612,111
HP	Rhombencephalosynapsis	HP:0031913	1	0	16	235	1	5080	6496
HP	Abnormal breast morphology	HP:0031093	1	0	447	235	13	5080	8788,84720,64840,5618,50940,4094,3952,3643,3170,2099,208,10584,1030
HP	Abnormal cranial nerve physiology	HP:0031910	1	0	291	235	7	5080	9935,83854,6843,56172,3098,127833,113278
HP	Abnormal humerus morphology	HP:0031095	1	0	64	235	1	5080	90993
HP	Abnormal thyroid-stimulating hormone level	HP:0031097	1	0	47	235	3	5080	7173,389434,169792
HP	Abnormal uterus morphology	HP:0031105	1	0	155	235	2	5080	6928,3110
HP	Micrographia	HP:0031908	1	0	15	235	1	5080	6311
HP	Abnormal liver sonography	HP:0031140	1	0	9	235	1	5080	5105
HP	Multifocal seizures	HP:0031165	1	0	22	235	1	5080	284111
HP	Nuchal rigidity	HP:0031179	1	0	12	235	1	5080	773
HP	Acromicria	HP:0031878	1	0	12	235	1	5080	8788
HP	Ineffective esophageal peristalsis	HP:0031857	1	0	18	235	1	5080	56246
HP	Abnormal hematocrit	HP:0031850	1	0	13	235	1	5080	10019
HP	Abnormal libido	HP:0031845	1	0	43	235	1	5080	1030
HP	Akathisia	HP:0031943	1	0	31	235	1	5080	3060
HP	Usual interstitial pneumonia	HP:0031950	1	0	14	235	1	5080	10144
HP	Chronic infection	HP:0031035	1	0	24	235	1	5080	6777
HP	Nocturnal seizures	HP:0031951	1	0	18	235	1	5080	57582
HP	Hyperintensity of cerebral white matter on MRI	HP:0030890	1	0	77	235	3	5080	9420,84504,2548
HP	Abnormal gastrointestinal motility	HP:0030895	1	0	112	235	4	5080	816,773,7466,56246
HP	Abnormality of the ocular adnexa	HP:0032039	1	0	1634	235	41	5080	9935,91252,8788,84842,84720,84504,81788,79574,773,7360,7299,7274,6843,6720,6239,57178,56172,55630,51085,50940,5080,5053,4774,4547,4094,336,3098,3081,29071,286,284111,283209,255738,2538,23261,2132,170302,169792,1356,10599,10584
HP	Abnormal peristalsis	HP:0030914	1	0	25	235	1	5080	56246
HP	Elevated gamma-glutamyltransferase level	HP:0030948	1	0	50	235	3	5080	6514,3643,113220
HP	Glomerular deposits	HP:0030949	1	0	10	235	1	5080	81494
HP	Addictive alcohol use	HP:0030955	1	0	26	235	1	5080	6777
HP	Abnormality of cardiovascular system electrophysiology	HP:0030956	1	0	573	235	23	5080	776,773,745,7351,7276,7274,7173,6927,6833,6496,5837,389434,3784,3767,3172,3033,255738,2548,2328,2203,189,1374,1030
HP	Lymphangiectasis	HP:0031842	1	0	10	235	1	5080	4351
HP	Abnormal morphology of the great vessels	HP:0030962	1	0	746	235	21	5080	92579,8788,84720,83854,79068,745,6496,64840,6239,5950,57582,57178,51085,5053,4094,3081,286,255738,2132,170302,1581
HP	Abnormal pulmonary vein morphology	HP:0030968	1	0	88	235	1	5080	745
HP	Heterotropia	HP:0032012	1	0	282	235	14	5080	8788,84842,84720,816,773,7299,6843,6720,6095,56172,5080,283209,146167,127833
HP	Diminished ability to concentrate	HP:0031987	1	0	12	235	1	5080	81615
HP	Sclerosing cholangitis	HP:0030991	1	0	14	235	1	5080	113220
HP	Abnormal pulmonary thoracic imaging finding	HP:0031983	1	0	153	235	2	5080	6239,10144
HP	Ankylosis	HP:0031013	1	0	19	235	1	5080	56172
HP	Bone marrow hypercellularity	HP:0031020	1	0	28	235	1	5080	6777
HP	Abnormal blood urea nitrogen concentration	HP:0031970	1	0	25	235	1	5080	56606
HP	Abnormal pulmonary artery morphology	HP:0030966	1	0	133	235	3	5080	8788,84720,51085
HP	Raynaud phenomenon	HP:0030880	1	0	54	235	2	5080	221895,189
HP	Aortopulmonary collateral arteries	HP:0031834	1	0	15	235	1	5080	57582
HP	Abnormal reflex	HP:0031826	1	0	1176	235	43	5080	9420,84842,84720,84504,773,7436,7360,7276,7274,7173,6843,6833,64116,6311,57582,57462,5446,5444,5260,51085,5091,5053,4547,389434,3739,3156,3098,284111,270,2678,256297,2548,23261,170302,1610,1374,1317,127833,126129,113612,113278,111,10891
HP	Intestinal perforation	HP:0031368	1	0	20	235	1	5080	6720
HP	Colon perforation	HP:0031369	1	0	15	235	1	5080	6720
HP	Abnormal proportion of CD4-positive T cells	HP:0031392	1	0	47	235	1	5080	3952
HP	Abnormal lymphocyte physiology	HP:0031409	1	0	326	235	4	5080	6777,6239,55630,3952
HP	Subpleural honeycombing	HP:0031631	1	0	15	235	1	5080	10144
HP	Abnormal subpleural morphology	HP:0031630	1	0	16	235	1	5080	10144
HP	Abnormality of fundus pigmentation	HP:0031605	1	0	49	235	3	5080	7299,5080,4547
HP	Abnormal PR interval	HP:0031593	1	0	20	235	1	5080	2548
HP	Suicidal ideation	HP:0031589	1	0	23	235	1	5080	57582
HP	Restricted or repetitive behaviors or interests	HP:0031432	1	0	287	235	8	5080	8912,816,6844,57582,25970,23261,2132,162417
HP	Abnormal prosody	HP:0031434	1	0	79	235	2	5080	6777,127833
HP	Erosion of oral mucosa	HP:0031446	1	0	105	235	2	5080	92579,221895
HP	Abnormal aortic valve cusp morphology	HP:0031567	1	0	123	235	1	5080	51085
HP	Pulmonary opacity	HP:0031457	1	0	24	235	1	5080	10144
HP	Abnormal QT interval	HP:0031547	1	0	69	235	3	5080	3784,3033,1030
HP	Cardiac conduction abnormality	HP:0031546	1	0	156	235	5	5080	776,773,7276,3784,189
HP	Status epilepticus without prominent motor symptoms	HP:0031475	1	0	27	235	1	5080	1030
HP	Abnormal atrioventricular valve physiology	HP:0031650	1	0	212	235	6	5080	92579,51085,3081,255738,1317,127833
HP	Metaphyseal striations	HP:0031367	1	0	14	235	1	5080	64840
HP	Abnormal tricuspid valve physiology	HP:0031651	1	0	80	235	1	5080	1317
HP	Abnormal aortic valve physiology	HP:0031652	1	0	182	235	4	5080	7276,51085,3081,255738
HP	Decreased circulating parathyroid hormone level	HP:0031817	1	0	10	235	1	5080	142680
HP	Productive cough	HP:0031245	1	0	67	235	1	5080	6777
HP	Vocal cord dysfunction	HP:0031801	1	0	57	235	3	5080	816,51085,113278
HP	Compensatory head posture	HP:0031705	1	0	24	235	1	5080	9935
HP	Abnormal renal corpuscle morphology	HP:0031263	1	0	207	235	4	5080	81494,6928,2538,221895
HP	Flushing	HP:0031284	1	0	47	235	2	5080	773,3172
HP	Abnormal superficial reflex	HP:0031828	1	0	299	235	15	5080	9420,84842,773,7274,6843,6311,5446,5444,4547,3739,170302,1610,126129,113612,10891
HP	Abnormal ear physiology	HP:0031704	1	0	1680	235	46	5080	9935,9420,92579,90993,84720,79574,79068,776,773,7466,7299,7276,7173,7066,6999,6928,6843,6833,6777,6720,6496,64840,64116,6239,57178,56172,51085,5080,4094,389434,3784,3767,3651,3630,3098,3081,2645,25970,2548,170302,169792,128486,127833,113278,10584,10019
HP	Left atrial enlargement	HP:0031295	1	0	23	235	1	5080	2997
HP	Abnormal ear morphology	HP:0031703	1	0	1675	235	33	5080	9935,92579,90993,8788,84720,7466,7360,6843,6833,64840,64116,6239,57178,56172,51085,5053,4774,4094,3784,3767,3643,3081,29071,286,283209,25970,256297,23261,2132,170302,169792,127833,10584
HP	Ecchymosis	HP:0031364	1	0	57	235	2	5080	6777,2165
HP	Opportunistic infection	HP:0031690	1	0	53	235	1	5080	4153
HP	Macular purpura	HP:0031365	1	0	88	235	2	5080	6777,2165
HP	Abnormal heart sound	HP:0031657	1	0	44	235	2	5080	255738,2548
HP	Abnormal pulmonary valve physiology	HP:0031654	1	0	163	235	3	5080	92579,51085,10144
HP	Abnormal heart valve physiology	HP:0031653	1	0	394	235	8	5080	92579,7276,51085,3081,255738,1317,127833,10144
HP	Cutaneous abscess	HP:0031292	1	0	33	235	2	5080	92579,3110
HP	Reduced social responsiveness	HP:0012760	1	0	71	235	2	5080	8788,25970
HP	Abnormality on pulmonary function testing	HP:0030878	1	0	217	235	8	5080	8788,6311,5446,5444,1610,127833,10891,10144
HP	Abnormal cardiac ventricular function	HP:0030872	1	0	164	235	4	5080	7276,3156,255738,2548
HP	Perseverative thought	HP:0030223	1	0	20	235	1	5080	7274
HP	Coiled sperm flagella	HP:0032560	1	0	36	235	1	5080	144132
HP	Short sperm flagella	HP:0032559	1	0	36	235	1	5080	144132
HP	Highly elevated creatine kinase	HP:0030234	1	0	13	235	1	5080	5837
HP	Abnormality of muscle size	HP:0030236	1	0	257	235	13	5080	8788,7173,6833,63924,5468,5346,3991,389434,3784,3767,3643,3156,2548
HP	Portal vein thrombosis	HP:0030242	1	0	9	235	1	5080	462
HP	Absent sperm flagella	HP:0032558	1	0	31	235	1	5080	144132
HP	Pulmonary cyst	HP:0032445	1	0	28	235	2	5080	6720,10144
HP	Abnormal circulating C-reactive protein concentration	HP:0032436	1	0	87	235	2	5080	6690,1357
HP	Neonatal omphalitis	HP:0032435	1	0	10	235	1	5080	92579
HP	Flattened femoral epiphysis	HP:0030289	1	0	13	235	1	5080	91252
HP	Upper extremity joint dislocation	HP:0030310	1	0	90	235	2	5080	9935,91252
[truncated: 2,114 more rows]
