# Supplementary material for: Common and rare genetic variants show network convergence for a majority of human traits
Source: EMBO Rep. 2026 Mar 26;27(8):1918–43. doi: 10.1038/s44319-026-00733-4 (PMC13121720; doi:10.1038/s44319-026-00733-4)
Supplement: Supplementary file 10 — Source data Fig. 5 [file 44319_2026_733_MOESM10_ESM.zip › Figure 5/README.txt]

Source Data for Figure 5
Subpanel(s)	File	Data Type	Description
5A	DatasetA_Input_Information.xlsx	Numerical Data	All input common and rare studies, properties, and gene sets for 373 traits.
5A	DatasetB_Overlap_And_Colocalization_Results.xlsx	Numerical Data	All overlap and network colocalization results from application of the NetColoc pipeline to all study combinations for 373 traits.
5B	Figure5B_Tissue_Specific_Enrichment_Results.xlsx	Numerical Data	Tissue-specific enrichment analysis for common or rare variant associated genes for 23 traits showing a large difference in the number of expressed tissues between the common and rare variant associated gene sets.
5C	Figure5C_glucose_measurement_edge_information.xlsx	Numerical Data	Edge information for the glucose measurement specific subnetwork
5C	Figure5C_glucose_measurement_node_information.xlsx	Numerical Data	Node information for the glucose measurement specific subnetwork
5D	Figure5D_Functional_Enrichments.xlsx	Numerical Data	Functional enrichments for the glucose measurement specific colocalized network.
