# Supplementary material for: Common and rare genetic variants show network convergence for a majority of human traits
Source: EMBO Rep. 2026 Mar 26;27(8):1918–43. doi: 10.1038/s44319-026-00733-4 (PMC13121720; doi:10.1038/s44319-026-00733-4)
Supplement: Supplementary file 11 — Source data Fig. 6 [file 44319_2026_733_MOESM11_ESM.zip]

Archive with 13 entries (8 files):
- Figure 6/
- Figure 6/Figure 6A/
- Figure 6/Figure 6A/Figure6AB_NeuroPsychiatric_Trait_Statistics.xlsx
- Figure 6/Figure 6B/
- Figure 6/Figure 6B/Figure6AB_NeuroPsychiatric_Trait_Statistics.xlsx
- Figure 6/Figure 6B/Figure6B_NeuroPsychiatric_Network_Similarities.xlsx
- Figure 6/Figure 6C/
- Figure 6/Figure 6C/Figure6C_AZD_systems_map_edge_information.xlsx
- Figure 6/Figure 6C/Figure6C_AZD_systems_map_node_information.xlsx
- Figure 6/Figure 6D/
- Figure 6/Figure 6D/Figure6D_BD_systems_map_edge_information.xlsx
- Figure 6/Figure 6D/Figure6D_BD_systems_map_node_information.xlsx
- Figure 6/README.txt
