# Supplementary material for: Common and rare genetic variants show network convergence for a majority of human traits
Source: EMBO Rep. 2026 Mar 26;27(8):1918–43. doi: 10.1038/s44319-026-00733-4 (PMC13121720; doi:10.1038/s44319-026-00733-4)
Supplement: Supplementary file 11 — Source data Fig. 6 [file 44319_2026_733_MOESM11_ESM.zip › Figure 6/Figure 6A/Figure6AB_NeuroPsychiatric_Trait_Statistics.xlsx]

## Sheet: Data Description
Description	Gene set and network colocalization statistics for 14 neuropsychiatric traits
Columns
Trait	Description of trait
Log2SizeOE	Log2 transformed COLOC Score
COLOC -logp	Negative Log10 transformed colocalization p-value
nCommon	Number of common variant associated genes
nRare	Number of rare variant associated genes
nShared	Number of shared common and rare variant associated genes

## Sheet: Figure6AB_traitInfo
Trait	Log2SizeOE	COLOC -logp	nCommon	nRare	nShared
Alzheimer disease	1.11922	86.6651	44	32	1
autism spectrum disorder	1.49469	250	6	119	0
bipolar disorder	1.04278	57.7122	12	4	0
carpal tunnel syndrome	0.650809	15.344	9	22	0
epilepsy	0.811504	30.3234	5	25	0
Headache	0.3122	4.64035	15	15	0
insomnia	0.833355	28.9144	511	3	0
migraine disorder	0.402609	5.2871	14	19	0
multiple sclerosis	0.987682	51.7747	8	6	0
obsessive-compulsive disorder	0.884106	47.6005	3	7	0
partial epilepsy	0.488581	8.89757	4	4	0
schizophrenia	0.655935	23.6105	5	24	0
Vertigo	0.338103	4.47018	4	11	0
whole-brain volume	1.0995	48.0487	3	4	0
