# Supplementary material for: Common and rare genetic variants show network convergence for a majority of human traits
Source: EMBO Rep. 2026 Mar 26;27(8):1918–43. doi: 10.1038/s44319-026-00733-4 (PMC13121720; doi:10.1038/s44319-026-00733-4)
Supplement: Supplementary file 11 — Source data Fig. 6 [file 44319_2026_733_MOESM11_ESM.zip › Figure 6/Figure 6B/Figure6B_NeuroPsychiatric_Network_Similarities.xlsx]

## Sheet: Figure6B
traitA	traitB	Cosine
Alzheimer disease	autism spectrum disorder	0.0417159
Headache	autism spectrum disorder	0.231925
Vertigo	autism spectrum disorder	0.11091
Alzheimer disease	bipolar disorder	0.0087601
autism spectrum disorder	bipolar disorder	0.455083
Headache	bipolar disorder	0.122795
Vertigo	bipolar disorder	0.114459
Alzheimer disease	carpal tunnel syndrome	-0.00557688
autism spectrum disorder	carpal tunnel syndrome	0.0959611
bipolar disorder	carpal tunnel syndrome	0.0721897
Headache	carpal tunnel syndrome	0.0553592
Vertigo	carpal tunnel syndrome	0.0373067
Alzheimer disease	epilepsy	-0.0247604
autism spectrum disorder	epilepsy	0.483911
bipolar disorder	epilepsy	0.329153
carpal tunnel syndrome	epilepsy	0.0643802
Headache	epilepsy	0.104412
Vertigo	epilepsy	0.0507752
Alzheimer disease	Headache	0.00406634
Alzheimer disease	insomnia	-0.000399662
autism spectrum disorder	insomnia	0.46335
bipolar disorder	insomnia	0.312097
carpal tunnel syndrome	insomnia	0.065764
epilepsy	insomnia	0.34382
Headache	insomnia	0.109183
Vertigo	insomnia	0.0799024
Alzheimer disease	migraine disorder	0.07901
autism spectrum disorder	migraine disorder	0.00238552
bipolar disorder	migraine disorder	-0.0234567
carpal tunnel syndrome	migraine disorder	-0.0596367
epilepsy	migraine disorder	-0.0177797
Headache	migraine disorder	-0.0592867
insomnia	migraine disorder	-0.0242685
Vertigo	migraine disorder	-0.0226795
Alzheimer disease	multiple sclerosis	0.131114
autism spectrum disorder	multiple sclerosis	0.0787871
bipolar disorder	multiple sclerosis	0.0243703
carpal tunnel syndrome	multiple sclerosis	0.0637632
epilepsy	multiple sclerosis	-0.00542306
Headache	multiple sclerosis	0.0432477
insomnia	multiple sclerosis	0.0267202
migraine disorder	multiple sclerosis	0.0594201
Vertigo	multiple sclerosis	-0.0239092
Alzheimer disease	obsessive-compulsive disorder	0.256948
autism spectrum disorder	obsessive-compulsive disorder	0.121216
bipolar disorder	obsessive-compulsive disorder	0.0362249
carpal tunnel syndrome	obsessive-compulsive disorder	-0.0056222
epilepsy	obsessive-compulsive disorder	-0.0222031
Headache	obsessive-compulsive disorder	0.00479108
insomnia	obsessive-compulsive disorder	0.0888982
migraine disorder	obsessive-compulsive disorder	0.035375
multiple sclerosis	obsessive-compulsive disorder	0.20876
Vertigo	obsessive-compulsive disorder	-0.0509602
Alzheimer disease	partial epilepsy	0.0196859
autism spectrum disorder	partial epilepsy	0.0658213
bipolar disorder	partial epilepsy	-0.0149658
carpal tunnel syndrome	partial epilepsy	-0.04925
epilepsy	partial epilepsy	-0.0216233
Headache	partial epilepsy	0.0942439
insomnia	partial epilepsy	0.0478561
migraine disorder	partial epilepsy	0.0805405
multiple sclerosis	partial epilepsy	-0.00752268
obsessive-compulsive disorder	partial epilepsy	-0.0250089
Vertigo	partial epilepsy	-0.016242
Alzheimer disease	schizophrenia	0.0214983
autism spectrum disorder	schizophrenia	0.133457
bipolar disorder	schizophrenia	0.115316
carpal tunnel syndrome	schizophrenia	0.0331069
epilepsy	schizophrenia	0.125831
Headache	schizophrenia	0.00941314
insomnia	schizophrenia	0.10359
migraine disorder	schizophrenia	-0.0124622
multiple sclerosis	schizophrenia	0.0391078
obsessive-compulsive disorder	schizophrenia	-0.0139653
partial epilepsy	schizophrenia	0.0504527
Vertigo	schizophrenia	0.0352559
Alzheimer disease	Vertigo	-0.0157896
Headache	Vertigo	0.0548946
Alzheimer disease	whole-brain volume	0.0304706
autism spectrum disorder	whole-brain volume	-0.0160328
bipolar disorder	whole-brain volume	0.015198
carpal tunnel syndrome	whole-brain volume	0.0210409
epilepsy	whole-brain volume	-0.00989552
Headache	whole-brain volume	0.00268658
insomnia	whole-brain volume	-0.107305
migraine disorder	whole-brain volume	0.0452041
multiple sclerosis	whole-brain volume	-0.0149828
obsessive-compulsive disorder	whole-brain volume	-0.0772139
partial epilepsy	whole-brain volume	0.0228019
schizophrenia	whole-brain volume	0.00824034
Vertigo	whole-brain volume	0.0194544

## Sheet: Data Description
Description	Cosine similarities of NPS for the union of genes in each trait specific network for 14 neuropsychiatric traits
Columns
traitA	First trait to be considered
traitB	Second trait to be considered
Cosine	Cosine similarity of traitA and traitB
