# Supplementary material for: Common and rare genetic variants show network convergence for a majority of human traits
Source: EMBO Rep. 2026 Mar 26;27(8):1918–43. doi: 10.1038/s44319-026-00733-4 (PMC13121720; doi:10.1038/s44319-026-00733-4)
Supplement: Supplementary file 11 — Source data Fig. 6 [file 44319_2026_733_MOESM11_ESM.zip › Figure 6/Figure 6C/Figure6C_AZD_systems_map_edge_information.xlsx]

## Sheet: Data Description
Description:	Edge information for the Alzheimer's Disease systems map. The systems map was created via hierarchical community detection of the Alzheimer's specific network representing the convergence of common and rare variants for Alzheimer's Disease.
Columns:
Interaction	Identifier of the community-community interaction
Child	The nested community
Parent	The parent community

## Sheet: Figure6C_edge_information
Interaction	Child	Parent
C51083 (c-c) C51030	C51083	C51030
C51082 (c-c) C51071	C51082	C51071
C51081 (c-c) C51029	C51081	C51029
C51080 (c-c) C51028	C51080	C51028
C51079 (c-c) C51031	C51079	C51031
C51078 (c-c) C51028	C51078	C51028
C51077 (c-c) C51028	C51077	C51028
C51076 (c-c) C51037	C51076	C51037
C51075 (c-c) C51028	C51075	C51028
C51074 (c-c) C51030	C51074	C51030
C51073 (c-c) C51038	C51073	C51038
C51072 (c-c) C51028	C51072	C51028
C51071 (c-c) C51028	C51071	C51028
C51070 (c-c) C51031	C51070	C51031
C51069 (c-c) C51031	C51069	C51031
C51068 (c-c) C51028	C51068	C51028
C51067 (c-c) C51027	C51067	C51027
C51066 (c-c) C51035	C51066	C51035
C51065 (c-c) C51035	C51065	C51035
C51064 (c-c) C51045	C51064	C51045
C51063 (c-c) C51053	C51063	C51053
C51062 (c-c) C51054	C51062	C51054
C51061 (c-c) C51049	C51061	C51049
C51060 (c-c) C51044	C51060	C51044
C51059 (c-c) C51028	C51059	C51028
C51058 (c-c) C51046	C51058	C51046
C51057 (c-c) C51028	C51057	C51028
C51056 (c-c) C51031	C51056	C51031
C51055 (c-c) C51040	C51055	C51040
C51054 (c-c) C51028	C51054	C51028
C51053 (c-c) C51029	C51053	C51029
C51052 (c-c) C51028	C51052	C51028
C51051 (c-c) C51043	C51051	C51043
C51050 (c-c) C51039	C51050	C51039
C51049 (c-c) C51041	C51049	C51041
C51048 (c-c) C51036	C51048	C51036
C51047 (c-c) C51027	C51047	C51027
C51046 (c-c) C51037	C51046	C51037
C51045 (c-c) C51028	C51045	C51028
C51044 (c-c) C51038	C51044	C51038
C51043 (c-c) C51031	C51043	C51031
C51042 (c-c) C51032	C51042	C51032
C51041 (c-c) C51034	C51041	C51034
C51040 (c-c) C51028	C51040	C51028
C51039 (c-c) C51033	C51039	C51033
C51038 (c-c) C51030	C51038	C51030
C51037 (c-c) C51028	C51037	C51028
C51036 (c-c) C51031	C51036	C51031
C51035 (c-c) C51028	C51035	C51028
C51034 (c-c) C51028	C51034	C51028
C51033 (c-c) C51027	C51033	C51027
C51032 (c-c) C51029	C51032	C51029
C51031 (c-c) C51030	C51031	C51030
C51030 (c-c) C51029	C51030	C51029
C51029 (c-c) C51027	C51029	C51027
C51028 (c-c) C51027	C51028	C51027
