# Supplementary material for: Common and rare genetic variants show network convergence for a majority of human traits
Source: EMBO Rep. 2026 Mar 26;27(8):1918–43. doi: 10.1038/s44319-026-00733-4 (PMC13121720; doi:10.1038/s44319-026-00733-4)
Supplement: Supplementary file 11 — Source data Fig. 6 [file 44319_2026_733_MOESM11_ESM.zip › Figure 6/Figure 6C/Figure6C_AZD_systems_map_node_information.xlsx]

## Sheet: Figure6C_node_information
Community Name	MemberList	MemberList_HGNC	LogSize	NPSrc	Annotation	SourceTerm
C51083	10184 1512 80301 929	LHFPL2 CTSH PLEKHO2 CD14	2	4.32113	NA
C51030	100049587 100131439 100423062 10184 10326 10507 10578 10659 10875 10990 11024 11040 11151 11184 11322 114132 118788 124460 131450 1318 1378 1512 1520 1524 1535 1536 1675 199 219972 2206 2208 2217 22797 23526 2533 25801 26228 27071 27180 27299 284266 284759 29125 29760 29802 3055 3111 3113 3119 3122 3123 3127 3385 338773 3394 340205 353514 3635 3689 393 3937 399 4033 4064 4208 4332 441168 4615 474…	SIGLEC14 CD300LD IGLL5 LHFPL2 SIRPB1 SEMA4D GNLY CELF2 FGL2 LILRB5 LILRA1 PIM2 CORO1A MAP4K1 TMC6 SIGLEC11 PIK3AP1 SNX20 CD200R1 SLC31A2 CR1 CTSH CTSS CX3CR1 CYBA CYBB CFD AIF1 MPEG1 MS4A2 FCER2 FCGRT TFEC ARHGAP45 FYB1 GCA STAP1 DAPP1 SIGLEC9 ADAMDEC1 SIGLEC15 SIRPB2 C11orf21 BLNK VPREB3 HCK HLA-DOA HLA-DPA1 HLA-DQB1 HLA-DRA HLA-DRB1 HLA-DRB5 ICAM3 TMEM119 IRF8 TREML1 LILRA5 INPP5D ITGB2 ARHGAP4…	7.044	4.82162	Leishmaniasis	KEGG:05140
C51082	115727 3845 4610 4893	RASGRP4 KRAS MYCL NRAS	2	8.95992	RAS GTPase cycle mutants	REAC:R-HSA-9649913
C51071	10435 115727 3845 3993 4610 4893	CDC42EP2 RASGRP4 KRAS LLGL2 MYCL NRAS	2.585	8.25529	Signaling by RAS GTPase mutants	REAC:R-HSA-9753512
C51081	10578 10628 4502 8519	GNLY TXNIP MT2A IFITM1	2	3.42761	NA
C51029	100049587 100131439 100423062 10184 103 10326 10346 10379 10384 10507 10578 10616 10628 10659 10875 10964 10990 11024 11040 11118 11119 11151 11184 11262 11322 114132 115362 118788 124460 131450 1318 1378 1512 1519 1520 1524 1535 1536 1675 199 219285 219972 2206 2208 2217 22797 23231 23424 23526 24138 2533 2537 25801 26228 2633 2634 27071 27180 27299 284266 284759 29125 29760 29802 3055 30837 311…	SIGLEC14 CD300LD IGLL5 LHFPL2 ADAR SIRPB1 TRIM22 IRF9 BTN3A3 SEMA4D GNLY RBCK1 TXNIP CELF2 FGL2 IFI44L LILRB5 LILRA1 PIM2 BTN3A2 BTN3A1 CORO1A MAP4K1 SP140 TMC6 SIGLEC11 GBP5 PIK3AP1 SNX20 CD200R1 SLC31A2 CR1 CTSH CTSO CTSS CX3CR1 CYBA CYBB CFD AIF1 SAMD9L MPEG1 MS4A2 FCER2 FCGRT TFEC SEL1L3 TDRD7 ARHGAP45 IFIT5 FYB1 IFI6 GCA STAP1 GBP1 GBP2 DAPP1 SIGLEC9 ADAMDEC1 SIGLEC15 SIRPB2 C11orf21 BLNK VP…	7.629	4.66796	Immune response-regulating cell surface receptor signaling pathway	GO:0002768
C51080	134285 25825 49855 976	TMEM171 BACE2 SCAPER ADGRE5	2	5.30847	NA
C51028	10013 10014 10057 10058 10347 10396 10435 10478 10507 10577 10590 10628 10858 10938 10979 11021 11079 114815 114880 115557 115727 122786 124152 124565 125893 126147 127253 128710 129049 130026 130617 1312 134285 140545 146923 1471 1508 1509 151647 1534 1606 164656 1785 1808 1840 19 201514 203228 2051 208 215 220972 220992 22841 22875 22937 2319 23225 23305 23344 23396 23400 23456 23492 23516 2360…	HDAC6 HDAC5 ABCC5 ABCB6 ABCA7 ATP8A1 CDC42EP2 SLC25A17 SEMA4D NPC2 SCGN TXNIP CYP46A1 EHD1 FERMT2 RAB35 RER1 SORCS1 OSBPL6 ARHGEF25 RASGRP4 FRMD6 IQCK SLC38A10 ZNF816 NTN5 TYW3 SLX4IP SGSM1 ICA1L ZFAND2B COMT TMEM171 RNF32 RUNDC1 CST3 CTSB CTSD TAFA4 CYB561 DGKA TMPRSS6 DNM2 DPYSL2 DTX1 ABCA1 ZNF584 C9orf72 EPHB6 AKT2 ABCD1 MARCHF8 ZNF485 RAB11FIP2 ENPP4 SCAP FLOT2 NUP210 ACSL6 ESYT1 PIP5K1C ATP1…	7.852	5.64978	Amyloid-beta metabolic process	GO:0050435
C51079	2206 51338 55365 58475	MS4A2 MS4A4A TMEM176A MS4A7	2	4.8736	NA
C51031	100131439 100423062 10507 10578 10875 10990 11024 11040 11151 11184 11322 118788 1318 1520 1524 1536 199 219972 2206 2208 22797 23526 2533 25801 26228 27071 27299 29125 29760 29802 3055 3111 3113 3119 3122 3123 3394 353514 3689 393 3937 399 4033 4064 4332 441168 4615 474344 51313 51338 51411 51816 53346 5450 54504 55024 55303 55365 5579 57379 57449 57705 5777 5791 58475 5880 6039 6402 64092 64174…	CD300LD IGLL5 SEMA4D GNLY FGL2 LILRB5 LILRA1 PIM2 CORO1A MAP4K1 TMC6 PIK3AP1 SLC31A2 CTSS CX3CR1 CYBB AIF1 MPEG1 MS4A2 FCER2 TFEC ARHGAP45 FYB1 GCA STAP1 DAPP1 ADAMDEC1 C11orf21 BLNK VPREB3 HCK HLA-DOA HLA-DPA1 HLA-DQB1 HLA-DRA HLA-DRB1 IRF8 LILRA5 ITGB2 ARHGAP4 LCP2 RHOH IRAG2 CD180 MNDA CALHM6 MYD88 GIMAP6 GASK1B MS4A4A BIN2 ADA2 TM6SF1 POU2AF1 CPVL BANK1 GIMAP4 TMEM176A PRKCB AICDA PLEKHG5 WDF…	6.6	4.56092	B cell receptor signaling pathway	KEGG:04662
C51078	22875 51313 78991 950	ENPP4 GASK1B PCYOX1L SCARB2	2	5.49082	NA
C51077	1606 220992 286128 4035	DGKA ZNF485 ZFP41 LRP1	2	6.16811	NA
C51076	10590 6843 6844 8773	SCGN VAMP1 VAMP2 SNAP23	2	4.72671	Toxicity of botulinum toxin type G (botG)	REAC:R-HSA-5250989
C51037	10590 11021 203228 22841 23682 23683 27236 30845 51762 54832 55647 55690 5870 6397 6642 6843 6844 80208 81609 8301 8773 9545 9896	SCGN RAB35 C9orf72 RAB11FIP2 RAB38 PRKD3 ARFIP1 EHD3 RAB8B VPS13C RAB20 PACS1 RAB6A SEC14L1 SNX1 VAMP1 VAMP2 SPG11 SNX27 PICALM SNAP23 RAB3D FIG4	4.524	4.80205	Early endosome to Golgi transport	GO:0034498
C51075	10347 26526 346157 57146	ABCA7 TSPAN16 ZNF391 LDAF1	2	8.9647	NA
C51074	131450 1524 338773 64805 706	CD200R1 CX3CR1 TMEM119 P2RY12 TSPO	2.322	4.82411	Positive reg. of microglial cell migration	GO:1904141
C51073	100049587 10326 284266 340205 54209	SIGLEC14 SIRPB1 SIGLEC15 TREML1 TREM2	2.322	5.98773	DAP12 interactions	REAC:R-HSA-2172127
C51038	100049587 100131439 10326 10990 11024 114132 131450 1378 27180 284266 284759 340205 353514 54209 55365 57413 6614 7305 8778 89790 945	SIGLEC14 CD300LD SIRPB1 LILRB5 LILRA1 SIGLEC11 CD200R1 CR1 SIGLEC9 SIGLEC15 SIRPB2 TREML1 LILRA5 TREM2 TMEM176A TMIGD3 SIGLEC1 TYROBP SIGLEC5 SIGLEC10 CD33	4.392	5.48081	Sialic acid binding	GO:0033691
C51072	10628 2495 2512 3162 4502	TXNIP FTH1 FTL HMOX1 MT2A	2.322	4.44657	Ferritin complex	CORUM:6135
C51070	1318 53346 5791 64092 728 80896	SLC31A2 TM6SF1 PTPRE SAMSN1 C5AR1 NPL	2.585	4.15716	NA
C51069	11322 23526 393 399 57449 90634	TMC6 ARHGAP45 ARHGAP4 RHOH PLEKHG5 N4BP2L1	2.585	5.24316	NA
C51068	3321 4043 57136 8754 90139 975	IGSF3 LRPAP1 APMAP ADAM9 TSPAN18 CD81	2.585	6.45283	Macrophage fusion	GO:0034238
C51067	129049 130026 146923 283450 642938 9905	SGSM1 ICA1L RUNDC1 HECTD4 INSYN2A SGSM2	2.585	9.13232	NA
C51027	100049587 10013 100131439 10014 100423062 10057 10058 10184 103 10326 10346 10347 10379 10384 10396 10435 10478 10507 10577 10578 10590 10616 10628 10658 10659 10858 10875 10938 10964 10979 10990 11021 11024 11040 11079 11118 11119 11151 11184 11262 11322 114132 114815 114880 115362 115557 115727 118788 122786 123041 124152 124460 124565 125893 126147 127253 128710 129049 130026 130617 1312 13145…	SIGLEC14 HDAC6 CD300LD HDAC5 IGLL5 ABCC5 ABCB6 LHFPL2 ADAR SIRPB1 TRIM22 ABCA7 IRF9 BTN3A3 ATP8A1 CDC42EP2 SLC25A17 SEMA4D NPC2 GNLY SCGN RBCK1 TXNIP CELF1 CELF2 CYP46A1 FGL2 EHD1 IFI44L FERMT2 LILRB5 RAB35 LILRA1 PIM2 RER1 BTN3A2 BTN3A1 CORO1A MAP4K1 SP140 TMC6 SIGLEC11 SORCS1 OSBPL6 GBP5 ARHGEF25 RASGRP4 PIK3AP1 FRMD6 SLC24A4 IQCK SNX20 SLC38A10 ZNF816 NTN5 TYW3 SLX4IP SGSM1 ICA1L ZFAND2B COMT …	8.794	5.26225	Cytoplasmic vesicle membrane	GO:0030659
C51066	25975 27123 340385 349075 6653 7739 80320	EGFL6 DKK2 ZNF517 ZNF713 SORL1 ZNF185 SP6	2.807	5.86158	NA
C51035	125893 126147 127253 128710 151647 1785 201514 220992 25975 26470 27123 284467 286128 30832 340385 349075 389549 4038 64839 6653 7739 7767 79740 80320 84918	ZNF816 NTN5 TYW3 SLX4IP TAFA4 DNM2 ZNF584 ZNF485 EGFL6 SEZ6L2 DKK2 TAFA3 ZFP41 ZNF354C ZNF517 ZNF713 FEZF1 LRP4 FBXL17 SORL1 ZNF185 ZNF224 ZBBX SP6 LRP11	4.644	5.30795	NA
C51065	125893 126147 128710 1785 389549 4038 79740	ZNF816 NTN5 SLX4IP DNM2 FEZF1 LRP4 ZBBX	2.807	5.12972	NA
C51064	10938 2319 476 527 79720 81926 89978	EHD1 FLOT2 ATP1A1 ATP6V0C VPS37B ABHD17A DPH6	2.807	6.77643	NA
C51045	10938 130617 1785 22937 2319 23396 2907 476 527 79065 79641 79720 81926 89978	EHD1 ZFAND2B DNM2 SCAP FLOT2 PIP5K1C GRINA ATP1A1 ATP6V0C ATG9A ROGDI VPS37B ABHD17A DPH6	3.807	6.22766	Uropod	GO:0001931
C51063	10384 11118 11119 55281 55303 7318 80833	BTN3A3 BTN3A2 BTN3A1 TMEM140 GIMAP4 UBA7 APOL3	2.807	4.35744	Butyrophilin (BTN) family interactions	REAC:R-HSA-8851680
C51053	10384 11118 11119 11262 2533 2634 55281 55303 5698 7318 80833	BTN3A3 BTN3A2 BTN3A1 SP140 FYB1 GBP2 TMEM140 GIMAP4 PSMB9 UBA7 APOL3	3.459	4.22646	Butyrophilin (BTN) family interactions	REAC:R-HSA-8851680
C51062	10858 19 4973 7436 80820 9023 9619	CYP46A1 ABCA1 OLR1 VLDLR EEPD1 CH25H ABCG1	2.807	4.15801	Glycoprotein transport	GO:0034436
C51054	10858 19 440335 4973 6713 6720 7436 80820 9023 9619	CYP46A1 ABCA1 SMIM22 OLR1 SQLE SREBF1 VLDLR EEPD1 CH25H ABCG1	3.322	4.383	Glycoprotein transport	GO:0034436
C51061	2051 476 51107 55851 5663 5664 83464 9637	EPHB6 ATP1A1 APH1A PSENEN PSEN1 PSEN2 APH1B FEZ2	3	6.61267	Gamma-secretase complex	GO:0070765
C51049	1840 2051 28514 476 51107 55851 5663 5664 5986 83464 84441 9637	DTX1 EPHB6 DLL1 ATP1A1 APH1A PSENEN PSEN1 PSEN2 RFNG APH1B MAML2 FEZ2	3.585	6.12162	Gamma-secretase Delta1 complex	CORUM:3271
C51060	10990 11024 114132 27180 284759 353514 8778 945	LILRB5 LILRA1 SIGLEC11 SIGLEC9 SIRPB2 LILRA5 SIGLEC5 CD33	3	5.06674	Sialic acid binding	GO:0033691
C51044	100049587 10326 10990 11024 114132 1378 27180 284266 284759 353514 6614 8778 89790 945	SIGLEC14 SIRPB1 LILRB5 LILRA1 SIGLEC11 CR1 SIGLEC9 SIGLEC15 SIRPB2 LILRA5 SIGLEC1 SIGLEC5 SIGLEC10 CD33	3.807	5.2933	Sialic acid binding	GO:0033691
C51059	208 3636 3717 5795 79680 8503 8986 9846	AKT2 INPPL1 JAK2 PTPRJ RTL10 PIK3R3 RPS6KA4 GAB2	3	4.28961	Interleukin receptor SHC signaling	REAC:R-HSA-912526
C51058	11021 22841 23682 30845 51762 55647 5870 9545	RAB35 RAB11FIP2 RAB38 EHD3 RAB8B RAB20 RAB6A RAB3D	3	4.89829	RAB geranyl- geranylation	REAC:R-HSA-8873719
C51046	11021 203228 22841 23682 30845 51762 55647 55690 5870 6642 80208 81609 9545 9896	RAB35 C9orf72 RAB11FIP2 RAB38 EHD3 RAB8B RAB20 PACS1 RAB6A SNX1 SPG11 SNX27 RAB3D FIG4	3.807	4.82861	Early endosome to Golgi transport	GO:0034498
C51057	10507 164656 220972 25807 25823 360200 5045 6397	SEMA4D TMPRSS6 MARCHF8 RHBDD3 TPSG1 TMPRSS9 FURIN SEC14L1	3	5.46889	NA
C51056	118788 26228 27071 29760 3394 55024 5579 5777 971	PIK3AP1 STAP1 DAPP1 BLNK IRF8 BANK1 PRKCB PTPN6 CD72	3.17	5.82256	B cell receptor signaling pathway	KEGG:04662
C51055	10057 10058 23225 23516 54896 55238 55652 63027 8140 9990	ABCC5 ABCB6 NUP210 SLC39A14 SLC66A1 SLC38A7 SLC48A1 SLC22A23 SLC7A5 SLC12A6	3.322	5.04531	Heme transmembrane transport	GO:0035351
C51040	10057 10058 10478 11079 124565 215 23225 23305 23344 23456 23516 51061 54896 55238 55652 63027 8140 83930 8733 9990	ABCC5 ABCB6 SLC25A17 RER1 SLC38A10 ABCD1 NUP210 ACSL6 ESYT1 ABCB10 SLC39A14 TXNDC11 SLC66A1 SLC38A7 SLC48A1 SLC22A23 SLC7A5 STARD3NL GPAA1 SLC12A6	4.322	5.2875	Heme transmembrane transporter activ.	GO:0015232
C51052	124152 22841 23607 23683 27236 55758 5813 5926 6885 8301 84159	IQCK RAB11FIP2 CD2AP PRKD3 ARFIP1 RCOR3 PURA ARID4A MAP3K7 PICALM ARID5B	3.459	5.64187	NA
C51051	10875 118788 1520 27071 29760 3055 3394 5579 5777 64231 7099	FGL2 PIK3AP1 CTSS DAPP1 BLNK HCK IRF8 PRKCB PTPN6 MS4A6A TLR4	3.459	4.73161	B cell receptor signaling pathway	KEGG:04662
C51043	10875 11151 118788 1520 27071 29760 3055 3394 3937 441168 4615 5579 5777 64231 7099	FGL2 CORO1A PIK3AP1 CTSS DAPP1 BLNK HCK IRF8 LCP2 CALHM6 MYD88 PRKCB PTPN6 MS4A6A TLR4	3.907	4.537	B cell receptor signaling pathway	KEGG:04662
C51050	10658 29990 388325 51225 51314 55063 57091 60494 79865 84888 9256	CELF1 PILRB SCIMP ABI3 NME8 ZCWPW1 CASS4 CCDC81 TREML2 SPPL2A TSPOAP1	3.459	6.14991	NA
C51039	10658 10979 123041 124152 2185 23607 274 29990 388325 4208 51225 51314 54209 55063 57091 60494 79865 79890 84888 9256	CELF1 FERMT2 SLC24A4 IQCK PTK2B CD2AP BIN1 PILRB SCIMP MEF2C ABI3 NME8 TREM2 ZCWPW1 CASS4 CCDC81 TREML2 RIN3 SPPL2A TSPOAP1	4.322	6.21019	NA
C51041	140545 1840 2051 25825 28514 476 4853 51107 54103 55851 5663 5664 5986 83464 84441 9637	RNF32 DTX1 EPHB6 BACE2 DLL1 ATP1A1 NOTCH2 APH1A GSAP PSENEN PSEN1 PSEN2 RFNG APH1B MAML2 FEZ2	4	6.31619	Gamma-secretase Delta1 complex	CORUM:3271
C51048	100423062 2206 2208 27299 29802 3111 4064 5450 57379 6689 79368 9214 933	IGLL5 MS4A2 FCER2 ADAMDEC1 VPREB3 HLA-DOA CD180 POU2AF1 AICDA SPIB FCRL2 FCMR CD22	3.7	5.53096	IgM binding	GO:0001791
C51036	100423062 11040 11184 2206 2208 26228 27299 29802 3111 399 4064 5450 55024 57379 6480 6689 79368 81558 84824 90634 9214 933 952 971	IGLL5 PIM2 MAP4K1 MS4A2 FCER2 STAP1 ADAMDEC1 VPREB3 HLA-DOA RHOH CD180 POU2AF1 BANK1 AICDA ST6GAL1 SPIB FCRL2 FAM117A FCRLA N4BP2L1 FCMR CD22 CD38 CD72	4.585	5.53038	Immunoglobulin binding	GO:0019865
C51047	140902 145741 220107 221895 23261 254251 434 51135 5324 57118 79145 84327 8814	R3HDML C2CD4A DLEU7 JAZF1 CAMTA1 LCORL ASIP IRAK4 PLAG1 CAMK1D CHCHD7 ZBED3 CDKL1	3.7	6.20658	NA
C51042	10616 23424 24138 3430 51246 55337 57169 64108 64761 79132 80830 84875 8542 9246 9881	RBCK1 TDRD7 IFIT5 IFI35 SHISA5 SHFL ZNFX1 RTP4 PARP12 DHX58 APOL6 PARP10 APOL1 UBE2L6 TRANK1	3.907	5.13526	NA
C51032	103 10379 10616 10964 115362 219285 23424 24138 2537 3430 3669 4938 4939 51246 54809 55008 55281 55337 55601 57169 5920 64108 64761 6773 79132 80830 84875 8542 91543 9246 94240 9881	ADAR IRF9 RBCK1 IFI44L GBP5 SAMD9L TDRD7 IFIT5 IFI6 IFI35 ISG20 OAS1 OAS2 SHISA5 SAMD9 HERC6 TMEM140 SHFL DDX60 ZNFX1 PLAAT4 RTP4 PARP12 STAT2 DHX58 APOL6 PARP10 APOL1 RSAD2 UBE2L6 EPSTI1 TRANK1	5	4.62706	Interferon alpha/beta signaling	REAC:R-HSA-909733
C51034	114815 140545 1840 2051 23621 255022 25825 28514 323 334 4035 4137 4192 476 4853 5045 51107 54103 55851 5663 5664 57537 5986 627 6272 83464 84441 8754 9637	SORCS1 RNF32 DTX1 EPHB6 BACE1 CALHM1 BACE2 DLL1 APBB2 APLP2 LRP1 MAPT MDK ATP1A1 NOTCH2 FURIN APH1A GSAP PSENEN PSEN1 PSEN2 SORCS2 RFNG BDNF SORT1 APH1B MAML2 ADAM9 FEZ2	4.858	5.56473	NOTCH2 Activation and Transmission of Signal to the Nucleus	REAC:R-HSA-2979096
C51033	10658 10659 10979 123041 124152 1378 1606 2185 2206 23607 274 29990 3127 3635 388325 4208 51225 51314 54209 55063 57091 5813 60494 79865 79890 8301 84159 84888 9256	CELF1 CELF2 FERMT2 SLC24A4 IQCK CR1 DGKA PTK2B MS4A2 CD2AP BIN1 PILRB HLA-DRB5 INPP5D SCIMP MEF2C ABI3 NME8 TREM2 ZCWPW1 CASS4 PURA CCDC81 TREML2 RIN3 PICALM ARID5B SPPL2A TSPOAP1	4.858	6.0381	NA

## Sheet: Data Description
Description:	Node information for the Alzheimer's Disease systems map. The systems map was created via hierarchical community detection of the Alzheimer's specific network representing the convergence of common and rare variants for Alzheimer's Disease.
Columns:
Community Name	Unique identifier assigned to the community by the community detection algorithm
MemberList	List of NCBI Gene IDs assigned to the community
MemberList_HGNC	List of HGNC Symbols assigned to the community, mapped from MemberList
LogSize	Log2 transformed number of genes assigned to the community
NPSrc	The average NPS_RC of genes in the community from network colocalization
Annotation	Significant functional enrichment associated with the community
SourceTerm	Source of the functional enrichment
