# Supplementary material for: Common and rare genetic variants show network convergence for a majority of human traits
Source: EMBO Rep. 2026 Mar 26;27(8):1918–43. doi: 10.1038/s44319-026-00733-4 (PMC13121720; doi:10.1038/s44319-026-00733-4)
Supplement: Supplementary file 11 — Source data Fig. 6 [file 44319_2026_733_MOESM11_ESM.zip › Figure 6/Figure 6D/Figure6D_BD_systems_map_edge_information.xlsx]

## Sheet: Figure6D_edge_information
Interaction	Child	Parent
C1761 (c-c) C1705	C1761	C1705
C1760 (c-c) C1735	C1760	C1735
C1759 (c-c) C1716	C1759	C1716
C1758 (c-c) C1705	C1758	C1705
C1757 (c-c) C1705	C1757	C1705
C1756 (c-c) C1720	C1756	C1720
C1755 (c-c) C1705	C1755	C1705
C1754 (c-c) C1705	C1754	C1705
C1753 (c-c) C1734	C1753	C1734
C1752 (c-c) C1705	C1752	C1705
C1751 (c-c) C1705	C1751	C1705
C1750 (c-c) C1705	C1750	C1705
C1749 (c-c) C1705	C1749	C1705
C1748 (c-c) C1709	C1748	C1709
C1747 (c-c) C1705	C1747	C1705
C1746 (c-c) C1727	C1746	C1727
C1745 (c-c) C1726	C1745	C1726
C1744 (c-c) C1707	C1744	C1707
C1743 (c-c) C1714	C1743	C1714
C1742 (c-c) C1733	C1742	C1733
C1741 (c-c) C1731	C1741	C1731
C1740 (c-c) C1705	C1740	C1705
C1739 (c-c) C1718	C1739	C1718
C1738 (c-c) C1706	C1738	C1706
C1737 (c-c) C1705	C1737	C1705
C1736 (c-c) C1710	C1736	C1710
C1735 (c-c) C1715	C1735	C1715
C1734 (c-c) C1707	C1734	C1707
C1733 (c-c) C1705	C1733	C1705
C1732 (c-c) C1705	C1732	C1705
C1731 (c-c) C1724	C1731	C1724
C1730 (c-c) C1705	C1730	C1705
C1729 (c-c) C1720	C1729	C1720
C1728 (c-c) C1715	C1728	C1715
C1727 (c-c) C1705	C1727	C1705
C1726 (c-c) C1716	C1726	C1716
C1725 (c-c) C1719	C1725	C1719
C1724 (c-c) C1712	C1724	C1712
C1723 (c-c) C1708	C1723	C1708
C1722 (c-c) C1709	C1722	C1709
C1721 (c-c) C1705	C1721	C1705
C1720 (c-c) C1709	C1720	C1709
C1719 (c-c) C1711	C1719	C1711
C1718 (c-c) C1705	C1718	C1705
C1717 (c-c) C1706	C1717	C1706
C1716 (c-c) C1705	C1716	C1705
C1715 (c-c) C1710	C1715	C1710
C1714 (c-c) C1708	C1714	C1708
C1713 (c-c) C1708	C1713	C1708
C1712 (c-c) C1705	C1712	C1705
C1711 (c-c) C1705	C1711	C1705
C1710 (c-c) C1705	C1710	C1705
C1709 (c-c) C1707	C1709	C1707
C1708 (c-c) C1706	C1708	C1706
C1707 (c-c) C1705	C1707	C1705
C1706 (c-c) C1705	C1706	C1705

## Sheet: Data Description
Description:	Edge information for the Bipolar disorder systems map. The systems map was created via hierarchical community detection of the Bipolar disorder specific network representing the convergence of common and rare variants for Bipolar disorder.
Columns:
Interaction	Identifier of the community-community interaction
Child	The nested community
Parent	The parent community
