# Supplementary material for: Common and rare genetic variants show network convergence for a majority of human traits
Source: EMBO Rep. 2026 Mar 26;27(8):1918–43. doi: 10.1038/s44319-026-00733-4 (PMC13121720; doi:10.1038/s44319-026-00733-4)
Supplement: Supplementary file 11 — Source data Fig. 6 [file 44319_2026_733_MOESM11_ESM.zip › Figure 6/Figure 6D/Figure6D_BD_systems_map_node_information.xlsx]

## Sheet: Figure6D_node_information
Community Name	MemberList	MemberList_HGNC	LogSize	NPSrc	Annotation	SourceTerm
C1761	10098 491 57153 9911	TSPAN5 ATP2B2 SLC44A2 TMCC2	2	4.63095	NA
C1705	100131755 1006 1007 1008 10098 10144 1016 10207 10260 10369 10625 10645 10675 107 1071 10718 108 10810 10842 10846 10891 11255 1133 1135 1138 1139 114 114876 116444 1174 1268 127833 1378 1394 1407 1408 1448 146395 147 148113 1523 153 153222 154796 1571 158219 1607 1608 160851 1610 1630 163183 1644 1740 1741 1742 1759 1812 1821 1826 192683 1949 1958 1993 1995 200312 203286 2066 2078 2115 213 2185 …	ARMCX4 CDH8 CDH9 CDH10 TSPAN5 FAM13A CDH18 PATJ DENND4A CACNG2 IVNS1ABP CAMKK2 CSPG5 ADCY1 CETP NRG3 ADCY2 WASF3 PPP1R17 PDE10A PPARGC1A HRH3 CHRM5 CHRNA2 CHRNA5 CHRNA7 ADCY8 OSBPL1A GRIN3B AP1S1 CNR1 SYT2 CR1 CRHR1 CRY1 CRY2 CSN3 GSG1L ADRA1B CILP2 CUX1 ADRB1 CREBRF AMOT CYP2E1 TTC39B DGKB DGKG DGKH DAO DCC SYNE4 DDC DLG2 DLG3 DLG4 DNM1 DRD1 DRP2 DSCAM SCAMP5 EFNB3 EGR1 ELAVL2 ELAVL3 RNF215 ANKS…	8.443	4.9325	Synaptic membrane	GO:0097060
C1760	26468 429 55079 5816	LHX6 ASCL1 FEZF2 PVALB	2	4.57165	Cerebral cortex GABAergic interneuron migration	GO:0021853
C1735	10842 2571 26468 429 55079 5649 5816	PPP1R17 GAD1 LHX6 ASCL1 FEZF2 RELN PVALB	2.807	4.76467	Cerebral cortex GABAergic interneuron differentiation	GO:0021892
C1759	246213 6511 6572 8541	SLC17A8 SLC1A6 SLC18A3 PPFIA3	2	4.29111	Acetylcholine uptake	GO:0051630
C1716	127833 192683 22999 23504 23546 246213 273 440279 57586 5798 6511 6572 6853 81551 8447 8541 9256 9699	SYT2 SCAMP5 RIMS1 RIMBP2 SYNGR4 SLC17A8 AMPH UNC13C SYT13 PTPRN SLC1A6 SLC18A3 SYN1 STMN4 DOC2B PPFIA3 TSPOAP1 RIMS2	4.17	4.85779	Ca ion-regulated exocytosis of neurotransmitter	GO:0048791
C1758	55966 5798 5801 84867	AJAP1 PTPRN PTPRR PTPN5	2	4.85143	NA
C1757	1740 23037 7402 8777	DLG2 PDZD2 UTRN MPDZ	2	3.95287	NA
C1756	10645 10891 814 91860	CAMKK2 PPARGC1A CAMK4 CALML4	2	6.45825	CREB1 phosphorylation through the activation of CaMKII/CaMKK/CaMKIV cascasde	REAC:R-HSA-442729
C1720	10645 10891 114 3709 6263 810 814 817 818 91860 9495	CAMKK2 PPARGC1A ADCY8 ITPR2 RYR3 CALML3 CAMK4 CAMK2D CAMK2G CALML4 AKAP5	3.459	5.51203	CaMK IV-mediated phosphorylation of CREB	REAC:R-HSA-111932
C1755	2911 5375 5621 57571	GRM1 PMP2 PRNP CARNS1	2	4.00225	NA
C1754	1958 23349 43 7425	EGR1 PHF24 ACHE VGF	2	4.25093	NA
C1753	25865 389073 643988 8997	PRKD2 C2orf80 FNDC10 KALRN	2	3.81246	NA
C1734	25865 389073 5581 5587 643988 814 8997	PRKD2 C2orf80 PRKCE PRKD1 FNDC10 CAMK4 KALRN	2.807	4.57633	Positive reg. of endothelial cell chemotaxis by VEGF-activated vascular endothelial growth factor receptor signaling pathway	GO:0038033
C1752	147 43 58157 6530	ADRA1B ACHE NGB SLC6A2	2	4.56679	NA
C1751	26507 40 869 9148	CNNM1 ASIC2 CBLN1 NEURL1	2	4.50177	NA
C1750	10718 3084 5649 91752	NRG3 NRG1 RELN ZNF804A	2	4.68715	ERBB4-ERBB4 signaling pathway	GO:0038138
C1749	10846 2977 4685 5137	PDE10A GUCY1A2 NCAM2 PDE1C	2	7.13842	Phosphodiesterases in neuronal function	WP:WP4222
C1748	5348 6261 6262 6546 6547	FXYD1 RYR1 RYR2 SLC8A1 SLC8A3	2.322	4.51696	Ryanodine-sensitive Ca-release channel activ.	GO:0005219
C1709	10369 10645 10891 114 1448 27092 3709 5348 5526 55799 5924 59283 59284 59285 6261 6262 6263 6546 6547 7222 776 778 779 784 785 810 814 817 818 8911 8912 91860 9495	CACNG2 CAMKK2 PPARGC1A ADCY8 CSN3 CACNG4 ITPR2 FXYD1 PPP2R5B CACNA2D3 RASGRF2 CACNG8 CACNG7 CACNG6 RYR1 RYR2 RYR3 SLC8A1 SLC8A3 TRPC3 CACNA1D CACNA1F CACNA1S CACNB3 CACNB4 CALML3 CAMK4 CAMK2D CAMK2G CACNA1I CACNA1H CALML4 AKAP5	5.044	4.70945	Voltage-gated Ca channel activ.	GO:0005245
C1747	1993 1995 4661 51132 8022	ELAVL2 ELAVL3 MYT1 RLIM LHX3	2.322	4.38291	NA
C1746	10675 26045 347730 729956 729993	CSPG5 LRRTM2 LRRTM1 SHISA7 SHISA9	2.322	4.50988	NA
C1727	10675 23109 26045 347730 5909 729956 729993 9229	CSPG5 DDN LRRTM2 LRRTM1 RAP1GAP SHISA7 SHISA9 DLGAP1	3	4.83785	Dendritic spine membrane	GO:0032591
C1745	23504 440279 57586 81551 9256	RIMBP2 UNC13C SYT13 STMN4 TSPOAP1	2.322	5.33784	NA
C1726	127833 22999 23504 440279 57586 81551 8541 9256 9699	SYT2 RIMS1 RIMBP2 UNC13C SYT13 STMN4 PPFIA3 TSPOAP1 RIMS2	3.17	5.14362	Presynaptic active zone cytoplasmic component	GO:0098831
C1744	1448 163183 22953 283464 8913	CSN3 SYNE4 P2RX2 GXYLT1 CACNA1G	2.322	5.35271	NA
C1707	10369 10645 10891 114 1448 163183 22953 23732 25865 27092 27345 283464 2978 3709 3749 3763 3766 389073 5348 53822 5526 55799 5581 5582 5587 58157 5924 59283 59284 59285 6261 6262 6263 643988 6543 6546 6547 7222 774 776 778 779 784 785 810 814 817 818 8911 8912 8913 8997 91860 94235 9495	CACNG2 CAMKK2 PPARGC1A ADCY8 CSN3 SYNE4 P2RX2 FRRS1L PRKD2 CACNG4 KCNMB4 GXYLT1 GUCA1A ITPR2 KCNC4 KCNJ6 KCNJ10 C2orf80 FXYD1 FXYD7 PPP2R5B CACNA2D3 PRKCE PRKCG PRKD1 NGB RASGRF2 CACNG8 CACNG7 CACNG6 RYR1 RYR2 RYR3 FNDC10 SLC8A2 SLC8A1 SLC8A3 TRPC3 CACNA1B CACNA1D CACNA1F CACNA1S CACNB3 CACNB4 CALML3 CAMK4 CAMK2D CAMK2G CACNA1I CACNA1H CACNA1G KALRN CALML4 GNG8 AKAP5	5.781	4.56053	Voltage-gated Ca channel activ.	GO:0005245
C1743	1607 1608 160851 8527 9162	DGKB DGKG DGKH DGKD DGKI	2.322	6.06399	ATP-dependent diacylglycerol kinase activ.	GO:0004143
C1714	1174 1607 1608 160851 23163 23236 3706 3707 4952 51429 5287 5288 5332 55613 79856 80013 8527 8897 8898 89869 9162 9266	AP1S1 DGKB DGKG DGKH GGA3 PLCB1 ITPKA ITPKB OCRL SNX9 PIK3C2B PIK3C2G PLCB4 MTMR8 SNX22 MINDY3 DGKD MTMR3 MTMR2 PLCZ1 DGKI CYTH2	4.459	6.09421	ATP-dependent diacylglycerol kinase activ.	GO:0004143
C1742	1378 286 6007 6010 7504	CR1 ANK1 RHD RHO XK	2.322	4.71349	NA
C1733	1378 286 51332 6007 6010 6710 7504	CR1 ANK1 SPTBN5 RHD RHO SPTB XK	2.807	4.50644	Spectrin	GO:0008091
C1741	1742 2066 2903 4842 6326	DLG4 ERBB4 GRIN2A NOS1 SCN2A	2.322	5.18988	PSD95-FYN-NR2A complex	CORUM:5641
C1731	1742 2066 2775 2903 4842 5602 6326	DLG4 ERBB4 GNAO1 GRIN2A NOS1 MAPK10 SCN2A	2.807	4.66416	PSD95-FYN-NR2A complex	CORUM:5641
C1740	4661 51046 9228 9671 9717	MYT1 ST8SIA3 DLGAP2 WSCD2 SEC14L5	2.322	4.98438	NA
C1739	1071 148113 158219 2670 343263	CETP CILP2 TTC39B GFAP MYBPHL	2.322	6.40043	NA
C1718	1071 148113 1571 158219 2327 23498 2670 2949 29785 343263 350 4143 5313 5444 635	CETP CILP2 CYP2E1 TTC39B FMO2 HAAO GFAP GSTM5 CYP2S1 MYBPHL APOH MAT1A PKLR PON1 BHMT	3.907	5.65776	High-density lipoprotein particle	GO:0034364
C1738	100131755 10625 27106 5359 5582	ARMCX4 IVNS1ABP ARRDC2 PLSCR1 PRKCG	2.322	5.70782	NA
C1706	100131755 10144 10260 10625 10810 10891 114876 1174 1523 153222 1607 1608 160851 203286 2186 22874 22878 22884 23163 23236 23294 23389 23515 254048 257236 26031 27106 288 29994 3096 3706 3707 4007 4793 4952 51429 5287 5288 5332 5359 54477 54726 55095 55613 5582 56243 57224 57509 64343 6641 7087 7227 79856 80013 81609 8496 8527 8853 8897 8898 89869 9162 9266 9522 9710 9749 9857 9882 9931 9969	ARMCX4 FAM13A DENND4A IVNS1ABP WASF3 PPARGC1A OSBPL1A AP1S1 CUX1 CREBRF DGKB DGKG DGKH ANKS6 BPTF PLEKHA6 TRAPPC8 WDR37 GGA3 PLCB1 ANKS1A MED13L MORC3 UBN2 CFAP184 OSBPL3 ARRDC2 ANK3 BAZ2B HIVEP1 ITPKA ITPKB PRICKLE3 NFKBIB OCRL SNX9 PIK3C2B PIK3C2G PLCB4 PLSCR1 PLEKHA5 OTUD4 SAMD4B MTMR8 PRKCG KIAA1217 NHSL1 MTUS1 AZI2 SNTB1 ICAM5 TRPS1 SNX22 MINDY3 SNX27 PPFIBP1 DGKD ASAP2 MTMR3 MTMR2 PLCZ1 DGK…	6.129	5.69719	Phosphatidylinositol signaling system	KEGG:04070
C1737	1006 1007 1008 1016 23245 57554	CDH8 CDH9 CDH10 CDH18 ASTN2 LRRC7	2.585	5.04998	Catenin complex	GO:0016342
C1736	1407 1408 6096 7008 7432 8864	CRY1 CRY2 RORB TEF VIP PER2	2.585	4.52316	Blue light signaling pathway	GO:0009785
C1710	10842 1407 1408 1523 1958 2078 2115 2257 2571 26468 2670 3084 4133 429 4613 51132 55079 5649 5803 5816 6096 7008 7432 7849 793 794 8022 8817 8864	PPP1R17 CRY1 CRY2 CUX1 EGR1 ERG ETV1 FGF12 GAD1 LHX6 GFAP NRG1 MAP2 ASCL1 MYCN RLIM FEZF2 RELN PTPRZ1 PVALB RORB TEF VIP PAX8 CALB1 CALB2 LHX3 FGF18 PER2	4.858	4.63868	Cerebral cortex GABAergic interneuron differentiation	GO:0021892
C1715	10842 2078 2115 2257 2571 26468 2670 3084 429 4613 51132 55079 5649 5816 7432 7849 793 794 8022 8817	PPP1R17 ERG ETV1 FGF12 GAD1 LHX6 GFAP NRG1 ASCL1 MYCN RLIM FEZF2 RELN PVALB VIP PAX8 CALB1 CALB2 LHX3 FGF18	4.322	4.79924	Cerebral cortex GABAergic interneuron differentiation	GO:0021892
C1732	1006 22986 338645 40 460 57795 869	CDH8 SORCS3 LUZP2 ASIC2 ASTN1 BRINP2 CBLN1	2.807	5.67112	NA
C1724	1742 2066 2555 2775 2903 3356 3778 4842 5602 6326	DLG4 ERBB4 GABRA2 GNAO1 GRIN2A HTR2A KCNMA1 NOS1 MAPK10 SCN2A	3.322	4.42223	PSD95-FYN-NR2A complex	CORUM:5641
C1730	10207 22866 2978 4356 440073 9118 9148	PATJ CNKSR2 GUCA1A MPP3 IQSEC3 INA NEURL1	2.807	5.51735	NA
C1729	10645 3709 810 817 818 91860 9495	CAMKK2 ITPR2 CALML3 CAMK2D CAMK2G CALML4 AKAP5	2.807	5.31859	CaMK IV-mediated phosphorylation of CREB	REAC:R-HSA-111932
C1728	2078 2115 2257 429 4613 7849 8817	ERG ETV1 FGF12 ASCL1 MYCN PAX8 FGF18	2.807	4.23436	NA
C1725	1133 1135 1138 1139 116444 2564 2568 5334 89832	CHRM5 CHRNA2 CHRNA5 CHRNA7 GRIN3B GABRE GABRP PLCL1 CHRFAM7A	3.17	4.08984	Acetylcholine receptor activ.	GO:0015464
C1719	1133 1135 1138 1139 116444 2564 2568 285242 2905 3359 5334 89832 9001	CHRM5 CHRNA2 CHRNA5 CHRNA7 GRIN3B GABRE GABRP HTR3E GRIN2C HTR3A PLCL1 CHRFAM7A HAP1	3.7	4.37767	Acetylcholine-gated monoatomic cation-selective channel activ.	GO:0022848
C1712	1268 1394 1610 1742 2066 2555 2557 2571 2775 2899 2902 2903 2904 3356 3778 4842 4915 5602 57030 6326 6506 6854 816	CNR1 CRHR1 DAO DLG4 ERBB4 GABRA2 GABRA4 GAD1 GNAO1 GRIK3 GRIN1 GRIN2A GRIN2B HTR2A KCNMA1 NOS1 NTRK2 MAPK10 SLC17A7 SCN2A SLC1A2 SYN2 CAMK2B	4.524	4.27909	Unblocking of NMDA receptors, glutamate binding and activation	REAC:R-HSA-438066
C1723	10144 114876 203286 23294 26031 288 4007 4793 64343 8853	FAM13A OSBPL1A ANKS6 ANKS1A OSBPL3 ANK3 PRICKLE3 NFKBIB AZI2 ASAP2	3.322	5.36217	NA
C1708	10144 114876 1174 1607 1608 160851 203286 22874 22884 23163 23236 23294 257236 26031 288 3706 3707 4007 4793 4952 51429 5287 5288 5332 54477 55613 57224 57509 64343 7087 79856 80013 81609 8496 8527 8853 8897 8898 89869 9162 9266 9522 9749 9882	FAM13A OSBPL1A AP1S1 DGKB DGKG DGKH ANKS6 PLEKHA6 WDR37 GGA3 PLCB1 ANKS1A CFAP184 OSBPL3 ANK3 ITPKA ITPKB PRICKLE3 NFKBIB OCRL SNX9 PIK3C2B PIK3C2G PLCB4 PLEKHA5 MTMR8 NHSL1 MTUS1 AZI2 ICAM5 SNX22 MINDY3 SNX27 PPFIBP1 DGKD ASAP2 MTMR3 MTMR2 PLCZ1 DGKI CYTH2 SCAMP1 PHACTR2 TBC1D4	5.459	6.16017	Phosphatidylinositol signaling system	KEGG:04070
C1722	27092 5526 55799 5924 59283 59284 59285 6262 784 785	CACNG4 PPP2R5B CACNA2D3 RASGRF2 CACNG8 CACNG7 CACNG6 RYR2 CACNB3 CACNB4	3.322	4.37258	L-type voltage-gated Ca channel complex	GO:1990454
C1721	1571 1610 1644 213 23498 350 4143 5313 5444 635	CYP2E1 DAO DDC ALB HAAO APOH MAT1A PKLR PON1 BHMT	3.322	4.57274	Methionine metabolism leading to sulfur amino acids and related disorders	WP:WP4292
C1711	1133 1135 1138 1139 116444 147 153 1812 2558 2564 2567 2568 26507 285242 2905 2906 3359 4128 5334 6530 6531 6532 89832 9001 91752	CHRM5 CHRNA2 CHRNA5 CHRNA7 GRIN3B ADRA1B ADRB1 DRD1 GABRA5 GABRE GABRG3 GABRP CNNM1 HTR3E GRIN2C GRIN2D HTR3A MAOA PLCL1 SLC6A2 SLC6A3 SLC6A4 CHRFAM7A HAP1 ZNF804A	4.644	4.12687	Neurotransmitter receptor activ. involved in reg. of postsynaptic membrane potential	GO:0099529
C1717	10260 1523 153222 2186 22878 23389 23515 254048 29994 3096 54726 55095 7227 9710 9857 9931 9969	DENND4A CUX1 CREBRF BPTF TRAPPC8 MED13L MORC3 UBN2 BAZ2B HIVEP1 OTUD4 SAMD4B TRPS1 GARRE1 CEP350 HELZ MED13	4.087	4.45181	NA
C1713	1174 22884 23163 3706 3707 4952 51429 5287 5288 54477 55613 57224 7087 79856 80013 81609 8496 8897 8898 89869 9266 9522 9749	AP1S1 WDR37 GGA3 ITPKA ITPKB OCRL SNX9 PIK3C2B PIK3C2G PLEKHA5 MTMR8 NHSL1 ICAM5 SNX22 MINDY3 SNX27 PPFIBP1 MTMR3 MTMR2 PLCZ1 CYTH2 SCAMP1 PHACTR2	4.524	6.20175	Phosphatidylinositol- 3,5-bisphosphate phosphatase activ.	GO:0106018

## Sheet: Data Description
Description:	Node information for the Bipolar disorder systems map. The systems map was created via hierarchical community detection of the Bipolar disorder specific network representing the convergence of common and rare variants for bipolar disorder.
Columns:
Community Name	Unique identifier assigned to the community by the community detection algorithm
MemberList	List of NCBI Gene IDs assigned to the community
MemberList_HGNC	List of HGNC Symbols assigned to the community, mapped from MemberList
LogSize	Log2 transformed number of genes assigned to the community
NPSrc	The average NPS_RC of genes in the community from network colocalization
Annotation	Significant functional enrichment associated with the community
SourceTerm	Source of the functional enrichment
