# Supplementary material for: Common and rare genetic variants show network convergence for a majority of human traits
Source: EMBO Rep. 2026 Mar 26;27(8):1918–43. doi: 10.1038/s44319-026-00733-4 (PMC13121720; doi:10.1038/s44319-026-00733-4)
Supplement: Supplementary file 11 — Source data Fig. 6 [file 44319_2026_733_MOESM11_ESM.zip › Figure 6/README.txt]

Source Data for Figure 6
Subpanel(s)	File	Data Type	Description
6A	Figure6AB_NeuroPsychiatric_Trait_Statistics.xlsx	Numerical Data	Summary trait features and network colocalization results for 14 neuropsychiatric traits
6B	Figure6AB_NeuroPsychiatric_Trait_Statistics.xlsx	Numerical Data	Summary trait features and network colocalization results for 14 neuropsychiatric traits
6B	Figure6B_NeuroPsychiatric_Network_Similarities.xlsx	Numerical Data	Cosine similarities of the trait-specific networks for 14 neuropsychiatric traits
6C	Figure6C_AZD_systems_map_edge_information.xlsx	Numerical Data	Edge information for the hierarchical systems map derived from the Alzheimer's Disease (AZD) network
6C	Figure6C_AZD_systems_map_node_information.xlsx	Numerical Data	Node information for the hierarchical systems map derived from the Alzheimer's Disease (AZD) network
6D	Figure6D_BD_systems_map_edge_information.xlsx	Numerical Data	Edge information for the hierarchical systems map derived from the Bipolar Disorder (BD) network
6D	Figure6D_BD_systems_map_node_information.xlsx	Numerical Data	Node information for the hierarchical systems map derived from the Bipolar Disorder (BD) network
